# Supplementary material for: Integrative RNA-seq and CLIP-seq analysis reveals hnRNP-F regulation of TNFα/NFκB signaling in high-glucose conditions
Source: Front Physiol. 2025 Sep 9;16:1475441. doi: 10.3389/fphys.2025.1475441 (PMC12454069; doi:10.3389/fphys.2025.1475441)
Supplement: Supplementary file 1 [file Table1.xls]

## Sheet: OS-OE-HNRNPF_vs_NC_Up_DEG
Gene	baseMean	log2FoldChange	lfcSE	stat	pvalue	padj	OE_HNRNPF_1	OE_HNRNPF_2	OE-HNRNPF_3	OS-NC_1	OS-NC_2	OS-NC_3	Symbol	Chr	GeneType	Description
ENSG00000280087.1	43.7596	1.26106	0.326615	3.86099	0.000112927	0.00112379	0.49	0.37	0.45	0.25	0.13	0.16	CTB-129P6.7	chr19	TEC	--
ENSG00000187260.16	16.9139	1.59841	0.527254	3.03156	0.0024329	0.0139139	0.14	0.31	0.29	0.08	0.07	0.09	WDR86	chr7	protein_coding	WD repeat domain 86
ENSG00000258989.1	20.1677	1.45209	0.474238	3.06195	0.00219897	0.0127868	1.75	1.81	0.97	0.66	0.46	0.52	RP11-47I22.4	chr14	protein_coding	--
ENSG00000137673.9	246.685	1.22453	0.145285	8.42847	3.50214e-17	6.2304e-15	6.32	5.44	6.01	2.87	2.27	2.4	MMP7	chr11	protein_coding	matrix metallopeptidase 7
ENSG00000120594.17	39.1962	1.26159	0.351798	3.58612	0.000335629	0.00275456	0.23	0.18	0.12	0.09	0.07	0.06	PLXDC2	chr10	protein_coding	plexin domain containing 2
ENSG00000134198.10	334.377	1.04469	0.139074	7.51174	5.83477e-14	5.61185e-12	5.97	5.37	4.44	2.52	2.21	2.83	TSPAN2	chr1	protein_coding	tetraspanin 2
ENSG00000166523.8	1147.98	1.37583	0.0845154	16.2791	1.39008e-59	4.72545e-56	29.8	28.49	25.45	10.62	10.44	10.87	CLEC4E	chr12	protein_coding	C-type lectin domain family 4 member E
ENSG00000166206.15	102.64	1.81006	0.21477	8.42791	3.51896e-17	6.2304e-15	0.44	0.48	0.45	0.14	0.12	0.12	GABRB3	chr15	protein_coding	gamma-aminobutyric acid type A receptor subunit beta3
ENSG00000131914.11	15.3354	2.13783	0.567405	3.76773	0.000164741	0.00153011	0.22	0.32	0.22	0.03	0.07	0.06	LIN28A	chr1	protein_coding	lin-28 homolog A
ENSG00000254545.1	77.0347	1.01008	0.233497	4.32589	1.51916e-05	0.000209588	6.83	8.28	7.77	3.74	3.67	3.85	RP11-84A19.3	chr1	lncRNA	--
ENSG00000182050.13	34.3521	1.65454	0.360489	4.5897	4.4388e-06	7.38945e-05	0.08	0.08	0.07	0.03	0.02	0.02	MGAT4C	chr12	protein_coding	MGAT4 family member C
ENSG00000254838.5	37.3689	1.00765	0.339336	2.96948	0.00298303	0.0163631	0.24	0.21	0.26	0.13	0.08	0.14	GVINP1	chr11	transcribed_unprocessed_pseudogene	GTPase, very large interferon inducible pseudogene 1
ENSG00000255282.6	24.4502	1.70994	0.431746	3.96051	7.47894e-05	0.000797988	0.47	0.46	0.42	0.1	0.19	0.11	WTAPP1	chr11	transcribed_processed_pseudogene	Wilms tumor 1 associated protein pseudogene 1
ENSG00000197054.12	11.1249	1.66387	0.626332	2.65653	0.00789498	0.0350368	0.25	0.2	0.21	0.04	0.08	0.08	ZNF763	chr19	protein_coding	zinc finger protein 763
ENSG00000085563.15	1486.09	1.11839	0.0726066	15.4034	1.55242e-53	4.39776e-50	12.77	12.95	12.11	5.83	5.74	5.69	ABCB1	chr7	protein_coding	ATP binding cassette subfamily B member 1
ENSG00000276850.5	64.4272	1.09947	0.257088	4.27661	1.8976e-05	0.000252177	1.59	1.4	1.21	0.65	0.61	0.68	CH17-360D5.2	chr10	lncRNA	--
ENSG00000046889.19	15.2	3.58029	0.701424	5.10432	3.31982e-07	7.8589e-06	0.09	0.08	0.1	0	0.01	0.01	PREX2	chr8	protein_coding	phosphatidylinositol-3,4,5-trisphosphate dependent Rac exchange factor 2
ENSG00000013293.6	13.7693	1.838	0.585174	3.14095	0.001684	0.0103519	0.06	0.09	0.1	0.01	0.03	0.02	SLC7A14	chr3	protein_coding	solute carrier family 7 member 14
ENSG00000104883.8	19.9618	2.10914	0.50839	4.14866	3.34424e-05	0.000407178	0.76	0.85	0.99	0.35	0.14	0.12	PEX11G	chr19	protein_coding	peroxisomal biogenesis factor 11 gamma
ENSG00000176678.6	261.684	1.61569	0.140678	11.485	1.56937e-30	9.87948e-28	2.94	3.27	3.18	1.04	0.92	1.07	FOXL1	chr16	protein_coding	forkhead box L1
ENSG00000186998.16	48.7931	1.33164	0.311197	4.27909	1.87656e-05	0.000249772	0.6	0.45	0.66	0.16	0.26	0.26	EMID1	chr22	protein_coding	EMI domain containing 1
ENSG00000145416.13	106.045	1.05481	0.204206	5.1654	2.39929e-07	6.0416e-06	0.55	0.56	0.53	0.22	0.26	0.3	MARCHF1	chr4	protein_coding	membrane associated ring-CH-type finger 1
ENSG00000136928.7	219.433	2.26127	0.165915	13.6291	2.69005e-42	3.81023e-39	1.91	1.88	2.12	0.35	0.49	0.37	GABBR2	chr9	protein_coding	gamma-aminobutyric acid type B receptor subunit 2
ENSG00000145700.10	15.9619	1.40352	0.509037	2.7572	0.0058299	0.0276481	0.16	0.12	0.15	0.05	0.06	0.05	ANKRD31	chr5	protein_coding	ankyrin repeat domain 31
ENSG00000188124.4	12.0128	1.5568	0.604845	2.57389	0.0100563	0.0420793	0.19	0.16	0.15	0.05	0.09	0.03	OR2AG2	chr11	protein_coding	olfactory receptor family 2 subfamily AG member 2
ENSG00000164509.16	256.598	1.53961	0.137797	11.173	5.53012e-29	2.84835e-26	1.31	1.38	1.29	0.47	0.45	0.44	IL31RA	chr5	protein_coding	interleukin 31 receptor A
ENSG00000164237.9	218.323	1.10629	0.14925	7.41233	1.24101e-13	1.13406e-11	2.17	2.6	2.52	1.1	1.09	1.16	CMBL	chr5	protein_coding	carboxymethylenebutenolidase homolog
ENSG00000137273.6	42.4223	1.11363	0.324103	3.43604	0.000590291	0.00436225	0.7	1.04	1.09	0.38	0.43	0.48	FOXF2	chr6	protein_coding	forkhead box F2
ENSG00000132321.17	17.8879	2.49284	0.541355	4.60482	4.12825e-06	6.93359e-05	0.22	0.17	0.22	0.04	0.04	0.03	IQCA1	chr2	protein_coding	IQ motif containing with AAA domain 1
ENSG00000151617.17	31.5183	1.19414	0.381318	3.13162	0.00173847	0.0106099	0.3	0.57	0.37	0.17	0.19	0.17	EDNRA	chr4	protein_coding	endothelin receptor type A
ENSG00000124467.19	15.597	3.20111	0.659917	4.85077	1.22981e-06	2.37805e-05	0.34	0.2	0.28	0.05	0.02	0.02	PSG8	chr19	protein_coding	pregnancy specific beta-1-glycoprotein 8
ENSG00000284543.1	108.413	1.08656	0.210458	5.16285	2.43222e-07	6.10643e-06	0.57	0.51	0.71	0.3	0.25	0.28	LINC01226	chr1	lncRNA	long intergenic non-protein coding RNA 1226
ENSG00000276564.1	46.5664	2.64696	0.366477	7.22271	5.0963e-13	4.28821e-11	1.75	1.28	0.96	0.21	0.25	0.17	CTA-276F8.1	chr16	lncRNA	--
ENSG00000286619.1	31.4236	1.04689	0.35981	2.90956	0.00361939	0.0190579	0.31	0.24	0.26	0.12	0.14	0.13	RP4-681L3.3	chr1	lncRNA	--
ENSG00000164128.7	168.473	2.48336	0.181745	13.664	1.66605e-42	2.57435e-39	2.87	2.82	2.89	0.47	0.54	0.51	NPY1R	chr4	protein_coding	neuropeptide Y receptor Y1
ENSG00000177406.5	14.4637	2.11373	0.589276	3.587	0.000334508	0.00274885	0.16	0.25	0.23	0.05	0.07	0.03	NINJ2-AS1	chr12	lncRNA	NINJ2 antisense RNA 1
ENSG00000160172.10	34.885	1.0335	0.349433	2.95764	0.0031	0.016818	0.46	0.66	0.53	0.24	0.32	0.24	FAM86C2P	chr11	transcribed_unprocessed_pseudogene	family with sequence similarity 86 member C2, pseudogene
ENSG00000269900.3	11.2657	2.52765	0.703649	3.59221	0.000327884	0.00270274	3.78	2.13	2.67	0.48	0.15	0.83	RMRP	chr9	lncRNA	RNA component of mitochondrial RNA processing endoribonuclease
ENSG00000137434.12	17.9722	1.41268	0.482956	2.92507	0.00344377	0.0183376	1.27	1.02	1.2	0.53	0.41	0.37	C6orf52	chr6	protein_coding	chromosome 6 open reading frame 52
ENSG00000286458.1	54.0655	1.46773	0.290816	5.04693	4.48955e-07	1.01475e-05	1.43	1.25	1.33	0.41	0.39	0.62	RP11-221G19.1	chr7	lncRNA	--
ENSG00000102409.10	341.381	1.67647	0.131448	12.7538	2.96767e-37	3.15259e-34	17.45	15.59	14.3	4.75	5.36	4.55	BEX4	chrX	protein_coding	brain expressed X-linked 4
ENSG00000169184.6	240.231	1.5175	0.159082	9.53911	1.4406e-21	3.88665e-19	1.53	1.71	2.1	0.66	0.58	0.61	MN1	chr22	protein_coding	MN1 proto-oncogene, transcriptional regulator
ENSG00000204876.5	141.285	1.07457	0.191488	5.61171	2.00337e-08	6.83761e-07	1.37	1.42	1.52	0.86	0.53	0.65	AC021218.2	chr7	lncRNA	--
ENSG00000187815.10	48.2617	1.26026	0.30371	4.14955	3.33125e-05	0.000405887	0.73	0.89	0.95	0.27	0.38	0.41	ZFP69	chr1	protein_coding	ZFP69 zinc finger protein
ENSG00000020633.19	44.2514	2.65012	0.356012	7.44392	9.77371e-14	9.12768e-12	0.55	0.65	0.65	0.1	0.11	0.07	RUNX3	chr1	protein_coding	RUNX family transcription factor 3
ENSG00000258077.2	32.5452	1.12277	0.352541	3.18481	0.0014485	0.00918322	1.38	1.26	1.21	0.59	0.52	0.64	RP11-114H23.1	chr12	lncRNA	--
ENSG00000224609.8	17.8025	1.33031	0.485857	2.73806	0.00618025	0.0289439	0.13	0.13	0.15	0.07	0.04	0.05	FGGY-DT	chr1	lncRNA	FGGY divergent transcript
ENSG00000133135.14	88.8855	1.02155	0.22885	4.46385	8.05006e-06	0.000121992	1.64	1.13	1.38	0.75	0.61	0.67	RNF128	chrX	protein_coding	ring finger protein 128
ENSG00000184828.10	26.0055	2.18753	0.477323	4.58292	4.58536e-06	7.59623e-05	0.16	0.15	0.35	0.04	0.04	0.06	ZBTB7C	chr18	protein_coding	zinc finger and BTB domain containing 7C
ENSG00000235904.3	16.1595	1.60687	0.539109	2.98059	0.00287689	0.0159123	0.2	0.17	0.13	0.02	0.07	0.06	RBMS3-AS3	chr3	lncRNA	RBMS3 antisense RNA 3
ENSG00000258088.1	26.52	1.17991	0.39612	2.97866	0.00289511	0.015979	2.1	2.15	1.66	0.98	0.92	0.7	RP11-114H23.2	chr12	lncRNA	--
ENSG00000110427.17	56.3902	1.14774	0.278319	4.12384	3.7261e-05	0.000446318	0.24	0.23	0.21	0.08	0.11	0.12	KIAA1549L	chr11	protein_coding	KIAA1549 like
ENSG00000076356.7	48.0835	1.88055	0.311173	6.0434	1.50898e-09	6.6446e-08	0.19	0.23	0.23	0.06	0.06	0.06	PLXNA2	chr1	protein_coding	plexin A2
ENSG00000279766.1	15.6532	3.86316	0.730247	5.29021	1.22176e-07	3.31201e-06	1.74	1.81	1.66	0.13	0.06	0.16	RP11-642A1.2	chr8	TEC	--
ENSG00000113578.18	41.8553	1.30425	0.318477	4.09526	4.21704e-05	0.000493741	0.44	0.5	0.49	0.15	0.21	0.21	FGF1	chr5	protein_coding	fibroblast growth factor 1
ENSG00000228742.11	179.852	1.62848	0.168419	9.66919	4.07574e-22	1.28288e-19	2.54	2.33	2.33	0.7	0.91	0.69	LINC02577	chr7	lncRNA	long intergenic non-protein coding RNA 2577
ENSG00000232774.8	65.5419	1.17914	0.253356	4.65409	3.25408e-06	5.60949e-05	1.36	1.25	1.18	0.61	0.53	0.52	RP11-47I22.3	chr14	lncRNA	--
ENSG00000285294.1	25.1283	1.30055	0.414786	3.13547	0.00171582	0.0105095	0.5	0.61	0.37	0.22	0.2	0.18	LINC00842	chr10	lncRNA	long intergenic non-protein coding RNA 842
ENSG00000162367.11	251.01	1.11663	0.141747	7.87757	3.33815e-15	4.33118e-13	2.34	2.36	2.49	1.26	1.02	1.02	TAL1	chr1	protein_coding	TAL bHLH transcription factor 1, erythroid differentiation factor
ENSG00000112655.16	202.481	2.64922	0.17731	14.9412	1.77792e-50	4.31704e-47	1.4	1.63	1.61	0.26	0.27	0.21	PTK7	chr6	protein_coding	protein tyrosine kinase 7 (inactive)
ENSG00000163239.12	18.6829	1.51618	0.490479	3.09123	0.00199331	0.011838	0.3	0.45	0.47	0.13	0.1	0.19	TDRD10	chr1	protein_coding	tudor domain containing 10
ENSG00000136425.14	40.5541	1.24539	0.32731	3.80492	0.000141851	0.00136294	1.02	1.17	0.99	0.5	0.51	0.33	CIB2	chr15	protein_coding	calcium and integrin binding family member 2
ENSG00000285820.1	12.5843	1.94828	0.643986	3.02535	0.00248345	0.0141269	0.43	0.33	0.38	0.19	0.1	0.02	RP11-305F14.1	chr9	lncRNA	--
ENSG00000101198.15	169.054	1.04501	0.173696	6.01629	1.78458e-09	7.75769e-08	4.05	2.98	3.47	1.73	1.8	1.51	NKAIN4	chr20	protein_coding	sodium/potassium transporting ATPase interacting 4
ENSG00000113319.13	86.0157	1.3682	0.247983	5.5173	3.44244e-08	1.09367e-06	0.44	0.47	0.43	0.24	0.16	0.12	RASGRF2	chr5	protein_coding	Ras protein specific guanine nucleotide releasing factor 2
ENSG00000237973.1	44.4613	1.09776	0.345523	3.17708	0.00148765	0.00939638	1.42	1.36	1.91	1.13	0.47	0.57	MTCO1P12	chr1	unprocessed_pseudogene	MT-CO1 pseudogene 12
ENSG00000236565.3	24.6623	1.3973	0.46978	2.97437	0.00293588	0.0161545	1.26	2.46	1.38	1.03	0.29	0.62	HNRNPA3P5	chr13	processed_pseudogene	heterogeneous nuclear ribonucleoprotein A3 pseudogene 5
ENSG00000152580.9	17.5517	1.44238	0.516322	2.79358	0.00521289	0.0252647	0.14	0.12	0.07	0.06	0.02	0.04	IGSF10	chr3	protein_coding	immunoglobulin superfamily member 10
ENSG00000225968.7	75.3467	1.42118	0.276954	5.13147	2.87489e-07	6.97069e-06	1	0.97	1.44	0.26	0.48	0.52	ELFN1	chr7	protein_coding	extracellular leucine rich repeat and fibronectin type III domain containing 1
ENSG00000196611.6	192.462	1.61328	0.163872	9.84475	7.22165e-23	2.36051e-20	4.73	3.79	4.14	1.26	1.47	1.36	MMP1	chr11	protein_coding	matrix metallopeptidase 1
ENSG00000244627.5	32.2469	1.0238	0.366165	2.79602	0.00517361	0.0251173	0.46	0.44	0.44	0.14	0.21	0.3	TPTEP2	chr22	transcribed_unprocessed_pseudogene	TPTE pseudogene 2
ENSG00000175497.17	15.7075	7.3985	1.26218	5.86168	4.5822e-09	1.78632e-07	0.1	0.11	0.16	0	0	0	DPP10	chr2	protein_coding	dipeptidyl peptidase like 10
ENSG00000205683.12	64.4886	1.48744	0.271579	5.47701	4.32563e-08	1.33435e-06	0.2	0.2	0.23	0.1	0.06	0.06	DPF3	chr14	protein_coding	double PHD fingers 3
ENSG00000147485.13	16.1492	2.33033	0.573347	4.06443	4.81502e-05	0.000552979	0.19	0.25	0.17	0.05	0.02	0.06	PXDNL	chr8	protein_coding	peroxidasin like
ENSG00000118971.9	678.81	1.19591	0.0967767	12.3574	4.44219e-35	3.97389e-32	4.45	4.8	4.87	1.93	1.99	2.18	CCND2	chr12	protein_coding	cyclin D2
ENSG00000147118.12	40.9111	2.02728	0.35211	5.75752	8.53575e-09	3.1403e-07	0.91	0.68	0.6	0.14	0.21	0.17	ZNF182	chrX	protein_coding	zinc finger protein 182
ENSG00000135447.17	39.6963	2.1999	0.376883	5.83708	5.31221e-09	2.04022e-07	0.47	0.79	0.69	0.19	0.09	0.14	PPP1R1A	chr12	protein_coding	protein phosphatase 1 regulatory inhibitor subunit 1A
ENSG00000254192.1	32.9585	1.35177	0.35735	3.78277	0.000155093	0.00145802	2.26	2.11	2.6	1	0.84	0.86	CTC-558O2.2	chr5	lncRNA	--
ENSG00000285984.1	15.53	1.56049	0.541737	2.88054	0.00396993	0.0204104	1.11	1.23	1.09	0.64	0.3	0.23	RP11-62F14.1	chr2	lncRNA	--
ENSG00000109832.14	31.5082	4.30976	0.573	7.5214	5.41935e-14	5.29383e-12	0.19	0.23	0.23	0.01	0.01	0.01	DDX25	chr11	protein_coding	DEAD-box helicase 25
ENSG00000265190.7	30.03	1.14305	0.385153	2.96779	0.00299946	0.0164245	0.31	0.35	0.34	0.09	0.2	0.16	ANXA8	chr10	protein_coding	annexin A8
ENSG00000285966.1	25.7642	1.86385	0.419634	4.4416	8.92924e-06	0.000133132	0.62	0.52	0.56	0.14	0.18	0.14	RP11-7F17.10	chr14	lncRNA	--
ENSG00000260802.1	15.5939	1.94171	0.562847	3.4498	0.000560997	0.00419871	0.28	0.19	0.15	0.08	0.03	0.05	SERTM2	chrX	protein_coding	serine rich and transmembrane domain containing 2
ENSG00000247271.7	37.3883	1.11369	0.330942	3.36523	0.000764809	0.00541419	0.44	0.48	0.41	0.21	0.22	0.18	ZBED5-AS1	chr11	lncRNA	ZBED5 antisense RNA 1
ENSG00000163220.11	17.5134	5.68549	1.1104	5.12021	3.05195e-07	7.32683e-06	2.18	3.12	1.87	0	0	0.13	S100A9	chr1	protein_coding	S100 calcium binding protein A9
ENSG00000120937.9	42.4083	2.77227	0.389944	7.1094	1.16546e-12	9.34406e-11	4.35	3.11	5	0.9	0.34	0.57	NPPB	chr1	protein_coding	natriuretic peptide B
ENSG00000258602.1	20.7187	1.75403	0.474834	3.69398	0.000220771	0.0019544	2.15	2.29	2.12	0.96	0.35	0.63	LINC01629	chr14	lncRNA	long intergenic non-protein coding RNA 1629
ENSG00000119636.16	162.408	1.01064	0.169374	5.96689	2.41825e-09	1.01992e-07	1.93	1.87	1.8	0.79	0.9	1.06	BBOF1	chr14	protein_coding	basal body orientation factor 1
ENSG00000237356.7	37.2489	2.06489	0.361893	5.7058	1.15795e-08	4.15227e-07	0.18	0.17	0.15	0.03	0.04	0.05	AL163953.3	chr14	lncRNA	--
ENSG00000272341.1	53.6483	1.15326	0.293418	3.93045	8.47887e-05	0.000880362	1.24	1.39	0.85	0.49	0.55	0.51	RP1-151F17.2	chr6	lncRNA	--
ENSG00000087116.16	12.9738	2.60052	0.674153	3.85747	0.000114567	0.00113678	0.07	0.08	0.15	0.01	0.01	0.03	ADAMTS2	chr5	protein_coding	ADAM metallopeptidase with thrombospondin type 1 motif 2
ENSG00000135917.16	10.5622	1.65884	0.646479	2.56596	0.0102892	0.0428295	0.09	0.06	0.1	0.03	0.03	0.02	SLC19A3	chr2	protein_coding	solute carrier family 19 member 3
ENSG00000157765.13	246.784	1.74776	0.14683	11.9033	1.13732e-32	8.78682e-30	3.29	2.86	2.84	0.97	0.83	0.86	SLC34A2	chr4	protein_coding	solute carrier family 34 member 2
ENSG00000188856.6	87.7578	1.08711	0.236905	4.5888	4.4581e-06	7.41432e-05	4.79	4.92	6.31	3.13	2.04	2.33	RPSAP47	chr8	processed_pseudogene	ribosomal protein SA pseudogene 47
ENSG00000251323.3	41.7366	3.17201	0.407844	7.77749	7.3976e-15	9.11137e-13	1.39	1.35	1.31	0.13	0.05	0.25	LINC02728	chr11	lncRNA	long intergenic non-protein coding RNA 2728
ENSG00000176692.8	114.432	1.36544	0.216642	6.30273	2.92447e-10	1.49721e-08	1.87	2.16	2.75	0.72	0.91	0.97	FOXC2	chr16	protein_coding	forkhead box C2
ENSG00000258586.1	509.389	1.03946	0.113413	9.16522	4.94475e-20	1.18375e-17	25.71	23.42	20.58	12.19	10.48	10.93	LINC02274	chr14	lncRNA	long intergenic non-protein coding RNA 2274
ENSG00000103522.16	14.3861	1.89561	0.619251	3.06113	0.00220506	0.0128135	0.18	0.23	0.09	0.03	0.08	0.02	IL21R	chr16	protein_coding	interleukin 21 receptor
ENSG00000186469.8	122.551	1.16369	0.189049	6.15549	7.48445e-10	3.52391e-08	1.16	0.98	1.03	0.46	0.45	0.49	GNG2	chr14	protein_coding	G protein subunit gamma 2
ENSG00000186446.12	42.8465	1.62938	0.329494	4.94509	7.61081e-07	1.58335e-05	0.75	0.69	0.54	0.21	0.26	0.17	ZNF501	chr3	protein_coding	zinc finger protein 501
ENSG00000101096.20	16.9215	1.73866	0.540593	3.21621	0.00129895	0.00836935	0.14	0.14	0.1	0.06	0.01	0.04	NFATC2	chr20	protein_coding	nuclear factor of activated T cells 2
ENSG00000152661.9	1443.64	1.0318	0.0764355	13.4989	1.58729e-41	1.92708e-38	23.78	23.25	21.18	10.64	11.19	11.19	GJA1	chr6	protein_coding	gap junction protein alpha 1
ENSG00000164379.7	53.2198	1.21249	0.291416	4.16068	3.173e-05	0.000389116	1.17	0.93	1.24	0.42	0.41	0.6	FOXQ1	chr6	protein_coding	forkhead box Q1
ENSG00000181634.8	52.2864	2.10658	0.313313	6.72358	1.77317e-11	1.16312e-09	0.51	0.41	0.39	0.08	0.09	0.13	TNFSF15	chr9	protein_coding	TNF superfamily member 15
ENSG00000065717.15	71.965	1.2688	0.262166	4.83968	1.30046e-06	2.50895e-05	0.8	1.11	1.02	0.37	0.51	0.32	TLE2	chr19	protein_coding	TLE family member 2, transcriptional corepressor
ENSG00000140057.9	54.6624	1.21299	0.283913	4.27238	1.93399e-05	0.000256613	0.61	0.72	0.5	0.27	0.23	0.27	AK7	chr14	protein_coding	adenylate kinase 7
ENSG00000197646.8	125.172	1.19303	0.191534	6.22882	4.69963e-10	2.30201e-08	2.89	2.58	3.09	1.07	1.32	1.3	PDCD1LG2	chr9	protein_coding	programmed cell death 1 ligand 2
ENSG00000258245.1	16.8497	1.41456	0.505535	2.79816	0.00513954	0.0249876	3.48	3.01	3.15	1.55	1.33	0.73	RPL10P13	chr12	processed_pseudogene	ribosomal protein L10 pseudogene 13
ENSG00000164796.18	15.5201	2.74276	0.599396	4.57587	4.74248e-06	7.80527e-05	0.05	0.06	0.05	0.01	0.01	0.01	CSMD3	chr8	protein_coding	CUB and Sushi multiple domains 3
ENSG00000123342.16	65.5044	1.16792	0.269914	4.327	1.51153e-05	0.000208705	0.77	0.63	0.92	0.42	0.32	0.28	MMP19	chr12	protein_coding	matrix metallopeptidase 19
ENSG00000275620.1	18.2501	1.3933	0.495392	2.81252	0.00491555	0.0241752	0.09	0.15	0.17	0.04	0.06	0.05	FLJ16779	chr20	lncRNA	--
ENSG00000069011.16	33.9246	1.70967	0.366019	4.67099	2.99745e-06	5.22541e-05	0.65	0.5	0.66	0.21	0.18	0.16	PITX1	chr5	protein_coding	paired like homeodomain 1
ENSG00000079263.19	31.6501	1.01008	0.37752	2.67557	0.00746032	0.0335313	0.37	0.31	0.22	0.15	0.19	0.11	SP140	chr2	protein_coding	SP140 nuclear body protein
ENSG00000099365.11	151.301	1.14624	0.188797	6.07132	1.2686e-09	5.68928e-08	1.42	1.73	1.63	0.9	0.61	0.63	STX1B	chr16	protein_coding	syntaxin 1B
ENSG00000156466.10	86.8543	1.15151	0.23235	4.95593	7.19849e-07	1.50495e-05	1.3	1.3	1.25	0.41	0.7	0.6	GDF6	chr8	protein_coding	growth differentiation factor 6
ENSG00000198598.7	27.7428	1.21439	0.404014	3.00581	0.00264874	0.014873	0.31	0.41	0.44	0.17	0.1	0.22	MMP17	chr12	protein_coding	matrix metallopeptidase 17
ENSG00000205085.13	70.2013	1.14014	0.248742	4.58363	4.5698e-06	7.57784e-05	0.6	0.49	0.57	0.23	0.29	0.22	FAM71F2	chr7	protein_coding	family with sequence similarity 71 member F2
ENSG00000179242.16	128.282	1.12743	0.209593	5.37914	7.48435e-08	2.19709e-06	0.76	0.87	1.16	0.47	0.44	0.36	CDH4	chr20	protein_coding	cadherin 4
ENSG00000227355.3	14.3948	1.72603	0.551011	3.13248	0.00173334	0.0105901	0.47	0.52	0.46	0.12	0.13	0.18	RP11-162D16.2	chr9	lncRNA	--
ENSG00000189056.15	165.551	2.82886	0.202174	13.9922	1.73961e-44	3.28536e-41	0.33	0.32	0.33	0.03	0.06	0.05	RELN	chr7	protein_coding	reelin
ENSG00000130203.10	549.854	1.02229	0.099993	10.2236	1.55416e-24	5.74261e-22	13.62	13.36	13.88	6.54	6.29	7.07	APOE	chr19	protein_coding	apolipoprotein E
ENSG00000188060.8	27.5974	1.03382	0.401153	2.57712	0.00996261	0.0417879	0.54	0.76	0.62	0.2	0.44	0.29	RAB42	chr1	protein_coding	RAB42, member RAS oncogene family
ENSG00000078401.7	90.3026	1.10187	0.222866	4.94409	7.64986e-07	1.5876e-05	2.78	2.07	2.38	1.07	1.05	1.21	EDN1	chr6	protein_coding	endothelin 1
ENSG00000163666.10	11.3229	1.56969	0.625763	2.50845	0.0121263	0.0489374	0.63	0.33	0.4	0.11	0.19	0.15	HESX1	chr3	protein_coding	HESX homeobox 1
ENSG00000157551.19	284.501	2.73777	0.150572	18.1825	7.10564e-74	4.02582e-70	1.92	1.91	1.88	0.28	0.32	0.25	KCNJ15	chr21	protein_coding	potassium inwardly rectifying channel subfamily J member 15
ENSG00000236283.5	11.4247	2.21827	0.674376	3.28937	0.00100413	0.00678201	0.1	0.08	0.04	0.02	0.02	0.01	AC013463.2	chr2	lncRNA	--
ENSG00000187566.6	27.1512	1.22866	0.434203	2.82968	0.00465949	0.0231639	0.58	0.71	0.75	0.1	0.4	0.36	NHLRC1	chr6	protein_coding	NHL repeat containing E3 ubiquitin protein ligase 1
ENSG00000168070.12	17.3539	1.31716	0.513235	2.5664	0.0102762	0.0428098	0.42	0.34	0.51	0.07	0.19	0.24	MAJIN	chr11	protein_coding	membrane anchored junction protein
ENSG00000197928.11	29.6618	2.02274	0.402719	5.0227	5.09499e-07	1.13202e-05	0.21	0.17	0.22	0.05	0.04	0.06	ZNF677	chr19	protein_coding	zinc finger protein 677
ENSG00000224292.1	16.0658	1.7832	0.566929	3.14536	0.00165882	0.0102304	1.31	2.04	1.22	0.2	0.31	0.79	AF196972.9	chrX	lncRNA	--
ENSG00000137440.5	25.992	1.10226	0.399179	2.76131	0.005757	0.0273938	1.1	1.15	0.88	0.44	0.6	0.41	FGFBP1	chr4	protein_coding	fibroblast growth factor binding protein 1
ENSG00000280739.3	26.2961	1.05734	0.403506	2.62039	0.00878283	0.038053	0.09	0.06	0.07	0.04	0.02	0.04	EIF1B-AS1	chr3	lncRNA	EIF1B antisense RNA 1
ENSG00000176046.9	109.305	1.06677	0.200727	5.31454	1.06928e-07	2.94564e-06	1.12	1.03	1.06	0.55	0.42	0.54	NUPR1	chr16	protein_coding	nuclear protein 1, transcriptional regulator
ENSG00000164129.12	33.3723	2.31849	0.406365	5.70543	1.1605e-08	4.15264e-07	0.62	0.82	0.55	0.12	0.19	0.09	NPY5R	chr4	protein_coding	neuropeptide Y receptor Y5
ENSG00000177854.8	67.084	1.04545	0.248331	4.20989	2.55492e-05	0.000324074	2.27	2.34	2.6	1.14	1.21	1.11	TMEM187	chrX	protein_coding	transmembrane protein 187
ENSG00000282057.1	91.8485	1.27854	0.216598	5.90282	3.57341e-09	1.42242e-07	1.54	1.38	1.39	0.63	0.58	0.55	RP4-621F18.2	chr1	lncRNA	--
ENSG00000179403.12	24.745	1.61842	0.452296	3.57823	0.000345931	0.00282547	0.28	0.22	0.38	0.07	0.15	0.07	VWA1	chr1	protein_coding	von Willebrand factor A domain containing 1
ENSG00000213062.5	48.767	1.15313	0.304811	3.78311	0.000154882	0.00145685	0.21	0.18	0.19	0.12	0.07	0.07	RP1-206D15.6	chr1	lncRNA	--
ENSG00000164744.13	34.4442	4.43617	0.565745	7.8413	4.4591e-15	5.69859e-13	1.6	1.51	1.42	0.07	0.12	0.02	SUN3	chr7	protein_coding	Sad1 and UNC84 domain containing 3
ENSG00000019169.11	19.2748	1.24725	0.466973	2.67093	0.00756421	0.033897	0.57	0.39	0.62	0.21	0.22	0.23	MARCO	chr2	protein_coding	macrophage receptor with collagenous structure
ENSG00000173705.9	20.5462	1.49274	0.451978	3.30269	0.000957622	0.00653946	0.25	0.26	0.27	0.1	0.08	0.1	SUSD5	chr3	protein_coding	sushi domain containing 5
ENSG00000183971.10	38.6572	3.40282	0.439989	7.73388	1.04317e-14	1.23131e-12	2.69	3.24	3.17	0.28	0.09	0.48	NPW	chr16	protein_coding	neuropeptide W
ENSG00000163576.18	69.7455	1.27107	0.260085	4.88714	1.0231e-06	2.04224e-05	1.16	0.82	0.85	0.32	0.42	0.43	EFHB	chr3	protein_coding	EF-hand domain family member B
ENSG00000119514.7	204.418	1.15898	0.152699	7.58998	3.19959e-14	3.33641e-12	3.86	3.47	3.33	1.46	1.73	1.54	GALNT12	chr9	protein_coding	polypeptide N-acetylgalactosaminyltransferase 12
ENSG00000107954.10	22.8152	1.42802	0.440317	3.24316	0.00118211	0.00774866	0.25	0.24	0.31	0.06	0.12	0.11	NEURL1	chr10	protein_coding	neuralized E3 ubiquitin protein ligase 1
ENSG00000113763.12	46.0956	1.13263	0.302934	3.73886	0.00018486	0.00168186	0.54	0.54	0.67	0.23	0.29	0.27	UNC5A	chr5	protein_coding	unc-5 netrin receptor A
ENSG00000213145.10	63.2036	1.27903	0.285544	4.47929	7.48918e-06	0.000114782	1.48	1.67	1.17	0.38	0.6	0.77	CRIP1	chr14	protein_coding	cysteine rich protein 1
ENSG00000120669.16	11.8035	1.98241	0.665235	2.98002	0.00288232	0.015932	0.3	0.25	0.12	0.06	0.08	0.02	SOHLH2	chr13	protein_coding	spermatogenesis and oogenesis specific basic helix-loop-helix 2
ENSG00000228695.10	26.5951	2.61714	0.456029	5.73898	9.52482e-09	3.47411e-07	0.51	0.57	0.62	0.11	0.11	0.06	CES1P1	chr16	transcribed_unprocessed_pseudogene	carboxylesterase 1 pseudogene 1
ENSG00000236816.3	343.104	4.41833	0.194196	22.752	1.37202e-114	2.33202e-110	3.78	3.28	2.87	0.16	0.17	0.13	ANKRD20A7P	chr9	transcribed_unprocessed_pseudogene	ankyrin repeat domain 20 family member A7, pseudogene
ENSG00000128268.12	73.1272	1.91149	0.27137	7.04384	1.87015e-12	1.43832e-10	0.59	0.88	0.91	0.23	0.21	0.19	MGAT3	chr22	protein_coding	beta-1,4-mannosyl-glycoprotein 4-beta-N-acetylglucosaminyltransferase
ENSG00000272502.1	27.5406	1.02562	0.40833	2.51175	0.0120134	0.0485707	1.64	0.77	1.46	0.56	0.67	0.65	RP11-713M15.2	chr8	lncRNA	--
ENSG00000241081.1	13.1574	1.96473	0.629883	3.1192	0.00181341	0.0109611	2.5	1.32	2.87	0.23	0.97	0.49	RPL22P2	chr14	processed_pseudogene	ribosomal protein L22 pseudogene 2
ENSG00000249328.3	14.2247	1.6188	0.571519	2.83245	0.0046193	0.0230005	0.18	0.34	0.31	0.05	0.09	0.12	RP11-26J3.1	chr8	lncRNA	--
ENSG00000146374.14	233.582	1.02168	0.154906	6.59548	4.23885e-11	2.56397e-09	3	2.18	2.37	1.29	1.24	1.15	RSPO3	chr6	protein_coding	R-spondin 3
ENSG00000261220.2	40.4886	1.20243	0.320947	3.7465	0.00017932	0.00164219	2.99	3.19	3.75	1.38	1.36	1.52	ST3GAL1-DT	chr8	lncRNA	ST3GAL1 divergent transcript
ENSG00000227375.6	14.2753	1.44026	0.551213	2.61289	0.00897814	0.0386724	0.46	0.3	0.41	0.14	0.09	0.19	DLG1-AS1	chr3	lncRNA	DLG1 antisense RNA 1
ENSG00000184347.15	394.57	1.00393	0.129838	7.73215	1.05746e-14	1.23956e-12	1.26	1.55	1.59	0.65	0.81	0.71	SLIT3	chr5	protein_coding	slit guidance ligand 3

## Sheet: OS-OE-HNRNPF_vs_NC_Down_DEG
Gene	baseMean	log2FoldChange	lfcSE	stat	pvalue	padj	OE_HNRNPF_1	OE_HNRNPF_2	OE-HNRNPF_3	OS-NC_1	OS-NC_2	OS-NC_3	Symbol	Chr	GeneType	Description
ENSG00000279345.1	48.4549	-2.77376	0.361586	-7.67109	1.70539e-14	1.90701e-12	0.27	0.41	0.16	2.21	1.97	1.51	RP3-522J7.7	chr22	lncRNA	--
ENSG00000254706.3	15.9103	-1.77264	0.536454	-3.30437	0.000951916	0.0065031	0.2	0.16	0.37	0.91	0.72	0.85	RP11-565P22.6	chr1	protein_coding	--
ENSG00000069424.15	1312.25	-1.02785	0.0963117	-10.6721	1.37501e-26	5.99257e-24	1.78	1.9	2.26	3.67	4.29	4.05	KCNAB2	chr1	protein_coding	potassium voltage-gated channel subfamily A regulatory beta subunit 2
ENSG00000183878.16	32.9735	-2.58373	0.41263	-6.2616	3.81041e-10	1.91049e-08	0.04	0.05	0.02	0.2	0.28	0.21	UTY	chrY	protein_coding	ubiquitously transcribed tetratricopeptide repeat containing, Y-linked
ENSG00000165507.9	195.617	-1.17257	0.167466	-7.00188	2.5255e-12	1.90782e-10	1.41	1.47	1.93	3.53	3.98	3.24	DEPP1	chr10	protein_coding	DEPP1 autophagy regulator
ENSG00000060718.22	45.4055	-1.95578	0.339441	-5.76176	8.32418e-09	3.07578e-07	0.1	0.05	0.09	0.28	0.39	0.27	COL11A1	chr1	protein_coding	collagen type XI alpha 1 chain
ENSG00000273802.2	63.9213	-1.12712	0.262741	-4.28987	1.78775e-05	0.000241161	1.19	0.77	1.17	2.17	2.23	2.36	H2BC8	chr6	protein_coding	H2B clustered histone 8
ENSG00000162599.17	15.3146	-1.63629	0.546566	-2.99376	0.00275561	0.0153413	0	0.01	0	0.01	0.01	0.02	NFIA	chr1	protein_coding	nuclear factor I A
ENSG00000170396.9	16.2589	-1.99754	0.557802	-3.58109	0.000342167	0.00280145	0.06	0.05	0.06	0.25	0.12	0.31	ZNF804A	chr2	protein_coding	zinc finger protein 804A
ENSG00000114698.15	43.3031	-1.05957	0.31108	-3.40611	0.000658952	0.00479051	0.27	0.22	0.31	0.49	0.61	0.53	PLSCR4	chr3	protein_coding	phospholipid scramblase 4
ENSG00000279692.1	12.5286	-1.69308	0.633153	-2.67404	0.00749428	0.0336451	0.1	0.05	0.31	0.44	0.5	0.53	RP11-1055B8.1	chr17	TEC	--
ENSG00000272836.1	12.0233	-1.7406	0.621684	-2.79982	0.00511311	0.0248876	0.82	0.24	0.33	1.43	1.68	1.47	RP3-402G11.27	chr22	lncRNA	--
ENSG00000113205.5	34.401	-1.04518	0.356544	-2.93142	0.00337417	0.0180462	0.21	0.29	0.3	0.5	0.44	0.69	PCDHB3	chr5	protein_coding	protocadherin beta 3
ENSG00000198354.7	169.067	-1.35561	0.170753	-7.93904	2.0375e-15	2.79285e-13	1.31	1.19	1.57	3.63	3.15	3.51	DCAF12L2	chrX	protein_coding	DDB1 and CUL4 associated factor 12 like 2
ENSG00000158815.11	26.7678	-1.27898	0.426398	-2.99949	0.00270429	0.01511	0.14	0.23	0.19	0.3	0.66	0.4	FGF17	chr8	protein_coding	fibroblast growth factor 17
ENSG00000067048.17	299.604	-3.38109	0.159883	-21.1473	2.92363e-99	2.48465e-95	0.33	0.4	0.37	3.88	3.77	3.64	DDX3Y	chrY	protein_coding	DEAD-box helicase 3 Y-linked
ENSG00000280067.1	37.2455	-1.06868	0.406454	-2.62928	0.00855651	0.0373485	0.71	0.28	0.26	0.95	0.52	1.12	CTD-2600H12.2	chr16	TEC	--
ENSG00000166341.9	27.8257	-1.27392	0.392522	-3.24548	0.00117253	0.00769776	0.08	0.05	0.05	0.14	0.15	0.14	DCHS1	chr11	protein_coding	dachsous cadherin-related 1
ENSG00000286273.1	33.7338	-3.57932	0.470272	-7.61116	2.71652e-14	2.88579e-12	0.15	0.2	0.12	2.02	1.57	1.94	RP11-25K24.3	chr3	lncRNA	--
ENSG00000169894.18	36.3194	-1.37665	0.374582	-3.67517	0.000237694	0.00207628	0.07	0.09	0.06	0.19	0.24	0.11	MUC3A	chr7	protein_coding	mucin 3A, cell surface associated
ENSG00000026559.14	51.7169	-1.09899	0.29681	-3.70267	0.000213346	0.00189261	0.22	0.22	0.28	0.38	0.6	0.56	KCNG1	chr20	protein_coding	potassium voltage-gated channel modifier subfamily G member 1
ENSG00000234771.3	179.979	-1.08885	0.161353	-6.74822	1.49665e-11	1.01349e-09	0.65	0.77	0.73	1.63	1.5	1.4	SLC25A25-AS1	chr9	lncRNA	SLC25A25 antisense RNA 1
ENSG00000280407.3	70.708	-1.27133	0.253598	-5.01315	5.35457e-07	1.18044e-05	0.45	0.68	0.64	1.52	1.43	1.3	RP13-516M14.8	chr17	TEC	--
ENSG00000187372.11	41.611	-1.20906	0.317365	-3.80968	0.000139146	0.00133998	0.21	0.16	0.23	0.42	0.46	0.47	PCDHB13	chr5	protein_coding	protocadherin beta 13
ENSG00000141527.18	47.8074	-1.01194	0.310824	-3.25567	0.00113125	0.00746386	0.14	0.11	0.15	0.24	0.34	0.21	CARD14	chr17	protein_coding	caspase recruitment domain family member 14
ENSG00000125820.6	41.4946	-1.02016	0.317477	-3.21332	0.00131209	0.00844117	0.5	0.43	0.62	0.93	1	1.16	NKX2-2	chr20	protein_coding	NK2 homeobox 2
ENSG00000106560.11	11.4138	-1.77333	0.660005	-2.68685	0.00721304	0.0326759	0.11	0.16	0.02	0.33	0.25	0.42	GIMAP2	chr7	protein_coding	GTPase, IMAP family member 2
ENSG00000043591.6	142.963	-1.36895	0.179191	-7.63964	2.17838e-14	2.37345e-12	1.08	1	1.06	2.53	2.53	2.96	ADRB1	chr10	protein_coding	adrenoceptor beta 1
ENSG00000198692.10	96.5126	-2.87744	0.25493	-11.2871	1.51888e-29	8.32786e-27	0.26	0.26	0.17	1.87	1.55	1.58	EIF1AY	chrY	protein_coding	eukaryotic translation initiation factor 1A Y-linked
ENSG00000131094.4	626.675	-1.34785	0.122129	-11.0363	2.55465e-28	1.2771e-25	7.82	9.44	10.38	19.78	25.27	24.61	C1QL1	chr17	protein_coding	complement C1q like 1
ENSG00000073150.14	512.803	-1.0963	0.134058	-8.1778	2.89084e-16	4.50786e-14	3.53	3.77	5.26	8.23	9.61	8.77	PANX2	chr22	protein_coding	pannexin 2
ENSG00000158315.11	15.1155	-1.51646	0.559342	-2.71115	0.00670494	0.0308594	0.04	0.16	0.13	0.33	0.37	0.23	RHBDL2	chr1	protein_coding	rhomboid like 2
ENSG00000165246.14	36.6725	-2.69441	0.411238	-6.55196	5.67885e-11	3.33991e-09	0.04	0.04	0.06	0.4	0.25	0.22	NLGN4Y	chrY	protein_coding	neuroligin 4 Y-linked
ENSG00000261172.1	25.5682	-1.21677	0.408986	-2.97508	0.00292914	0.0161226	0.61	0.44	0.88	1.53	1.48	1.43	RP11-356C4.5	chr16	lncRNA	--
ENSG00000141255.13	13.2593	-2.1492	0.618776	-3.47331	0.000514087	0.00390784	0.07	0.07	0.07	0.16	0.41	0.32	SPATA22	chr17	protein_coding	spermatogenesis associated 22
ENSG00000164418.22	42.9155	-3.38419	0.400103	-8.4583	2.71314e-17	4.90587e-15	0.01	0.01	0.01	0.11	0.11	0.12	GRIK2	chr6	protein_coding	glutamate ionotropic receptor kainate type subunit 2
ENSG00000012817.16	114.05	-2.78129	0.234883	-11.8412	2.39108e-32	1.66904e-29	0.11	0.16	0.1	0.79	0.93	0.77	KDM5D	chrY	protein_coding	lysine demethylase 5D
ENSG00000204388.7	1243.75	-1.09865	0.0756383	-14.525	8.40962e-48	1.78673e-44	12.27	12.51	12.77	27.05	26.01	26.57	HSPA1B	chr6	protein_coding	heat shock protein family A (Hsp70) member 1B
ENSG00000177173.5	34.7223	-1.21755	0.342702	-3.55279	0.000381166	0.00306002	0.64	0.72	0.79	1.74	1.63	1.59	NAP1L4P1	chr1	processed_pseudogene	nucleosome assembly protein 1 like 4 pseudogene 1
ENSG00000150510.17	43.4919	-1.22564	0.317266	-3.86313	0.000111943	0.00111857	0.18	0.15	0.14	0.31	0.44	0.32	FAM124A	chr13	protein_coding	family with sequence similarity 124 member A
ENSG00000269416.6	15.1994	-2.16471	0.59342	-3.64785	0.000264439	0.00226775	0.09	0.03	0.05	0.3	0.14	0.3	LINC01224	chr19	lncRNA	long intergenic non-protein coding RNA 1224
ENSG00000114374.13	103.573	-2.54878	0.23977	-10.6301	2.15872e-26	9.17296e-24	0.06	0.08	0.06	0.33	0.37	0.45	USP9Y	chrY	protein_coding	ubiquitin specific peptidase 9 Y-linked
ENSG00000155962.13	38.7269	-1.00885	0.327212	-3.08316	0.00204813	0.0121085	0.34	0.36	0.38	0.63	0.65	0.87	CLIC2	chrX	protein_coding	chloride intracellular channel 2
ENSG00000279124.1	15.2701	-3.63263	0.71369	-5.08993	3.58187e-07	8.39739e-06	0.03	0.03	0.05	0.29	0.57	0.54	RP11-341D18.5	chr13	unprocessed_pseudogene	--
ENSG00000184226.15	30.7548	-1.03778	0.367254	-2.82578	0.00471664	0.0234138	0.03	0.03	0.02	0.05	0.05	0.05	PCDH9	chr13	protein_coding	protocadherin 9
ENSG00000117069.15	32.3367	-1.5469	0.413124	-3.7444	0.000180825	0.00165418	0.09	0.19	0.05	0.29	0.31	0.35	ST6GALNAC5	chr1	protein_coding	ST6 N-acetylgalactosaminide alpha-2,6-sialyltransferase 5
ENSG00000106991.14	85.4583	-1.21384	0.222481	-5.45593	4.87182e-08	1.48932e-06	0.55	0.56	0.5	1.3	1.22	1.16	ENG	chr9	protein_coding	endoglin
ENSG00000158014.15	28.8561	-1.26258	0.384995	-3.27946	0.00104007	0.00698464	0.16	0.22	0.21	0.55	0.45	0.38	SLC30A2	chr1	protein_coding	solute carrier family 30 member 2
ENSG00000175170.16	21.6476	-1.15309	0.456377	-2.52661	0.011517	0.0468311	0.06	0.05	0.12	0.14	0.19	0.18	FAM182B	chr20	lncRNA	family with sequence similarity 182 member B
ENSG00000169126.16	19.2549	-1.49171	0.469836	-3.17496	0.00149858	0.00945482	0.08	0.06	0.05	0.2	0.18	0.16	ODAD2	chr10	protein_coding	outer dynein arm docking complex subunit 2
ENSG00000118946.12	23.9426	-1.17723	0.449545	-2.61871	0.0088264	0.0381931	0.09	0.04	0.09	0.1	0.17	0.2	PCDH17	chr13	protein_coding	protocadherin 17
ENSG00000103269.14	47.6023	-1.32712	0.31829	-4.16952	3.05241e-05	0.000376745	0.54	0.51	0.68	1.84	1.05	1.39	RHBDL1	chr16	protein_coding	rhomboid like 1
ENSG00000254206.5	37.1499	-1.59016	0.481689	-3.30122	0.000962643	0.00656565	0.18	0.21	0.12	0.3	1	0.2	NPIPB11	chr16	protein_coding	nuclear pore complex interacting protein family member B11
ENSG00000142552.8	23.9513	-1.22489	0.419621	-2.91903	0.0035112	0.0186093	0.23	0.36	0.42	0.7	0.8	0.82	RCN3	chr19	protein_coding	reticulocalbin 3
ENSG00000280924.1	16.1087	-1.49538	0.522799	-2.86033	0.00423201	0.0214657	0.21	0.38	0.18	0.6	0.84	0.74	LINC00628	chr1	lncRNA	long intergenic non-protein coding RNA 628
ENSG00000118898.16	19.2101	-1.88282	0.537819	-3.50084	0.000463796	0.00358651	0.02	0.03	0.08	0.11	0.21	0.14	PPL	chr16	protein_coding	periplakin
ENSG00000120875.9	31.1501	-1.34803	0.368519	-3.65796	0.000254228	0.00219234	0.1	0.11	0.08	0.26	0.2	0.26	DUSP4	chr8	protein_coding	dual specificity phosphatase 4
ENSG00000155816.21	27.6096	-1.13645	0.393415	-2.88867	0.00386878	0.0200664	0.03	0.05	0.03	0.1	0.07	0.07	FMN2	chr1	protein_coding	formin 2
ENSG00000169403.12	22.4014	-1.22662	0.432496	-2.83614	0.00456623	0.022807	0.11	0.1	0.17	0.29	0.32	0.27	PTAFR	chr1	protein_coding	platelet activating factor receptor
ENSG00000122176.12	71.4514	-1.01636	0.261633	-3.88467	0.00010247	0.0010361	0.67	0.54	0.65	0.94	1.59	1.19	FMOD	chr1	protein_coding	fibromodulin
ENSG00000224807.5	24.6859	-1.20364	0.410494	-2.93217	0.00336598	0.0180081	0.56	0.48	0.38	0.88	1.15	1.2	DUX4L9	chr4	unprocessed_pseudogene	double homeobox 4 like 9 (pseudogene)
ENSG00000280184.2	25.725	-1.06906	0.410727	-2.60285	0.00924524	0.0396121	0.33	0.22	0.18	0.51	0.61	0.41	RP3-466P17.3	chr6	TEC	--
ENSG00000149564.12	135.812	-1.05204	0.177303	-5.93356	2.96441e-09	1.20541e-07	1.16	1.18	1.27	2.47	2.55	2.4	ESAM	chr11	protein_coding	endothelial cell adhesion molecule
ENSG00000131002.12	82.9069	-2.7272	0.273495	-9.97166	2.02803e-23	6.7589e-21	0.08	0.1	0.05	0.45	0.48	0.57	TXLNGY	chrY	transcribed_unprocessed_pseudogene	taxilin gamma pseudogene, Y-linked
ENSG00000067646.12	36.4964	-3.12948	0.418559	-7.47681	7.6147e-14	7.23056e-12	0.05	0.08	0.04	0.49	0.48	0.42	ZFY	chrY	protein_coding	zinc finger protein Y-linked
ENSG00000167748.11	45.6849	-1.56578	0.320327	-4.88808	1.01823e-06	2.0366e-05	0.33	0.46	0.37	0.9	1.13	1.36	KLK1	chr19	protein_coding	kallikrein 1
ENSG00000181790.11	72.3471	-1.37651	0.269723	-5.10342	3.33566e-07	7.88543e-06	0.19	0.16	0.3	0.48	0.64	0.56	ADGRB1	chr8	protein_coding	adhesion G protein-coupled receptor B1
ENSG00000108352.13	136.112	-1.05024	0.176523	-5.94959	2.68815e-09	1.11713e-07	0.6	0.64	0.61	1.3	1.25	1.24	RAPGEFL1	chr17	protein_coding	Rap guanine nucleotide exchange factor like 1
ENSG00000138795.10	37.1599	-1.08057	0.337285	-3.20373	0.00135659	0.00867494	0.16	0.14	0.23	0.35	0.39	0.37	LEF1	chr4	protein_coding	lymphoid enhancer binding factor 1
ENSG00000171533.12	39.331	-1.11379	0.329942	-3.37572	0.000736241	0.00525352	0.15	0.13	0.19	0.38	0.31	0.31	MAP6	chr11	protein_coding	microtubule associated protein 6
ENSG00000109063.15	101.315	-1.24074	0.21064	-5.89034	3.85407e-09	1.52344e-07	0.39	0.38	0.31	0.93	0.77	0.82	MYH3	chr17	protein_coding	myosin heavy chain 3
ENSG00000267270.6	39.4253	-1.5033	0.340025	-4.42114	9.81818e-06	0.000144861	0.18	0.1	0.14	0.42	0.34	0.39	PARD6G-AS1	chr18	lncRNA	PARD6G antisense RNA 1
ENSG00000171962.18	33.036	-1.02176	0.354347	-2.88351	0.00393272	0.0203051	0.09	0.15	0.12	0.22	0.25	0.25	DRC3	chr17	protein_coding	dynein regulatory complex subunit 3
ENSG00000225756.1	21.6131	-1.65298	0.460852	-3.58679	0.000334772	0.00274885	0.24	0.14	0.2	0.44	0.75	0.62	DBH-AS1	chr9	lncRNA	DBH antisense RNA 1
ENSG00000198108.4	24.3701	-1.07055	0.421995	-2.53688	0.0111846	0.0457422	0.14	0.11	0.23	0.31	0.36	0.32	CHSY3	chr5	protein_coding	chondroitin sulfate synthase 3
ENSG00000218418.2	13.9732	-1.4514	0.548822	-2.64458	0.00817916	0.0359693	0.07	0.05	0.04	0.12	0.16	0.14	RP11-296E7.1	chr6	processed_pseudogene	--
ENSG00000164850.15	152.97	-1.21514	0.181751	-6.68576	2.29734e-11	1.47909e-09	1.24	0.95	1.34	2.63	2.99	2.48	GPER1	chr7	protein_coding	G protein-coupled estrogen receptor 1
ENSG00000276547.2	81.0558	-1.64832	0.244473	-6.74233	1.55866e-11	1.04714e-09	0.31	0.28	0.37	1.04	1.1	0.83	PCDHGB5	chr5	protein_coding	protocadherin gamma subfamily B, 5
ENSG00000044524.11	50.0915	-1.49993	0.317991	-4.7169	2.39462e-06	4.31158e-05	0.14	0.1	0.23	0.42	0.4	0.51	EPHA3	chr3	protein_coding	EPH receptor A3
ENSG00000121871.4	35.5009	-1.17391	0.354443	-3.31199	0.00092634	0.00635648	0.18	0.19	0.11	0.44	0.37	0.3	SLITRK3	chr3	protein_coding	SLIT and NTRK like family member 3
ENSG00000141837.22	19.5882	-1.28233	0.503731	-2.54566	0.0109071	0.0448773	0.01	0.01	0.01	0.02	0.01	0.04	CACNA1A	chr19	protein_coding	calcium voltage-gated channel subunit alpha1 A
ENSG00000157554.19	29.3726	-1.38811	0.411852	-3.37041	0.00075057	0.00533338	0.05	0.14	0.07	0.23	0.23	0.2	ERG	chr21	protein_coding	ETS transcription factor ERG
ENSG00000109956.13	91.1313	-1.5371	0.227838	-6.74644	1.5152e-11	1.02198e-09	0.17	0.13	0.18	0.47	0.49	0.4	B3GAT1	chr11	protein_coding	beta-1,3-glucuronyltransferase 1
ENSG00000197702.14	876.685	-1.00544	0.0849265	-11.839	2.4549e-32	1.66904e-29	1.8	1.93	1.86	3.67	3.81	3.62	PARVA	chr11	protein_coding	parvin alpha
ENSG00000176728.10	12.4337	-3.54251	0.774005	-4.57685	4.7202e-06	7.7817e-05	0	0	0.01	0.04	0.03	0.04	TTTY14	chrY	lncRNA	testis-specific transcript, Y-linked 14
ENSG00000129824.16	114.168	-2.62144	0.222515	-11.781	4.8932e-32	3.19883e-29	0.69	0.56	0.52	3.66	3.41	3.69	RPS4Y1	chrY	protein_coding	ribosomal protein S4 Y-linked 1
ENSG00000099725.14	35.4684	-2.76277	0.427424	-6.46377	1.02126e-10	5.7138e-09	0.02	0.08	0.04	0.29	0.4	0.26	PRKY	chrY	transcribed_unitary_pseudogene	protein kinase Y-linked (pseudogene)
ENSG00000166582.10	331.015	-1.0038	0.120793	-8.31013	9.55957e-17	1.57752e-14	3.11	3.07	3.05	5.84	6.47	6	CENPV	chr17	protein_coding	centromere protein V
ENSG00000280208.1	48.8772	-2.96021	0.378342	-7.82417	5.11011e-15	6.48183e-13	0.32	0.09	0.37	1.93	2.42	1.64	GGT4P	chr13	unprocessed_pseudogene	gamma-glutamyltransferase 4 pseudogene
ENSG00000198626.17	34.9284	-1.60819	0.38579	-4.16857	3.06516e-05	0.000377526	0.02	0.06	0.04	0.11	0.13	0.11	RYR2	chr1	protein_coding	ryanodine receptor 2
ENSG00000132429.10	122.754	-1.45775	0.192159	-7.58616	3.29527e-14	3.41522e-12	1.03	1.18	1.22	2.98	3.28	3.07	POPDC3	chr6	protein_coding	popeye domain containing 3
ENSG00000162458.13	27.9615	-1.57227	0.416372	-3.77611	0.000159294	0.00148928	0.07	0.14	0.17	0.46	0.38	0.3	FBLIM1	chr1	protein_coding	filamin binding LIM protein 1
ENSG00000126368.6	579.632	-1.05059	0.1094	-9.60317	7.75205e-22	2.27175e-19	5.41	5.45	6.27	10.72	12.96	11.45	NR1D1	chr17	protein_coding	nuclear receptor subfamily 1 group D member 1
ENSG00000047597.7	52.2923	-1.2913	0.287717	-4.48809	7.18632e-06	0.000111318	0.29	0.19	0.22	0.6	0.56	0.53	XK	chrX	protein_coding	X-linked Kx blood group
ENSG00000164920.9	47.1078	-1.28531	0.299951	-4.28505	1.827e-05	0.000244515	0.37	0.31	0.43	0.83	0.92	0.94	OSR2	chr8	protein_coding	odd-skipped related transciption factor 2
ENSG00000162482.5	21.112	-1.47695	0.484659	-3.04739	0.00230837	0.0133182	0.45	0.16	0.49	1.34	0.93	0.76	AKR7A3	chr1	protein_coding	aldo-keto reductase family 7 member A3
ENSG00000183145.9	12.4276	-1.70723	0.638165	-2.67521	0.00746825	0.0335548	0.09	0.14	0.09	0.14	0.39	0.51	RIPPLY3	chr21	protein_coding	ripply transcriptional repressor 3
ENSG00000102287.19	68.1595	-1.45355	0.261954	-5.54887	2.87516e-08	9.39789e-07	0.13	0.19	0.14	0.4	0.46	0.37	GABRE	chrX	protein_coding	gamma-aminobutyric acid type A receptor subunit epsilon
ENSG00000228078.1	10.5056	-1.98771	0.66153	-3.00471	0.00265835	0.0149122	0.84	1.02	0.85	2.76	4.54	3.37	HLA-U	chr6	unprocessed_pseudogene	major histocompatibility complex, class I, U (pseudogene)
ENSG00000186340.17	523.331	-1.37212	0.114214	-12.0136	3.01287e-33	2.43856e-30	1.55	1.47	1.82	3.75	4.27	4.38	THBS2	chr6	protein_coding	thrombospondin 2
ENSG00000173110.8	117.901	-1.69286	0.205094	-8.25407	1.53084e-16	2.45469e-14	0.84	1.11	0.86	3.34	2.92	2.79	HSPA6	chr1	protein_coding	heat shock protein family A (Hsp70) member 6
ENSG00000088340.17	3830.6	-1.02259	0.0753462	-13.5719	5.87937e-42	7.68705e-39	8.83	9.91	10.75	19.54	19.79	20	FER1L4	chr20	transcribed_unitary_pseudogene	fer-1 like family member 4 (pseudogene)
ENSG00000142675.18	34.5925	-1.65946	0.373546	-4.44246	8.89345e-06	0.000132715	0.1	0.18	0.22	0.43	0.57	0.57	CNKSR1	chr1	protein_coding	connector enhancer of kinase suppressor of Ras 1
ENSG00000240764.4	25.4926	-1.63846	0.439246	-3.73017	0.00019135	0.00172539	0.08	0.13	0.09	0.37	0.35	0.19	PCDHGC5	chr5	protein_coding	protocadherin gamma subfamily C, 5
ENSG00000138650.9	521.736	-1.41922	0.102512	-13.8445	1.37376e-43	2.33497e-40	1.06	1.11	1.16	2.97	2.93	2.93	PCDH10	chr4	protein_coding	protocadherin 10
ENSG00000232624.8	13.8998	-1.6932	0.593851	-2.85122	0.00435525	0.0219316	0.02	0.02	0.06	0.11	0.07	0.11	LINC01517	chr10	lncRNA	long intergenic non-protein coding RNA 1517
ENSG00000227372.12	18.5052	-2.13145	0.529187	-4.02778	5.6305e-05	0.00062673	0.01	0.03	0.05	0.15	0.1	0.12	TP73-AS1	chr1	transcribed_unitary_pseudogene	TP73 antisense RNA 1
ENSG00000111886.11	15.1796	-1.60365	0.540376	-2.96766	0.00300075	0.0164263	0.05	0.07	0.06	0.23	0.18	0.13	GABRR2	chr6	protein_coding	gamma-aminobutyric acid type A receptor subunit rho2
ENSG00000249898.8	22.488	-1.19917	0.435626	-2.75275	0.00590979	0.0279334	0.05	0.05	0.04	0.08	0.13	0.13	MCPH1-AS1	chr8	lncRNA	MCPH1 antisense RNA 1
ENSG00000116254.18	13.1329	-1.50763	0.587566	-2.5659	0.010291	0.0428295	0.02	0.03	0.03	0.09	0.04	0.09	CHD5	chr1	protein_coding	chromodomain helicase DNA binding protein 5
ENSG00000145536.15	12.3415	-2.71227	0.675964	-4.01245	6.00911e-05	0.000662796	0.03	0.01	0.02	0.19	0.12	0.13	ADAMTS16	chr5	protein_coding	ADAM metallopeptidase with thrombospondin type 1 motif 16
ENSG00000204389.10	1318.03	-1.00249	0.0780325	-12.8471	8.93315e-38	1.01224e-34	14.26	14.28	15.04	29.64	27.1	29.73	HSPA1A	chr6	protein_coding	heat shock protein family A (Hsp70) member 1A
ENSG00000173376.14	15.4842	-1.72126	0.601896	-2.85973	0.00423997	0.0214996	0.14	0.01	0.09	0.25	0.35	0.19	NDNF	chr4	protein_coding	neuron derived neurotrophic factor
ENSG00000111490.15	34.9831	-1.20069	0.346115	-3.46905	0.000522301	0.00395966	0.08	0.09	0.09	0.23	0.18	0.18	TBC1D30	chr12	protein_coding	TBC1 domain family member 30
ENSG00000288686.2	303.413	-2.48379	0.149686	-16.5933	7.79752e-62	3.31336e-58	1.37	1.4	0.91	6.75	6.74	6.89	XGY2	chrY	transcribed_unprocessed_pseudogene	XG pseudogene, Y-linked 2
ENSG00000231066.3	25.0407	-1.05302	0.406666	-2.58939	0.00961451	0.0407294	0.97	0.59	0.75	1.47	1.43	1.83	NPM1P9	chrX	processed_pseudogene	nucleophosmin 1 pseudogene 9
ENSG00000107984.10	86.4066	-1.06449	0.24364	-4.36914	1.24738e-05	0.00017684	1.12	0.72	1.16	1.98	2.48	1.76	DKK1	chr10	protein_coding	dickkopf WNT signaling pathway inhibitor 1
ENSG00000183807.8	11.9482	-1.96309	0.618038	-3.17633	0.0014915	0.00941715	0.15	0.22	0.19	0.66	0.62	0.89	FAM162B	chr6	protein_coding	family with sequence similarity 162 member B
ENSG00000160588.10	55.4417	-1.07161	0.283591	-3.77871	0.000157642	0.00147546	0.45	0.36	0.26	0.66	0.8	0.77	MPZL3	chr11	protein_coding	myelin protein zero like 3
ENSG00000126895.15	25.5519	-1.3174	0.409274	-3.21888	0.00128692	0.00830441	0.23	0.3	0.25	0.49	0.75	0.67	AVPR2	chrX	protein_coding	arginine vasopressin receptor 2
ENSG00000236671.9	17.6474	-1.25432	0.483502	-2.59425	0.00947988	0.0403126	0.07	0.06	0.06	0.13	0.19	0.15	PRKG1-AS1	chr10	lncRNA	PRKG1 antisense RNA 1
ENSG00000168477.19	54.4236	-1.02596	0.306567	-3.34661	0.000818048	0.00573954	0.1	0.09	0.07	0.18	0.24	0.12	TNXB	chr6	protein_coding	tenascin XB
ENSG00000277476.1	54.099	-1.08808	0.279711	-3.89002	0.000100237	0.00101715	0.44	0.49	0.58	1.19	0.96	1.04	RP11-147L13.13	chr17	lncRNA	--
ENSG00000280355.1	16.3323	-1.67343	0.517751	-3.23211	0.0012288	0.00799309	0.17	0.18	0.09	0.48	0.42	0.49	RP11-119F19.5	chr10	TEC	--
ENSG00000223573.7	13.5886	-1.76632	0.570719	-3.0949	0.00196877	0.0117209	0.04	0.07	0.05	0.15	0.18	0.22	TINCR	chr19	protein_coding	TINCR ubiquitin domain containing
ENSG00000083290.20	47.513	-1.42721	0.302308	-4.72104	2.34644e-06	4.22931e-05	0.09	0.12	0.1	0.3	0.27	0.25	ULK2	chr17	protein_coding	unc-51 like autophagy activating kinase 2
ENSG00000133519.12	43.2294	-1.00777	0.311105	-3.23934	0.00119808	0.00782922	0.29	0.34	0.43	0.63	0.74	0.72	ZDHHC8P1	chr22	transcribed_unprocessed_pseudogene	ZDHHC8 pseudogene 1
ENSG00000261578.1	22.6548	-1.11928	0.443859	-2.52169	0.0116792	0.0474227	0.19	0.15	0.07	0.3	0.32	0.26	RP11-21L23.2	chr11	lncRNA	--
ENSG00000253305.2	10.6629	-2.47061	0.707101	-3.49401	0.000475828	0.00366454	0.03	0.01	0.02	0.09	0.1	0.12	PCDHGB6	chr5	protein_coding	protocadherin gamma subfamily B, 6
ENSG00000134762.17	100.491	-1.40893	0.214567	-6.56638	5.15523e-11	3.05308e-09	0.25	0.34	0.26	0.69	0.77	0.78	DSC3	chr18	protein_coding	desmocollin 3
ENSG00000166387.14	25.2355	-1.11047	0.441006	-2.51803	0.0118012	0.0478153	0.07	0.07	0.06	0.2	0.07	0.15	PPFIBP2	chr11	protein_coding	PPFIA binding protein 2
ENSG00000165181.17	33.0953	-1.0463	0.388139	-2.69568	0.0070245	0.0320095	0.15	0.1	0.15	0.4	0.17	0.25	SHOC1	chr9	protein_coding	shortage in chiasmata 1
ENSG00000117114.20	124.019	-1.87668	0.205744	-9.12145	7.41268e-20	1.70261e-17	0.09	0.09	0.09	0.28	0.38	0.35	ADGRL2	chr1	protein_coding	adhesion G protein-coupled receptor L2
ENSG00000074211.14	200.051	-1.86361	0.178175	-10.4594	1.32655e-25	5.36843e-23	0.43	0.26	0.41	1.37	1.4	1.19	PPP2R2C	chr4	protein_coding	protein phosphatase 2 regulatory subunit Bgamma
ENSG00000269937.1	45.0248	-1.07268	0.336066	-3.19186	0.00141359	0.00900893	0.19	0.4	0.36	0.57	0.86	0.56	RP11-20I23.8	chr16	lncRNA	--
