# Supplementary material for: Integrative RNA-seq and CLIP-seq analysis reveals hnRNP-F regulation of TNFα/NFκB signaling in high-glucose conditions
Source: Front Physiol. 2025 Sep 9;16:1475441. doi: 10.3389/fphys.2025.1475441 (PMC12454069; doi:10.3389/fphys.2025.1475441)
Supplement: Supplementary file 2 [file Table3.xlsx]

## Sheet: OE_HNRNPF_vs_NC_Up_DEG
Gene	baseMean	log2FoldChange	lfcSE	stat	pvalue	padj	NC_1	NC_2	NC_3	OE_HNRNPF_1	OE_HNRNPF_2	OE_HNRNPF_3	Symbol	Chr	GeneType	Description
ENSG00000149218.5	207.386	1.43049	0.16899	8.46494	2.5628e-17	5.19006e-16	0.81	0.84	0.67	1.98	2.09	2.14	ENDOD1	chr11	protein_coding	endonuclease domain containing 1
ENSG00000064042.18	53.5069	2.55677	0.422465	6.05203	1.4303e-09	1.36196e-08	0.04	0.04	0.06	0.2	0.18	0.43	LIMCH1	chr4	protein_coding	LIM and calponin homology domains 1
ENSG00000073282.14	6.50032	6.0849	1.61944	3.75742	0.000171674	0.000755229	0	0	0	0.01	0.01	0.15	TP63	chr3	protein_coding	tumor protein p63
ENSG00000132688.11	1746.16	1.06311	0.0971658	10.9411	7.32672e-28	3.15983e-26	6.47	6.76	6.3	11.48	12.72	16.28	NES	chr1	protein_coding	nestin
ENSG00000172731.15	881.047	1.22191	0.0998065	12.2428	1.83626e-34	1.08481e-32	3.9	5.28	4.84	10.39	11.13	10.97	LRRC20	chr10	protein_coding	leucine rich repeat containing 20
ENSG00000172986.13	132.016	1.60859	0.212656	7.56429	3.90003e-14	6.13434e-13	0.54	0.62	0.54	1.87	1.78	1.51	GXYLT2	chr3	protein_coding	glucoside xylosyltransferase 2
ENSG00000196917.6	6.03675	4.97596	1.54218	3.22659	0.00125276	0.004574	0	0	0.01	0.02	0.04	0.17	HCAR1	chr12	protein_coding	hydroxycarboxylic acid receptor 1
ENSG00000201185.1	10.4721	5.787	2.30611	2.50943	0.0120927	0.0341974	0	0.28	0	0.26	0.76	15.48	RNA5SP202	chr6	rRNA_pseudogene	RNA, 5S ribosomal pseudogene 202
ENSG00000173705.9	26.6665	2.74768	0.517015	5.31451	1.06942e-07	8.01586e-07	0.03	0.06	0.05	0.37	0.3	0.3	SUSD5	chr3	protein_coding	sushi domain containing 5
ENSG00000255920.3	50.3223	2.12091	0.362343	5.85331	4.81883e-09	4.32654e-08	0.18	0.11	0.12	0.7	0.59	0.48	CCND2-AS1	chr12	lncRNA	CCND2 antisense RNA 1
ENSG00000160886.13	27.0858	1.49772	0.591533	2.53192	0.0113439	0.0323361	0.11	0.05	0.17	0.23	0.13	0.59	LY6K	chr8	protein_coding	lymphocyte antigen 6 family member K
ENSG00000183549.10	28.6491	1.29332	0.437415	2.95674	0.00310913	0.0103403	0.12	0.11	0.17	0.34	0.3	0.34	ACSM5	chr16	protein_coding	acyl-CoA synthetase medium chain family member 5
ENSG00000124191.18	238.791	2.28803	0.179406	12.7533	2.98744e-37	1.98183e-35	0.75	0.97	0.7	4.48	3.69	3.54	TOX2	chr20	protein_coding	TOX high mobility group box family member 2
ENSG00000196754.13	3191.15	1.50104	0.056245	26.6875	6.56924e-157	1.00903e-153	35.84	33.96	33.87	94.84	93.04	103.32	S100A2	chr1	protein_coding	S100 calcium binding protein A2
ENSG00000172346.15	262.645	1.61119	0.160182	10.0585	8.42749e-24	2.79535e-22	1.4	1.55	1.2	3.99	4.69	3.89	CSDC2	chr22	protein_coding	cold shock domain containing C2
ENSG00000199568.1	48.6558	4.75218	1.61764	2.93772	0.00330638	0.0109326	1.21	0.57	1.11	3.97	0.78	72.39	RNU5A-1	chr15	snRNA	RNA, U5A small nuclear 1
ENSG00000274020.4	95.6132	1.02501	0.244131	4.19859	2.68577e-05	0.000137652	0.3	0.25	0.23	0.49	0.49	0.6	LINC01138	chr1	lncRNA	long intergenic non-protein coding RNA 1138
ENSG00000282556.3	29.6542	1.10233	0.465716	2.36697	0.0179346	0.048134	0.15	0.14	0.09	0.37	0.29	0.16	RP11-304C12.5	chr11	lncRNA	--
ENSG00000131459.13	193.233	1.97432	0.192909	10.2344	1.38985e-24	4.82653e-23	0.42	0.52	0.65	2.06	2.28	1.89	GFPT2	chr5	protein_coding	glutamine-fructose-6-phosphate transaminase 2
ENSG00000172046.19	51.526	3.4711	1.32171	2.62621	0.00863422	0.0255193	0.1	0.01	0.03	0.13	0.11	1.33	USP19	chr3	protein_coding	ubiquitin specific peptidase 19
ENSG00000135917.16	67.6155	5.24367	0.881563	5.94815	2.71192e-09	2.50702e-08	0.02	0.01	0.02	0.26	0.28	1.07	SLC19A3	chr2	protein_coding	solute carrier family 19 member 3
ENSG00000271553.1	12.4592	1.80914	0.676452	2.67446	0.00748502	0.0225024	0.13	0.18	0.17	0.47	0.6	0.6	RP11-274B21.10	chr7	lncRNA	--
ENSG00000100626.17	30.1658	1.74258	0.435716	3.99935	6.35173e-05	0.000305868	0.04	0.04	0.04	0.15	0.11	0.12	GALNT16	chr14	protein_coding	polypeptide N-acetylgalactosaminyltransferase 16
ENSG00000135517.9	20.3067	1.30732	0.553519	2.36183	0.0181849	0.0487403	0.05	0.15	0.12	0.35	0.24	0.2	MIP	chr12	protein_coding	major intrinsic protein of lens fiber
ENSG00000247271.7	95.569	1.39517	0.254241	5.4876	4.07438e-08	3.23616e-07	0.46	0.34	0.3	1.09	0.86	0.93	ZBED5-AS1	chr11	lncRNA	ZBED5 antisense RNA 1
ENSG00000075275.18	2035.07	1.05507	0.0594873	17.7361	2.20586e-70	4.44916e-68	2.67	2.72	2.54	5.45	5.6	5.3	CELSR1	chr22	protein_coding	cadherin EGF LAG seven-pass G-type receptor 1
ENSG00000235142.10	10.2245	2.09597	0.807052	2.59707	0.00940239	0.0274725	0.02	0	0	0.04	0.03	0.05	LINC02532	chr6	lncRNA	long intergenic non-protein coding RNA 2532
ENSG00000287757.1	9.48856	2.36288	0.888795	2.65852	0.0078484	0.0234641	0	0.18	0.05	0.48	0.41	0.31	RP11-876B24.1	chrX	lncRNA	--
ENSG00000187260.16	70.311	1.62898	0.284801	5.71972	1.067e-08	9.1599e-08	0.28	0.27	0.27	0.9	0.87	0.74	WDR86	chr7	protein_coding	WD repeat domain 86
ENSG00000259727.1	173.841	1.26667	0.181018	6.99751	2.60551e-12	3.41383e-11	2.86	2.34	2.81	6.76	6.14	6.24	RP11-1069G10.2	chr15	lncRNA	--
ENSG00000130477.16	301.478	1.44445	0.167771	8.60964	7.32879e-18	1.56014e-16	0.5	0.49	0.41	1.09	1.55	1.12	UNC13A	chr19	protein_coding	unc-13 homolog A
ENSG00000106624.11	10.2085	2.26278	0.811989	2.78671	0.00532455	0.0167118	0.04	0.02	0.01	0.1	0.13	0.09	AEBP1	chr7	protein_coding	AE binding protein 1
ENSG00000163703.20	48.5555	1.4418	0.341751	4.21887	2.4553e-05	0.000126686	0.11	0.09	0.08	0.26	0.22	0.25	CRELD1	chr3	protein_coding	cysteine rich with EGF like domains 1
ENSG00000261150.3	36.6793	1.85199	0.537335	3.44663	0.00056763	0.00223735	0.03	0.03	0.04	0.05	0.06	0.23	EPPK1	chr8	protein_coding	epiplakin 1
ENSG00000099953.10	119.5	1.19681	0.213471	5.60643	2.06548e-08	1.70287e-07	0.48	0.45	0.43	1.08	1.06	0.95	MMP11	chr22	protein_coding	matrix metallopeptidase 11
ENSG00000184261.5	15.1585	1.63869	0.643679	2.54582	0.0109023	0.0312513	0.03	0.01	0.01	0.07	0.03	0.05	KCNK12	chr2	protein_coding	potassium two pore domain channel subfamily K member 12
ENSG00000100100.13	382.346	1.31685	0.129315	10.1833	2.35534e-24	8.10888e-23	1.9	1.81	1.83	4.93	4.74	4.03	PIK3IP1	chr22	protein_coding	phosphoinositide-3-kinase interacting protein 1
ENSG00000261305.2	103.302	1.62104	0.247959	6.53756	6.25322e-11	7.04652e-10	0.95	1.09	0.84	3.1	3.3	2.39	RP4-584D14.7	chr7	lncRNA	--
ENSG00000135373.13	21.0384	3.65851	1.47755	2.47606	0.013284	0.0371818	0.01	0.02	0.01	0.04	0.02	0.51	EHF	chr11	protein_coding	ETS homologous factor
ENSG00000276027.1	6.53399	4.1526	1.44562	2.87254	0.00407184	0.013167	0.23	0	0.21	0.61	0.6	6.65	RNU12	chr22	snRNA	RNA, U12 small nuclear
ENSG00000145604.17	341.101	1.1817	0.345193	3.42331	0.000618644	0.00241885	0.38	0.37	0.4	0.67	0.64	1.3	SKP2	chr5	protein_coding	S-phase kinase associated protein 2
ENSG00000049323.16	78.0112	1.79715	0.337427	5.32603	1.00385e-07	7.55842e-07	0.17	0.2	0.09	0.46	0.38	0.74	LTBP1	chr2	protein_coding	latent transforming growth factor beta binding protein 1
ENSG00000170421.12	14633.7	1.34334	0.219144	6.12995	8.79077e-10	8.62576e-09	37.93	38.79	38.93	81.4	83.45	126.35	KRT8	chr12	protein_coding	keratin 8
ENSG00000249669.10	3.50832	4.16262	1.62133	2.56741	0.0102461	0.0296428	0	0	0	0.02	0.01	0.01	CARMN	chr5	lncRNA	cardiac mesoderm enhancer-associated non-coding RNA
ENSG00000287415.1	20.8767	1.39346	0.519044	2.68467	0.00726006	0.0218986	0.24	0.21	0.13	0.54	0.41	0.55	RP11-520A21.2	chr3	lncRNA	--
ENSG00000273274.2	15.0726	2.9513	0.740976	3.98298	6.80552e-05	0.000325335	0.01	0	0.02	0.06	0.07	0.07	ZBTB8B	chr1	protein_coding	zinc finger and BTB domain containing 8B
ENSG00000079263.19	194.358	1.28468	0.173856	7.38931	1.47598e-13	2.19125e-12	0.75	0.62	0.58	1.6	1.56	1.55	SP140	chr2	protein_coding	SP140 nuclear body protein
ENSG00000121552.4	7.83516	3.35069	1.31377	2.55043	0.010759	0.0309249	0.05	0.02	0.02	0.02	0.02	0.95	CSTA	chr3	protein_coding	cystatin A
ENSG00000259658.5	26.4573	1.54712	0.482184	3.20857	0.00133397	0.00484566	0.33	0.65	0.36	1.11	1.65	1.12	RP11-89K11.1	chr15	transcribed_unprocessed_pseudogene	--
ENSG00000278249.1	12.6263	3.24806	0.849807	3.82212	0.000132309	0.000596378	0.08	0.08	0.38	1.31	1.08	2.81	SCARNA2	chr1	scaRNA	small Cajal body-specific RNA 2
ENSG00000206557.6	32.0909	2.88092	0.636215	4.52821	5.94846e-06	3.41221e-05	0.04	0.03	0.02	0.08	0.08	0.45	TRIM71	chr3	protein_coding	tripartite motif containing 71
ENSG00000215481.9	40.6718	1.94926	0.392838	4.962	6.97715e-07	4.6409e-06	0.4	0.25	0.28	1.04	1.39	1.11	BCRP3	chr22	lncRNA	BCR pseudogene 3
ENSG00000223855.2	59.1759	1.00137	0.325207	3.07919	0.00207561	0.00721424	0.41	0.21	0.31	0.52	0.68	0.64	HRAT92	chr7	lncRNA	--
ENSG00000138606.19	26.6003	1.80492	0.467956	3.85704	0.000114768	0.000523695	0.09	0.07	0.07	0.25	0.25	0.31	SHF	chr15	protein_coding	Src homology 2 domain containing F
ENSG00000274251.1	4.9137	5.68124	1.72321	3.29689	0.000977624	0.00366114	0	0	0	0.06	0.11	1.6	CTC-1337H24.3	chr11	lncRNA	--
ENSG00000152932.8	4.75697	5.63445	1.70784	3.29918	0.000969688	0.00363278	0	0	0	0.01	0	0.08	RAB3C	chr5	protein_coding	RAB3C, member RAS oncogene family
ENSG00000275714.2	4.14563	4.40913	1.78638	2.46819	0.0135798	0.0378982	0.07	0	0	0	0.18	1.31	H3C1	chr6	protein_coding	H3 clustered histone 1
ENSG00000165995.22	7.64907	5.32478	1.40395	3.79272	0.000149006	0.000662957	0	0	0	0.05	0.05	0.03	CACNB2	chr10	protein_coding	calcium voltage-gated channel auxiliary subunit beta 2
ENSG00000100342.21	894.394	2.11149	0.0884432	23.8739	5.71489e-126	5.70575e-123	3.06	3.27	3.01	13.15	13.92	13.03	APOL1	chr22	protein_coding	apolipoprotein L1
ENSG00000103227.19	122.014	1.19695	0.221731	5.39821	6.73101e-08	5.20344e-07	0.33	0.27	0.27	0.7	0.56	0.72	LMF1	chr16	protein_coding	lipase maturation factor 1
ENSG00000176595.4	101.441	1.39588	0.245294	5.69063	1.26575e-08	1.0778e-07	0.26	0.27	0.25	0.82	0.64	0.57	KBTBD11	chr8	protein_coding	kelch repeat and BTB domain containing 11
ENSG00000243225.2	9.02472	2.67486	0.873606	3.06186	0.00219967	0.0075845	0.23	0.21	0.07	1.26	0.98	0.98	RP11-7F17.1	chr14	processed_pseudogene	--
ENSG00000270002.1	77.4416	1.29812	0.276651	4.69225	2.7022e-06	1.64957e-05	0.58	0.49	0.58	1.56	1.38	1.07	RP11-93H12.4	chr10	lncRNA	--
ENSG00000270722.1	52.1159	4.32631	1.3163	3.28672	0.00101361	0.00378455	1.71	0.8	0.39	5.8	2.58	49.36	RNVU1-31	chr1	snRNA	RNA, variant U1 small nuclear 31
ENSG00000116667.15	283.326	1.53757	0.146574	10.4901	9.59278e-26	3.64855e-24	0.41	0.43	0.36	1.1	1.18	1.2	C1orf21	chr1	protein_coding	chromosome 1 open reading frame 21
ENSG00000196196.3	42.0147	2.16608	0.415292	5.2158	1.83024e-07	1.32318e-06	0.53	0.81	0.24	2.17	2.36	2.49	HRCT1	chr9	protein_coding	histidine rich carboxyl terminus 1
ENSG00000258947.8	51.9118	1.22872	0.337466	3.64101	0.000271571	0.00114525	0.09	0.17	0.14	0.31	0.3	0.33	TUBB3	chr16	protein_coding	tubulin beta 3 class III
ENSG00000143554.14	47.8108	1.16417	0.362277	3.21349	0.00131133	0.00477125	0.17	0.19	0.16	0.32	0.3	0.54	SLC27A3	chr1	protein_coding	solute carrier family 27 member 3
ENSG00000056998.20	164	2.4174	0.226836	10.657	1.61695e-26	6.47039e-25	0.45	0.55	0.38	2.09	2.14	3.04	GYG2	chrX	protein_coding	glycogenin 2
ENSG00000065618.21	37.1479	1.8394	0.537973	3.41913	0.000628212	0.00245146	0.06	0.09	0.08	0.1	0.17	0.52	COL17A1	chr10	protein_coding	collagen type XVII alpha 1 chain
ENSG00000118971.9	1656.83	2.26004	0.0679071	33.2813	7.20492e-243	2.3978e-239	2.31	2.4	2.17	11.08	10.93	10.75	CCND2	chr12	protein_coding	cyclin D2
ENSG00000071246.11	210.869	1.01954	0.171811	5.93409	2.95472e-09	2.72014e-08	0.57	0.68	0.61	1.18	1.43	1.12	VASH1	chr14	protein_coding	vasohibin 1
ENSG00000155850.8	1158.78	1.21925	0.0793533	15.3649	2.81633e-53	3.67559e-51	2.67	2.76	2.38	6.32	5.91	5.82	SLC26A2	chr5	protein_coding	solute carrier family 26 member 2
ENSG00000162849.16	207.903	1.0912	0.166541	6.55215	5.67152e-11	6.42729e-10	0.25	0.31	0.32	0.65	0.63	0.6	KIF26B	chr1	protein_coding	kinesin family member 26B
ENSG00000115339.14	11.2673	5.89451	1.51689	3.88591	0.000101946	0.000469805	0	0.01	0	0.02	0.03	0.41	GALNT3	chr2	protein_coding	polypeptide N-acetylgalactosaminyltransferase 3
ENSG00000141404.17	80.6299	1.46643	0.268197	5.46776	4.55769e-08	3.59431e-07	0.2	0.17	0.14	0.47	0.47	0.44	GNAL	chr18	protein_coding	G protein subunit alpha L
ENSG00000145423.5	175.866	1.12177	0.183963	6.09779	1.07544e-09	1.04651e-08	1.62	1.69	2.03	3.49	4.19	3.84	SFRP2	chr4	protein_coding	secreted frizzled related protein 2
ENSG00000265763.4	59.6702	1.84927	0.351819	5.2563	1.4698e-07	1.07624e-06	0.22	0.16	0.33	0.67	0.76	1.11	ZNF488	chr10	protein_coding	zinc finger protein 488
ENSG00000286820.1	4.13594	5.43221	1.58612	3.42485	0.000615146	0.00240659	0	0	0	0.26	0.14	0.21	RP11-338L17.1	chr13	lncRNA	--
ENSG00000164746.14	21.411	1.4158	0.543696	2.60403	0.00921342	0.0270033	0.09	0.15	0.25	0.57	0.44	0.31	C7orf57	chr7	protein_coding	chromosome 7 open reading frame 57
ENSG00000264230.9	16.0509	2.62435	0.69708	3.76477	0.000166703	0.00073482	0.02	0.07	0.06	0.27	0.17	0.49	ANXA8L1	chr10	protein_coding	annexin A8 like 1
ENSG00000203867.8	138.565	1.48937	0.218472	6.81721	9.28223e-12	1.1498e-10	0.21	0.27	0.36	0.77	0.79	0.82	RBM20	chr10	protein_coding	RNA binding motif protein 20
ENSG00000132965.10	282.507	1.18495	0.145	8.17202	3.03264e-16	5.60701e-15	3.15	3.3	3.43	6.81	8.11	7.37	ALOX5AP	chr13	protein_coding	arachidonate 5-lipoxygenase activating protein
ENSG00000184838.15	30.2837	1.58535	0.460558	3.44223	0.000576938	0.00227046	0.11	0.29	0.24	0.54	0.79	0.59	PRR16	chr5	protein_coding	proline rich 16
ENSG00000149043.16	5.56538	4.85509	1.53006	3.17314	0.00150802	0.00540451	0	0	0.01	0.05	0.03	0.14	SYT8	chr11	protein_coding	synaptotagmin 8
ENSG00000164744.13	158.852	6.36221	0.467145	13.6194	3.07235e-42	2.63299e-40	0.06	0.1	0.06	5.53	5.67	6.1	SUN3	chr7	protein_coding	Sad1 and UNC84 domain containing 3
ENSG00000265962.1	27.1247	1.49828	0.467032	3.20808	0.00133624	0.00485306	0.43	0.73	0.51	1.91	1.18	1.59	GACAT2	chr18	lncRNA	gastric cancer associated transcript 2
ENSG00000227051.7	300.172	1.35435	0.142924	9.47599	2.64255e-21	7.36962e-20	0.67	0.65	0.75	1.66	1.92	1.69	C14orf132	chr14	protein_coding	chromosome 14 open reading frame 132
ENSG00000168070.12	45.6017	1.92604	0.383373	5.02392	5.06276e-07	3.43854e-06	0.21	0.24	0.33	1.2	1.07	0.7	MAJIN	chr11	protein_coding	membrane anchored junction protein
ENSG00000107317.13	143.227	1.77551	0.21345	8.31813	8.93631e-17	1.71475e-15	0.66	0.89	0.75	2.82	2.77	2.22	PTGDS	chr9	protein_coding	prostaglandin D2 synthase
ENSG00000119636.16	217.32	1.41505	0.167369	8.45468	2.79842e-17	5.63295e-16	0.82	0.71	0.93	2.2	2.03	2.29	BBOF1	chr14	protein_coding	basal body orientation factor 1
ENSG00000185522.9	54.7063	1.34751	0.327198	4.11832	3.81642e-05	0.000191041	0.33	0.38	0.32	0.91	0.67	1.01	LMNTD2	chr11	protein_coding	lamin tail domain containing 2
ENSG00000128311.14	621.52	1.22117	0.111422	10.9599	5.95598e-28	2.57981e-26	6.08	6.21	6.83	14.01	13.42	16.82	TST	chr22	protein_coding	thiosulfate sulfurtransferase
ENSG00000146122.17	16.5989	1.49519	0.612701	2.44033	0.0146737	0.0404871	0.03	0.01	0.03	0.05	0.08	0.04	DAAM2	chr6	protein_coding	dishevelled associated activator of morphogenesis 2
ENSG00000128268.12	93.1865	1.38712	0.252008	5.50426	3.7072e-08	2.95747e-07	0.23	0.35	0.28	0.81	0.72	0.7	MGAT3	chr22	protein_coding	beta-1,4-mannosyl-glycoprotein 4-beta-N-acetylglucosaminyltransferase
ENSG00000248932.6	189.248	1.07424	0.170517	6.29991	2.9782e-10	3.10866e-09	0.26	0.28	0.31	0.63	0.59	0.58	RP11-319G6.1	chr3	lncRNA	--
ENSG00000229962.2	49.0411	1.65586	0.340961	4.85644	1.19516e-06	7.6984e-06	0.56	0.55	0.47	1.82	1.48	1.67	AP000221.1	chr21	lncRNA	--
ENSG00000272341.1	44.8755	1.5719	0.368828	4.26189	2.02706e-05	0.000106321	0.33	0.21	0.32	0.98	0.88	0.67	RP1-151F17.2	chr6	lncRNA	--
ENSG00000067445.21	32.7585	1.28322	0.404404	3.17312	0.00150811	0.00540451	0.09	0.1	0.09	0.21	0.24	0.21	TRO	chrX	protein_coding	trophinin
ENSG00000285646.2	56.8719	3.57756	1.39635	2.56207	0.010405	0.0300373	0.14	0.09	0.05	0.23	0.08	2.95	RP5-934G17.7	chr1	lncRNA	--
ENSG00000096696.15	2604.81	1.07703	0.0555578	19.3857	1.01829e-83	2.94683e-81	3.8	4.23	4.04	8.36	8.58	8.35	DSP	chr6	protein_coding	desmoplakin
ENSG00000157445.15	171.996	2.08072	0.191638	10.8575	1.83638e-27	7.76884e-26	0.4	0.42	0.52	1.88	1.89	1.86	CACNA2D3	chr3	protein_coding	calcium voltage-gated channel auxiliary subunit alpha2delta 3
ENSG00000135074.16	457.798	1.19563	0.117999	10.1326	3.95957e-24	1.33555e-22	1.3	1.11	1.07	2.6	2.75	2.54	ADAM19	chr5	protein_coding	ADAM metallopeptidase domain 19
ENSG00000262772.2	67.9976	1.26264	0.294852	4.28227	1.84994e-05	9.74918e-05	0.26	0.4	0.44	0.93	0.89	0.8	LINC01977	chr17	lncRNA	long intergenic non-protein coding RNA 1977
ENSG00000110042.8	359.3	1.02072	0.129935	7.85565	3.97716e-15	6.81683e-14	1.1	1.2	1.25	2.2	2.35	2.59	DTX4	chr11	protein_coding	deltex E3 ubiquitin ligase 4
ENSG00000225972.1	37.1764	1.56307	0.578382	2.7025	0.00688211	0.0208848	1.89	1.51	1.47	2.23	1.46	10.56	MTND1P23	chr1	unprocessed_pseudogene	MT-ND1 pseudogene 23
ENSG00000242498.8	193.813	1.15332	0.176606	6.53048	6.55577e-11	7.36252e-10	0.44	0.39	0.52	0.93	0.97	1.07	ARPIN	chr15	protein_coding	actin related protein 2/3 complex inhibitor
ENSG00000204388.7	1015.07	1.09135	0.0832104	13.1155	2.68273e-39	1.9767e-37	8.7	8.13	7.96	16.41	17.4	18.58	HSPA1B	chr6	protein_coding	heat shock protein family A (Hsp70) member 1B
ENSG00000262001.1	607.173	1.04316	0.100822	10.3466	4.33613e-25	1.54614e-23	3.86	3.83	4.34	7.9	8.55	8.17	DLGAP1-AS2	chr18	lncRNA	DLGAP1 antisense RNA 2
ENSG00000170153.11	35.4141	1.51638	0.405028	3.74388	0.0001812	0.000793638	0.05	0.04	0.07	0.18	0.15	0.13	RNF150	chr4	protein_coding	ring finger protein 150
ENSG00000197457.10	367.75	1.22156	0.132785	9.19952	3.59541e-20	9.2756e-19	2.17	2.54	2.3	4.97	5.25	6	STMN3	chr20	protein_coding	stathmin 3
ENSG00000251323.3	28.8949	4.50966	0.674832	6.68264	2.34669e-11	2.77599e-10	0.03	0.06	0.01	0.93	0.67	0.79	LINC02728	chr11	lncRNA	long intergenic non-protein coding RNA 2728
ENSG00000109971.14	18483	1.57194	0.116002	13.551	7.81831e-42	6.55949e-40	63.49	59.85	61.19	159.22	178.84	206.38	HSPA8	chr11	protein_coding	heat shock protein family A (Hsp70) member 8
ENSG00000114738.11	2278.2	1.0971	0.0561084	19.5533	3.86569e-85	1.13515e-82	11.81	12.03	11.82	24.76	26.11	24.85	MAPKAPK3	chr3	protein_coding	MAPK activated protein kinase 3
ENSG00000004776.13	17.8826	1.86143	0.598268	3.11136	0.0018623	0.00654573	0.24	0.08	0.11	0.62	0.47	0.46	HSPB6	chr19	protein_coding	heat shock protein family B (small) member 6
ENSG00000237356.7	140.849	4.30866	0.294046	14.653	1.28808e-48	1.46138e-46	0.03	0.03	0.03	0.58	0.65	0.54	AL163953.3	chr14	lncRNA	--
ENSG00000282885.2	461.346	1.81546	0.598665	3.03251	0.00242528	0.00827404	2.79	3.08	3.78	5.79	6.98	20.93	RP11-596C23.6	chr14	lncRNA	--
ENSG00000104883.8	36.3024	2.7595	0.45923	6.00897	1.86709e-09	1.75363e-08	0.14	0.29	0.17	1.08	1.71	1.28	PEX11G	chr19	protein_coding	peroxisomal biogenesis factor 11 gamma
ENSG00000111348.9	372.547	1.17912	0.125915	9.3644	7.64834e-21	2.08352e-19	3.61	3.44	3.7	8.37	7.35	8.45	ARHGDIB	chr12	protein_coding	Rho GDP dissociation inhibitor beta
ENSG00000183971.10	69.3156	3.32625	0.360947	9.21534	3.10305e-20	8.02614e-19	0.64	0.46	0.21	4.56	3.87	4.52	NPW	chr16	protein_coding	neuropeptide W
ENSG00000165152.9	150.315	1.64857	0.202097	8.15733	3.42501e-16	6.30328e-15	0.37	0.46	0.43	1.19	1.27	1.45	PGAP4	chr9	protein_coding	post-GPI attachment to proteins GalNAc transferase 4
ENSG00000125931.11	6.93771	2.49676	1.00656	2.48048	0.0131205	0.0367912	0.04	0.06	0.02	0.37	0.12	0.15	CITED1	chrX	protein_coding	Cbp/p300 interacting transactivator with Glu/Asp rich carboxy-terminal domain 1
ENSG00000196189.13	66.0272	1.00245	0.290066	3.45593	0.000548401	0.00217056	0.18	0.25	0.19	0.42	0.45	0.38	SEMA4A	chr1	protein_coding	semaphorin 4A
ENSG00000263004.2	74.9754	1.10829	0.268109	4.13374	3.56914e-05	0.000179654	0.96	1.05	0.96	2.35	2.08	1.92	AKAP1-DT	chr17	lncRNA	AKAP1 divergent transcript
ENSG00000198959.12	14712.9	1.30622	0.0425205	30.7198	3.09926e-207	7.73576e-204	33.57	33.87	35.09	84.27	88.47	78.93	TGM2	chr20	protein_coding	transglutaminase 2
ENSG00000197497.11	27.1356	1.37788	0.480899	2.86522	0.0041672	0.0134297	0.1	0.04	0.05	0.19	0.14	0.16	ZNF665	chr19	protein_coding	zinc finger protein 665
ENSG00000076356.7	25.9026	3.79256	0.666755	5.68808	1.28472e-08	1.09163e-07	0.01	0	0.01	0.08	0.06	0.19	PLXNA2	chr1	protein_coding	plexin A2
ENSG00000188868.14	36.121	1.47643	0.406275	3.63407	0.000278987	0.00117429	0.25	0.14	0.26	0.68	0.59	0.51	ZNF563	chr19	protein_coding	zinc finger protein 563
ENSG00000142619.4	87.6205	1.07777	0.281475	3.82902	0.000128653	0.000581473	0.62	0.59	0.49	0.88	1.09	1.59	PADI3	chr1	protein_coding	peptidyl arginine deiminase 3
ENSG00000187134.14	145.382	2.16009	0.503807	4.28754	1.80665e-05	9.54371e-05	0.2	0.23	0.16	0.54	0.59	1.46	AKR1C1	chr10	protein_coding	aldo-keto reductase family 1 member C1
ENSG00000261821.2	9.07252	6.5654	1.39316	4.71259	2.44593e-06	1.50417e-05	0	0	0	0.14	0.15	0.06	CTD-2311M21.3	chr15	lncRNA	--
ENSG00000142910.16	4208.25	1.19375	0.05471	21.8197	1.50976e-105	7.53675e-103	14.39	16.12	16.11	36.49	36.19	33.21	TINAGL1	chr1	protein_coding	tubulointerstitial nephritis antigen like 1
ENSG00000177096.9	9.20589	5.59804	1.5626	3.58251	0.000340313	0.00140778	0	0.01	0	0.03	0.04	0.64	PHETA2	chr22	protein_coding	PH domain containing endocytic trafficking adaptor 2
ENSG00000271344.1	43.0023	2.28058	0.397117	5.74283	9.31079e-09	8.07286e-08	0.55	0.29	0.28	1.7	1.93	1.74	RP11-274B21.9	chr7	lncRNA	--
ENSG00000198734.12	13.7945	6.19074	2.4599	2.51667	0.0118471	0.0335788	0	0	0	0.01	0	0.27	F5	chr1	protein_coding	coagulation factor V
ENSG00000110852.5	7.22008	2.86963	1.08284	2.6501	0.00804675	0.0239746	0.03	0.01	0.03	0.1	0.05	0.34	CLEC2B	chr12	protein_coding	C-type lectin domain family 2 member B
ENSG00000253130.2	33.9291	1.09027	0.410102	2.65854	0.00784804	0.0234641	0.4	0.23	0.22	0.56	0.6	0.62	CTD-3023L14.2	chr8	lncRNA	--
ENSG00000255031.5	65.9356	1.92361	0.307736	6.25083	4.08265e-10	4.20435e-09	0.87	0.74	0.58	2.39	2.9	2.95	RP11-802E16.3	chr11	lncRNA	--
ENSG00000196549.13	179.545	1.01167	0.18521	5.46227	4.70073e-08	3.69836e-07	0.32	0.47	0.37	0.73	0.79	0.8	MME	chr3	protein_coding	membrane metalloendopeptidase
ENSG00000136425.14	129.326	1.59384	0.21242	7.50323	6.22659e-14	9.60839e-13	0.85	0.94	1.1	3.06	2.87	2.76	CIB2	chr15	protein_coding	calcium and integrin binding family member 2
ENSG00000146477.6	5.09825	3.79024	1.44825	2.61713	0.00886738	0.0261195	0	0.01	0.01	0.04	0.04	0.21	SLC22A3	chr6	protein_coding	solute carrier family 22 member 3
ENSG00000258457.5	64.4439	1.68686	0.317182	5.31829	1.04747e-07	7.86314e-07	0.7	0.63	0.68	2.46	2.44	1.53	RP11-298I3.4	chr14	lncRNA	--
ENSG00000278463.2	4.91305	5.68104	1.75775	3.23199	0.00122933	0.00449493	0	0	0	0.06	0.06	1.66	H2AC4	chr6	protein_coding	H2A clustered histone 4
ENSG00000175497.17	20.0449	7.70914	1.27244	6.05856	1.37348e-09	1.31349e-08	0	0	0	0.13	0.14	0.1	DPP10	chr2	protein_coding	dipeptidyl peptidase like 10
ENSG00000110492.16	8705.22	1.14225	0.03759	30.3871	8.13447e-203	1.80477e-199	78.13	78.08	81.52	178.97	171.95	170.04	MDK	chr11	protein_coding	midkine
ENSG00000178429.9	15.1294	2.28663	0.735062	3.1108	0.00186583	0.00655702	0.09	0.2	0.31	1.61	0.33	0.99	RPS3AP5	chr10	processed_pseudogene	RPS3A pseudogene 5
ENSG00000154319.16	119.734	1.40898	0.216144	6.51872	7.09095e-11	7.92789e-10	0.38	0.47	0.39	1.1	1.09	1.09	FAM167A	chr8	protein_coding	family with sequence similarity 167 member A
ENSG00000165376.12	76.4859	1.04919	0.27566	3.80609	0.000141178	0.000632215	0.58	0.42	0.41	0.92	1.1	0.87	CLDN2	chrX	protein_coding	claudin 2
ENSG00000171564.12	217.12	3.42074	1.0005	3.41902	0.000628462	0.00245196	0.19	0.22	0.4	0.87	0.93	6.86	FGB	chr4	protein_coding	fibrinogen beta chain
ENSG00000162367.11	364.28	1.90232	0.131991	14.4125	4.32001e-47	4.5884e-45	0.91	0.79	0.9	3.12	3.35	3.15	TAL1	chr1	protein_coding	TAL bHLH transcription factor 1, erythroid differentiation factor
ENSG00000120937.9	207.209	3.35819	0.261798	12.8274	1.15119e-37	7.76584e-36	1.69	2.05	1.27	13.82	12.63	24.45	NPPB	chr1	protein_coding	natriuretic peptide B
ENSG00000102409.10	523.06	1.5832	0.110285	14.3555	9.8416e-47	1.03977e-44	6.34	5.99	6.86	19.06	19.94	18.07	BEX4	chrX	protein_coding	brain expressed X-linked 4
ENSG00000164402.14	2305.89	1.08635	0.0598136	18.1623	1.02578e-73	2.25085e-71	5.7	6.49	6.23	13.39	12.64	12.81	SEPTIN8	chr5	protein_coding	septin 8
ENSG00000259006.1	23.1575	1.22352	0.504936	2.42313	0.0153874	0.0422155	0.46	0.47	0.42	1	0.67	1.47	RP11-566K11.4	chr16	lncRNA	--
ENSG00000234996.4	34.8039	1.41121	0.434765	3.24591	0.00117075	0.00430367	0.23	0.26	0.3	1.03	0.47	0.59	ACTG1P25	chr1	transcribed_processed_pseudogene	actin gamma 1 pseudogene 25
ENSG00000198732.11	11.8764	2.73161	0.774261	3.52802	0.000418673	0.00169989	0.02	0.02	0.03	0.11	0.15	0.2	SMOC1	chr14	protein_coding	SPARC related modular calcium binding 1
ENSG00000114737.16	91.3416	1.31115	0.301216	4.35287	1.34366e-05	7.26122e-05	0.38	0.24	0.38	1	0.96	0.5	CISH	chr3	protein_coding	cytokine inducible SH2 containing protein
ENSG00000223653.6	22.084	1.51808	0.510889	2.97145	0.002964	0.00989884	0.07	0.07	0.09	0.2	0.17	0.29	RP11-131L23.1	chr1	lncRNA	--
ENSG00000113296.14	11.4232	2.47478	0.896203	2.76141	0.00575532	0.0178867	0.03	0.02	0.02	0.05	0.05	0.31	THBS4	chr5	protein_coding	thrombospondin 4
ENSG00000279737.1	3.65975	5.25569	1.63372	3.21701	0.00129536	0.00471659	0	0	0	0.74	0.91	0.45	RP11-79C6.2	chr5	TEC	--
ENSG00000103522.16	8.16385	3.43355	1.034	3.32064	0.000898109	0.00338204	0.01	0.01	0.01	0.07	0.13	0.06	IL21R	chr16	protein_coding	interleukin 21 receptor
ENSG00000283183.2	34.1186	2.37772	0.473585	5.02067	5.14915e-07	3.49365e-06	0.05	0.18	0.13	0.78	0.56	0.47	RP11-1263C18.2	chr4	lncRNA	--
ENSG00000187815.10	77.9148	1.49694	0.282739	5.29442	1.19395e-07	8.87922e-07	0.33	0.42	0.49	0.99	1.37	1.1	ZFP69	chr1	protein_coding	ZFP69 zinc finger protein
ENSG00000205307.12	5.42067	3.25925	1.3804	2.36109	0.0182211	0.0488177	0	0.02	0.04	0.02	0.1	0.51	SAP25	chr7	protein_coding	Sin3A associated protein 25
ENSG00000166669.13	82.8386	1.0411	0.296816	3.50757	0.000452223	0.00182498	0.21	0.27	0.33	0.44	0.46	0.77	ATF7IP2	chr16	protein_coding	activating transcription factor 7 interacting protein 2
ENSG00000130203.10	1117.31	1.58076	0.268323	5.89125	3.83289e-09	3.47571e-08	8.42	7.92	8.66	20.5	19.86	33.85	APOE	chr19	protein_coding	apolipoprotein E
ENSG00000104081.14	400.843	1.10818	0.141772	7.81666	5.42434e-15	9.17909e-14	1.66	1.31	1.52	2.97	2.84	3.78	BMF	chr15	protein_coding	Bcl2 modifying factor
ENSG00000221676.1	9.382	4.69853	1.50316	3.12578	0.00177336	0.00626514	0.28	0	0.26	0.24	0.24	13.19	RNU6ATAC	chr9	snRNA	RNA, U6atac small nuclear (U12-dependent splicing)
ENSG00000252316.1	15.5851	4.85511	1.14713	4.23241	2.31205e-05	0.000119852	0.37	0.34	0.33	2.24	2.52	25.17	RNY4	chr7	misc_RNA	RNA, Ro60-associated Y4
ENSG00000101335.10	20204.1	1.16645	0.0374478	31.1487	5.27464e-213	1.50463e-209	139.6	143.52	143.44	318.94	329.93	301.5	MYL9	chr20	protein_coding	myosin light chain 9
ENSG00000164362.21	9.60246	4.09882	1.12829	3.63278	0.000280386	0.00117968	0.02	0	0	0.04	0.11	0.14	TERT	chr5	protein_coding	telomerase reverse transcriptase
ENSG00000130635.16	173.554	3.52349	0.227465	15.4902	4.03743e-54	5.44725e-52	0.08	0.09	0.07	0.89	0.87	0.96	COL5A1	chr9	protein_coding	collagen type V alpha 1 chain
ENSG00000180353.11	13.4502	2.76397	1.05416	2.62198	0.00874213	0.0257924	0.01	0.03	0.02	0.01	0.01	0.42	HCLS1	chr3	protein_coding	hematopoietic cell-specific Lyn substrate 1
ENSG00000273238.3	10.4247	2.71997	0.82986	3.27763	0.00104682	0.0038969	0.01	0.03	0.07	0.27	0.19	0.26	TMEM271	chr4	protein_coding	transmembrane protein 271
ENSG00000281344.1	19.1603	1.49397	0.554238	2.69554	0.00702756	0.0212809	0	0	0	0	0	0.01	HELLPAR	chr12	lncRNA	HELLP associated long non-coding RNA
ENSG00000184985.16	58.9769	2.21748	0.331939	6.68039	2.38315e-11	2.81579e-10	0.13	0.09	0.1	0.52	0.53	0.42	SORCS2	chr4	protein_coding	sortilin related VPS10 domain containing receptor 2
ENSG00000197647.12	107.098	1.26084	0.24886	5.06648	4.05247e-07	2.79226e-06	0.66	0.52	0.78	1.84	1.58	1.24	ZNF433	chr19	protein_coding	zinc finger protein 433
ENSG00000108001.16	3.67335	4.22605	1.68227	2.51211	0.0120013	0.0339726	0	0	0	0.01	0.02	0.06	EBF3	chr10	protein_coding	EBF transcription factor 3
ENSG00000130876.11	11.8574	3.13489	0.811644	3.86239	0.000112282	0.000513523	0.02	0.02	0.03	0.17	0.2	0.28	SLC7A10	chr19	protein_coding	solute carrier family 7 member 10
ENSG00000225138.8	417.878	1.0379	0.12648	8.206	2.28676e-16	4.25159e-15	1.79	1.73	2.04	3.83	4.13	3.38	SLC9A3-AS1	chr5	lncRNA	SLC9A3 antisense RNA 1
ENSG00000062038.15	120.179	1.10235	0.276107	3.99247	6.53889e-05	0.000313987	0.38	0.42	0.35	0.61	0.6	1.23	CDH3	chr16	protein_coding	cadherin 3
ENSG00000167653.5	43.7435	1.08576	0.360641	3.01065	0.00260688	0.00882123	0.48	0.39	0.66	1.17	1.13	0.93	PSCA	chr8	protein_coding	prostate stem cell antigen
ENSG00000223478.1	43.7689	1.49218	0.361119	4.13211	3.59456e-05	0.000180796	1.55	1.27	1.24	3.72	3.22	4.39	RP11-545E17.3	chr9	lncRNA	--
ENSG00000165887.12	90.0313	1.18586	0.248178	4.77829	1.76794e-06	1.1077e-05	1.4	1.14	1.11	2.96	2.69	2.58	ANKRD2	chr10	protein_coding	ankyrin repeat domain 2
ENSG00000248869.7	6.36215	6.05353	1.45044	4.17358	2.99845e-05	0.000152504	0	0	0	0.12	0.13	0.11	LINC02511	chr4	lncRNA	long intergenic non-protein coding RNA 2511
ENSG00000088538.13	110.736	1.14888	0.233278	4.92492	8.43932e-07	5.55426e-06	0.22	0.21	0.29	0.54	0.6	0.47	DOCK3	chr3	protein_coding	dedicator of cytokinesis 3
ENSG00000237352.4	29.3742	1.17376	0.456886	2.56904	0.0101981	0.0295294	0.08	0.04	0.09	0.15	0.13	0.18	LINC01358	chr1	lncRNA	long intergenic non-protein coding RNA 1358
ENSG00000128564.7	219.858	1.35143	0.171185	7.89457	2.91324e-15	5.0628e-14	1.49	1.35	1.6	3.97	4.1	3.18	VGF	chr7	protein_coding	VGF nerve growth factor inducible
ENSG00000108947.5	9.3439	1.98311	0.824939	2.40395	0.0162189	0.0441586	0.01	0.05	0.05	0.1	0.18	0.17	EFNB3	chr17	protein_coding	ephrin B3
ENSG00000169184.6	110.004	2.40291	0.249082	9.64707	5.05788e-22	1.48742e-20	0.12	0.16	0.14	0.67	0.72	0.83	MN1	chr22	protein_coding	MN1 proto-oncogene, transcriptional regulator
ENSG00000205683.12	55.4585	1.90719	0.355301	5.36781	7.97004e-08	6.10221e-07	0.05	0.05	0.03	0.21	0.13	0.13	DPF3	chr14	protein_coding	double PHD fingers 3
ENSG00000171236.10	81.0308	2.07164	0.301162	6.8788	6.03587e-12	7.59926e-11	0.32	0.37	0.42	1.15	1.49	1.99	LRG1	chr19	protein_coding	leucine rich alpha-2-glycoprotein 1
ENSG00000179292.5	32.1228	2.56087	0.495063	5.17281	2.30598e-07	1.64156e-06	0.07	0.14	0.14	0.53	0.52	1.01	TMEM151A	chr11	protein_coding	transmembrane protein 151A
ENSG00000258602.1	21.1181	2.61676	0.609187	4.29549	1.74305e-05	9.23951e-05	0.36	0.45	0.17	2.96	1.82	1.2	LINC01629	chr14	lncRNA	long intergenic non-protein coding RNA 1629
ENSG00000259001.3	232.256	1.90553	0.410187	4.64552	3.39219e-06	2.02922e-05	3.9	4.4	6.45	13.51	13.92	27.41	RPPH1	chr14	lncRNA	ribonuclease P RNA component H1
ENSG00000148082.10	136.666	1.2093	0.200916	6.01895	1.75554e-09	1.65196e-08	0.26	0.25	0.28	0.57	0.64	0.61	SHC3	chr9	protein_coding	SHC adaptor protein 3
ENSG00000227764.2	50.6003	1.54094	0.361941	4.25742	2.068e-05	0.000108326	0.22	0.5	0.32	1.04	0.82	1.15	LINC01693	chr1	lncRNA	long intergenic non-protein coding RNA 1693
ENSG00000010318.21	22.7746	1.26637	0.53116	2.38417	0.0171179	0.0462416	0.22	0.09	0.08	0.24	0.32	0.35	PHF7	chr3	protein_coding	PHD finger protein 7
ENSG00000241935.9	656.172	1.29837	0.0973675	13.3347	1.45342e-40	1.13227e-38	2.73	2.99	3.07	6.89	7.44	7.14	HOGA1	chr10	protein_coding	4-hydroxy-2-oxoglutarate aldolase 1
ENSG00000108830.10	7.08048	2.53189	1.00807	2.51162	0.012018	0.0340148	0.02	0.02	0.01	0.04	0.07	0.15	RND2	chr17	protein_coding	Rho family GTPase 2
ENSG00000099910.17	198.185	1.21623	0.171251	7.10204	1.22932e-12	1.67328e-11	0.91	0.86	0.73	1.8	1.94	1.99	KLHL22	chr22	protein_coding	kelch like family member 22
ENSG00000179242.16	17.5833	2.03482	0.597119	3.40773	0.000655048	0.00254425	0.02	0.04	0.03	0.09	0.13	0.14	CDH4	chr20	protein_coding	cadherin 4
ENSG00000157551.19	75.0186	2.5774	0.31212	8.25774	1.48459e-16	2.80456e-15	0.07	0.05	0.07	0.34	0.47	0.38	KCNJ15	chr21	protein_coding	potassium inwardly rectifying channel subfamily J member 15
ENSG00000243836.5	16.5134	2.08827	0.611747	3.41362	0.000641057	0.00249476	0.21	0.15	0.09	0.54	0.62	0.71	WDR86-AS1	chr7	lncRNA	WDR86 antisense RNA 1
ENSG00000275734.2	35.0286	1.05967	0.411417	2.57567	0.0100046	0.0290408	0.15	0.26	0.3	0.47	0.59	0.41	RP11-368I7.6	chr16	lncRNA	--
ENSG00000164509.16	210.473	2.41709	0.187753	12.8738	6.32448e-38	4.33977e-36	0.15	0.18	0.23	1.07	0.99	0.9	IL31RA	chr5	protein_coding	interleukin 31 receptor A
ENSG00000272973.1	11.7912	1.83571	0.720787	2.54681	0.0108713	0.0311759	0.17	0.22	0.42	0.7	1.28	0.89	KB-1125A3.11	chr22	lncRNA	--
ENSG00000175764.16	67.1029	1.10385	0.280264	3.9386	8.19581e-05	0.000385068	0.13	0.13	0.15	0.31	0.29	0.29	TTLL11	chr9	protein_coding	tubulin tyrosine ligase like 11
ENSG00000127324.9	18.7483	2.13059	0.624824	3.4099	0.000649865	0.00252609	0.13	0.04	0.11	0.33	0.25	0.62	TSPAN8	chr12	protein_coding	tetraspanin 8
ENSG00000285171.1	4.91305	5.68104	1.75775	3.23199	0.00122933	0.00449493	0	0	0	0.01	0.01	0.37	RP5-1091N2.12	chrX	protein_coding	--
ENSG00000198108.4	20.093	1.71972	0.545351	3.15342	0.00161369	0.00574986	0.07	0.08	0.07	0.19	0.22	0.34	CHSY3	chr5	protein_coding	chondroitin sulfate synthase 3
ENSG00000012124.17	177.874	1.00131	0.176047	5.68773	1.2874e-08	1.09344e-07	0.6	0.56	0.69	1.23	1.21	1.23	CD22	chr19	protein_coding	CD22 molecule
ENSG00000102890.16	44.0065	1.37649	0.383074	3.59328	0.000326535	0.00135556	0.23	0.26	0.42	0.8	0.59	0.97	ELMO3	chr16	protein_coding	engulfment and cell motility 3
ENSG00000241168.1	6.19681	6.01573	1.48144	4.06074	4.89167e-05	0.000240465	0	0	0	0.1	0.28	0.26	RP11-10O22.1	chr3	lncRNA	--
ENSG00000125531.7	25.628	1.06132	0.450534	2.3557	0.0184879	0.0494266	0.13	0.16	0.16	0.3	0.31	0.31	FNDC11	chr20	protein_coding	fibronectin type III domain containing 11
ENSG00000066629.18	321.457	1.22998	0.140216	8.77205	1.75448e-18	3.97656e-17	0.66	0.79	0.63	1.66	1.68	1.49	EML1	chr14	protein_coding	EMAP like 1
ENSG00000235831.7	39.8999	1.77369	0.394426	4.4969	6.89523e-06	3.91815e-05	0.1	0.14	0.08	0.43	0.38	0.29	BHLHE40-AS1	chr3	lncRNA	BHLHE40 antisense RNA 1
ENSG00000239039.1	6.84887	4.22342	1.55159	2.72199	0.00648904	0.0198471	0.34	0	0.31	0.89	0	11.04	SNORD13	chr8	snoRNA	small nucleolar RNA, C/D box 13
ENSG00000234911.2	14.0957	1.71746	0.629225	2.72948	0.00634337	0.0194689	0.06	0.07	0.07	0.22	0.2	0.23	TEX21P	chr14	transcribed_unitary_pseudogene	testis expressed 21, pseudogene
ENSG00000189068.11	17.9756	1.97116	0.573496	3.43709	0.000587996	0.00230897	0.2	0.14	0.16	0.66	0.73	0.56	VSTM1	chr19	protein_coding	V-set and transmembrane domain containing 1
ENSG00000197408.10	9.10205	3.58641	1.32366	2.70945	0.00673944	0.0205298	0.02	0.01	0.01	0	0.02	0.41	CYP2B6	chr19	protein_coding	cytochrome P450 family 2 subfamily B member 6
ENSG00000163431.13	8.51797	2.84379	0.907787	3.13266	0.00173227	0.0061417	0.02	0.02	0.02	0.14	0.1	0.12	LMOD1	chr1	protein_coding	leiomodin 1
ENSG00000284543.1	246.792	1.14271	0.156106	7.3201	2.47787e-13	3.60365e-12	0.47	0.53	0.5	1.24	1.04	1.01	LINC01226	chr1	lncRNA	long intergenic non-protein coding RNA 1226
ENSG00000020181.18	268.206	1.12386	0.148871	7.54922	4.37872e-14	6.86836e-13	0.71	0.78	0.8	1.76	1.72	1.47	ADGRA2	chr8	protein_coding	adhesion G protein-coupled receptor A2
ENSG00000198590.12	9.20896	2.10317	0.829222	2.53632	0.0112025	0.0320017	0.02	0.01	0.01	0.03	0.05	0.08	C3orf35	chr3	lncRNA	chromosome 3 open reading frame 35
ENSG00000110799.14	15.0989	1.74222	0.648499	2.68654	0.00721973	0.0217868	0.02	0.02	0.02	0.1	0.08	0.03	VWF	chr12	protein_coding	von Willebrand factor
ENSG00000133424.22	258.355	1.47613	0.148337	9.95117	2.49242e-23	7.92493e-22	0.3	0.33	0.31	0.9	0.83	0.85	LARGE1	chr22	protein_coding	LARGE xylosyl- and glucuronyltransferase 1
ENSG00000170909.13	54.8256	1.14289	0.335481	3.40671	0.000657499	0.00255327	0.64	0.54	0.4	1.31	1.29	0.86	OSCAR	chr19	protein_coding	osteoclast associated Ig-like receptor
ENSG00000130518.17	17.0147	1.63124	0.615487	2.65032	0.00804151	0.0239625	0.03	0.03	0.04	0.06	0.06	0.15	IQCN	chr19	protein_coding	IQ motif containing N
ENSG00000273760.1	14.6847	2.33305	0.662034	3.52407	0.000424978	0.00172374	0.21	0.16	0.19	0.97	1.17	0.69	CH17-360D5.3	chr10	lncRNA	--
ENSG00000228560.1	4.13842	5.43296	1.58881	3.41951	0.000627349	0.00244857	0	0	0	0.35	0.23	0.17	RP11-550P17.5	chr1	lncRNA	--
ENSG00000146094.16	218.413	1.18041	0.161721	7.29908	2.89744e-13	4.19543e-12	0.77	0.85	0.86	1.88	1.99	1.71	DOK3	chr5	protein_coding	docking protein 3
ENSG00000149599.16	404.656	1.47764	0.145814	10.1337	3.91548e-24	1.32292e-22	2.06	1.72	1.78	5.93	5.29	4.13	DUSP15	chr20	protein_coding	dual specificity phosphatase 15
ENSG00000240758.2	27.1495	1.63288	0.472033	3.45926	0.00054167	0.00214775	0.74	0.75	0.44	2.32	1.46	2.14	RP11-155G14.6	chr7	lncRNA	--
ENSG00000286707.1	14.4749	1.65427	0.665632	2.48526	0.0129456	0.036355	0.09	0.13	0.02	0.3	0.22	0.24	RP11-499P9.1	chr2	lncRNA	--
ENSG00000278341.1	46.3966	1.14928	0.342231	3.35819	0.000784558	0.00299677	0.66	0.62	0.59	1.37	1.57	1.18	RP5-1142A6.10	chr16	lncRNA	--
ENSG00000113108.20	254.394	1.24694	0.15493	8.04843	8.38658e-16	1.50461e-14	1.19	1.29	1.54	3.07	3.06	3.35	APBB3	chr5	protein_coding	amyloid beta precursor protein binding family B member 3
ENSG00000236816.3	37.3009	3.73122	0.504758	7.39209	1.44537e-13	2.1474e-12	0.03	0.02	0.02	0.28	0.27	0.29	ANKRD20A7P	chr9	transcribed_unprocessed_pseudogene	ankyrin repeat domain 20 family member A7, pseudogene
ENSG00000164237.9	270.343	1.02472	0.146215	7.00831	2.41213e-12	3.17103e-11	1.16	1.08	1.27	2.28	2.26	2.54	CMBL	chr5	protein_coding	carboxymethylenebutenolidase homolog
ENSG00000173077.16	15.2135	1.8592	0.618196	3.00746	0.0026344	0.00889777	0.03	0.03	0.03	0.12	0.13	0.09	DELEC1	chr9	lncRNA	deleted in esophageal cancer 1
ENSG00000172936.16	436.473	1.34443	0.128688	10.4472	1.50849e-25	5.64075e-24	1.83	2.08	2.03	4.47	4.82	5.7	MYD88	chr3	protein_coding	MYD88 innate immune signal transduction adaptor
ENSG00000132698.15	5.42082	3.86515	1.61343	2.39561	0.0165926	0.0450444	0.02	0	0.02	0	0.04	0.54	RAB25	chr1	protein_coding	RAB25, member RAS oncogene family
ENSG00000204397.9	7.19595	3.22458	1.29869	2.48295	0.0130298	0.0365728	0.02	0.06	0	0.04	0.04	0.66	CARD16	chr11	transcribed_unprocessed_pseudogene	caspase recruitment domain family member 16
ENSG00000235823.3	158.084	1.17538	0.201753	5.82587	5.68166e-09	5.05126e-08	0.26	0.22	0.21	0.46	0.47	0.61	OLMALINC	chr10	lncRNA	oligodendrocyte maturation-associated long intergenic non-coding RNA
ENSG00000182253.15	390.417	1.50956	0.125101	12.0668	1.58183e-33	9.15537e-32	0.84	0.85	0.82	2.19	2.48	2.42	SYNM	chr15	protein_coding	synemin
ENSG00000276168.1	564.286	2.40888	0.706326	3.41043	0.000648594	0.00252213	16.08	19.2	22.26	45.56	52.34	205.09	RN7SL1	chr14	misc_RNA	RNA component of signal recognition particle 7SL1
ENSG00000197153.5	12.4464	2.16486	0.745568	2.90364	0.00368857	0.0120565	0.25	0.12	0.15	0.61	0.42	1.23	H3C12	chr6	protein_coding	H3 clustered histone 12
ENSG00000147647.13	6.62254	2.40729	1.00699	2.39058	0.0168217	0.0455452	0.03	0.02	0.01	0.1	0.05	0.13	DPYS	chr8	protein_coding	dihydropyrimidinase
ENSG00000115616.3	44.9908	1.26817	0.369091	3.43591	0.000590558	0.00231766	0.15	0.13	0.14	0.23	0.33	0.42	SLC9A2	chr2	protein_coding	solute carrier family 9 member A2
ENSG00000179862.7	1075.83	1.056	0.091788	11.5048	1.24837e-30	6.2948e-29	16.5	17.1	17.69	37.78	37.75	30.37	CITED4	chr1	protein_coding	Cbp/p300 interacting transactivator with Glu/Asp rich carboxy-terminal domain 4
ENSG00000163817.16	17.6484	1.78141	0.571997	3.11437	0.00184338	0.00648497	0.03	0.04	0.04	0.15	0.1	0.14	SLC6A20	chr3	protein_coding	solute carrier family 6 member 20
ENSG00000168453.16	10.8224	4.31194	1.23226	3.49922	0.000466626	0.00187703	0	0	0.01	0.02	0.02	0.21	HR	chr8	protein_coding	HR lysine demethylase and nuclear receptor corepressor
ENSG00000110693.19	15.6348	2.31731	0.754139	3.07279	0.00212067	0.00734526	0.01	0.01	0	0.02	0.02	0.08	SOX6	chr11	protein_coding	SRY-box transcription factor 6
ENSG00000179403.12	77.3788	2.25824	0.396965	5.68876	1.27968e-08	1.08827e-07	0.18	0.18	0.15	0.48	0.48	1.45	VWA1	chr1	protein_coding	von Willebrand factor A domain containing 1
ENSG00000178917.17	29.0378	1.58229	0.459789	3.44135	0.000578816	0.0022765	0.09	0.1	0.11	0.28	0.22	0.42	ZNF852	chr3	protein_coding	zinc finger protein 852
ENSG00000284691.1	53.6648	1.21915	0.340842	3.57688	0.000347718	0.00143663	0.26	0.15	0.3	0.58	0.61	0.47	RP11-511P7.5	chr7	protein_coding	--
ENSG00000179674.4	30.8789	1.19045	0.440738	2.70103	0.00691252	0.0209707	0.6	0.33	0.47	0.88	0.89	1.41	ARL14	chr3	protein_coding	ADP ribosylation factor like GTPase 14
ENSG00000275216.2	78.2382	1.06407	0.289282	3.67832	0.000234779	0.00100322	0.33	0.26	0.37	0.54	0.58	0.87	RP11-54H7.4	chr13	lncRNA	--
ENSG00000168016.15	57.7892	1.08114	0.357748	3.02207	0.00251055	0.00852417	0.09	0.11	0.09	0.16	0.14	0.32	TRANK1	chr3	protein_coding	tetratricopeptide repeat and ankyrin repeat containing 1
ENSG00000127329.16	52.8633	2.76863	0.375573	7.37176	1.68385e-13	2.48324e-12	0.03	0.02	0.03	0.17	0.19	0.25	PTPRB	chr12	protein_coding	protein tyrosine phosphatase receptor type B
ENSG00000180938.6	60.6673	1.23962	0.312308	3.96922	7.21086e-05	0.000342743	0.36	0.34	0.35	0.9	0.62	0.97	ZNF572	chr8	protein_coding	zinc finger protein 572
ENSG00000285417.1	37.8598	1.01303	0.386712	2.61959	0.00880367	0.0259584	0.46	0.4	0.31	0.95	0.77	0.61	CH17-84K15.2	chr1	transcribed_unitary_pseudogene	--
ENSG00000128510.12	345.453	2.88526	0.160867	17.9357	6.20624e-72	1.2909e-69	0.53	0.78	0.68	4.4	5.39	4.89	CPA4	chr7	protein_coding	carboxypeptidase A4
ENSG00000166523.8	3725.5	1.10275	0.0532666	20.7025	3.29088e-95	1.28848e-92	33.99	30.12	32.2	69.82	69.53	65.94	CLEC4E	chr12	protein_coding	C-type lectin domain family 4 member E
ENSG00000170276.6	225.02	1.92956	0.165698	11.645	2.43219e-31	1.27805e-29	3.33	3.72	3.62	13.32	12.65	14.41	HSPB2	chr11	protein_coding	heat shock protein family B (small) member 2
ENSG00000184984.10	5.27106	3.83973	1.38743	2.76752	0.00564849	0.0175793	0	0.01	0.01	0.05	0.09	0.03	CHRM5	chr15	protein_coding	cholinergic receptor muscarinic 5
ENSG00000163491.16	16.9996	1.87785	0.592785	3.16784	0.00153578	0.00549407	0.02	0.02	0.03	0.12	0.09	0.07	NEK10	chr3	protein_coding	NIMA related kinase 10
ENSG00000156968.9	33.809	2.62957	0.477284	5.50946	3.5994e-08	2.87721e-07	0.07	0.03	0.05	0.29	0.23	0.41	MPV17L	chr16	protein_coding	MPV17 mitochondrial inner membrane protein like
ENSG00000231652.2	11.5304	2.01453	0.75227	2.67794	0.00740771	0.0222968	0.14	0.03	0.05	0.25	0.37	0.28	RP11-553A21.3	chr6	lncRNA	--
ENSG00000267736.2	26.3312	1.34974	0.46267	2.91729	0.00353084	0.0115903	0.5	0.99	0.76	1.98	1.91	1.81	HMGB2P1	chr19	transcribed_processed_pseudogene	high mobility group box 2 pseudogene 1
ENSG00000152705.8	6.1032	2.60611	1.04864	2.48523	0.0129468	0.036355	0.02	0.02	0.06	0.2	0.25	0.19	CATSPER3	chr5	protein_coding	cation channel sperm associated 3
ENSG00000169247.14	322.337	1.0143	0.132765	7.6398	2.17558e-14	3.48092e-13	0.17	0.17	0.19	0.34	0.37	0.37	SH3TC2	chr5	protein_coding	SH3 domain and tetratricopeptide repeats 2
ENSG00000020633.19	28.6547	1.18379	0.474543	2.49458	0.0126106	0.0355361	0.16	0.11	0.07	0.26	0.17	0.34	RUNX3	chr1	protein_coding	RUNX family transcription factor 3
ENSG00000124107.5	142.254	1.71749	0.310751	5.52691	3.25912e-08	2.61884e-07	3	3.6	4.1	7.16	8.11	19.67	SLPI	chr20	protein_coding	secretory leukocyte peptidase inhibitor
ENSG00000170775.3	68.6963	2.02769	0.31102	6.51949	7.05474e-11	7.89183e-10	0.16	0.18	0.15	0.65	0.52	0.82	GPR37	chr7	protein_coding	G protein-coupled receptor 37
ENSG00000198520.12	6.90582	2.5073	0.981676	2.5541	0.0106462	0.0306227	0.01	0.02	0.03	0.07	0.12	0.15	ARMH1	chr1	protein_coding	armadillo like helical domain containing 1
ENSG00000049089.15	1253.93	1.4051	0.0781301	17.9841	2.59562e-72	5.51377e-70	5.27	4.85	5.56	14.19	14.17	12.88	COL9A2	chr1	protein_coding	collagen type IX alpha 2 chain
ENSG00000189056.15	263.639	3.64936	0.193498	18.8599	2.43787e-79	6.32199e-77	0.04	0.04	0.03	0.43	0.46	0.43	RELN	chr7	protein_coding	reelin
ENSG00000140459.18	9.09527	5.57791	1.38148	4.03764	5.39908e-05	0.000263334	0.01	0	0	0.19	0.21	0.1	CYP11A1	chr15	protein_coding	cytochrome P450 family 11 subfamily A member 1
ENSG00000099365.11	146.675	1.60602	0.203455	7.89375	2.93247e-15	5.09179e-14	0.44	0.48	0.41	1.49	1.39	1.18	STX1B	chr16	protein_coding	syntaxin 1B
ENSG00000226686.8	34.5068	2.59828	0.452776	5.73854	9.54951e-09	8.25865e-08	0.1	0.07	0.04	0.48	0.4	0.41	LINC01535	chr19	lncRNA	long intergenic non-protein coding RNA 1535
ENSG00000214796.8	81.528	1.27932	0.260284	4.91509	8.87395e-07	5.82878e-06	0.53	0.54	0.48	1.17	1.38	1.17	TUBA5P	chr1	transcribed_unprocessed_pseudogene	tubulin alpha 5, pseudogene
ENSG00000148488.17	24.7363	2.88432	0.546362	5.27914	1.29791e-07	9.57745e-07	0.02	0.04	0.02	0.17	0.22	0.2	ST8SIA6	chr10	protein_coding	ST8 alpha-N-acetyl-neuraminide alpha-2,8-sialyltransferase 6
ENSG00000069011.16	74.658	4.21805	0.434996	9.69675	3.1125e-22	9.33189e-21	0.05	0.09	0.07	1.07	0.9	1.96	PITX1	chr5	protein_coding	paired like homeodomain 1
ENSG00000181634.8	63.2635	1.40827	0.327312	4.30251	1.68871e-05	8.96814e-05	0.15	0.08	0.2	0.38	0.37	0.38	TNFSF15	chr9	protein_coding	TNF superfamily member 15
ENSG00000178252.18	1998.39	1.03296	0.0676133	15.2775	1.07955e-52	1.37303e-50	7.93	7.94	7.92	14.68	16.84	16.79	WDR6	chr3	protein_coding	WD repeat domain 6
ENSG00000142583.18	40.4112	1.25387	0.384509	3.26095	0.0011104	0.004106	0.1	0.14	0.11	0.32	0.3	0.2	SLC2A5	chr1	protein_coding	solute carrier family 2 member 5
ENSG00000224594.2	64.9803	2.07145	0.307425	6.73807	1.60509e-11	1.92843e-10	1.68	1.94	1.61	8.14	6.83	6.83	RPL29P19	chr8	processed_pseudogene	ribosomal protein L29 pseudogene 19
ENSG00000168298.7	21.9568	2.09147	0.641383	3.26087	0.00111072	0.00410645	0.36	0.42	0.25	0.82	0.61	2.88	H1-4	chr6	protein_coding	H1.4 linker histone, cluster member
ENSG00000272668.2	62.0528	1.29073	0.307565	4.19662	2.70931e-05	0.000138752	0.14	0.19	0.15	0.46	0.33	0.39	RP11-190A12.10	chr1	lncRNA	--
ENSG00000114646.10	284.428	1.01758	0.144453	7.04433	1.86356e-12	2.4874e-11	1.34	1.56	1.24	2.92	2.71	2.7	CSPG5	chr3	protein_coding	chondroitin sulfate proteoglycan 5
ENSG00000158258.16	1468.54	2.80963	0.0826719	33.9853	3.67106e-253	1.46608e-249	0.89	0.79	0.74	5.81	5.79	5.21	CLSTN2	chr3	protein_coding	calsyntenin 2
ENSG00000138741.11	26.134	1.34233	0.472612	2.84024	0.00450802	0.014411	0.03	0.05	0.07	0.14	0.13	0.12	TRPC3	chr4	protein_coding	transient receptor potential cation channel subfamily C member 3
ENSG00000128242.13	30.8672	1.51522	0.536482	2.82436	0.00473758	0.0150613	0.19	0.14	0.17	0.25	0.25	0.91	GAL3ST1	chr22	protein_coding	galactose-3-O-sulfotransferase 1
ENSG00000118526.7	18.719	3.30337	0.667987	4.94527	7.60399e-07	5.0377e-06	0.01	0.04	0.04	0.28	0.33	0.28	TCF21	chr6	protein_coding	transcription factor 21
ENSG00000274758.1	5.72853	4.89793	1.47778	3.31439	0.000918437	0.00345569	0	0	0.16	1.06	1.93	2.23	RP1-59D14.10	chr17	lncRNA	--
ENSG00000136514.3	13.5642	2.58851	0.750194	3.45046	0.000559633	0.00220801	0.14	0.11	0	0.47	0.54	0.46	RTP4	chr3	protein_coding	receptor transporter protein 4
ENSG00000056291.19	32.4944	1.76064	0.445983	3.94777	7.88831e-05	0.000371845	0.11	0.22	0.23	0.59	0.51	0.82	NPFFR2	chr4	protein_coding	neuropeptide FF receptor 2
ENSG00000196139.14	280.483	1.14747	0.146647	7.82475	5.08659e-15	8.62216e-14	1.53	1.49	1.27	3.02	3	3.41	AKR1C3	chr10	protein_coding	aldo-keto reductase family 1 member C3
ENSG00000107954.10	13.8908	4.2527	0.909665	4.67502	2.93923e-06	1.78066e-05	0.01	0.01	0.01	0.19	0.16	0.16	NEURL1	chr10	protein_coding	neuralized E3 ubiquitin protein ligase 1
ENSG00000102466.16	4.1437	4.41245	1.57129	2.80817	0.00498244	0.0157621	0	0	0	0.01	0.02	0.02	FGF14	chr13	protein_coding	fibroblast growth factor 14
ENSG00000251259.1	31.884	1.07891	0.412329	2.61662	0.00888041	0.0261424	1.28	1.08	1.23	2.74	2.81	1.98	AC004069.2	chr4	lncRNA	--
ENSG00000187867.10	19.6642	1.35726	0.533956	2.54189	0.0110255	0.0315724	0.1	0.11	0.17	0.31	0.38	0.28	PALM3	chr19	protein_coding	paralemmin 3
ENSG00000223804.5	55.3607	1.54449	0.329845	4.68247	2.83445e-06	1.72293e-05	1.08	0.72	0.67	2.55	2.07	2.48	CH17-472G23.2	chr1	transcribed_unprocessed_pseudogene	--
ENSG00000128284.19	210.51	1.12706	0.162946	6.91674	4.6215e-12	5.8629e-11	0.75	0.65	0.75	1.49	1.55	1.63	APOL3	chr22	protein_coding	apolipoprotein L3
ENSG00000249066.2	15.4253	7.33128	1.29973	5.6406	1.69457e-08	1.41165e-07	0	0	0	0.63	0.92	0.69	LINC02496	chr4	lncRNA	long intergenic non-protein coding RNA 2496
ENSG00000136869.16	117.982	1.53635	0.226213	6.7916	1.10898e-11	1.36104e-10	0.12	0.14	0.18	0.43	0.39	0.45	TLR4	chr9	protein_coding	toll like receptor 4
ENSG00000085276.19	76.7884	1.83146	0.284212	6.44397	1.16386e-10	1.27343e-09	0.13	0.11	0.11	0.37	0.37	0.49	MECOM	chr3	protein_coding	MDS1 and EVI1 complex locus
ENSG00000146966.13	79.4268	1.10327	0.266594	4.1384	3.49735e-05	0.000176173	0.26	0.32	0.36	0.63	0.74	0.63	DENND2A	chr7	protein_coding	DENN domain containing 2A
ENSG00000136147.18	122.969	1.34371	0.263145	5.10634	3.28455e-07	2.28842e-06	0.46	0.27	0.65	1.03	1.14	1.31	PHF11	chr13	protein_coding	PHD finger protein 11
ENSG00000279206.1	4.78652	3.69852	1.42113	2.60253	0.00925395	0.0271102	0	0	0.11	0.56	0.3	0.55	RP5-991G20.6	chr16	lncRNA	--
ENSG00000165471.7	3.97041	4.35003	1.8205	2.38947	0.0168729	0.0456528	0	0	0.01	0	0.02	0.18	MBL2	chr10	protein_coding	mannose binding lectin 2
ENSG00000285294.1	5.08704	5.73095	1.52101	3.76785	0.000164661	0.00072646	0	0	0	0.07	0.15	0.12	LINC00842	chr10	lncRNA	long intergenic non-protein coding RNA 842
ENSG00000132321.17	25.1545	5.57082	0.944646	5.89725	3.69599e-09	3.3592e-08	0	0.01	0.01	0.31	0.18	0.3	IQCA1	chr2	protein_coding	IQ motif containing with AAA domain 1
ENSG00000164796.18	7.16546	5.22928	1.41598	3.69306	0.000221572	0.000952291	0	0	0	0.03	0.02	0.02	CSMD3	chr8	protein_coding	CUB and Sushi multiple domains 3
ENSG00000275620.1	20.0814	2.07979	0.55521	3.74595	0.000179715	0.000787826	0.05	0.03	0.03	0.13	0.15	0.12	FLJ16779	chr20	lncRNA	--
ENSG00000135048.14	602.614	1.30988	0.37971	3.44968	0.000561258	0.00221355	1.22	1.21	1.17	2.1	2.18	4.58	CEMIP2	chr9	protein_coding	cell migration inducing hyaluronidase 2
ENSG00000171246.6	12.5538	2.08746	0.747699	2.79185	0.00524075	0.0164877	0	0.02	0.04	0.1	0.12	0.06	NPTX1	chr17	protein_coding	neuronal pentraxin 1
ENSG00000169291.10	171.228	2.12747	0.198259	10.7307	7.30285e-27	2.98818e-25	0.22	0.23	0.25	1.12	1.05	0.87	SHE	chr1	protein_coding	Src homology 2 domain containing E
ENSG00000149591.17	3717.02	3.48408	0.0621375	56.0705	0	0	2.79	2.95	3.21	34.78	33.47	31.23	TAGLN	chr11	protein_coding	transgelin
ENSG00000183111.12	265.301	1.36922	0.157339	8.70233	3.25133e-18	7.19762e-17	0.96	0.93	0.79	2.59	2.28	2.02	ARHGEF37	chr5	protein_coding	Rho guanine nucleotide exchange factor 37
ENSG00000253958.2	32.151	2.55976	0.466093	5.49195	3.97524e-08	3.16624e-07	0.08	0.2	0.13	0.78	0.76	0.9	CLDN23	chr8	protein_coding	claudin 23
ENSG00000203645.2	40.2109	1.11873	0.373914	2.99195	0.00277205	0.00931229	0.41	0.42	0.36	1.05	0.86	0.66	LINC00501	chr3	lncRNA	long intergenic non-protein coding RNA 501
ENSG00000065717.15	101.58	1.02215	0.230725	4.43015	9.41675e-06	5.21591e-05	0.54	0.52	0.49	0.95	1.04	1.14	TLE2	chr19	protein_coding	TLE family member 2, transcriptional corepressor
ENSG00000167676.4	24.7893	1.73945	0.482763	3.6031	0.000314439	0.00130998	0.05	0.05	0.07	0.17	0.21	0.19	PLIN4	chr19	protein_coding	perilipin 4
ENSG00000133627.18	162.631	1.03185	0.194198	5.31341	1.0759e-07	8.06138e-07	0.55	0.61	0.54	1.03	1.06	1.37	ACTR3B	chr7	protein_coding	actin related protein 3B
ENSG00000046889.19	23.0342	6.93741	1.29843	5.34292	9.14591e-08	6.93226e-07	0	0	0	0.05	0.09	0.21	PREX2	chr8	protein_coding	phosphatidylinositol-3,4,5-trisphosphate dependent Rac exchange factor 2
ENSG00000101198.15	427.387	2.26191	0.139848	16.174	7.69219e-59	1.19068e-56	1.91	1.59	1.97	9.67	8.93	7.46	NKAIN4	chr20	protein_coding	sodium/potassium transporting ATPase interacting 4
ENSG00000276903.2	5.72829	3.97098	1.50757	2.63402	0.00843803	0.0250023	0	0.07	0.07	0.13	0.13	1.88	H2AC16	chr6	protein_coding	H2A clustered histone 16
ENSG00000136859.10	548.223	1.03671	0.115032	9.01236	2.01661e-19	4.91669e-18	3.38	2.79	3.37	6.62	6.95	5.84	ANGPTL2	chr9	protein_coding	angiopoietin like 2
ENSG00000137752.24	12.9013	2.10823	0.832129	2.53354	0.0112916	0.0322148	0.05	0.03	0.05	0.07	0.06	0.41	CASP1	chr11	protein_coding	caspase 1
ENSG00000147166.11	20.4035	1.52196	0.558042	2.72733	0.006385	0.0195846	0.24	0.17	0.06	0.45	0.4	0.47	ITGB1BP2	chrX	protein_coding	integrin subunit beta 1 binding protein 2
ENSG00000008300.17	579.813	1.19624	0.112804	10.6046	2.83787e-26	1.11989e-24	0.77	0.93	0.75	1.87	2	1.7	CELSR3	chr3	protein_coding	cadherin EGF LAG seven-pass G-type receptor 3
ENSG00000164684.13	26.7102	3.44035	0.616605	5.5795	2.41207e-08	1.9691e-07	0.01	0.01	0.01	0.07	0.07	0.17	ZNF704	chr8	protein_coding	zinc finger protein 704
ENSG00000118156.12	92.6477	1.34596	0.258452	5.20778	1.91117e-07	1.3767e-06	0.34	0.35	0.39	1.01	1.02	0.7	ZNF541	chr19	protein_coding	zinc finger protein 541
ENSG00000134115.13	23.7172	2.16616	0.515623	4.20105	2.65675e-05	0.000136296	0.04	0.04	0.07	0.23	0.24	0.2	CNTN6	chr3	protein_coding	contactin 6
ENSG00000258955.2	45.4492	1.12946	0.355045	3.18118	0.00146676	0.00527052	0.99	0.71	0.87	2.3	1.53	1.75	LINC00519	chr14	lncRNA	long intergenic non-protein coding RNA 519
ENSG00000107537.14	506.568	1.16664	0.111663	10.4479	1.49862e-25	5.61433e-24	3.17	2.74	2.99	6.87	6.83	6.11	PHYH	chr10	protein_coding	phytanoyl-CoA 2-hydroxylase
ENSG00000175040.6	128.246	2.41985	0.242849	9.96442	2.18142e-23	6.95823e-22	0.2	0.38	0.35	1.5	1.74	1.74	CHST2	chr3	protein_coding	carbohydrate sulfotransferase 2
ENSG00000120594.17	62.9415	1.38098	0.305766	4.51645	6.28848e-06	3.59383e-05	0.08	0.09	0.1	0.27	0.23	0.19	PLXDC2	chr10	protein_coding	plexin domain containing 2
ENSG00000276564.1	79.5731	2.10318	0.294164	7.14968	8.69829e-13	1.20199e-11	0.28	0.49	0.43	2	1.63	1.5	CTA-276F8.1	chr16	lncRNA	--
ENSG00000197928.11	27.086	2.3944	0.52678	4.54535	5.4843e-06	3.17054e-05	0.03	0.02	0.04	0.22	0.15	0.1	ZNF677	chr19	protein_coding	zinc finger protein 677
ENSG00000184194.6	370.232	1.1634	0.12528	9.28637	1.59635e-20	4.22757e-19	1.59	1.44	1.45	3.37	3.46	3.12	GPR173	chrX	protein_coding	G protein-coupled receptor 173
ENSG00000158023.10	118.236	1.32968	0.227275	5.85054	4.8999e-09	4.39144e-08	0.13	0.16	0.13	0.33	0.31	0.41	CFAP251	chr12	protein_coding	cilia and flagella associated protein 251
ENSG00000163590.14	28.7124	1.83715	0.466771	3.93587	8.2897e-05	0.00038893	0.04	0.03	0.03	0.08	0.14	0.12	PPM1L	chr3	protein_coding	protein phosphatase, Mg2+/Mn2+ dependent 1L
ENSG00000188483.8	633.527	1.24512	0.0980243	12.7021	5.75345e-37	3.74218e-35	4.45	4.21	4.67	10.06	10.48	10.85	IER5L	chr9	protein_coding	immediate early response 5 like
ENSG00000177406.5	43.6051	3.98396	0.49315	8.07858	6.55235e-16	1.18298e-14	0.02	0.03	0.06	0.6	0.66	0.54	NINJ2-AS1	chr12	lncRNA	NINJ2 antisense RNA 1
ENSG00000268621.6	9.58816	3.33117	1.11747	2.981	0.00287308	0.00962418	0.02	0	0.03	0.03	0.06	0.41	IGFL2-AS1	chr19	lncRNA	IGFL2 antisense RNA 1
ENSG00000072657.10	9.52946	2.00058	0.843136	2.37278	0.0176546	0.0474912	0.01	0	0.02	0.02	0.04	0.06	TRHDE	chr12	protein_coding	thyrotropin releasing hormone degrading enzyme
ENSG00000100311.17	1195.76	1.10064	0.0774793	14.2055	8.46459e-46	8.71242e-44	5.67	6.52	6.13	13.37	13.33	12.3	PDGFB	chr22	protein_coding	platelet derived growth factor subunit B
ENSG00000185499.16	320.412	1.30038	0.133875	9.7134	2.64371e-22	7.97425e-21	1.2	1.25	1.33	3.23	3.09	2.91	MUC1	chr1	protein_coding	mucin 1, cell surface associated
ENSG00000177363.5	3.97882	5.37624	1.60016	3.35981	0.000779969	0.00298189	0	0	0	0.15	0.11	0.08	LRRN4CL	chr11	protein_coding	LRRN4 C-terminal like
ENSG00000229931.1	21.1673	1.31802	0.505799	2.60582	0.00916536	0.0268743	0.5	0.57	0.6	1.45	1.56	1.13	ATXN1-AS1	chr6	lncRNA	ATXN1 antisense RNA 1
ENSG00000175414.7	328.519	1.21487	0.141736	8.57135	1.02276e-17	2.14974e-16	0.65	0.54	0.47	1.26	1.3	1.27	ARL10	chr5	protein_coding	ADP ribosylation factor like GTPase 10
ENSG00000253326.2	32.9915	1.68189	0.435568	3.86138	0.000112748	0.00051542	0.54	0.24	0.44	1.41	1.41	1.05	RP11-261C10.7	chr1	processed_pseudogene	--
ENSG00000151640.13	74.9879	2.04016	0.302056	6.75425	1.43578e-11	1.73441e-10	0.43	0.22	0.26	1.2	1.17	1.33	DPYSL4	chr10	protein_coding	dihydropyrimidinase like 4
ENSG00000250634.6	37.9424	1.3924	0.444028	3.13583	0.0017137	0.00608124	0.05	0.1	0.15	0.18	0.38	0.22	LINC01182	chr4	lncRNA	long intergenic non-protein coding RNA 1182
ENSG00000163689.20	176.474	1.04951	0.178896	5.86661	4.44797e-09	4.01162e-08	0.43	0.34	0.41	0.83	0.78	0.79	CFAP20DC	chr3	protein_coding	CFAP20 domain containing
ENSG00000130208.10	209.303	1.88294	0.227715	8.26886	1.35243e-16	2.56218e-15	2.68	2.1	2.51	7.47	6.62	12.59	APOC1	chr19	protein_coding	apolipoprotein C1
ENSG00000196954.14	156.835	2.65515	0.300701	8.82989	1.04779e-18	2.43e-17	0.2	0.2	0.22	1.04	0.76	2.08	CASP4	chr11	protein_coding	caspase 4
ENSG00000148734.8	11.048	3.26753	0.879079	3.71699	0.000201609	0.000874932	0.01	0	0.01	0.04	0.08	0.09	NPFFR1	chr10	protein_coding	neuropeptide FF receptor 1
ENSG00000280614.1	18.1866	2.46716	0.731968	3.37059	0.000750074	0.00288084	0.27	0.07	0.24	0.3	0.85	2.03	CH507-513H4.4	chr21	lncRNA	--
ENSG00000145945.7	36.6361	4.67177	0.659563	7.08313	1.40934e-12	1.90791e-11	0.04	0.02	0.08	0.74	0.92	1.8	FAM50B	chr6	protein_coding	family with sequence similarity 50 member B
ENSG00000233426.3	19.1301	1.69999	0.544721	3.12085	0.00180332	0.00636645	0.26	0.21	0.33	0.93	0.75	0.89	EIF3FP3	chr2	processed_pseudogene	eukaryotic translation initiation factor 3 subunit F pseudogene 3
ENSG00000197646.8	104.603	1.21882	0.233954	5.20965	1.89197e-07	1.36386e-06	0.85	0.91	0.73	2.03	1.66	2.05	PDCD1LG2	chr9	protein_coding	programmed cell death 1 ligand 2
ENSG00000137877.10	20.3665	2.03113	0.615221	3.30146	0.000961825	0.00360776	0.02	0.03	0.01	0.04	0.06	0.15	SPTBN5	chr15	protein_coding	spectrin beta, non-erythrocytic 5
ENSG00000134955.12	188.416	1.01322	0.173389	5.84359	5.10863e-09	4.56621e-08	0.7	0.63	0.57	1.28	1.18	1.34	SLC37A2	chr11	protein_coding	solute carrier family 37 member 2
ENSG00000269473.1	68.1952	1.07519	0.28666	3.75075	0.000176309	0.000773744	0.23	0.23	0.32	0.52	0.53	0.59	ZNF132-DT	chr19	lncRNA	ZNF132 divergent transcript
ENSG00000135447.17	47.8439	2.64091	0.399097	6.61722	3.66024e-11	4.25423e-10	0.13	0.08	0.1	0.83	0.67	0.48	PPP1R1A	chr12	protein_coding	protein phosphatase 1 regulatory inhibitor subunit 1A
ENSG00000102010.15	6.20347	6.01709	1.47395	4.0823	4.45928e-05	0.000220619	0	0	0	0.11	0.21	0.1	BMX	chrX	protein_coding	BMX non-receptor tyrosine kinase
ENSG00000173531.15	75.5042	1.56661	0.277685	5.64168	1.68402e-08	1.40462e-07	0.23	0.23	0.26	0.65	0.81	0.65	MST1	chr3	protein_coding	macrophage stimulating 1
ENSG00000269982.1	19.7466	2.05602	0.565999	3.63255	0.000280632	0.00118031	0.07	0.07	0.05	0.28	0.33	0.18	RP11-1020A11.2	chr3	lncRNA	--
ENSG00000272703.1	14.8516	2.23534	0.653011	3.42313	0.000619039	0.00241973	0.44	0.33	0.48	1.99	2.42	1.43	RP11-78A19.4	chr18	lncRNA	--
ENSG00000079112.10	19.8844	2.49492	0.617933	4.03752	5.40192e-05	0.000263344	0.1	0.03	0.02	0.25	0.27	0.31	CDH17	chr8	protein_coding	cadherin 17
ENSG00000136928.7	71.5868	2.31849	0.300011	7.72803	1.09226e-14	1.7848e-13	0.09	0.13	0.1	0.54	0.51	0.5	GABBR2	chr9	protein_coding	gamma-aminobutyric acid type B receptor subunit 2
ENSG00000087303.18	1274.97	1.36185	0.0830067	16.4065	1.71719e-60	2.74311e-58	3.46	3.7	3.58	8.52	8.72	10.18	NID2	chr14	protein_coding	nidogen 2
ENSG00000186198.4	20.5666	1.8345	0.531613	3.45082	0.000558878	0.0022059	0.27	0.39	0.28	1.26	1.05	1.01	SLC51B	chr15	protein_coding	solute carrier family 51 subunit beta
ENSG00000281706.3	41.1112	2.0107	0.381801	5.26635	1.39164e-07	1.02351e-06	0.13	0.12	0.1	0.47	0.5	0.43	LINC01012	chr6	lncRNA	long intergenic non-protein coding RNA 1012
ENSG00000284664.1	7.90731	2.45749	0.928782	2.64593	0.00814676	0.0242364	0.05	0.02	0.05	0.31	0.18	0.13	RP11-712C19.2	chr14	lncRNA	--
ENSG00000263528.8	208.287	1.28548	0.170765	7.52779	5.1606e-14	8.03797e-13	0.97	0.9	1.2	2.4	2.57	2.48	IKBKE	chr1	protein_coding	inhibitor of nuclear factor kappa B kinase subunit epsilon
ENSG00000171649.12	112.634	1.00079	0.223371	4.48039	7.4508e-06	4.2087e-05	0.48	0.44	0.43	1.03	0.82	0.82	ZIK1	chr19	protein_coding	zinc finger protein interacting with K protein 1
ENSG00000120738.8	160.061	1.52971	0.236957	6.45563	1.07768e-10	1.18302e-09	0.74	0.88	0.9	2.5	1.6	3.14	EGR1	chr5	protein_coding	early growth response 1
ENSG00000266010.2	14.5962	1.77192	0.655248	2.7042	0.00684689	0.0208064	0.07	0.1	0.03	0.19	0.19	0.3	GATA6-AS1	chr18	lncRNA	GATA6 antisense RNA 1 (head to head)
ENSG00000168843.14	19.5744	1.89118	0.547496	3.45424	0.000551856	0.0021825	0.05	0.05	0.05	0.18	0.15	0.22	FSTL5	chr4	protein_coding	follistatin like 5
ENSG00000176678.6	307.917	1.35144	0.136556	9.89658	4.30741e-23	1.34601e-21	1.11	1.03	1.19	2.9	2.79	2.73	FOXL1	chr16	protein_coding	forkhead box L1
ENSG00000113578.18	176.992	1.15585	0.177584	6.50871	7.57964e-11	8.43177e-10	0.7	0.74	0.68	1.72	1.49	1.47	FGF1	chr5	protein_coding	fibroblast growth factor 1
ENSG00000101197.13	76.7632	2.88046	0.310859	9.26613	1.93025e-20	5.07147e-19	0.34	0.36	0.44	2.87	3	2.46	BIRC7	chr20	protein_coding	baculoviral IAP repeat containing 7
ENSG00000278705.2	7.86186	2.99575	1.16995	2.56057	0.01045	0.030141	0.08	0	0.05	0.14	0.05	0.82	H4C2	chr6	protein_coding	H4 clustered histone 2
ENSG00000259153.2	348.107	1.16784	0.133218	8.76639	1.84494e-18	4.17684e-17	3.59	4.53	3.87	8.72	9.36	8.7	RP6-65G23.3	chr14	lncRNA	--
ENSG00000105877.18	40.5821	1.39656	0.436794	3.19729	0.00138727	0.00502316	0.05	0.05	0.03	0.09	0.08	0.18	DNAH11	chr7	protein_coding	dynein axonemal heavy chain 11
ENSG00000278872.1	19.251	1.35439	0.555817	2.43675	0.0148199	0.0408564	0.28	0.2	0.16	0.35	0.53	0.72	RP13-895J2.4	chr12	TEC	--
ENSG00000110719.10	652.287	1.30886	0.110425	11.853	2.07677e-32	1.16159e-30	2.75	2.53	2.97	6.2	6.43	7.65	TCIRG1	chr11	protein_coding	T cell immune regulator 1, ATPase H+ transporting V0 subunit a3
ENSG00000141505.12	71.1856	2.34548	0.986527	2.37752	0.0174297	0.046981	0.14	0.22	0.24	0.39	0.25	2.39	ASGR1	chr17	protein_coding	asialoglycoprotein receptor 1
ENSG00000122862.5	7.22464	3.20221	1.25587	2.5498	0.0107785	0.030972	0.09	0.03	0	0.18	0.02	0.82	SRGN	chr10	protein_coding	serglycin
ENSG00000184254.17	1087.97	1.84902	0.0864685	21.3837	1.89322e-101	9.0009e-99	2.69	2.96	2.87	9.28	10.66	10.53	ALDH1A3	chr15	protein_coding	aldehyde dehydrogenase 1 family member A3
ENSG00000172296.13	39.6524	1.06769	0.403202	2.64802	0.00809659	0.0241015	0.09	0.1	0.1	0.15	0.16	0.3	SPTLC3	chr20	protein_coding	serine palmitoyltransferase long chain base subunit 3
ENSG00000234617.2	47.9537	1.73641	0.363527	4.77656	1.78317e-06	1.11689e-05	0.23	0.43	0.26	0.98	1.16	0.9	SNRK-AS1	chr3	lncRNA	SNRK antisense RNA 1
ENSG00000285972.1	28.7992	1.12149	0.437252	2.56487	0.0103216	0.0298308	0.39	0.28	0.26	0.57	0.66	0.77	CERNA2	chr10	lncRNA	competing endogenous lncRNA 2 for microRNA let-7b
ENSG00000177757.2	6.88828	4.21498	1.30012	3.24199	0.00118697	0.00435529	0.04	0	0	0.24	0.22	0.19	FAM87B	chr1	lncRNA	family with sequence similarity 87 member B
ENSG00000165695.10	15.5724	1.54632	0.633332	2.44156	0.0146239	0.0403775	0.05	0.17	0.06	0.28	0.23	0.3	AK8	chr9	protein_coding	adenylate kinase 8
ENSG00000110427.17	20.8252	2.31693	0.558944	4.1452	3.39519e-05	0.000171547	0.02	0.02	0.01	0.08	0.09	0.08	KIAA1549L	chr11	protein_coding	KIAA1549 like
ENSG00000120658.13	8.66227	2.85994	1.15605	2.47388	0.0133654	0.0373813	0.03	0.01	0.02	0.01	0.04	0.42	ENOX1	chr13	protein_coding	ecto-NOX disulfide-thiol exchanger 1
ENSG00000261490.1	40.214	2.17283	0.406678	5.34288	9.14789e-08	6.93226e-07	0.16	0.09	0.15	0.48	0.59	0.72	RP11-448G15.3	chr4	lncRNA	--
ENSG00000176912.5	74.1509	1.04277	0.274086	3.80452	0.000142082	0.000635836	0.5	0.74	0.56	1.25	1.22	1.23	TYMSOS	chr18	lncRNA	TYMS opposite strand RNA
ENSG00000223393.2	74.781	1.14815	0.269247	4.2643	2.00534e-05	0.000105292	0.76	0.83	0.71	1.8	1.51	1.76	RP5-858B6.3	chr1	lncRNA	--
ENSG00000133710.16	7.13782	6.21987	1.53162	4.06099	4.88653e-05	0.000240331	0	0	0	0.03	0.04	0.24	SPINK5	chr5	protein_coding	serine peptidase inhibitor Kazal type 5
ENSG00000114735.10	420.613	1.0143	0.122879	8.25447	1.52577e-16	2.8715e-15	0.45	0.43	0.52	1	0.94	0.86	HEMK1	chr3	protein_coding	HemK methyltransferase family member 1
ENSG00000109832.14	101.733	4.26433	0.339239	12.5703	3.07556e-36	1.93731e-34	0.03	0.04	0.02	0.55	0.58	0.54	DDX25	chr11	protein_coding	DEAD-box helicase 25
ENSG00000100767.17	637.144	1.09261	0.103165	10.5909	3.2827e-26	1.29288e-24	1.68	1.86	1.54	3.63	3.77	3.35	PAPLN	chr14	protein_coding	papilin, proteoglycan like sulfated glycoprotein
ENSG00000011201.12	62.7814	1.21574	0.307189	3.95763	7.56967e-05	0.000358009	0.18	0.13	0.2	0.42	0.33	0.44	ANOS1	chrX	protein_coding	anosmin 1
ENSG00000286171.1	20.1311	7.7154	2.41762	3.19132	0.00141626	0.00511389	0	0	0	1.18	1.16	22.27	RNY5	chr7	lncRNA	RNA, Ro60-associated Y5
ENSG00000172935.9	15.5059	2.19435	0.645941	3.39714	0.000680937	0.00263507	0.08	0.05	0.07	0.35	0.19	0.36	MRGPRF	chr11	protein_coding	MAS related GPR family member F
ENSG00000183196.10	7.05283	2.84587	1.02425	2.77849	0.00546122	0.0170683	0	0	0.01	0.04	0.03	0.07	CHST6	chr16	protein_coding	carbohydrate sulfotransferase 6
ENSG00000124467.19	71.5516	1.36267	0.295013	4.61902	3.85555e-06	2.28518e-05	0.25	0.32	0.37	0.93	0.85	0.63	PSG8	chr19	protein_coding	pregnancy specific beta-1-glycoprotein 8
ENSG00000148832.16	60.5722	1.35809	0.313074	4.33792	1.43838e-05	7.73541e-05	0.48	0.48	0.49	1.39	0.93	1.38	PAOX	chr10	protein_coding	polyamine oxidase
ENSG00000124257.7	219.212	1.12157	0.17656	6.35235	2.12046e-10	2.24981e-09	3.68	3.32	3.87	9.01	8.16	6.3	NEURL2	chr20	protein_coding	neuralized E3 ubiquitin protein ligase 2
ENSG00000186765.12	19.1991	1.49136	0.534502	2.79019	0.00526763	0.016554	0.17	0.15	0.16	0.5	0.46	0.37	FSCN2	chr17	protein_coding	fascin actin-bundling protein 2, retinal
ENSG00000175311.7	8.78298	3.20301	1.1264	2.84359	0.00446088	0.0142794	0.01	0.01	0.02	0.02	0.03	0.29	ANKS4B	chr16	protein_coding	ankyrin repeat and sterile alpha motif domain containing 4B
ENSG00000137434.12	75.1943	1.81182	0.286485	6.32433	2.5433e-10	2.67288e-09	1.18	1.48	0.94	4.03	3.97	4.54	C6orf52	chr6	protein_coding	chromosome 6 open reading frame 52
ENSG00000140465.14	89.9951	2.61979	1.02245	2.56225	0.0103996	0.0300259	0.32	0.19	0.21	0.42	0.42	3.55	CYP1A1	chr15	protein_coding	cytochrome P450 family 1 subfamily A member 1
ENSG00000176692.8	98.648	2.06891	0.283467	7.29859	2.90791e-13	4.20457e-12	0.27	0.59	0.4	2.01	1.81	1.43	FOXC2	chr16	protein_coding	forkhead box C2
ENSG00000145416.13	49.9536	4.00382	0.472022	8.48229	2.20806e-17	4.51285e-16	0	0.03	0.02	0.26	0.28	0.32	MARCHF1	chr4	protein_coding	membrane associated ring-CH-type finger 1
ENSG00000278189.1	13.799	7.1706	1.9609	3.6568	0.000255387	0.00108386	0	0	0	1.6	1.97	13.62	RNA5-8SN1	chr21	rRNA	RNA, 5.8S ribosomal N1
ENSG00000178187.8	11.908	2.72723	0.770681	3.53873	0.000402064	0.00164113	0.04	0.04	0.04	0.3	0.28	0.16	ZNF454	chr5	protein_coding	zinc finger protein 454
ENSG00000157064.11	14.9901	2.49345	0.69737	3.5755	0.000349558	0.00144244	0.02	0.03	0.01	0.1	0.17	0.08	NMNAT2	chr1	protein_coding	nicotinamide nucleotide adenylyltransferase 2
ENSG00000213433.5	19.553	1.39506	0.536468	2.60046	0.0093098	0.0272378	0.74	0.57	0.68	2.18	1.74	1.28	RPLP1P6	chr5	transcribed_processed_pseudogene	ribosomal protein lateral stalk subunit P1 pseudogene 6
ENSG00000170458.14	150.571	1.40958	0.589054	2.39295	0.0167135	0.0453136	1.7	1.56	1.54	2.23	2.58	7.85	CD14	chr5	protein_coding	CD14 molecule
ENSG00000274997.2	4.77933	4.62313	1.75204	2.63872	0.00832198	0.0246951	0.08	0	0	0	0.2	1.72	H2AC12	chr6	protein_coding	H2A clustered histone 12
ENSG00000276850.5	122.599	3.40867	0.28944	11.7768	5.14366e-32	2.81394e-30	0.25	0.15	0.41	2.53	2.75	3.29	CH17-360D5.2	chr10	lncRNA	--
ENSG00000182771.19	15.2269	1.59497	0.626819	2.54454	0.0109422	0.0313522	0.03	0.03	0.06	0.14	0.09	0.12	GRID1	chr10	protein_coding	glutamate ionotropic receptor delta type subunit 1
ENSG00000185737.13	4.14503	4.41423	1.56483	2.82091	0.00478881	0.0152024	0	0	0.01	0.07	0.04	0.04	NRG3	chr10	protein_coding	neuregulin 3
ENSG00000112852.7	13.73	1.87674	0.741015	2.53267	0.0113199	0.0322816	0.04	0.03	0.06	0.05	0.15	0.29	PCDHB2	chr5	protein_coding	protocadherin beta 2
ENSG00000005001.10	9.62008	2.7923	0.992864	2.81237	0.00491786	0.0155739	0.03	0.04	0.03	0.05	0.1	0.52	PRSS22	chr16	protein_coding	serine protease 22
ENSG00000166106.4	245.469	1.1476	0.168348	6.8168	9.30939e-12	1.15245e-10	0.65	0.86	0.93	1.68	2.03	1.67	ADAMTS15	chr11	protein_coding	ADAM metallopeptidase with thrombospondin type 1 motif 15
ENSG00000159674.12	26.1822	3.65673	1.40318	2.60603	0.00915983	0.026866	0.02	0.03	0.01	0.05	0.05	0.68	SPON2	chr4	protein_coding	spondin 2
ENSG00000223547.10	70.7823	1.06397	0.284691	3.73729	0.000186011	0.00081346	0.23	0.19	0.24	0.46	0.54	0.39	ZNF844	chr19	protein_coding	zinc finger protein 844
ENSG00000250420.8	37.2972	1.33522	0.3861	3.45823	0.000543736	0.00215509	0.21	0.2	0.2	0.46	0.44	0.61	AACSP1	chr5	transcribed_unprocessed_pseudogene	acetoacetyl-CoA synthetase pseudogene 1
ENSG00000181652.19	31.1859	1.04152	0.433284	2.40378	0.0162268	0.0441739	0.09	0.08	0.14	0.22	0.26	0.16	ATG9B	chr7	protein_coding	autophagy related 9B
ENSG00000246859.3	33.4494	1.51936	0.42021	3.61571	0.000299526	0.00125387	0.05	0.07	0.06	0.14	0.22	0.15	STARD4-AS1	chr5	lncRNA	STARD4 antisense RNA 1
ENSG00000147118.12	70.4097	3.51108	0.877977	3.99906	6.35958e-05	0.000306143	0.03	0.24	0.04	1.32	1.01	1.11	ZNF182	chrX	protein_coding	zinc finger protein 182
ENSG00000135333.15	16.4399	2.30409	0.647462	3.55865	0.000372759	0.00152933	0.01	0.01	0.02	0.04	0.08	0.04	EPHA7	chr6	protein_coding	EPH receptor A7
ENSG00000145428.15	17.6429	3.35763	0.690096	4.86546	1.14189e-06	7.38145e-06	0.03	0.02	0.02	0.28	0.2	0.26	RNF175	chr4	protein_coding	ring finger protein 175
ENSG00000177854.8	198.893	1.17908	0.179068	6.58453	4.56322e-11	5.2397e-10	3.07	2.4	2.36	5.74	6.54	5.31	TMEM187	chrX	protein_coding	transmembrane protein 187
ENSG00000214888.3	7.79307	6.34623	1.40834	4.50617	6.60093e-06	3.76593e-05	0	0	0	0.23	0.14	0.21	XXyac-YM21GA2.7	chr9	transcribed_unprocessed_pseudogene	--
ENSG00000166206.15	189.845	1.44511	0.18015	8.02169	1.04303e-15	1.85957e-14	0.24	0.21	0.25	0.62	0.71	0.58	GABRB3	chr15	protein_coding	gamma-aminobutyric acid type A receptor subunit beta3
ENSG00000255468.7	8.18163	2.53434	0.96991	2.61296	0.00897609	0.0263697	0.01	0.04	0.04	0.08	0.09	0.34	RP11-867G23.8	chr11	lncRNA	--
ENSG00000272092.1	8.08041	2.26127	0.932357	2.42533	0.0152946	0.0419796	0.13	0	0.12	0.5	0.25	0.41	RP11-350N15.5	chr8	lncRNA	--
ENSG00000248636.7	18.3837	1.67984	0.568431	2.95522	0.00312448	0.0103844	0.29	0.13	0.15	0.61	0.51	0.7	RP11-768F21.1	chr12	lncRNA	--
ENSG00000119574.13	436.159	1.00137	0.112735	8.88256	6.53375e-19	1.53182e-17	3	3.23	3.07	6.18	6.31	5.99	ZBTB45	chr19	protein_coding	zinc finger and BTB domain containing 45
ENSG00000204291.11	55.5796	2.40407	0.340579	7.05877	1.67978e-12	2.25113e-11	0.07	0.09	0.09	0.47	0.43	0.44	COL15A1	chr9	protein_coding	collagen type XV alpha 1 chain
ENSG00000107742.13	30.15	1.05864	0.442017	2.39503	0.0166192	0.0451008	0.14	0.06	0.1	0.19	0.18	0.24	SPOCK2	chr10	protein_coding	SPARC (osteonectin), cwcv and kazal like domains proteoglycan 2
ENSG00000123933.17	1171.05	1.01341	0.0735869	13.7717	3.77409e-43	3.39464e-41	3.5	3.68	3.68	7.12	7.05	7.58	MXD4	chr4	protein_coding	MAX dimerization protein 4
ENSG00000016864.19	1105.45	1.01186	0.0742122	13.6346	2.492e-42	2.15412e-40	6.15	6.29	6.19	12.37	12.02	12.89	GLT8D1	chr3	protein_coding	glycosyltransferase 8 domain containing 1
ENSG00000114251.15	569.142	1.50195	0.106336	14.1246	2.6799e-45	2.68034e-43	1.38	1.22	1.4	3.56	3.85	3.82	WNT5A	chr3	protein_coding	Wnt family member 5A
ENSG00000198075.10	4.30274	4.46521	1.83494	2.43343	0.0149564	0.0411987	0.01	0	0	0	0.01	0.2	SULT1C4	chr2	protein_coding	sulfotransferase family 1C member 4
ENSG00000102032.13	155.55	1.82591	0.210879	8.65858	4.77685e-18	1.03904e-16	0.86	1.16	1.19	4.42	3.62	3.29	RENBP	chrX	protein_coding	renin binding protein
ENSG00000008056.14	86.0104	1.3812	0.264142	5.22899	1.7044e-07	1.23984e-06	0.33	0.48	0.42	0.96	1.21	1	SYN1	chrX	protein_coding	synapsin I
ENSG00000149633.12	19.5764	1.55331	0.562107	2.76337	0.00572086	0.0177962	0.02	0.04	0.06	0.09	0.12	0.13	KIAA1755	chr20	protein_coding	KIAA1755
ENSG00000269900.3	170.112	2.72904	1.03731	2.63087	0.00851676	0.0252131	4.98	4.31	6.72	11.91	7.44	85.89	RMRP	chr9	lncRNA	RNA component of mitochondrial RNA processing endoribonuclease
ENSG00000279821.1	398.107	1.13038	0.123747	9.13464	6.56273e-20	1.64011e-18	2.77	2.56	2.6	5.63	6.26	5.35	RP11-1334A24.5	chr5	TEC	--
ENSG00000065361.17	228.566	1.31313	0.481048	2.72972	0.0063388	0.0194638	0.43	0.36	0.29	0.6	0.58	1.48	ERBB3	chr12	protein_coding	erb-b2 receptor tyrosine kinase 3
ENSG00000186472.20	170.009	1.07039	0.18336	5.83766	5.29398e-09	4.72131e-08	0.16	0.14	0.16	0.33	0.35	0.29	PCLO	chr7	protein_coding	piccolo presynaptic cytomatrix protein
ENSG00000198324.14	392.841	1.54999	0.132181	11.7263	9.34122e-32	5.05489e-30	1.6	2.22	1.9	5.5	5.49	5.65	PHETA1	chr12	protein_coding	PH domain containing endocytic trafficking adaptor 1
ENSG00000179913.11	48.0833	2.26908	0.932813	2.43251	0.0149945	0.0412695	0.11	0.27	0.19	0.43	0.27	2.04	B3GNT3	chr19	protein_coding	UDP-GlcNAc:betaGal beta-1,3-N-acetylglucosaminyltransferase 3
ENSG00000125735.11	27.5321	2.63179	0.518989	5.07099	3.95741e-07	2.73053e-06	0.05	0.08	0.03	0.29	0.4	0.26	TNFSF14	chr19	protein_coding	TNF superfamily member 14
ENSG00000205583.13	26.2752	1.19584	0.466826	2.56164	0.0104181	0.0300705	0.27	0.19	0.28	0.64	0.39	0.63	STAG3L1	chr7	transcribed_unprocessed_pseudogene	stromal antigen 3-like 1 (pseudogene)
ENSG00000174498.14	4.78392	3.6978	1.42115	2.60198	0.00926877	0.0271416	0	0	0.01	0.03	0.06	0.06	IGDCC3	chr15	protein_coding	immunoglobulin superfamily DCC subclass member 3
ENSG00000210176.1	52.1001	1.08476	0.388683	2.79087	0.00525671	0.0165249	10.68	15.3	20.5	28.46	20.14	49.47	MT-TH	chrM	Mt_tRNA	mitochondrially encoded tRNA-His (CAU/C)
ENSG00000090539.15	3.96432	5.37152	1.73599	3.09421	0.00197335	0.00689724	0	0	0	0.01	0.01	0.1	CHRD	chr3	protein_coding	chordin
ENSG00000254027.1	16.5398	1.65644	0.62176	2.66411	0.00771912	0.0231261	0.25	0.66	0.18	1.05	1.03	1.34	RP11-363E6.3	chr8	lncRNA	--
ENSG00000112655.16	148.266	2.4318	0.227557	10.6866	1.17632e-26	4.75482e-25	0.21	0.15	0.13	0.97	0.76	0.93	PTK7	chr6	protein_coding	protein tyrosine kinase 7 (inactive)
ENSG00000149292.17	247.88	1.09272	0.148818	7.34264	2.09424e-13	3.06133e-12	1	0.89	1	2.1	2.03	2.01	TTC12	chr11	protein_coding	tetratricopeptide repeat domain 12
ENSG00000201998.1	10.332	5.76582	1.48847	3.87365	0.000107218	0.000492508	0.19	0	0	1.01	0.66	8.96	SNORA23	chr11	snoRNA	small nucleolar RNA, H/ACA box 23
ENSG00000255121.2	23.3341	2.29149	0.536478	4.27136	1.94287e-05	0.000102173	0.07	0.24	0.19	0.79	0.78	0.88	CENATAC-DT	chr11	lncRNA	CENATAC divergent transcript
ENSG00000135549.15	184.981	1.79726	0.208658	8.6134	7.09278e-18	1.51475e-16	0.69	0.71	0.92	2.3	2.33	3.36	PKIB	chr6	protein_coding	cAMP-dependent protein kinase inhibitor beta
ENSG00000225968.7	21.1411	1.32331	0.524023	2.52529	0.0115603	0.0328592	0.07	0.1	0.13	0.34	0.23	0.19	ELFN1	chr7	protein_coding	extracellular leucine rich repeat and fibronectin type III domain containing 1
ENSG00000126803.10	388.165	1.74556	0.135452	12.8869	5.33319e-38	3.67218e-36	0.94	1.06	1.11	3.08	3.45	3.84	HSPA2	chr14	protein_coding	heat shock protein family A (Hsp70) member 2
ENSG00000173391.9	9.42251	3.02889	1.18102	2.56464	0.0103282	0.0298455	0.01	0.01	0.04	0.03	0.01	0.48	OLR1	chr12	protein_coding	oxidized low density lipoprotein receptor 1
ENSG00000170837.3	3.67884	4.22807	1.609	2.62775	0.00859511	0.0254187	0.01	0	0	0.06	0.08	0.11	GPR27	chr3	protein_coding	G protein-coupled receptor 27
ENSG00000121005.9	22.9983	2.58228	0.54543	4.73439	2.19713e-06	1.3608e-05	0.04	0.06	0.04	0.25	0.24	0.34	CRISPLD1	chr8	protein_coding	cysteine rich secretory protein LCCL domain containing 1
ENSG00000201098.1	38.7907	4.96268	1.34546	3.68848	0.000225602	0.000968362	0.31	1.17	0.57	8.15	2.67	52.66	RNY1	chr7	misc_RNA	RNA, Ro60-associated Y1
ENSG00000269486.2	34.954	1.10451	0.429799	2.56982	0.010175	0.0294712	0.24	0.1	0.3	0.5	0.44	0.43	ERVK9-11	chr19	lncRNA	endogenous retrovirus group K9, member 11
ENSG00000101680.15	934.153	1.19277	0.0895372	13.3215	1.7365e-40	1.33878e-38	1.14	1.19	1.12	2.55	2.86	2.41	LAMA1	chr18	protein_coding	laminin subunit alpha 1
ENSG00000059915.17	56.6491	1.01447	0.352337	2.87926	0.00398613	0.0129171	0.3	0.16	0.15	0.32	0.51	0.38	PSD	chr10	protein_coding	pleckstrin and Sec7 domain containing
ENSG00000113721.14	36.2206	2.25127	0.425859	5.28643	1.2473e-07	9.23782e-07	0.08	0.06	0.04	0.28	0.27	0.25	PDGFRB	chr5	protein_coding	platelet derived growth factor receptor beta
ENSG00000164107.9	12.5954	2.32984	0.714784	3.2595	0.00111609	0.00412325	0.05	0.03	0.04	0.18	0.23	0.14	HAND2	chr4	protein_coding	heart and neural crest derivatives expressed 2
ENSG00000198211.8	3172.74	1.07143	0.0547092	19.584	2.11597e-85	6.40177e-83	22.26	24.27	24.34	47.22	50.7	49.94	RP11-566K11.2	chr16	protein_coding	--
ENSG00000134986.14	1364.52	1.19602	0.0747378	16.0029	1.21952e-57	1.80381e-55	2.68	2.84	3.05	6.28	6.85	6.35	NREP	chr5	protein_coding	neuronal regeneration related protein
ENSG00000273088.2	24.2809	1.22654	0.468876	2.61591	0.00889895	0.0261931	0.56	0.61	0.68	1.34	1.64	1.32	RP11-201K10.3	chr1	protein_coding	--
ENSG00000275215.1	54.4072	6.73486	2.09862	3.20919	0.00133109	0.00483697	0	0	0.63	6.22	1.58	59.43	RNA5-8SN3	chr21	rRNA	RNA, 5.8S ribosomal N3
ENSG00000099337.5	258.363	1.04148	0.148362	7.01981	2.2217e-12	2.93794e-11	0.97	0.85	0.82	1.76	1.88	1.74	KCNK6	chr19	protein_coding	potassium two pore domain channel subfamily K member 6
ENSG00000228742.11	200.94	2.13031	0.224263	9.49913	2.11647e-21	5.96075e-20	0.39	0.4	0.8	2.44	2.44	2.05	LINC02577	chr7	lncRNA	long intergenic non-protein coding RNA 2577
ENSG00000109107.14	29.5387	2.74118	1.13322	2.41894	0.0155659	0.0426307	0.12	0.09	0.07	0.2	0.12	1.56	ALDOC	chr17	protein_coding	aldolase, fructose-bisphosphate C
ENSG00000136883.15	176.12	1.55324	0.253306	6.13186	8.68591e-10	8.53544e-09	0.82	0.9	1.11	1.96	2.19	4.11	KIF12	chr9	protein_coding	kinesin family member 12
ENSG00000166035.11	65.5667	2.87957	1.10681	2.60167	0.009277	0.0271578	0.11	0.12	0.07	0.18	0.18	1.85	LIPC	chr15	protein_coding	lipase C, hepatic type
ENSG00000212232.1	24.2665	1.8107	0.682958	2.65125	0.00801937	0.023918	1.63	1.11	1.63	2.46	1.15	11.6	SNORD17	chr20	snoRNA	small nucleolar RNA, C/D box 17
ENSG00000135144.7	56.5532	1.4265	0.317808	4.48855	7.17111e-06	4.06451e-05	0.27	0.23	0.18	0.61	0.56	0.62	DTX1	chr12	protein_coding	deltex E3 ubiquitin ligase 1
ENSG00000267696.6	98.5073	1.00398	0.254734	3.9413	8.10419e-05	0.000381212	4.54	2.61	3.46	6.86	7.82	6.4	ERVK-28	chr19	lncRNA	endogenous retrovirus group K member 28
ENSG00000184347.15	309.302	1.70356	0.138536	12.2969	9.41146e-35	5.60979e-33	0.32	0.34	0.32	1.11	1	1.05	SLIT3	chr5	protein_coding	slit guidance ligand 3
ENSG00000270951.1	11.6558	1.69066	0.713753	2.36869	0.017851	0.0479291	0.36	0.25	0.74	1.73	1.24	1.39	RP1-309F20.4	chr20	lncRNA	--
ENSG00000147485.13	67.5	3.47151	0.37143	9.34634	9.07357e-21	2.45836e-19	0.1	0.07	0.04	0.84	0.65	0.77	PXDNL	chr8	protein_coding	peroxidasin like
ENSG00000198598.7	37.3137	1.36581	0.395397	3.45428	0.000551774	0.0021825	0.18	0.2	0.13	0.46	0.33	0.49	MMP17	chr12	protein_coding	matrix metallopeptidase 17
ENSG00000114270.18	4766.69	1.25444	0.0572332	21.9181	1.74485e-106	9.16871e-104	8.08	8.1	8.14	19.63	20.62	17.35	COL7A1	chr3	protein_coding	collagen type VII alpha 1 chain
ENSG00000185433.10	12.5401	3.20848	0.826509	3.88197	0.000103614	0.000476829	0.03	0.01	0.02	0.26	0.15	0.11	LINC00158	chr21	lncRNA	long intergenic non-protein coding RNA 158
ENSG00000280087.1	93.7327	2.4395	0.324234	7.52387	5.31793e-14	8.26369e-13	0.19	0.14	0.18	0.75	0.6	1.34	CTB-129P6.7	chr19	TEC	--
ENSG00000187566.6	61.0182	1.17631	0.298569	3.93982	8.15436e-05	0.000383301	0.49	0.63	0.49	1.26	1.19	1.16	NHLRC1	chr6	protein_coding	NHL repeat containing E3 ubiquitin protein ligase 1
ENSG00000141753.7	642.424	1.69989	0.120425	14.1158	3.03662e-45	3.01668e-43	4.93	3.82	4.45	13.46	12.78	16.29	IGFBP4	chr17	protein_coding	insulin like growth factor binding protein 4
ENSG00000162599.17	16.6773	2.93805	0.922582	3.18459	0.00144958	0.00521816	0	0	0	0	0	0.04	NFIA	chr1	protein_coding	nuclear factor I A
ENSG00000254842.6	13.8767	4.25541	0.922713	4.61184	3.99113e-06	2.36203e-05	0	0.04	0.01	0.31	0.4	0.4	LINC02551	chr11	lncRNA	long intergenic non-protein coding RNA 2551
ENSG00000284669.1	5.28894	3.20434	1.27872	2.50589	0.0122143	0.0345167	0	0.02	0	0.09	0.05	0.04	RP11-331G2.8	chr3	lncRNA	--
ENSG00000230479.1	34.4462	1.20355	0.398514	3.02009	0.00252704	0.00857577	0.86	0.59	0.79	1.51	1.79	1.83	AP000695.6	chr21	lncRNA	--
ENSG00000183625.16	27.1381	2.37553	0.553895	4.28878	1.79656e-05	9.49294e-05	0.07	0.06	0.01	0.2	0.18	0.34	CCR3	chr3	protein_coding	C-C motif chemokine receptor 3
ENSG00000196923.14	4988.54	1.03992	0.0530871	19.5889	1.92281e-85	5.90688e-83	22.43	24.53	24.28	49.26	51.01	45.14	PDLIM7	chr5	protein_coding	PDZ and LIM domain 7
ENSG00000156466.10	155.183	1.71825	0.197969	8.67939	3.97896e-18	8.71183e-17	0.72	0.57	0.59	2.03	2.17	1.91	GDF6	chr8	protein_coding	growth differentiation factor 6
ENSG00000165716.11	54.0196	1.11894	0.468142	2.39018	0.0168401	0.0455826	0.35	0.3	0.31	0.33	0.34	1.41	DIPK1B	chr9	protein_coding	divergent protein kinase domain 1B
ENSG00000185477.5	14.9163	1.7208	0.638562	2.69481	0.00704294	0.0213243	0.01	0.02	0.01	0.04	0.03	0.07	GPRIN3	chr4	protein_coding	GPRIN family member 3
ENSG00000141401.12	1011.27	1.06808	0.0807061	13.2342	5.56647e-40	4.14743e-38	5.41	5.6	5.44	10.94	11.1	12.19	IMPA2	chr18	protein_coding	inositol monophosphatase 2
ENSG00000139988.10	3.82074	4.29189	1.61687	2.65444	0.00794394	0.0237107	0	0	0.01	0.04	0.13	0.13	RDH12	chr14	protein_coding	retinol dehydrogenase 12
ENSG00000273301.1	23.6148	1.94952	0.503833	3.86937	0.000109115	0.000500417	0.06	0.06	0.06	0.21	0.2	0.29	RP11-314B1.2	chr2	lncRNA	--
ENSG00000146858.8	48.6875	1.10492	0.331402	3.33407	0.00085584	0.00324154	0.6	0.52	0.56	1.08	1.18	1.33	ZC3HAV1L	chr7	protein_coding	zinc finger CCCH-type containing, antiviral 1 like
ENSG00000137440.5	50.1608	2.5215	0.420052	6.00282	1.93915e-09	1.81874e-08	0.31	0.34	0.4	1.27	1.63	3.13	FGFBP1	chr4	protein_coding	fibroblast growth factor binding protein 1
ENSG00000280649.2	20.8521	1.23259	0.509058	2.42132	0.0154641	0.04241	0.33	0.34	0.46	1.04	0.77	0.83	CH17-172B3.1	chr1	TEC	--
ENSG00000250684.4	4.92886	5.68534	1.52197	3.73552	0.000187325	0.000818848	0	0	0	0.72	0.63	0.84	ADI1P2	chr8	processed_pseudogene	acireductone dioxygenase 1 pseudogene 2
ENSG00000131914.11	57.1397	4.49493	0.479957	9.36527	7.58569e-21	2.06928e-19	0.03	0.07	0.02	0.94	0.9	0.78	LIN28A	chr1	protein_coding	lin-28 homolog A
ENSG00000143382.16	39.7542	1.19266	0.382944	3.11444	0.00184296	0.00648463	0.09	0.17	0.1	0.26	0.28	0.28	ADAMTSL4	chr1	protein_coding	ADAMTS like 4
ENSG00000110002.16	137.762	1.53533	0.211471	7.26023	3.86424e-13	5.52335e-12	0.34	0.34	0.39	1.2	0.93	0.95	VWA5A	chr11	protein_coding	von Willebrand factor A domain containing 5A
ENSG00000184357.5	10.401	3.16387	1.09649	2.88546	0.00390839	0.012694	0.09	0.12	0.04	0.19	0.08	1.97	H1-5	chr6	protein_coding	H1.5 linker histone, cluster member
ENSG00000166006.14	17.0599	2.59547	0.724882	3.58054	0.000342886	0.00141755	0.01	0.06	0	0.17	0.18	0.08	KCNC2	chr12	protein_coding	potassium voltage-gated channel subfamily C member 2
ENSG00000286658.1	4.29346	5.4862	1.56605	3.50322	0.000459676	0.00185206	0	0	0	0.19	0.24	0.22	RP4-537P9.1	chr7	lncRNA	--
ENSG00000204428.12	13.6821	2.93801	0.775292	3.78955	0.000150922	0.000670584	0.08	0	0.04	0.29	0.24	0.35	LY6G5C	chr6	protein_coding	lymphocyte antigen 6 family member G5C
ENSG00000118849.10	6.21224	4.09701	1.3498	3.03528	0.0024031	0.00820537	0	0	0.03	0.11	0.19	0.25	RARRES1	chr3	protein_coding	retinoic acid receptor responder 1
ENSG00000164379.7	17.4986	4.59955	1.06842	4.30499	1.66996e-05	8.87802e-05	0.01	0.02	0.01	0.07	0.1	1.03	FOXQ1	chr6	protein_coding	forkhead box Q1
ENSG00000273230.1	64.3784	1.21812	0.30556	3.98651	6.70521e-05	0.000320929	0.52	0.35	0.36	0.83	0.89	1.12	RP11-1246C19.1	chr7	lncRNA	--
ENSG00000100321.15	552.919	1.00965	0.106316	9.49666	2.16724e-21	6.09497e-20	1.63	1.63	1.83	3.54	3.49	3.13	SYNGR1	chr22	protein_coding	synaptogyrin 1
ENSG00000287080.2	14	4.6896	1.21893	3.84732	0.000119419	0.000543056	0.07	0.14	0	0.13	0.56	4.6	H3C3	chr6	protein_coding	H3 clustered histone 3
ENSG00000286479.1	5.71982	5.90019	1.49229	3.95377	7.69295e-05	0.000363237	0	0	0	0.39	0.38	0.76	RP11-626P14.3	chr14	lncRNA	--
ENSG00000161835.11	12.5042	1.91167	0.726534	2.63122	0.00850788	0.0251906	0.09	0.06	0.03	0.22	0.33	0.12	TAMALIN	chr12	protein_coding	trafficking regulator and scaffold protein tamalin
ENSG00000212694.8	149.879	1.01887	0.203492	5.00691	5.531e-07	3.74256e-06	0.81	0.84	0.66	1.3	1.73	1.61	LINC01089	chr12	lncRNA	long intergenic non-protein coding RNA 1089
ENSG00000177283.8	23.7492	1.38041	0.51905	2.65949	0.00782598	0.023415	0.1	0.11	0.1	0.2	0.18	0.43	FZD8	chr10	protein_coding	frizzled class receptor 8
ENSG00000204389.10	1409.33	1.31156	0.0816446	16.0643	4.54252e-58	6.97731e-56	10.95	10.49	10.95	23.56	28.1	28.1	HSPA1A	chr6	protein_coding	heat shock protein family A (Hsp70) member 1A
ENSG00000103196.12	2247.9	1.13519	0.0580265	19.5634	3.17341e-85	9.4577e-83	5.56	5.47	5.96	12.44	12.6	12	CRISPLD2	chr16	protein_coding	cysteine rich secretory protein LCCL domain containing 2
ENSG00000130702.15	1829.74	1.01386	0.078351	12.94	2.67488e-38	1.86105e-36	2.44	3.04	2.68	5.14	5.34	5.87	LAMA5	chr20	protein_coding	laminin subunit alpha 5
ENSG00000205085.13	62.0284	1.53392	0.303666	5.05133	4.38734e-07	3.00433e-06	0.14	0.13	0.18	0.42	0.45	0.4	FAM71F2	chr7	protein_coding	family with sequence similarity 71 member F2
ENSG00000015520.15	8.75767	4.5898	1.38957	3.30305	0.000956402	0.00359245	0.01	0.01	0	0.02	0.03	0.26	NPC1L1	chr7	protein_coding	NPC1 like intracellular cholesterol transporter 1
ENSG00000166501.14	16.8202	1.72869	0.694705	2.48837	0.0128328	0.036101	0.04	0.02	0	0.09	0.09	0.04	PRKCB	chr16	protein_coding	protein kinase C beta
ENSG00000225806.8	40.4136	1.06799	0.38652	2.76309	0.00572564	0.0178083	0.51	0.24	0.47	0.83	0.75	0.95	RP1-309F20.3	chr20	lncRNA	--
ENSG00000137507.11	46.8973	1.95213	0.386818	5.04662	4.49693e-07	3.07411e-06	0.22	0.08	0.12	0.55	0.56	0.49	LRRC32	chr11	protein_coding	leucine rich repeat containing 32
ENSG00000171051.9	60.6569	1.48586	0.310091	4.7917	1.65371e-06	1.04234e-05	0.41	0.36	0.42	1.09	1.29	0.93	FPR1	chr19	protein_coding	formyl peptide receptor 1
ENSG00000282164.3	22.6895	2.47546	0.549281	4.50673	6.58351e-06	3.75813e-05	0.03	0.04	0.05	0.17	0.28	0.2	PEG13	chr8	lncRNA	paternally expressed 13
ENSG00000284048.2	21.4457	1.52128	0.51458	2.95636	0.00311298	0.0103514	0.51	0.38	0.65	1.74	1.4	1.27	RP11-511P7.6	chr7	lncRNA	--
ENSG00000163239.12	23.7827	2.72934	0.549903	4.96332	6.9298e-07	4.61248e-06	0.06	0.07	0.08	0.39	0.63	0.45	TDRD10	chr1	protein_coding	tudor domain containing 10
ENSG00000003137.9	58.4046	1.01298	0.415304	2.43914	0.0147222	0.0406041	0.21	0.29	0.27	0.33	0.27	0.94	CYP26B1	chr2	protein_coding	cytochrome P450 family 26 subfamily B member 1
ENSG00000141574.8	19.1739	1.75733	0.593141	2.96275	0.00304904	0.0101591	0.14	0.08	0.07	0.28	0.2	0.49	SECTM1	chr17	protein_coding	secreted and transmembrane 1
ENSG00000133401.16	48.4792	1.21411	0.337951	3.59258	0.00032742	0.00135867	0.07	0.05	0.06	0.11	0.14	0.15	PDZD2	chr5	protein_coding	PDZ domain containing 2
ENSG00000244945.1	5.94696	2.55823	1.05852	2.41681	0.0156573	0.0428575	0.02	0.03	0.03	0.11	0.23	0.15	RUFY1-AS1	chr5	lncRNA	RUFY1 antisense RNA 1
ENSG00000182050.13	162.002	1.00014	0.180769	5.53269	3.15348e-08	2.54419e-07	0.13	0.12	0.12	0.25	0.25	0.24	MGAT4C	chr12	protein_coding	MGAT4 family member C
ENSG00000167711.14	43.4862	1.21486	0.374369	3.24509	0.00117413	0.00431451	0.45	0.39	0.23	0.67	0.88	0.93	SERPINF2	chr17	protein_coding	serpin family F member 2
ENSG00000267470.6	59.0604	1.008	0.306991	3.28349	0.00102531	0.00382465	0.18	0.15	0.17	0.37	0.27	0.35	ZNF571-AS1	chr19	lncRNA	ZNF571 antisense RNA 1
ENSG00000222489.1	5.75016	3.33532	1.38279	2.41202	0.0158646	0.0433417	0.24	0	0.43	0.83	0.2	5.72	SNORA79B	chr14	snoRNA	small nucleolar RNA, H/ACA box 79B
ENSG00000265190.7	19.8829	2.96489	0.690191	4.29575	1.74101e-05	9.23116e-05	0.03	0.04	0.02	0.12	0.14	0.42	ANXA8	chr10	protein_coding	annexin A8
ENSG00000167608.12	12.0938	2.12379	0.8861	2.39678	0.0165399	0.0449102	0.06	0.02	0.06	0.08	0.05	0.48	TMC4	chr19	protein_coding	transmembrane channel like 4
ENSG00000225511.7	56.556	1.16968	0.311583	3.75401	0.000174027	0.000764906	0.34	0.27	0.26	0.72	0.62	0.6	LINC00475	chr9	transcribed_unprocessed_pseudogene	long intergenic non-protein coding RNA 475
ENSG00000231672.8	42.2065	1.00265	0.352986	2.84049	0.00450436	0.0144047	0.11	0.12	0.1	0.23	0.23	0.19	DIRC3	chr2	lncRNA	disrupted in renal carcinoma 3
ENSG00000260802.1	13.4104	3.86434	0.881702	4.38282	1.17152e-05	6.39323e-05	0.01	0	0.03	0.17	0.13	0.2	SERTM2	chrX	protein_coding	serine rich and transmembrane domain containing 2
ENSG00000153233.13	198.075	1.63052	0.177438	9.1892	3.95791e-20	1.01845e-18	0.7	0.62	0.54	1.85	2.05	1.78	PTPRR	chr12	protein_coding	protein tyrosine phosphatase receptor type R
ENSG00000182054.10	2503.72	1.10218	0.0530045	20.794	4.90229e-96	1.99773e-93	17.78	18.91	18.22	38.94	38.77	39.31	IDH2	chr15	protein_coding	isocitrate dehydrogenase (NADP(+)) 2
ENSG00000077782.22	1676.71	1.02238	0.0688801	14.8428	7.74367e-50	9.14945e-48	2.06	2.06	2.07	4.28	4.37	3.82	FGFR1	chr8	protein_coding	fibroblast growth factor receptor 1
ENSG00000179532.13	46.0887	1.44348	0.415202	3.47656	0.000507887	0.00202708	0.05	0.04	0.03	0.07	0.09	0.17	DNHD1	chr11	protein_coding	dynein heavy chain domain 1

## Sheet: OE_HNRNPF_vs_NC_Down_DEG
Gene	baseMean	log2FoldChange	lfcSE	stat	pvalue	padj	NC_1	NC_2	NC_3	OE_HNRNPF_1	OE_HNRNPF_2	OE_HNRNPF_3	Symbol	Chr	GeneType	Description
ENSG00000253661.2	160.066	-1.41916	0.189734	-7.47976	7.44604e-14	1.14108e-12	0.68	0.67	0.8	0.26	0.28	0.25	ZFHX4-AS1	chr8	lncRNA	ZFHX4 antisense RNA 1
ENSG00000174473.16	94.8651	-1.59818	0.257519	-6.20605	5.43326e-10	5.50717e-09	0.58	0.5	0.41	0.18	0.13	0.18	GALNTL6	chr4	protein_coding	polypeptide N-acetylgalactosaminyltransferase like 6
ENSG00000012817.16	21.1615	-4.6782	0.792629	-5.90213	3.5883e-09	3.2628e-08	0.15	0.16	0.11	0	0.01	0.01	KDM5D	chrY	protein_coding	lysine demethylase 5D
ENSG00000287425.1	9.28542	-2.27277	0.820889	-2.76867	0.00562849	0.0175253	0.28	0.28	0.14	0.04	0.04	0.06	RP11-167N4.8	chr11	lncRNA	--
ENSG00000280828.1	25.4465	-1.09613	0.461518	-2.37506	0.017546	0.0472372	1.31	1.35	1.36	0.48	0.84	0.55	RP11-274B21.1	chr7	unprocessed_pseudogene	--
ENSG00000174567.8	138.872	-1.10522	0.217188	-5.08875	3.6043e-07	2.49725e-06	7.13	5	5.59	2.27	2.88	3.02	GOLT1A	chr1	protein_coding	golgi transport 1A
ENSG00000101384.12	7853.27	-1.02706	0.0355571	-28.8847	1.85821e-183	3.37317e-180	36.47	36.15	36.37	17.67	17.79	17.63	JAG1	chr20	protein_coding	jagged canonical Notch ligand 1
ENSG00000108375.13	101.681	-1.32935	0.271655	-4.89353	9.9043e-07	6.46515e-06	0.9	0.65	0.66	0.19	0.31	0.37	RNF43	chr17	protein_coding	ring finger protein 43
ENSG00000176728.10	4.90842	-5.80336	1.53949	-3.76966	0.000163469	0.000721518	0.02	0.01	0.01	0	0	0	TTTY14	chrY	lncRNA	testis-specific transcript, Y-linked 14
ENSG00000136688.11	50.3446	-1.37655	0.358452	-3.84027	0.000122898	0.000556848	2.02	1.11	1.97	0.67	0.53	0.75	IL36G	chr2	protein_coding	interleukin 36 gamma
ENSG00000118257.17	4852.54	-1.00266	0.0447573	-22.4021	3.75878e-111	2.34548e-108	14.66	15.05	15.1	7.54	7.61	7.05	NRP2	chr2	protein_coding	neuropilin 2
ENSG00000266865.6	65.2396	-1.41287	0.295806	-4.77635	1.78502e-06	1.1177e-05	1.47	1.49	1.29	0.41	0.61	0.56	RP11-848P1.9	chr17	transcribed_unprocessed_pseudogene	--
ENSG00000154734.16	2614.88	-1.10652	0.0532881	-20.7649	8.99393e-96	3.59182e-93	15.16	15.63	16.24	7.25	7.06	7.37	ADAMTS1	chr21	protein_coding	ADAM metallopeptidase with thrombospondin type 1 motif 1
ENSG00000105383.15	10.2688	-2.13003	0.776397	-2.74347	0.00607928	0.0187854	0.09	0.12	0.06	0.02	0.03	0.02	CD33	chr19	protein_coding	CD33 molecule
ENSG00000109956.13	64.2025	-2.2266	0.320554	-6.9461	3.7553e-12	4.80987e-11	0.36	0.26	0.24	0.07	0.06	0.06	B3GAT1	chr11	protein_coding	beta-1,3-glucuronyltransferase 1
ENSG00000140284.11	17.8154	-1.38577	0.584935	-2.3691	0.0178313	0.0478891	0.31	0.37	0.21	0.12	0.05	0.16	SLC27A2	chr15	protein_coding	solute carrier family 27 member 2
ENSG00000256292.2	30.206	-1.72914	0.45182	-3.82706	0.000129684	0.000585715	1.15	0.96	0.77	0.18	0.31	0.37	LINC02376	chr12	lncRNA	long intergenic non-protein coding RNA 2376
ENSG00000119714.11	262.767	-1.27574	0.150486	-8.47748	2.30134e-17	4.68909e-16	3.15	3.65	3.5	1.47	1.5	1.25	GPR68	chr14	protein_coding	G protein-coupled receptor 68
ENSG00000145721.12	8.56742	-2.74434	0.89295	-3.07334	0.0021168	0.00733951	0.11	0.13	0.11	0.02	0.01	0.03	LIX1	chr5	protein_coding	limb and CNS expressed 1
ENSG00000206052.11	69.283	-1.61981	0.288822	-5.60832	2.04297e-08	1.6864e-07	0.33	0.35	0.38	0.09	0.13	0.11	DOK6	chr18	protein_coding	docking protein 6
ENSG00000231924.10	74.918	-1.21065	0.304691	-3.97337	7.08626e-05	0.000337222	0.71	0.72	0.6	0.43	0.22	0.22	PSG1	chr19	protein_coding	pregnancy specific beta-1-glycoprotein 1
ENSG00000267198.1	23.7085	-3.79887	0.627791	-6.05118	1.43789e-09	1.36788e-08	0.57	0.54	0.76	0.04	0.04	0.05	RP11-798G7.6	chr17	lncRNA	--
ENSG00000212724.3	124.127	-1.49007	0.249872	-5.96332	2.47162e-09	2.29657e-08	5.53	7.35	7.24	2.91	1.48	2.73	KRTAP2-3	chr17	protein_coding	keratin associated protein 2-3
ENSG00000263535.2	11.8319	-1.86965	0.726298	-2.57422	0.0100467	0.029146	0.68	0.74	1.24	0.18	0.4	0.13	AK4P1	chr17	processed_pseudogene	adenylate kinase 4 pseudogene 1
ENSG00000184731.6	562.642	-1.95041	0.125448	-15.5476	1.65161e-54	2.25886e-52	6.94	6.88	7.22	2.25	1.63	1.52	FAM110C	chr2	protein_coding	family with sequence similarity 110 member C
ENSG00000049246.15	365.807	-1.11313	0.129235	-8.61316	7.10752e-18	1.51627e-16	2	1.9	2.02	1.01	0.92	0.79	PER3	chr1	protein_coding	period circadian regulator 3
ENSG00000142627.13	8595.81	-1.16196	0.0574721	-20.2179	6.81348e-91	2.51947e-88	87.3	93.75	94.92	44.54	41.74	36.18	EPHA2	chr1	protein_coding	EPH receptor A2
ENSG00000105825.14	5766.69	-1.20514	0.0405712	-29.7044	6.74361e-194	1.34656e-190	104.68	105.4	106.49	46.56	45.85	43.89	TFPI2	chr7	protein_coding	tissue factor pathway inhibitor 2
ENSG00000154736.6	195.282	-1.79232	0.183049	-9.79145	1.2253e-22	3.7411e-21	1.08	0.91	1	0.27	0.34	0.25	ADAMTS5	chr21	protein_coding	ADAM metallopeptidase with thrombospondin type 1 motif 5
ENSG00000278493.1	30.1776	-2.04488	0.444256	-4.60293	4.16593e-06	2.45529e-05	3.09	2.97	3.08	0.96	0.65	0.59	CTD-2382E5.6	chr15	lncRNA	--
ENSG00000102383.14	60.0906	-1.3378	0.312162	-4.28559	1.82253e-05	9.6225e-05	0.47	0.42	0.33	0.18	0.16	0.13	ZDHHC15	chrX	protein_coding	zinc finger DHHC-type palmitoyltransferase 15
ENSG00000177519.4	9.7603	-2.54091	0.838724	-3.0295	0.00244959	0.008347	0.39	0.32	0.41	0.02	0.13	0.04	RPRM	chr2	protein_coding	reprimo, TP53 dependent G2 arrest mediator homolog
ENSG00000273888.1	50.2537	-1.19527	0.329409	-3.62854	0.000285027	0.00119719	1.1	1.07	0.85	0.47	0.38	0.46	FRMD6-AS1	chr14	lncRNA	FRMD6 antisense RNA 1
ENSG00000182578.14	94.9196	-1.05444	0.260427	-4.0489	5.14599e-05	0.000251543	0.64	0.91	0.84	0.48	0.36	0.3	CSF1R	chr5	protein_coding	colony stimulating factor 1 receptor
ENSG00000168564.6	2135.63	-1.24112	0.0665767	-18.642	1.46641e-77	3.66016e-75	24.96	23.62	23.32	11.09	9.77	9.34	CDKN2AIP	chr4	protein_coding	CDKN2A interacting protein
ENSG00000152284.5	67.0211	-1.08461	0.305408	-3.55134	0.000383269	0.00156987	0.59	0.77	0.62	0.42	0.25	0.25	TCF7L1	chr2	protein_coding	transcription factor 7 like 1
ENSG00000067048.17	64.4296	-5.03464	0.495703	-10.1566	3.09843e-24	1.05579e-22	0.67	0.67	0.76	0.01	0.02	0.04	DDX3Y	chrY	protein_coding	DEAD-box helicase 3 Y-linked
ENSG00000204381.12	44.3324	-2.41628	0.399235	-6.05228	1.42812e-09	1.36053e-08	0.8	0.72	0.76	0.12	0.09	0.22	LAYN	chr11	protein_coding	layilin
ENSG00000005073.6	258.641	-1.08467	0.155361	-6.98162	2.91805e-12	3.79842e-11	4.15	4.08	4.43	2.35	1.87	1.72	HOXA11	chr7	protein_coding	homeobox A11
ENSG00000153930.13	17.3473	-2.54189	0.685172	-3.70986	0.000207377	0.000898244	0.08	0.08	0.06	0	0.01	0.02	ANKFN1	chr17	protein_coding	ankyrin repeat and fibronectin type III domain containing 1
ENSG00000123610.5	556.099	-2.19628	0.133224	-16.4856	4.65629e-61	7.68402e-59	19.31	18.02	18.35	5.16	3.7	3.22	TNFAIP6	chr2	protein_coding	TNF alpha induced protein 6
ENSG00000154153.15	817.93	-1.87245	0.0977458	-19.1563	8.5748e-82	2.31381e-79	2.74	2.54	2.72	0.82	0.7	0.64	RETREG1	chr5	protein_coding	reticulophagy regulator 1
ENSG00000188501.11	58.1373	-1.2515	0.325114	-3.84942	0.000118398	0.000538782	0.86	0.74	0.64	0.4	0.32	0.21	LCTL	chr15	protein_coding	lactase like
ENSG00000117069.15	130.481	-2.00069	0.229087	-8.73334	2.47254e-18	5.52873e-17	1.04	1.06	1.21	0.35	0.27	0.2	ST6GALNAC5	chr1	protein_coding	ST6 N-acetylgalactosaminide alpha-2,6-sialyltransferase 5
ENSG00000134242.16	55.0517	-1.00654	0.314861	-3.19678	0.00138971	0.00502804	0.51	0.52	0.54	0.31	0.26	0.2	PTPN22	chr1	protein_coding	protein tyrosine phosphatase non-receptor type 22
ENSG00000171502.15	39.0818	-1.078	0.409343	-2.63349	0.00845118	0.0250338	0.14	0.17	0.23	0.12	0.08	0.05	COL24A1	chr1	protein_coding	collagen type XXIV alpha 1 chain
ENSG00000002587.10	161.815	-1.37042	0.200494	-6.83522	8.18795e-12	1.02122e-10	0.9	0.98	1.15	0.33	0.36	0.47	HS3ST1	chr4	protein_coding	heparan sulfate-glucosamine 3-sulfotransferase 1
ENSG00000260220.7	5.87594	-3.03965	1.10614	-2.74799	0.00599624	0.0185546	0.04	0.03	0.02	0.01	0	0	CCDC187	chr9	protein_coding	coiled-coil domain containing 187
ENSG00000179855.9	53.6703	-1.78264	0.337779	-5.27753	1.30937e-07	9.6549e-07	0.54	0.74	0.53	0.17	0.2	0.14	GIPC3	chr19	protein_coding	GIPC PDZ domain containing family member 3
ENSG00000141655.17	52.7677	-1.25187	0.339719	-3.68501	0.00022869	0.000980561	0.32	0.26	0.22	0.15	0.09	0.09	TNFRSF11A	chr18	protein_coding	TNF receptor superfamily member 11a
ENSG00000178662.16	96.9797	-1.35972	0.246018	-5.52693	3.2589e-08	2.61884e-07	0.35	0.31	0.41	0.14	0.15	0.12	CSRNP3	chr2	protein_coding	cysteine and serine rich nuclear protein 3
ENSG00000250241.6	15.2703	-1.58409	0.628872	-2.51894	0.0117709	0.0333865	0.07	0.04	0.08	0.02	0.03	0.01	RP11-9G1.3	chr4	lncRNA	--
ENSG00000131196.18	196.815	-1.02414	0.168718	-6.07011	1.27822e-09	1.23125e-08	0.89	0.89	1.02	0.47	0.48	0.42	NFATC1	chr18	protein_coding	nuclear factor of activated T cells 1
ENSG00000130222.11	69.9675	-1.14546	0.290462	-3.94357	8.02774e-05	0.000377972	1.94	2.47	2.6	1.32	0.94	0.89	GADD45G	chr9	protein_coding	growth arrest and DNA damage inducible gamma
ENSG00000175449.14	73.659	-1.06111	0.277742	-3.8205	0.000133182	0.000600176	0.66	0.55	0.69	0.36	0.29	0.25	RFESD	chr5	protein_coding	Rieske Fe-S domain containing
ENSG00000162444.12	424.67	-1.30849	0.115251	-11.3534	7.13333e-30	3.44887e-28	22.8	21.55	23.16	9.29	8.76	9.01	RBP7	chr1	protein_coding	retinol binding protein 7
ENSG00000116574.6	454.297	-1.31325	0.13561	-9.68407	3.52418e-22	1.04875e-20	5.07	5.33	5.31	1.98	1.71	2.59	RHOU	chr1	protein_coding	ras homolog family member U
ENSG00000274253.5	9.29026	-2.11094	0.875843	-2.41018	0.0159446	0.0435363	0.07	0.03	0.17	0.02	0.01	0.03	RP11-566K19.6	chr15	lncRNA	--
ENSG00000198354.7	37.5998	-1.02322	0.415411	-2.46314	0.0137726	0.0383612	0.65	0.46	0.62	0.14	0.35	0.36	DCAF12L2	chrX	protein_coding	DDB1 and CUL4 associated factor 12 like 2
ENSG00000130751.10	36.3723	-1.12156	0.399965	-2.80414	0.00504512	0.01594	0.53	0.75	0.59	0.36	0.31	0.19	NPAS1	chr19	protein_coding	neuronal PAS domain protein 1
ENSG00000131471.7	16.7365	-1.84003	0.6739	-2.73041	0.00632546	0.0194318	0.21	0.23	0.12	0.01	0.03	0.11	AOC3	chr17	protein_coding	amine oxidase copper containing 3
ENSG00000142765.18	42.9811	-1.27585	0.360919	-3.53499	0.000407786	0.00166109	0.38	0.34	0.33	0.12	0.13	0.18	SYTL1	chr1	protein_coding	synaptotagmin like 1
ENSG00000131094.4	323.792	-1.30388	0.135783	-9.60267	7.79007e-22	2.25438e-20	8.87	10.29	9.87	4.16	3.94	3.58	C1QL1	chr17	protein_coding	complement C1q like 1
ENSG00000169429.11	95022.1	-1.78801	0.043432	-41.168	0	0	2201.08	2032	2096.81	656.59	589.86	573.59	CXCL8	chr4	protein_coding	C-X-C motif chemokine ligand 8
ENSG00000138050.15	454.91	-1.03267	0.119656	-8.63033	6.11753e-18	1.31632e-16	5.45	4.87	5.05	2.62	2.16	2.68	THUMPD2	chr2	protein_coding	THUMP domain containing 2
ENSG00000223485.4	13.043	-1.83205	0.670641	-2.73179	0.00629914	0.0193658	0.27	0.21	0.4	0.08	0.07	0.09	LINC01615	chr6	lncRNA	long intergenic non-protein coding RNA 1615
ENSG00000118985.16	1527.4	-1.58928	0.0694579	-22.8812	7.15533e-116	5.49529e-113	10.24	10.33	10.46	3.32	3.23	3.69	ELL2	chr5	protein_coding	elongation factor for RNA polymerase II 2
ENSG00000119922.11	1054.91	-1.45847	0.0797501	-18.288	1.03168e-74	2.42359e-72	10.82	11.53	12.04	4.33	3.97	4.13	IFIT2	chr10	protein_coding	interferon induced protein with tetratricopeptide repeats 2
ENSG00000134533.6	183.377	-1.01381	0.179936	-5.63428	1.75796e-08	1.46201e-07	1.93	1.76	1.98	0.86	0.84	1.1	RERG	chr12	protein_coding	RAS like estrogen regulated growth inhibitor
ENSG00000232956.9	2696.53	-1.17166	0.0773897	-15.1397	8.85772e-52	1.0851e-49	30.72	29.56	30.91	15.41	13.42	11.37	SNHG15	chr7	lncRNA	small nucleolar RNA host gene 15
ENSG00000276107.1	14.6716	-1.59443	0.659866	-2.4163	0.0156792	0.0428997	0.67	1.17	1.05	0.17	0.21	0.58	THBS1-IT1	chr15	lncRNA	THBS1 intronic transcript 1
ENSG00000108387.16	184.141	-1.66906	0.182497	-9.14569	5.92498e-20	1.49005e-18	0.83	0.89	0.94	0.33	0.26	0.25	SEPTIN4	chr17	protein_coding	septin 4
ENSG00000137393.10	5650.29	-1.21416	0.0652777	-18.5999	3.21622e-77	7.92859e-75	48.78	48.86	49.24	23.76	20.97	18.13	RNF144B	chr6	protein_coding	ring finger protein 144B
ENSG00000271503.6	37.1432	-1.25722	0.478778	-2.62589	0.00864236	0.0255358	1.12	1.1	1.14	0.18	0.3	0.91	CCL5	chr17	protein_coding	C-C motif chemokine ligand 5
ENSG00000183049.13	139.457	-2.07666	0.215506	-9.63619	5.62392e-22	1.65145e-20	0.81	0.88	0.8	0.24	0.17	0.17	CAMK1D	chr10	protein_coding	calcium/calmodulin dependent protein kinase ID
ENSG00000185745.10	384.487	-1.32763	0.135608	-9.7902	1.24054e-22	3.78186e-21	3.87	3.38	4.21	1.36	1.47	1.7	IFIT1	chr10	protein_coding	interferon induced protein with tetratricopeptide repeats 1
ENSG00000074410.14	277.203	-1.37986	0.152334	-9.05814	1.32695e-19	3.26713e-18	1.8	1.68	2.03	0.61	0.76	0.73	CA12	chr15	protein_coding	carbonic anhydrase 12
ENSG00000143816.8	43.3744	-1.24344	0.348638	-3.56655	0.000361706	0.00148827	0.46	0.5	0.5	0.22	0.18	0.21	WNT9A	chr1	protein_coding	Wnt family member 9A
ENSG00000171033.13	523.757	-1.20562	0.108288	-11.1335	8.61989e-29	3.92972e-27	5.86	5.79	5.84	2.73	2.23	2.57	PKIA	chr8	protein_coding	cAMP-dependent protein kinase inhibitor alpha
ENSG00000137821.12	344.998	-1.1707	0.134143	-8.72726	2.60923e-18	5.81485e-17	1.6	1.46	1.54	0.75	0.69	0.59	LRRC49	chr15	protein_coding	leucine rich repeat containing 49
ENSG00000142675.18	67.102	-1.01165	0.301594	-3.35433	0.000795568	0.00303572	0.7	0.68	0.8	0.25	0.36	0.47	CNKSR1	chr1	protein_coding	connector enhancer of kinase suppressor of Ras 1
ENSG00000102096.9	6648.02	-1.07716	0.0451881	-23.8371	1.3767e-125	1.30904e-122	101.58	106.45	106.2	50.75	50.92	46.17	PIM2	chrX	protein_coding	Pim-2 proto-oncogene, serine/threonine kinase
ENSG00000182492.16	80.4354	-1.76464	0.287561	-6.13658	8.43185e-10	8.31032e-09	1.63	1.33	2.01	0.61	0.4	0.44	BGN	chrX	protein_coding	biglycan
ENSG00000182747.5	19.3666	-1.8808	0.566088	-3.32245	0.000892295	0.00336367	0.37	0.45	0.43	0.12	0.17	0.05	SLC35D3	chr6	protein_coding	solute carrier family 35 member D3
ENSG00000233085.5	13.5394	-2.47052	0.711292	-3.47329	0.000514125	0.00204829	1.03	1.02	0.9	0.21	0.28	0.04	XXyac-YX65C7_A.3	chr6	lncRNA	--
ENSG00000111981.5	249.886	-1.07454	0.146791	-7.32018	2.47643e-13	3.60365e-12	3.22	3.42	3.5	1.57	1.56	1.66	ULBP1	chr6	protein_coding	UL16 binding protein 1
ENSG00000160716.6	65.2736	-1.0127	0.291608	-3.47281	0.000515031	0.00205149	0.44	0.5	0.49	0.26	0.27	0.18	CHRNB2	chr1	protein_coding	cholinergic receptor nicotinic beta 2 subunit
ENSG00000235750.10	92.7383	-1.88898	0.271124	-6.96723	3.23239e-12	4.18576e-11	1.07	0.93	0.94	0.19	0.25	0.35	KIAA0040	chr1	protein_coding	KIAA0040
ENSG00000134321.13	71.73	-2.04349	0.313897	-6.51007	7.51141e-11	8.37453e-10	0.66	0.59	0.72	0.22	0.15	0.1	RSAD2	chr2	protein_coding	radical S-adenosyl methionine domain containing 2
ENSG00000266970.1	36.114	-1.04788	0.38214	-2.74214	0.00610394	0.0188486	1.45	1.22	1.27	0.57	0.74	0.58	SOCS3-DT	chr17	lncRNA	SOCS3 divergent transcript
ENSG00000182912.6	23.5973	-1.53775	0.509328	-3.01918	0.00253463	0.00859718	0.35	0.53	0.23	0.13	0.13	0.12	TSPEAR-AS2	chr21	lncRNA	TSPEAR antisense RNA 2
ENSG00000069424.15	255.264	-1.50082	0.148725	-10.0913	6.03842e-24	2.01294e-22	0.72	0.71	0.66	0.25	0.24	0.25	KCNAB2	chr1	protein_coding	potassium voltage-gated channel subfamily A regulatory beta subunit 2
ENSG00000114455.13	35.6108	-1.65589	0.427612	-3.87241	0.000107766	0.000494796	0.33	0.57	0.53	0.18	0.09	0.18	HHLA2	chr3	protein_coding	HERV-H LTR-associating 2
ENSG00000112297.18	258.204	-1.57124	0.174755	-8.99107	2.44842e-19	5.91173e-18	1.05	1.14	1.2	0.37	0.28	0.48	CRYBG1	chr6	protein_coding	crystallin beta-gamma domain containing 1
ENSG00000188404.10	57.6065	-1.3523	0.315139	-4.29112	1.77777e-05	9.40359e-05	0.87	1.14	0.91	0.33	0.35	0.45	SELL	chr1	protein_coding	selectin L
ENSG00000129675.16	144.341	-1.14204	0.196277	-5.81851	5.93752e-09	5.26e-08	1.15	1.31	1.16	0.56	0.58	0.48	ARHGEF6	chrX	protein_coding	Rac/Cdc42 guanine nucleotide exchange factor 6
ENSG00000171903.17	21.6212	-1.42085	0.536033	-2.65068	0.00803309	0.0239419	0.27	0.18	0.36	0.06	0.13	0.11	CYP4F11	chr19	protein_coding	cytochrome P450 family 4 subfamily F member 11
ENSG00000267308.3	31.9115	-1.55178	0.427189	-3.63253	0.000280655	0.00118031	0.63	0.69	0.55	0.25	0.25	0.14	LINC01764	chr19	lncRNA	long intergenic non-protein coding RNA 1764
ENSG00000023445.16	3502.43	-1.14304	0.0686395	-16.6528	2.88719e-62	5.01317e-60	20.96	20.69	20.03	10.65	8.75	8.33	BIRC3	chr11	protein_coding	baculoviral IAP repeat containing 3
ENSG00000130513.6	11901.8	-1.20979	0.0950794	-12.724	4.35268e-37	2.87796e-35	239.15	260.84	265.94	117.77	114.32	96.63	GDF15	chr19	protein_coding	growth differentiation factor 15
ENSG00000108622.11	86.3149	-1.0494	0.271229	-3.86906	0.000109258	0.000500954	0.94	1.26	1.25	0.44	0.49	0.72	ICAM2	chr17	protein_coding	intercellular adhesion molecule 2
ENSG00000114374.13	30.5147	-3.45798	0.517733	-6.67908	2.40443e-11	2.83925e-10	0.1	0.1	0.1	0.01	0.01	0.01	USP9Y	chrY	protein_coding	ubiquitin specific peptidase 9 Y-linked
ENSG00000280042.1	27.4601	-2.37033	0.485942	-4.87781	1.07269e-06	6.96796e-06	0.62	0.95	0.66	0.12	0.14	0.17	RP11-71H17.8	chr3	TEC	--
ENSG00000233828.5	14.4326	-2.22514	0.663905	-3.35159	0.000803481	0.00306298	0.09	0.14	0.14	0.04	0.01	0.02	MIR4280HG	chr5	lncRNA	MIR4280 host gene
ENSG00000082397.18	1535.68	-1.64224	0.0667869	-24.5893	1.64598e-133	1.72983e-130	5.91	6.36	6.06	1.96	1.97	1.9	EPB41L3	chr18	protein_coding	erythrocyte membrane protein band 4.1 like 3
ENSG00000276116.2	113.401	-1.53324	0.226792	-6.76053	1.37492e-11	1.66592e-10	3.76	3.58	3.32	1.39	1.25	1.01	FUT8-AS1	chr14	lncRNA	FUT8 antisense RNA 1
ENSG00000156804.7	4584.33	-1.11621	0.0496224	-22.4942	4.73533e-112	3.26052e-109	26.86	27.21	27.54	12.78	13.03	11.56	FBXO32	chr8	protein_coding	F-box protein 32
ENSG00000171711.3	14.4585	-2.71817	0.733337	-3.70659	0.000210073	0.000908628	2.6	3.04	1.53	0.09	0.27	0.72	DEFB4A	chr8	protein_coding	defensin beta 4A
ENSG00000188883.5	132.27	-1.15205	0.215395	-5.34856	8.86546e-08	6.73613e-07	2.85	2.78	2.5	1.48	0.95	1.2	KLRG2	chr7	protein_coding	killer cell lectin like receptor G2
ENSG00000226193.1	19.5173	-1.38322	0.534359	-2.58856	0.00963796	0.0281073	2.83	1.89	2.34	0.8	0.71	1.18	RP3-398G3.5	chr6	lncRNA	--
ENSG00000172602.11	283.302	-1.34207	0.147279	-9.11243	8.05577e-20	2.00222e-18	2.98	3.47	3.45	1.34	1.39	1.15	RND1	chr12	protein_coding	Rho family GTPase 1
ENSG00000166396.13	1446.29	-1.49313	0.0760951	-19.6219	1.00471e-85	3.23581e-83	27.94	25.03	24.87	9.8	9.1	8.56	SERPINB7	chr18	protein_coding	serpin family B member 7
ENSG00000273763.2	48.8611	-1.26927	0.337906	-3.75628	0.000172455	0.000758333	1.27	0.93	0.92	0.45	0.44	0.4	RP11-420C9.1	chr2	transcribed_processed_pseudogene	--
ENSG00000267629.3	64.3804	-1.22888	0.303468	-4.04945	5.13378e-05	0.000251069	0.57	0.45	0.59	0.28	0.23	0.17	AC138430.4	chr19	lncRNA	--
ENSG00000272567.1	11.5701	-2.07127	0.734865	-2.81857	0.00482379	0.0153037	1.71	1.32	2.12	0.26	0.26	0.69	RP11-73K9.3	chr4	lncRNA	--
ENSG00000149564.12	279.258	-1.04903	0.139667	-7.51095	5.8701e-14	9.0723e-13	4.37	3.93	4.1	2.02	1.97	1.97	ESAM	chr11	protein_coding	endothelial cell adhesion molecule
ENSG00000179348.12	401.644	-1.14932	0.136543	-8.41728	3.85337e-17	7.63334e-16	3.84	4.39	3.67	1.65	1.57	2.11	GATA2	chr3	protein_coding	GATA binding protein 2
ENSG00000204792.2	20.104	-1.44325	0.516963	-2.7918	0.00524162	0.0164878	0.19	0.25	0.23	0.09	0.09	0.07	LINC01291	chr2	lncRNA	long intergenic non-protein coding RNA 1291
ENSG00000138670.18	286.595	-1.78547	0.170224	-10.489	9.70974e-26	3.67901e-24	1.56	1.32	1.32	0.51	0.3	0.4	RASGEF1B	chr4	protein_coding	RasGEF domain family member 1B
ENSG00000144452.15	1120.91	-1.10268	0.0739041	-14.9204	2.42794e-50	2.90306e-48	5.3	4.96	5.04	2.35	2.35	2.37	ABCA12	chr2	protein_coding	ATP binding cassette subfamily A member 12
ENSG00000172575.12	193.536	-1.0677	0.167193	-6.38604	1.70237e-10	1.82856e-09	1.39	1.42	1.32	0.7	0.6	0.65	RASGRP1	chr15	protein_coding	RAS guanyl releasing protein 1
ENSG00000235852.1	159.756	-1.75893	0.221583	-7.93802	2.05432e-15	3.60462e-14	8.44	9.01	8.36	2.9	3.09	1.58	AC005540.3	chr2	lncRNA	--
ENSG00000140379.9	293.114	-2.11289	0.145605	-14.5111	1.03068e-47	1.11851e-45	15.83	15.55	14.64	3.76	3.37	3.43	BCL2A1	chr15	protein_coding	BCL2 related protein A1
ENSG00000198807.13	42.5714	-1.49655	0.381835	-3.91935	8.8787e-05	0.000414229	0.46	0.26	0.34	0.1	0.12	0.15	PAX9	chr14	protein_coding	paired box 9
ENSG00000137965.11	412.293	-1.00333	0.139642	-7.18505	6.71815e-13	9.38098e-12	9.07	9.03	7.86	3.7	3.91	5.23	IFI44	chr1	protein_coding	interferon induced protein 44
ENSG00000187922.14	88.8512	-2.38039	0.266831	-8.92098	4.62178e-19	1.09736e-17	1.19	1.08	1.09	0.19	0.21	0.23	LCN10	chr9	protein_coding	lipocalin 10
ENSG00000112246.10	141.846	-1.57692	0.202875	-7.77285	7.67388e-15	1.278e-13	0.67	0.74	0.8	0.26	0.22	0.26	SIM1	chr6	protein_coding	SIM bHLH transcription factor 1
ENSG00000274270.1	11.681	-1.62402	0.687841	-2.36104	0.0182235	0.0488178	0.2	0.19	0.25	0.06	0.09	0.06	RP11-34F20.7	chr13	lncRNA	--
ENSG00000126368.6	498.179	-1.50758	0.13001	-11.5959	4.32068e-31	2.22934e-29	8.26	8.85	9.85	3.46	3.45	2.5	NR1D1	chr17	protein_coding	nuclear receptor subfamily 1 group D member 1
ENSG00000112238.12	52.2448	-1.75633	0.336253	-5.22324	1.75821e-07	1.27572e-06	0.85	0.8	0.76	0.22	0.3	0.19	PRDM13	chr6	protein_coding	PR/SET domain 13
ENSG00000089558.9	28.3296	-1.08692	0.43932	-2.47409	0.0133575	0.0373666	0.31	0.41	0.26	0.17	0.16	0.13	KCNH4	chr17	protein_coding	potassium voltage-gated channel subfamily H member 4
ENSG00000285722.1	36.0419	-1.25195	0.396116	-3.16055	0.00157471	0.00562301	0.72	0.8	0.56	0.24	0.36	0.27	ABC10-44372100G24.1	chr22	lncRNA	--
ENSG00000272908.1	11.0861	-2.94997	0.812652	-3.63005	0.000283366	0.00119096	0.21	0.42	0.33	0.03	0.03	0.06	RP11-121A8.1	chr7	lncRNA	--
ENSG00000255717.7	5605.42	-1.01716	0.0557695	-18.2387	2.54463e-74	5.81938e-72	62.48	59.3	59.99	32.54	29.7	26.93	SNHG1	chr11	lncRNA	small nucleolar RNA host gene 1
ENSG00000120217.14	292.853	-1.64147	0.159978	-10.2606	1.05991e-24	3.70654e-23	3.37	3.6	3.41	1.25	0.82	1.24	CD274	chr9	protein_coding	CD274 molecule
ENSG00000277586.4	32.8096	-1.0857	0.410532	-2.64462	0.00817826	0.0243228	0.44	0.3	0.35	0.21	0.16	0.14	NEFL	chr8	protein_coding	neurofilament light chain
ENSG00000129657.16	4082.38	-1.20063	0.0519835	-23.0964	5.03091e-118	4.18572e-115	17.01	17.85	17.98	7.93	7.85	7.05	SEC14L1	chr17	protein_coding	SEC14 like lipid binding 1
ENSG00000288669.1	25.9267	-1.39043	0.466559	-2.98018	0.00288083	0.00964528	0.32	0.31	0.27	0.09	0.16	0.09	CTD-3214H19.17	chr19	protein_coding	--
ENSG00000267422.1	15.6137	-1.87788	0.613564	-3.06061	0.00220886	0.00760982	0.49	0.53	0.63	0.17	0.19	0.08	CTD-2554C21.1	chr19	transcribed_processed_pseudogene	--
ENSG00000090659.18	66.7806	-1.06273	0.283102	-3.75389	0.000174113	0.000765117	0.58	0.72	0.67	0.29	0.34	0.3	CD209	chr19	protein_coding	CD209 molecule
ENSG00000157168.20	2740.56	-1.30462	0.0581726	-22.4267	2.16168e-111	1.43882e-108	5.93	6.05	5.56	2.45	2.4	2.2	NRG1	chr8	protein_coding	neuregulin 1
ENSG00000136999.5	3315.62	-1.12962	0.0501741	-22.5141	3.0232e-112	2.15597e-109	56.39	55.08	55.98	25.78	26.13	24.06	CCN3	chr8	protein_coding	cellular communication network factor 3
ENSG00000256128.6	46.87	-1.3025	0.349285	-3.72904	0.000192208	0.000838241	0.44	0.32	0.43	0.14	0.2	0.15	LINC00944	chr12	lncRNA	long intergenic non-protein coding RNA 944
ENSG00000154133.15	28.1322	-1.42457	0.434616	-3.27776	0.00104636	0.00389591	0.21	0.18	0.2	0.07	0.07	0.07	ROBO4	chr11	protein_coding	roundabout guidance receptor 4
ENSG00000286788.1	15.1535	-2.00481	0.623078	-3.21759	0.00129272	0.00471041	0.13	0.15	0.14	0.05	0.03	0.03	RP5-1171I10.9	chr17	lncRNA	--
ENSG00000085514.16	165.327	-1.02126	0.182853	-5.58511	2.33556e-08	1.91133e-07	3.95	3.28	3.47	1.79	1.65	1.79	PILRA	chr7	protein_coding	paired immunoglobin like type 2 receptor alpha
ENSG00000075340.23	357.044	-1.41646	0.128886	-10.99	4.26758e-28	1.87698e-26	1.24	1.41	1.3	0.46	0.5	0.51	ADD2	chr2	protein_coding	adducin 2
ENSG00000261780.3	21.9042	-1.66668	0.513015	-3.2488	0.00115895	0.00426306	0.45	0.37	0.46	0.09	0.17	0.15	LINC02582	chr18	lncRNA	long intergenic non-protein coding RNA 2582
ENSG00000106701.13	1265.39	-1.41561	0.0734993	-19.2602	1.16032e-82	3.30989e-80	6.1	5.91	5.91	2.4	2.13	2.14	FSD1L	chr9	protein_coding	fibronectin type III and SPRY domain containing 1 like
ENSG00000260159.1	22.9151	-1.28203	0.487039	-2.63228	0.00848129	0.0251156	1.2	1.26	1.65	0.65	0.6	0.44	RP11-483E23.4	chr15	unprocessed_pseudogene	--
ENSG00000167748.11	34.1728	-2.51359	0.449795	-5.58829	2.29318e-08	1.87896e-07	0.87	0.83	0.65	0.18	0.08	0.15	KLK1	chr19	protein_coding	kallikrein 1
ENSG00000169508.7	108.525	-1.00348	0.231405	-4.33647	1.4479e-05	7.77821e-05	3.23	2.27	2.77	1.33	1.33	1.43	GPR183	chr13	protein_coding	G protein-coupled receptor 183
ENSG00000267453.7	18.5198	-2.27069	0.59116	-3.84107	0.000122498	0.000555163	0.91	1.58	1.33	0.32	0.31	0.16	CLEC4O	chr19	transcribed_unprocessed_pseudogene	--
ENSG00000178343.5	82.982	-1.22883	0.253441	-4.84859	1.24342e-06	7.98089e-06	1.66	1.59	1.56	0.71	0.72	0.61	SHISA3	chr4	protein_coding	shisa family member 3
ENSG00000173714.8	4.27916	-3.64026	1.42922	-2.54702	0.0108647	0.0311659	0.06	0.05	0.09	0.01	0	0.01	WFIKKN2	chr17	protein_coding	WAP, follistatin/kazal, immunoglobulin, kunitz and netrin domain containing 2
ENSG00000092096.18	68.7177	-1.54877	0.289352	-5.35255	8.67222e-08	6.59935e-07	0.9	0.69	0.71	0.24	0.28	0.26	SLC22A17	chr14	protein_coding	solute carrier family 22 member 17
ENSG00000095739.11	575.115	-1.12235	0.130295	-8.6139	7.06188e-18	1.50976e-16	10.14	12.7	12.61	4.83	4.79	6.54	BAMBI	chr10	protein_coding	BMP and activin membrane bound inhibitor
ENSG00000069431.13	79.3832	-1.64483	0.291228	-5.64792	1.62399e-08	1.35966e-07	0.18	0.27	0.21	0.08	0.05	0.08	ABCC9	chr12	protein_coding	ATP binding cassette subfamily C member 9
ENSG00000180537.13	131.084	-1.07662	0.208167	-5.1719	2.31732e-07	1.64846e-06	1.47	1.31	1.39	0.69	0.73	0.55	RNF182	chr6	protein_coding	ring finger protein 182
ENSG00000234690.7	37.0029	-1.24575	0.382154	-3.25982	0.00111482	0.00412063	0.45	0.53	0.41	0.2	0.22	0.17	EPCAM-DT	chr2	lncRNA	EPCAM divergent transcript
ENSG00000160223.17	658.754	-1.06553	0.103037	-10.3412	4.58635e-25	1.63245e-23	3.02	3.03	3.13	1.58	1.52	1.25	ICOSLG	chr21	protein_coding	inducible T cell costimulator ligand
ENSG00000021826.17	186.781	-1.17257	0.177211	-6.61678	3.67109e-11	4.2642e-10	0.72	0.74	0.8	0.36	0.28	0.36	CPS1	chr2	protein_coding	carbamoyl-phosphate synthase 1
ENSG00000282221.1	27.7486	-1.31309	0.472564	-2.77866	0.00545841	0.0170649	3.28	1.37	2.2	0.94	0.92	0.87	RP11-27G14.4	chr1	lncRNA	--
ENSG00000226312.7	40.2959	-1.06261	0.362535	-2.93105	0.00337813	0.011133	0.41	0.4	0.4	0.23	0.17	0.17	CFLAR-AS1	chr2	lncRNA	CFLAR antisense RNA 1
ENSG00000138685.17	3490.73	-1.25155	0.0578332	-21.6407	7.43228e-104	3.6197e-101	23.17	22.73	23.9	10.47	9.82	8.81	FGF2	chr4	protein_coding	fibroblast growth factor 2
ENSG00000132465.12	41.0216	-1.31585	0.403351	-3.2623	0.00110513	0.00409031	1.2	1.02	1.41	0.32	0.37	0.76	JCHAIN	chr4	protein_coding	joining chain of multimeric IgA and IgM
ENSG00000230725.6	15.5209	-1.77971	0.606727	-2.93329	0.0033539	0.0110622	0.15	0.14	0.11	0.04	0.03	0.05	RP4-738P15.1	chr20	lncRNA	--
ENSG00000255245.4	17.2942	-1.45822	0.598096	-2.43811	0.0147645	0.0407149	1.17	0.76	1.19	0.31	0.62	0.19	FXYD6-FXYD2	chr11	protein_coding	FXYD6-FXYD2 readthrough
ENSG00000121871.4	28.3526	-2.82956	0.519793	-5.44362	5.22081e-08	4.0802e-07	0.21	0.44	0.26	0.05	0.04	0.04	SLITRK3	chr3	protein_coding	SLIT and NTRK like family member 3
ENSG00000214049.8	7960.58	-1.05718	0.0414534	-25.5028	1.83707e-143	2.4455e-140	80.63	84.28	84.06	39.85	41.11	37.81	UCA1	chr19	lncRNA	urothelial cancer associated 1
ENSG00000167723.15	64.1655	-1.36322	0.312323	-4.36477	1.27258e-05	6.90324e-05	0.27	0.35	0.3	0.08	0.15	0.12	TRPV3	chr17	protein_coding	transient receptor potential cation channel subfamily V member 3
ENSG00000141540.11	128.746	-1.43226	0.227243	-6.30275	2.9241e-10	3.05699e-09	1	1.22	1.17	0.43	0.31	0.52	TTYH2	chr17	protein_coding	tweety family member 2
ENSG00000119782.14	12.936	-1.61667	0.660199	-2.44876	0.0143349	0.0397004	0.44	0.33	0.35	0.07	0.13	0.16	FKBP1B	chr2	protein_coding	FKBP prolyl isomerase 1B
ENSG00000177432.8	103.86	-1.96689	0.242677	-8.10498	5.27553e-16	9.62026e-15	2.67	2.93	2.7	0.85	0.66	0.6	NAP1L5	chr4	protein_coding	nucleosome assembly protein 1 like 5
ENSG00000132429.10	80.6239	-2.09898	0.291512	-7.2003	6.00815e-13	8.4427e-12	1.83	1.78	1.9	0.28	0.41	0.58	POPDC3	chr6	protein_coding	popeye domain containing 3
ENSG00000196684.12	14.2987	-1.90321	0.734249	-2.59204	0.00954074	0.0278279	0.23	0.18	0.23	0.02	0.02	0.13	HSH2D	chr19	protein_coding	hematopoietic SH2 domain containing
ENSG00000107159.13	111.188	-1.39027	0.223779	-6.21269	5.20841e-10	5.29001e-09	3.45	3.2	2.98	1.14	1.33	1.16	CA9	chr9	protein_coding	carbonic anhydrase 9
ENSG00000179133.15	15.1557	-1.65078	0.600632	-2.74841	0.00598854	0.0185394	0.13	0.11	0.1	0.04	0.04	0.03	C10orf67	chr10	protein_coding	chromosome 10 open reading frame 67
ENSG00000183287.14	3838.1	-1.16305	0.049674	-23.4136	3.10617e-121	2.81927e-118	26.15	24.88	24.54	11.71	11.02	10.78	CCBE1	chr18	protein_coding	collagen and calcium binding EGF domains 1
ENSG00000172005.11	163.285	-1.27506	0.20417	-6.24509	4.23547e-10	4.35275e-09	5.31	5.31	4.67	2.66	2.02	1.6	MAL	chr2	protein_coding	mal, T cell differentiation protein
ENSG00000163171.8	7495.24	-1.20786	0.0603708	-20.0074	4.74644e-89	1.66275e-86	33.04	34.62	33.32	16.38	14.17	12.87	CDC42EP3	chr2	protein_coding	CDC42 effector protein 3
ENSG00000232810.4	439.167	-1.25605	0.118616	-10.5892	3.34425e-26	1.30937e-24	11.15	13.04	11.3	5.12	4.92	4.72	TNF	chr6	protein_coding	tumor necrosis factor
ENSG00000135114.13	294.194	-1.4895	0.170823	-8.71953	2.79371e-18	6.21211e-17	2.13	2.39	2.09	0.73	0.59	1.01	OASL	chr12	protein_coding	2'-5'-oligoadenylate synthetase like
ENSG00000287778.1	20.6763	-1.73703	0.566759	-3.06484	0.00217786	0.00752377	0.1	0.14	0.12	0.03	0.06	0.01	RP11-281P23.3	chr4	lncRNA	--
ENSG00000128655.18	113.596	-1.29235	0.235876	-5.47896	4.27827e-08	3.38733e-07	0.48	0.45	0.34	0.17	0.15	0.2	PDE11A	chr2	protein_coding	phosphodiesterase 11A
ENSG00000174749.6	467.704	-1.01125	0.110779	-9.12851	6.94491e-20	1.73129e-18	2.3	2.34	2.17	1.17	1.13	1.04	FAM241A	chr4	protein_coding	family with sequence similarity 241 member A
ENSG00000120162.10	77.7301	-1.02561	0.267993	-3.82701	0.000129709	0.000585715	0.43	0.5	0.48	0.28	0.19	0.22	MOB3B	chr9	protein_coding	MOB kinase activator 3B
ENSG00000243649.9	30.0435	-1.03127	0.435008	-2.37069	0.017755	0.0477228	0.29	0.3	0.23	0.18	0.13	0.09	CFB	chr6	protein_coding	complement factor B
ENSG00000183878.16	16.7656	-3.81257	0.754999	-5.04977	4.42352e-07	3.02807e-06	0.12	0.08	0.11	0.01	0.01	0	UTY	chrY	protein_coding	ubiquitously transcribed tetratricopeptide repeat containing, Y-linked
ENSG00000270640.1	43.187	-1.41634	0.357657	-3.96006	7.49296e-05	0.000354717	6.76	7.47	6.19	2.9	2.04	2.65	RP11-373D23.2	chr2	lncRNA	--
ENSG00000276334.1	41.5994	-1.07872	0.393881	-2.73869	0.00616836	0.0190136	1.06	1.1	1.19	0.83	0.35	0.39	AL133243.1	chr2	lncRNA	--
ENSG00000047597.7	47.3597	-1.6757	0.341791	-4.90271	9.45211e-07	6.18819e-06	0.44	0.45	0.45	0.14	0.12	0.15	XK	chrX	protein_coding	X-linked Kx blood group
ENSG00000081041.9	12812	-1.8534	0.0518597	-35.7387	9.91357e-280	4.94885e-276	460.29	464.41	456.02	140.74	123.78	114.89	CXCL2	chr4	protein_coding	C-X-C motif chemokine ligand 2
ENSG00000074211.14	30.3085	-2.72768	0.471224	-5.78851	7.10139e-09	6.23573e-08	0.17	0.19	0.18	0.03	0.03	0.02	PPP2R2C	chr4	protein_coding	protein phosphatase 2 regulatory subunit Bgamma
ENSG00000186481.16	26.8459	-1.3334	0.472566	-2.82162	0.00477814	0.0151733	0.18	0.21	0.19	0.04	0.1	0.1	ANKRD20A5P	chr18	transcribed_unprocessed_pseudogene	ankyrin repeat domain 20 family member A5, pseudogene
ENSG00000169760.17	51.2426	-1.15174	0.328683	-3.50409	0.000458163	0.00184671	0.22	0.19	0.26	0.11	0.1	0.08	NLGN1	chr3	protein_coding	neuroligin 1
ENSG00000017483.15	225.276	-1.31066	0.15825	-8.28221	1.20909e-16	2.29715e-15	2.61	2.59	2.49	0.98	0.96	1.14	SLC38A5	chrX	protein_coding	solute carrier family 38 member 5
ENSG00000229419.1	16.9505	-1.78512	0.62502	-2.8561	0.00428878	0.0137971	0.12	0.12	0.16	0.01	0.06	0.05	RALGAPA1P1	chr9	processed_pseudogene	RALGAPA1 pseudogene 1
ENSG00000184378.3	64.5188	-1.91711	0.308313	-6.21806	5.03327e-10	5.12255e-09	1.7	2.13	2.04	0.42	0.49	0.63	ACTRT3	chr3	protein_coding	actin related protein T3
ENSG00000143333.7	28.3516	-1.08935	0.433615	-2.51225	0.0119966	0.0339639	0.54	0.53	0.47	0.22	0.2	0.3	RGS16	chr1	protein_coding	regulator of G protein signaling 16
ENSG00000129824.16	135.295	-4.98698	0.340957	-14.6264	1.90522e-48	2.12533e-46	4.03	3.48	4.17	0.17	0.13	0.07	RPS4Y1	chrY	protein_coding	ribosomal protein S4 Y-linked 1
ENSG00000126500.4	29.6542	-1.25561	0.439833	-2.85475	0.00430703	0.0138491	0.34	0.39	0.22	0.15	0.12	0.13	FLRT1	chr11	protein_coding	fibronectin leucine rich transmembrane protein 1
ENSG00000184979.10	41.1058	-1.95658	0.393954	-4.96652	6.81653e-07	4.54011e-06	0.94	1.37	1.07	0.21	0.26	0.39	USP18	chr22	protein_coding	ubiquitin specific peptidase 18
ENSG00000057657.17	20.418	-2.91959	0.62689	-4.65726	3.20447e-06	1.92499e-05	0.17	0.17	0.18	0.02	0	0.04	PRDM1	chr6	protein_coding	PR/SET domain 1
ENSG00000258964.1	1053.55	-1.1168	0.0931992	-11.9829	4.36632e-33	2.48395e-31	65.11	62.42	65.1	33.79	29.33	25.09	RP11-618G20.1	chr14	lncRNA	--
ENSG00000181852.18	3555.98	-1.12232	0.0608315	-18.4497	5.24328e-76	1.26142e-73	22.98	24.4	24.37	12.04	10.8	9.89	RNF41	chr12	protein_coding	ring finger protein 41
ENSG00000125820.6	33.216	-2.21577	0.456608	-4.85269	1.21799e-06	7.82523e-06	0.64	1.18	0.65	0.22	0.17	0.14	NKX2-2	chr20	protein_coding	NK2 homeobox 2
ENSG00000251676.2	6.02073	-6.10188	1.48162	-4.1184	3.81519e-05	0.000191028	0.08	0.06	0.14	0	0	0	SNHG27	chr4	lncRNA	small nucleolar RNA host gene 27
ENSG00000188064.10	720.918	-1.28231	0.0936079	-13.6988	1.0325e-42	9.00307e-41	5.95	6.63	6.76	2.7	2.65	2.55	WNT7B	chr22	protein_coding	Wnt family member 7B
ENSG00000167600.14	162.965	-1.21206	0.191099	-6.34256	2.25976e-10	2.39125e-09	2.63	3.03	2.42	1.09	1.07	1.3	CYP2S1	chr19	protein_coding	cytochrome P450 family 2 subfamily S member 1
ENSG00000165685.9	59.5039	-1.28192	0.306995	-4.17571	2.97062e-05	0.000151127	0.78	0.77	0.77	0.4	0.25	0.3	TMEM52B	chr12	protein_coding	transmembrane protein 52B
ENSG00000287335.1	4.82737	-3.19071	1.30357	-2.44767	0.0143783	0.0397984	0.11	0.09	0.09	0	0	0.03	RP11-321P16.3	chr20	lncRNA	--
ENSG00000172828.13	133.748	-1.01727	0.236044	-4.30968	1.63492e-05	8.70329e-05	1.12	1.07	1.3	0.67	0.68	0.37	CES3	chr16	protein_coding	carboxylesterase 3
ENSG00000131002.12	22.0578	-4.46513	0.749119	-5.96051	2.51454e-09	2.33536e-08	0.14	0.12	0.1	0.01	0.01	0	TXLNGY	chrY	transcribed_unprocessed_pseudogene	taxilin gamma pseudogene, Y-linked
ENSG00000135298.15	63.8085	-1.04519	0.289432	-3.61116	0.000304827	0.00127179	0.34	0.41	0.34	0.16	0.17	0.19	ADGRB3	chr6	protein_coding	adhesion G protein-coupled receptor B3
ENSG00000174125.8	20.3042	-1.51949	0.557234	-2.72685	0.0063943	0.0196071	0.19	0.24	0.21	0.13	0.04	0.05	TLR1	chr4	protein_coding	toll like receptor 1
ENSG00000184860.10	398.614	-1.03256	0.123415	-8.36657	5.93212e-17	1.15903e-15	1.48	1.49	1.36	0.64	0.69	0.77	SDR42E1	chr16	protein_coding	short chain dehydrogenase/reductase family 42E, member 1
ENSG00000196427.14	11.0414	-2.57326	0.772888	-3.32941	0.000870307	0.00328761	0.12	0.17	0.23	0.04	0.03	0.03	NBPF4	chr1	protein_coding	NBPF member 4
ENSG00000145358.6	24.7797	-1.12573	0.474923	-2.37035	0.0177712	0.0477471	0.36	0.35	0.38	0.1	0.17	0.22	DDIT4L	chr4	protein_coding	DNA damage inducible transcript 4 like
ENSG00000144227.5	24.5627	-1.28077	0.493572	-2.59491	0.00946165	0.0276295	0.51	0.24	0.49	0.2	0.14	0.16	NXPH2	chr2	protein_coding	neurexophilin 2
ENSG00000286039.1	196.551	-1.01611	0.180192	-5.63905	1.70988e-08	1.42321e-07	4.31	5.66	5.42	2.89	2.45	2.22	RP11-489G11.4	chr4	lncRNA	--
ENSG00000026559.14	39.8678	-3.04973	0.43345	-7.03594	1.97928e-12	2.63307e-11	0.43	0.39	0.44	0.07	0.05	0.03	KCNG1	chr20	protein_coding	potassium voltage-gated channel modifier subfamily G member 1
ENSG00000163661.4	5404.25	-1.05345	0.0503237	-20.9336	2.64999e-97	1.12585e-94	126.42	124.15	121.78	64.02	58.99	55.11	PTX3	chr3	protein_coding	pentraxin 3
ENSG00000180044.6	89.5464	-1.01993	0.261231	-3.90433	9.44856e-05	0.000438969	1.33	1.41	1.39	0.76	0.47	0.8	C3orf80	chr3	protein_coding	chromosome 3 open reading frame 80
ENSG00000184613.11	33.0905	-1.00839	0.425389	-2.3705	0.0177639	0.0477373	0.25	0.2	0.21	0.16	0.1	0.07	NELL2	chr12	protein_coding	neural EGFL like 2
ENSG00000087510.7	242.893	-1.64389	0.165604	-9.92663	3.18855e-23	1.00902e-21	4.45	3.77	3.57	1.33	1.34	1.08	TFAP2C	chr20	protein_coding	transcription factor AP-2 gamma
ENSG00000187486.7	26.462	-1.17879	0.445222	-2.64763	0.00810576	0.0241252	0.21	0.27	0.23	0.1	0.1	0.11	KCNJ11	chr11	protein_coding	potassium inwardly rectifying channel subfamily J member 11
ENSG00000178607.17	888.026	-1.14372	0.104202	-10.9761	4.98173e-28	2.1767e-26	2.13	2.04	1.97	1.05	0.95	0.75	ERN1	chr17	protein_coding	endoplasmic reticulum to nucleus signaling 1
ENSG00000117152.14	50.6544	-1.04502	0.33367	-3.13189	0.00173686	0.00615467	0.42	0.54	0.44	0.25	0.17	0.25	RGS4	chr1	protein_coding	regulator of G protein signaling 4
ENSG00000257924.1	30.2847	-1.0492	0.426177	-2.46189	0.0138209	0.0384815	2.99	2.26	2.02	0.91	1.29	1.29	LINC02416	chr12	lncRNA	long intergenic non-protein coding RNA 2416
ENSG00000136244.12	23616.2	-1.09745	0.0492478	-22.2842	5.25755e-110	3.08773e-107	498.62	502.87	494.81	255.03	229.52	209.78	IL6	chr7	protein_coding	interleukin 6
ENSG00000162989.5	10.4815	-3.07325	0.841845	-3.65061	0.000261618	0.0011073	0.12	0.13	0.12	0.01	0.02	0.01	KCNJ3	chr2	protein_coding	potassium inwardly rectifying channel subfamily J member 3
ENSG00000096746.18	5583.11	-1.20139	0.047495	-25.295	3.62469e-141	4.52361e-138	48.5	44.4	46.35	20.5	19.05	20.56	HNRNPH3	chr10	protein_coding	heterogeneous nuclear ribonucleoprotein H3
ENSG00000137726.17	117.085	-2.12805	0.229944	-9.25468	2.1487e-20	5.61586e-19	1.33	1.2	1.14	0.28	0.3	0.25	FXYD6	chr11	protein_coding	FXYD domain containing ion transport regulator 6
ENSG00000197989.14	669.935	-1.04067	0.0913187	-11.3961	4.37462e-30	2.12536e-28	6.7	6.68	6.95	3.29	3.2	3.31	SNHG12	chr1	lncRNA	small nucleolar RNA host gene 12
ENSG00000163273.4	24.9064	-2.0175	0.501591	-4.02221	5.76538e-05	0.000279696	1.18	1.41	0.99	0.43	0.2	0.25	NPPC	chr2	protein_coding	natriuretic peptide C
ENSG00000176887.7	54.1877	-1.63403	0.319596	-5.11281	3.17408e-07	2.21453e-06	0.31	0.27	0.29	0.1	0.1	0.08	SOX11	chr2	protein_coding	SRY-box transcription factor 11
ENSG00000109618.13	472.122	-1.05617	0.111003	-9.51479	1.82086e-21	5.14272e-20	2.09	2.3	2.04	1.07	0.99	1.01	SEPSECS	chr4	protein_coding	Sep (O-phosphoserine) tRNA:Sec (selenocysteine) tRNA synthase
ENSG00000171408.14	36.318	-2.10751	0.418317	-5.03808	4.70224e-07	3.20787e-06	0.32	0.3	0.34	0.1	0.05	0.07	PDE7B	chr6	protein_coding	phosphodiesterase 7B
ENSG00000184371.14	9833.46	-1.20633	0.0543596	-22.1917	4.12983e-109	2.29068e-106	80.36	86.81	84.78	38.95	37.21	32.23	CSF1	chr1	protein_coding	colony stimulating factor 1
ENSG00000228158.2	5.99445	-2.70798	1.06388	-2.54537	0.0109162	0.0312821	0.6	0.39	0.71	0.16	0.05	0.05	TLE1P1	chrX	processed_pseudogene	TLE family member 1 pseudogene 1
ENSG00000265625.1	4.6403	-3.12521	1.28263	-2.43657	0.0148274	0.0408659	0.3	0.09	0.37	0.03	0.03	0.03	RP11-68I3.11	chr17	lncRNA	--
ENSG00000231738.11	28.7874	-1.72698	0.455216	-3.79376	0.000148381	0.000660619	0.28	0.39	0.37	0.14	0.1	0.07	TSPAN19	chr12	protein_coding	tetraspanin 19
ENSG00000185272.14	47.9653	-2.16515	0.364831	-5.93465	2.94471e-09	2.71217e-08	0.88	1.22	1.1	0.29	0.24	0.18	RBM11	chr21	protein_coding	RNA binding motif protein 11
ENSG00000169884.14	40.5827	-1.13028	0.377353	-2.99529	0.00274181	0.00922649	0.62	0.7	0.74	0.41	0.31	0.21	WNT10B	chr12	protein_coding	Wnt family member 10B
ENSG00000270277.1	35.4483	-1.31246	0.393683	-3.33379	0.000856717	0.00324425	0.82	0.95	0.93	0.32	0.45	0.3	RP11-65L3.2	chr2	lncRNA	--
ENSG00000108342.13	35.2065	-1.14253	0.417314	-2.73782	0.00618481	0.0190554	0.87	0.54	0.7	0.19	0.38	0.37	CSF3	chr17	protein_coding	colony stimulating factor 3
ENSG00000230715.3	29.226	-1.04413	0.440381	-2.37097	0.0177414	0.0477055	3.83	2.29	3.27	1.14	1.57	1.8	RP11-274B21.4	chr7	processed_pseudogene	--
ENSG00000070729.14	73.5304	-1.12819	0.28318	-3.98399	6.77686e-05	0.0003241	0.48	0.45	0.4	0.25	0.2	0.15	CNGB1	chr16	protein_coding	cyclic nucleotide gated channel subunit beta 1
ENSG00000134259.6	956.337	-1.76076	0.0898819	-19.5898	1.89093e-85	5.89969e-83	11.33	11.2	12.03	3.75	3.37	3	NGF	chr1	protein_coding	nerve growth factor
ENSG00000185269.12	129.7	-1.25416	0.216767	-5.78574	7.21926e-09	6.33089e-08	1.76	1.89	2.38	0.95	0.8	0.77	NOTUM	chr17	protein_coding	notum, palmitoleoyl-protein carboxylesterase
ENSG00000154175.18	49.9881	-1.57522	0.334646	-4.70712	2.51239e-06	1.5422e-05	0.22	0.2	0.24	0.06	0.08	0.07	ABI3BP	chr3	protein_coding	ABI family member 3 binding protein
ENSG00000116106.12	162.132	-1.37909	0.20095	-6.86284	6.75057e-12	8.46173e-11	0.97	1.11	0.91	0.48	0.34	0.32	EPHA4	chr2	protein_coding	EPH receptor A4
ENSG00000241749.4	45.1355	-1.17851	0.350407	-3.36327	0.000770239	0.00294751	0.93	0.83	1.2	0.42	0.48	0.4	RPSAP52	chr12	transcribed_processed_pseudogene	ribosomal protein SA pseudogene 52
ENSG00000151014.6	793.608	-1.07883	0.103801	-10.3932	2.66159e-25	9.80565e-24	13.07	14.5	13.67	7.4	6.54	5.45	NOCT	chr4	protein_coding	nocturnin
ENSG00000161405.17	478.781	-1.18108	0.117834	-10.0232	1.20504e-23	3.93816e-22	2.19	2.12	2	1.05	0.9	0.81	IKZF3	chr17	protein_coding	IKAROS family zinc finger 3
ENSG00000100167.20	172.014	-1.10629	0.180813	-6.11839	9.45242e-10	9.25225e-09	1.07	1	1.08	0.55	0.43	0.48	SEPTIN3	chr22	protein_coding	septin 3
ENSG00000186340.17	532.403	-2.10577	0.11448	-18.3941	1.46338e-75	3.47866e-73	3.98	4.05	3.52	0.87	0.94	0.85	THBS2	chr6	protein_coding	thrombospondin 2
ENSG00000143502.16	132.314	-2.00448	0.221694	-9.04167	1.543e-19	3.77581e-18	1.19	1.46	1.17	0.34	0.26	0.34	SUSD4	chr1	protein_coding	sushi domain containing 4
ENSG00000197442.10	796.324	-1.4436	0.0857599	-16.833	1.39777e-63	2.44831e-61	7.17	6.98	7.12	2.61	2.53	2.63	MAP3K5	chr6	protein_coding	mitogen-activated protein kinase kinase kinase 5
ENSG00000137707.13	12.0459	-1.90335	0.715052	-2.66184	0.00777148	0.0232725	0.27	0.42	0.32	0.03	0.1	0.13	BTG4	chr11	protein_coding	BTG anti-proliferation factor 4
ENSG00000267270.6	23.5577	-1.80455	0.512454	-3.5214	0.000429281	0.00173978	0.16	0.24	0.19	0.03	0.08	0.06	PARD6G-AS1	chr18	lncRNA	PARD6G antisense RNA 1
ENSG00000132205.11	481.959	-1.19082	0.11493	-10.3613	3.7201e-25	1.33603e-23	3.24	3.41	3.31	1.59	1.49	1.26	EMILIN2	chr18	protein_coding	elastin microfibril interfacer 2
ENSG00000171812.13	231.738	-1.35734	0.160648	-8.44919	2.93338e-17	5.88681e-16	2.32	2.14	2.4	1.02	0.8	0.84	COL8A2	chr1	protein_coding	collagen type VIII alpha 2 chain
ENSG00000152952.12	7642.44	-1.01014	0.0396025	-25.5069	1.65191e-143	2.3561e-140	44.24	41.84	42.11	21.6	20.68	20.9	PLOD2	chr3	protein_coding	procollagen-lysine,2-oxoglutarate 5-dioxygenase 2
ENSG00000110328.6	373.827	-1.01877	0.12342	-8.25448	1.52561e-16	2.8715e-15	4.21	4.41	4.65	2.08	2.1	2.32	GALNT18	chr11	protein_coding	polypeptide N-acetylgalactosaminyltransferase 18
ENSG00000287339.1	7.17037	-2.21152	0.936193	-2.36225	0.0181645	0.0487054	0.49	0.64	0.45	0.21	0.04	0.08	RP11-575F12.4	chr12	lncRNA	--
ENSG00000264107.1	40.7865	-2.19334	0.391156	-5.60734	2.0546e-08	1.6946e-07	4.14	4.96	3.99	1.18	0.92	0.74	MIR4733HG	chr17	lncRNA	MIR4733 host gene
ENSG00000120949.15	66.6103	-1.9741	0.321886	-6.13292	8.62813e-10	8.48284e-09	0.72	1.19	0.78	0.23	0.26	0.19	TNFRSF8	chr1	protein_coding	TNF receptor superfamily member 8
ENSG00000124882.4	4279.67	-1.47298	0.0593284	-24.8276	4.51245e-136	5.30027e-133	36.26	34.43	35.24	14	12.46	11.43	EREG	chr4	protein_coding	epiregulin
ENSG00000170222.12	481.929	-1.37213	0.125862	-10.9019	1.12873e-27	4.82624e-26	12.29	11.3	10.79	5.22	4.18	3.79	ADPRM	chr17	protein_coding	ADP-ribose/CDP-alcohol diphosphatase, manganese dependent
ENSG00000184012.14	95.5905	-1.65303	0.248856	-6.64251	3.08382e-11	3.59893e-10	0.74	0.61	0.77	0.21	0.25	0.21	TMPRSS2	chr21	protein_coding	transmembrane serine protease 2
ENSG00000108691.9	2305.45	-2.821	0.0692302	-40.7482	0	0	62.99	67.06	65.57	10.35	8.4	8.75	CCL2	chr17	protein_coding	C-C motif chemokine ligand 2
ENSG00000197702.14	829.764	-1.43767	0.111822	-12.8568	7.87332e-38	5.34743e-36	3.36	3.09	2.9	1.03	1.01	1.38	PARVA	chr11	protein_coding	parvin alpha
ENSG00000110324.11	93.1027	-1.85089	0.292966	-6.31779	2.65338e-10	2.78563e-09	0.51	0.68	0.55	0.21	0.18	0.09	IL10RA	chr11	protein_coding	interleukin 10 receptor subunit alpha
ENSG00000198692.10	53.3624	-5.35563	0.592194	-9.04372	1.51424e-19	3.70997e-18	0.78	0.76	0.94	0.02	0.04	0	EIF1AY	chrY	protein_coding	eukaryotic translation initiation factor 1A Y-linked
ENSG00000067646.12	12.7651	-6.20558	1.31951	-4.70296	2.56415e-06	1.5701e-05	0.12	0.16	0.16	0	0	0.01	ZFY	chrY	protein_coding	zinc finger protein Y-linked
ENSG00000278662.5	14.715	-1.59267	0.64517	-2.4686	0.0135643	0.0378603	0.21	0.15	0.1	0.07	0.03	0.06	GOLGA6L10	chr15	protein_coding	golgin A6 family like 10
ENSG00000168811.7	272.882	-1.04411	0.166294	-6.27869	3.41429e-10	3.54592e-09	6.55	5.81	5.72	3.7	2.47	2.53	IL12A	chr3	protein_coding	interleukin 12A
ENSG00000047662.5	41.4627	-1.04688	0.367017	-2.8524	0.00433904	0.0139403	0.27	0.28	0.25	0.17	0.09	0.12	FAM184B	chr4	protein_coding	family with sequence similarity 184 member B
ENSG00000174482.10	58.3927	-1.09374	0.335942	-3.25573	0.001131	0.0041737	0.84	0.83	0.53	0.46	0.31	0.25	LINGO2	chr9	protein_coding	leucine rich repeat and Ig domain containing 2
ENSG00000142303.14	92.136	-1.1023	0.253843	-4.34245	1.40905e-05	7.59201e-05	0.79	0.73	0.6	0.29	0.39	0.3	ADAMTS10	chr19	protein_coding	ADAM metallopeptidase with thrombospondin type 1 motif 10
ENSG00000272054.1	43.104	-1.0077	0.355009	-2.83852	0.00453231	0.0144802	0.48	0.49	0.49	0.31	0.19	0.22	RP11-423P10.2	chr2	lncRNA	--
ENSG00000182866.17	30.8425	-1.29936	0.476864	-2.72481	0.00643387	0.0197103	0.34	0.48	0.44	0.26	0.19	0.06	LCK	chr1	protein_coding	LCK proto-oncogene, Src family tyrosine kinase
ENSG00000132326.12	93.9442	-1.39208	0.267618	-5.20176	1.97406e-07	1.4174e-06	0.59	0.62	0.69	0.3	0.15	0.26	PER2	chr2	protein_coding	period circadian regulator 2
ENSG00000174370.11	130.196	-1.39082	0.209152	-6.64981	2.93467e-11	3.43692e-10	1.65	1.62	1.57	0.53	0.7	0.6	C11orf45	chr11	protein_coding	chromosome 11 open reading frame 45
ENSG00000288686.2	145.463	-5.27667	0.348423	-15.1444	8.24527e-52	1.01631e-49	3.13	2.97	3.04	0.08	0.06	0.09	XGY2	chrY	transcribed_unprocessed_pseudogene	XG pseudogene, Y-linked 2
ENSG00000179598.6	455.734	-1.10047	0.131298	-8.38148	5.22654e-17	1.0272e-15	7.77	7.9	7.52	4.38	3.38	2.99	PLD6	chr17	protein_coding	phospholipase D family member 6
ENSG00000227403.2	32.2021	-1.31639	0.413242	-3.18551	0.00144501	0.00520455	0.66	0.6	0.52	0.2	0.22	0.29	LINC01806	chr2	lncRNA	long intergenic non-protein coding RNA 1806
ENSG00000140505.7	30.3781	-1.1639	0.432846	-2.68894	0.00716784	0.0216605	0.32	0.4	0.56	0.23	0.16	0.18	CYP1A2	chr15	protein_coding	cytochrome P450 family 1 subfamily A member 2
ENSG00000230002.3	39.8065	-1.03673	0.377853	-2.74373	0.00607451	0.0187735	0.82	0.99	0.64	0.45	0.3	0.43	ALMS1-IT1	chr2	lncRNA	ALMS1 intronic transcript 1
ENSG00000272841.1	1498.57	-1.03834	0.0709228	-14.6404	1.55088e-48	1.73977e-46	33.44	30	32.29	15.74	15.96	14.56	MAP3K4-AS1	chr6	lncRNA	MAP3K4 antisense RNA 1
ENSG00000115008.6	111.024	-1.22899	0.271734	-4.52276	6.1039e-06	3.49735e-05	1.97	2.72	2.74	0.93	0.7	1.51	IL1A	chr2	protein_coding	interleukin 1 alpha
ENSG00000236423.6	51.8276	-1.25874	0.333854	-3.77033	0.000163029	0.000720215	0.64	0.57	0.51	0.28	0.17	0.27	LINC01134	chr1	lncRNA	long intergenic non-protein coding RNA 1134
ENSG00000158315.11	21.8096	-1.71907	0.528097	-3.25522	0.00113306	0.0041805	0.31	0.36	0.47	0.08	0.1	0.17	RHBDL2	chr1	protein_coding	rhomboid like 2
ENSG00000179935.10	97.1467	-1.24887	0.241331	-5.17495	2.27972e-07	1.6246e-06	1.01	0.97	1.2	0.39	0.46	0.48	LINC00652	chr20	lncRNA	long intergenic non-protein coding RNA 652
ENSG00000173727.12	48.0253	-1.30852	0.377126	-3.46971	0.000521026	0.00207124	0.79	1.47	1.45	0.4	0.41	0.68	CMB9-22P13.1	chr11	transcribed_unprocessed_pseudogene	--
ENSG00000214711.10	16.1736	-1.77775	0.61379	-2.89635	0.00377532	0.0123078	0.13	0.17	0.3	0.05	0.07	0.05	CAPN14	chr2	protein_coding	calpain 14
ENSG00000171860.5	42.9339	-1.53903	0.395219	-3.89413	9.85536e-05	0.000455959	0.84	0.5	0.41	0.24	0.16	0.2	C3AR1	chr12	protein_coding	complement C3a receptor 1
ENSG00000162552.15	30.6321	-1.98068	0.494946	-4.00181	6.28597e-05	0.000302965	0.22	0.44	0.35	0.03	0.12	0.1	WNT4	chr1	protein_coding	Wnt family member 4
ENSG00000079841.18	7.76904	-2.15036	0.909214	-2.36508	0.0180263	0.0483674	0.01	0.05	0.03	0.01	0	0.01	RIMS1	chr6	protein_coding	regulating synaptic membrane exocytosis 1
ENSG00000212916.6	29.8425	-1.26966	0.449984	-2.82157	0.00477889	0.0151733	0.37	0.23	0.3	0.11	0.09	0.17	MAP10	chr1	protein_coding	microtubule associated protein 10
ENSG00000183807.8	9.66358	-2.72584	0.893358	-3.05123	0.00227906	0.00783006	0.27	0.64	0.65	0	0.12	0.12	FAM162B	chr6	protein_coding	family with sequence similarity 162 member B
ENSG00000232624.8	13.0554	-1.83333	0.657048	-2.79026	0.00526665	0.0165535	0.06	0.09	0.07	0.02	0.02	0.02	LINC01517	chr10	lncRNA	long intergenic non-protein coding RNA 1517
ENSG00000186868.17	49.5222	-1.16695	0.353696	-3.29929	0.000969298	0.003632	0.13	0.17	0.14	0.04	0.09	0.06	MAPT	chr17	protein_coding	microtubule associated protein tau
ENSG00000136404.16	52.1102	-1.24624	0.358248	-3.47871	0.000503825	0.00201248	1.32	0.86	0.64	0.47	0.38	0.34	TM6SF1	chr15	protein_coding	transmembrane 6 superfamily member 1
ENSG00000160588.10	120.304	-1.04563	0.237315	-4.40607	1.05261e-05	5.78546e-05	1.34	1.27	1.31	0.48	0.55	0.85	MPZL3	chr11	protein_coding	myelin protein zero like 3
ENSG00000088882.8	188.344	-1.45733	0.182119	-8.00206	1.22353e-15	2.17555e-14	3.88	3.68	3.61	1.51	1.46	1.07	CPXM1	chr20	protein_coding	carboxypeptidase X, M14 family member 1
ENSG00000173918.15	52.474	-1.11936	0.319782	-3.50037	0.00046462	0.00187009	0.49	0.52	0.45	0.23	0.18	0.25	C1QTNF1	chr17	protein_coding	C1q and TNF related 1
ENSG00000248187.1	185.518	-1.21043	0.169164	-7.1554	8.34293e-13	1.15608e-11	5.08	5.06	5.21	2.19	2.23	2.16	RP11-184M15.1	chr4	lncRNA	--
ENSG00000168679.18	243.727	-1.02898	0.147451	-6.97848	2.98391e-12	3.87908e-11	3.33	3.25	3.36	1.69	1.57	1.58	SLC16A4	chr1	protein_coding	solute carrier family 16 member 4
ENSG00000116711.10	46.4915	-1.03235	0.376478	-2.74212	0.00610446	0.0188486	0.83	0.71	0.55	0.25	0.26	0.5	PLA2G4A	chr1	protein_coding	phospholipase A2 group IVA
ENSG00000105737.9	105.188	-1.79647	0.260339	-6.9005	5.18197e-12	6.54897e-11	0.8	1.06	1.27	0.23	0.35	0.31	GRIK5	chr19	protein_coding	glutamate ionotropic receptor kainate type subunit 5
ENSG00000115009.13	4145.36	-1.41325	0.0510954	-27.659	2.17324e-168	3.61626e-165	122.33	119.99	121.37	47.72	41.62	46.24	CCL20	chr2	protein_coding	C-C motif chemokine ligand 20
ENSG00000161653.11	270.98	-1.06485	0.145148	-7.3363	2.19578e-13	3.20507e-12	4.17	4.58	4.07	2.16	2.08	1.84	NAGS	chr17	protein_coding	N-acetylglutamate synthase
ENSG00000115461.5	1295.05	-1.58015	0.0741536	-21.3092	9.32778e-101	4.33156e-98	9.43	10.23	9.21	3.14	3.15	3.29	IGFBP5	chr2	protein_coding	insulin like growth factor binding protein 5
ENSG00000169435.14	153.748	-1.63861	0.191072	-8.57589	9.83247e-18	2.07301e-16	1.12	1.13	1.13	0.39	0.33	0.36	RASSF6	chr4	protein_coding	Ras association domain family member 6
ENSG00000266302.6	120.077	-1.2086	0.215878	-5.59853	2.16174e-08	1.77929e-07	0.64	0.53	0.66	0.27	0.26	0.25	RP11-219A15.1	chr17	protein_coding	--
ENSG00000163734.4	3611.32	-2.34469	0.128559	-18.2383	2.56463e-74	5.81938e-72	85.44	89.45	86.68	20.21	15.51	15.42	CXCL3	chr4	protein_coding	C-X-C motif chemokine ligand 3
ENSG00000120693.14	72.7834	-1.15226	0.270534	-4.25922	2.05143e-05	0.000107486	0.58	0.55	0.52	0.24	0.22	0.27	SMAD9	chr13	protein_coding	SMAD family member 9
ENSG00000175087.10	212.37	-1.12469	0.165775	-6.78441	1.16564e-11	1.42533e-10	1.93	1.97	2.24	0.96	0.82	1.01	PDIK1L	chr1	protein_coding	PDLIM1 interacting kinase 1 like
ENSG00000165246.14	9.94999	-6.82365	1.36213	-5.00954	5.45617e-07	3.69568e-06	0.09	0.07	0.06	0	0	0	NLGN4Y	chrY	protein_coding	neuroligin 4 Y-linked
