# Supplementary material for: Integrative RNA-seq and CLIP-seq analysis reveals hnRNP-F regulation of TNFα/NFκB signaling in high-glucose conditions
Source: Front Physiol. 2025 Sep 9;16:1475441. doi: 10.3389/fphys.2025.1475441 (PMC12454069; doi:10.3389/fphys.2025.1475441)
Supplement: Supplementary file 9 [file Table6.xls]

## Sheet: Up_GO_enrichment_P
#fg	268
#bg	17353
##Statistical test method: hypergeometric test
##FDR correction method: Benjamini and Hochberg
#Term	Database	ID	Input number	Background number	P-Value	Corrected P-Value	Input	Hyperlink
--------------------
#Term	Database	ID	Input number	Background number	P-Value	Corrected P-Value	Input	Hyperlink
--------------------
#Term	Database	ID	Input number	Background number	P-Value	Corrected P-Value	Input	Hyperlink
extracellular matrix organization	Gene Ontology	GO:0030198	14	153	1.10568e-07	1.09463e-05	MMP11|CRISPLD2|MMP17|COL7A1|ADAMTSL4|COL15A1|COL9A2|VWA1|COL5A1|ADAMTS15|SPOCK2|SMOC1|SPINK5|COL17A1	http://amigo.geneontology.org/amigo/term/GO:0030198
N-acetylglucosamine metabolic process	Gene Ontology	GO:0006044	5	13	9.84487e-07	4.87321e-05	RENBP|LARGE1|CHST2|MGAT3|CHST6	http://amigo.geneontology.org/amigo/term/GO:0006044
lipoprotein metabolic process	Gene Ontology	GO:0042157	5	16	3.2166e-06	0.000106148	OLR1|APOL3|NPC1L1|APOL1|APOC1	http://amigo.geneontology.org/amigo/term/GO:0042157
signal transduction	Gene Ontology	GO:0007165	36	1087	1.23783e-05	0.000306362	PDGFRB|PTK7|TNFSF14|TLE2|TAMALIN|VSTM1|ITGB1BP2|MDK|TNFSF15|MAPKAPK3|THBS4|FGFBP1|HCLS1|BMX|MYD88|FGF14|ERBB3|FPR1|VGF|PRKCB|IMPA2|IGFBP4|DUSP15|GABRB3|GPR27|FGF1|COL15A1|PTPRR|CSPG5|CASP1|SECTM1|PSD|RND2|PSG8|GNAL|GPR173	http://amigo.geneontology.org/amigo/term/GO:0007165
multicellular organism development	Gene Ontology	GO:0007275	8	79	2.94892e-05	0.000583886	PDGFRB|CDH17|ERBB3|FSTL5|CDH4|CDH3|SPINK5|FGFR1	http://amigo.geneontology.org/amigo/term/GO:0007275
cell adhesion	Gene Ontology	GO:0007155	20	476	5.33921e-05	0.000706104	COL15A1|CDH3|COL7A1|CDH17|SPON2|CLDN23|CD22|LAMA1|CDH4|NID2|SUSD5|CNTN6|RELN|PDZD2|PCDHB2|CCR3|VWF|COL5A1|BMX|ANOS1	http://amigo.geneontology.org/amigo/term/GO:0007155
axon guidance	Gene Ontology	GO:0007411	11	166	5.54079e-05	0.000706104	EFNB3|EPHA7|KIAA1755|TUBB3|SLIT3|RELN|SEMA4A|CNTN6|WNT5A|CDH4|ANOS1	http://amigo.geneontology.org/amigo/term/GO:0007411
wound healing	Gene Ontology	GO:0042060	8	87	5.93924e-05	0.000706104	ERBB3|PTK7|PDGFRB|DSP|EPPK1|CDH3|WNT5A|FGF1	http://amigo.geneontology.org/amigo/term/GO:0042060
proteolysis	Gene Ontology	GO:0006508	18	406	6.41913e-05	0.000706104	VASH1|TGM2|MMP17|MMP11|TRHDE|CASP1|OLR1|TINAGL1|MST1|CPA4|CARD16|CASP4|DPP10|RELN|PRSS22|MME|ADAMTS15|MBL2	http://amigo.geneontology.org/amigo/term/GO:0006508
fibroblast growth factor receptor signaling pathway	Gene Ontology	GO:0008543	6	54	0.000177997	0.00176217	TRIM71|FGFBP1|WNT5A|GALNT3|FGF1|FGFR1	http://amigo.geneontology.org/amigo/term/GO:0008543
central nervous system development	Gene Ontology	GO:0007417	9	134	0.000237535	0.00213781	SHC3|CELSR1|ADGRA2|CNTN6|RELN|NPTX1|SPINK5|SOX6|NES	http://amigo.geneontology.org/amigo/term/GO:0007417
homophilic cell adhesion via plasma membrane adhesion molecules	Gene Ontology	GO:0007156	10	167	0.000275492	0.00227281	PTK7|TRO|PCDHB2|CELSR3|CELSR1|CNTN6|CDH17|CDH3|CDH4|CLSTN2	http://amigo.geneontology.org/amigo/term/GO:0007156
positive regulation of interleukin-8 production	Gene Ontology	GO:0032757	6	63	0.000417072	0.00317616	HSPA1A|HSPA1B|CD14|TLR4|WNT5A|MYD88	http://amigo.geneontology.org/amigo/term/GO:0032757
epithelial cell differentiation	Gene Ontology	GO:0030855	7	94	0.000632027	0.00446933	ALDOC|TCF21|EHF|TST|SPINK5|AKR1C1|TAGLN	http://amigo.geneontology.org/amigo/term/GO:0030855
muscle organ development	Gene Ontology	GO:0007517	7	97	0.000762787	0.00472879	DPF3|LAMA5|ANKRD2|H1-5|ITGB1BP2|SOX6|TAGLN	http://amigo.geneontology.org/amigo/term/GO:0007517
positive regulation of cell division	Gene Ontology	GO:0051781	5	47	0.000764248	0.00472879	MDK|PDGFB|TAL1|THBS4|FGF1	http://amigo.geneontology.org/amigo/term/GO:0051781
positive regulation of MAP kinase activity	Gene Ontology	GO:0043406	6	78	0.00130077	0.0071176	PDGFRB|PDGFB|TLR4|NEK10|FGF1|FGFR1	http://amigo.geneontology.org/amigo/term/GO:0043406
positive regulation of smooth muscle cell proliferation	Gene Ontology	GO:0048661	5	53	0.00132628	0.0071176	PDGFRB|PDGFB|MYD88|TLR4|SERPINF2	http://amigo.geneontology.org/amigo/term/GO:0048661
positive regulation of angiogenesis	Gene Ontology	GO:0045766	8	138	0.0013743	0.0071176	HSPB6|SFRP2|PRKCB|CCR3|WNT5A|TERT|LRG1|FGF1	http://amigo.geneontology.org/amigo/term/GO:0045766
Notch signaling pathway	Gene Ontology	GO:0007219	7	109	0.00151348	0.0071176	DTX4|TP63|DTX1|NEURL1|SUSD5|CNTN6|FOXC2	http://amigo.geneontology.org/amigo/term/GO:0007219
response to unfolded protein	Gene Ontology	GO:0006986	5	55	0.00156807	0.0071176	HSPA2|HSPA1A|HSPA8|HSPB2|THBS4	http://amigo.geneontology.org/amigo/term/GO:0006986
positive regulation of phosphatidylinositol 3-kinase signaling	Gene Ontology	GO:0014068	6	81	0.00158169	0.0071176	ERBB3|PDGFB|PDGFRB|RELN|HCLS1|FGFR1	http://amigo.geneontology.org/amigo/term/GO:0014068
positive regulation of cell adhesion	Gene Ontology	GO:0045785	5	56	0.00170042	0.00731921	LAMA1|TGM2|CHRD|MDK|MIP	http://amigo.geneontology.org/amigo/term/GO:0045785
collagen fibril organization	Gene Ontology	GO:0030199	5	58	0.00198945	0.00820649	SFRP2|COL5A1|FOXC2|MMP11|SERPINF2	http://amigo.geneontology.org/amigo/term/GO:0030199
positive regulation of interleukin-1 beta production	Gene Ontology	GO:0032731	5	61	0.0024881	0.00985286	WNT5A|MYD88|EGR1|TLR4|CASP1	http://amigo.geneontology.org/amigo/term/GO:0032731
keratinocyte differentiation	Gene Ontology	GO:0030216	5	63	0.00286728	0.0109177	TP63|WNT5A|CSTA|DSP|AKR1C3	http://amigo.geneontology.org/amigo/term/GO:0030216
response to wounding	Gene Ontology	GO:0009611	5	66	0.00351198	0.0128772	MDK|VWF|PDGFB|VASH1|CYP1A1	http://amigo.geneontology.org/amigo/term/GO:0009611
protein O-linked glycosylation	Gene Ontology	GO:0006493	5	67	0.00374827	0.0132204	LARGE1|ST8SIA6|GALNT3|GALNT16|B3GNT3	http://amigo.geneontology.org/amigo/term/GO:0006493
cellular response to lipopolysaccharide	Gene Ontology	GO:0071222	8	163	0.00387263	0.0132204	SPON2|CASP1|CARD16|CD14|TLR4|PDCD1LG2|WNT5A|MYD88	http://amigo.geneontology.org/amigo/term/GO:0071222
negative regulation of canonical Wnt signaling pathway	Gene Ontology	GO:0090090	7	130	0.00408687	0.0134564	SFRP2|MDK|APOE|TLE2|EGR1|IGFBP4|WNT5A	http://amigo.geneontology.org/amigo/term/GO:0090090
regulation of cell migration	Gene Ontology	GO:0030334	6	99	0.0043411	0.0134564	LAMA1|BEX4|LAMA5|PLXNA2|MGAT3|FGF1	http://amigo.geneontology.org/amigo/term/GO:0030334
positive regulation of gene expression	Gene Ontology	GO:0010628	15	449	0.00434954	0.0134564	ERBB3|PDGFB|CDH3|TLR4|LRRC32|EGR1|CYP26B1|HSPA1B|HSPA1A|HAND2|ADAM19|CITED1|MYD88|WNT5A|FGF1	http://amigo.geneontology.org/amigo/term/GO:0010628
transmembrane receptor protein tyrosine kinase signaling pathway	Gene Ontology	GO:0007169	6	102	0.00502155	0.0150647	PDGFRB|IL31RA|ERBB3|SHC3|DOK3|FGFR1	http://amigo.geneontology.org/amigo/term/GO:0007169
xenobiotic metabolic process	Gene Ontology	GO:0006805	6	104	0.0055167	0.0159892	CYP1A1|CMBL|SULT1C4|CYP2B6|CYP26B1|AKR1C1	http://amigo.geneontology.org/amigo/term/GO:0006805
negative regulation of neuron apoptotic process	Gene Ontology	GO:0043524	7	138	0.00565275	0.0159892	FOXQ1|ERBB3|APOE|MDK|CITED1|TERT|NES	http://amigo.geneontology.org/amigo/term/GO:0043524
negative regulation of peptidase activity	Gene Ontology	GO:0010466	5	75	0.00606504	0.0162281	SLPI|CSTA|PAPLN|COL7A1|ANOS1	http://amigo.geneontology.org/amigo/term/GO:0010466
positive regulation of endothelial cell proliferation	Gene Ontology	GO:0001938	5	75	0.00606504	0.0162281	LRG1|WNT5A|THBS4|CCR3|PDGFB	http://amigo.geneontology.org/amigo/term/GO:0001938
apoptotic process	Gene Ontology	GO:0006915	17	559	0.00628116	0.0163641	TP63|CASP4|ADAMTSL4|TNFSF14|MECOM|PRKCB|GDF6|TCIRG1|BIRC7|CD14|SHF|SRGN|BMX|MYD88|CITED1|ELMO3|ALDH1A3	http://amigo.geneontology.org/amigo/term/GO:0006915
cholesterol metabolic process	Gene Ontology	GO:0008203	5	77	0.006773	0.017193	LIPC|APOE|CYP11A1|APOL1|APOC1	http://amigo.geneontology.org/amigo/term/GO:0008203
neuropeptide signaling pathway	Gene Ontology	GO:0007218	6	110	0.00721641	0.0178606	SORCS2|NPFFR2|NPFFR1|NPW|NPPB|GPR37	http://amigo.geneontology.org/amigo/term/GO:0007218
kidney development	Gene Ontology	GO:0001822	6	115	0.00889853	0.0214867	MMP17|PTK7|CYP26B1|MME|WNT5A|TCF21	http://amigo.geneontology.org/amigo/term/GO:0001822
positive regulation of I-kappaB kinase/NF-kappaB signaling	Gene Ontology	GO:0043123	8	192	0.0100942	0.0237934	CASP1|PRKCB|CARD16|SECTM1|TLR4|IKBKE|MYD88|APOL3	http://amigo.geneontology.org/amigo/term/GO:0043123
angiogenesis	Gene Ontology	GO:0001525	9	236	0.0113052	0.0260282	PDGFRB|TAL1|CEMIP2|VASH1|FZD8|PTPRB|HAND2|SEMA4A|FGF1	http://amigo.geneontology.org/amigo/term/GO:0001525
gene expression	Gene Ontology	GO:0010467	5	88	0.0117221	0.0261165	TCIRG1|PTGDS|APOE|MYD88|IKBKE	http://amigo.geneontology.org/amigo/term/GO:0010467
positive regulation of NF-kappaB transcription factor activity	Gene Ontology	GO:0051092	7	159	0.0118711	0.0261165	PRKCB|CARD16|HSPA1B|HSPA1A|TLR4|WNT5A|MYD88	http://amigo.geneontology.org/amigo/term/GO:0051092
negative regulation of angiogenesis	Gene Ontology	GO:0016525	5	89	0.0122676	0.026402	SEMA4A|THBS4|NPPB|SPINK5|VASH1	http://amigo.geneontology.org/amigo/term/GO:0016525
carbohydrate metabolic process	Gene Ontology	GO:0005975	6	124	0.0126044	0.0265498	RENBP|IDH2|SLC2A5|CHST6|CHST2|GALNT3	http://amigo.geneontology.org/amigo/term/GO:0005975
regulation of transcription by RNA polymerase II	Gene Ontology	GO:0006357	29	1225	0.0143819	0.0296627	DPF3|HR|SP140|HAND2|MXD4|SOX6|TP63|PITX1|ANKRD2|MECOM|EGR1|ZBTB8B|ZNF704|ZNF433|CITED1|TCF21|FOXQ1|TAL1|PRKCB|EHF|EBF3|FOXL1|NFIA|ZNF844|RUNX3|ZNF541|TOX2|ZNF563|FOXC2	http://amigo.geneontology.org/amigo/term/GO:0006357
regulation of inflammatory response	Gene Ontology	GO:0050727	5	94	0.0152543	0.0308198	WNT5A|CASP4|MYD88|CARD16|CASP1	http://amigo.geneontology.org/amigo/term/GO:0050727
positive regulation of JNK cascade	Gene Ontology	GO:0046330	5	95	0.0159049	0.0313526	BIRC7|WNT5A|MYD88|TLR4|SERPINF2	http://amigo.geneontology.org/amigo/term/GO:0046330
anatomical structure morphogenesis	Gene Ontology	GO:0009653	6	131	0.0161513	0.0313526	FOXQ1|FOXC2|FOXL1|PITX1|FSCN2|FGF1	http://amigo.geneontology.org/amigo/term/GO:0009653
response to lipopolysaccharide	Gene Ontology	GO:0032496	6	132	0.0167089	0.0318111	SLPI|CYP1A1|PALM3|TLR4|CITED1|MAPKAPK3	http://amigo.geneontology.org/amigo/term/GO:0032496
positive regulation of inflammatory response	Gene Ontology	GO:0050729	5	99	0.0186918	0.0344883	MDK|WNT5A|CASP4|TLR4|CASP1	http://amigo.geneontology.org/amigo/term/GO:0050729
positive regulation of ERK1 and ERK2 cascade	Gene Ontology	GO:0070374	8	215	0.0188118	0.0344883	PDGFRB|PDGFB|APOE|TLR4|FGF1|HAND2|SERPINF2|FGB	http://amigo.geneontology.org/amigo/term/GO:0070374
positive regulation of tumor necrosis factor production	Gene Ontology	GO:0032760	5	101	0.0201986	0.0363575	SPON2|WNT5A|MYD88|CD14|TLR4	http://amigo.geneontology.org/amigo/term/GO:0032760
peptidyl-tyrosine phosphorylation	Gene Ontology	GO:0018108	6	139	0.0209869	0.0371018	PDGFRB|PDGFB|EPHA7|RELN|BMX|FGFR1	http://amigo.geneontology.org/amigo/term/GO:0018108
positive regulation of canonical Wnt signaling pathway	Gene Ontology	GO:0090263	5	104	0.0226043	0.0392601	SFRP2|DAAM2|ADGRA2|CDH3|PTK7	http://amigo.geneontology.org/amigo/term/GO:0090263
regulation of ion transmembrane transport	Gene Ontology	GO:0034765	5	110	0.027955	0.0477162	CACNA2D3|KCNK6|KCNK12|KCNJ15|CATSPER3	http://amigo.geneontology.org/amigo/term/GO:0034765
positive regulation of neuron projection development	Gene Ontology	GO:0010976	5	111	0.0289183	0.0485239	MDK|WNT5A|APOE|RELN|PTK7	http://amigo.geneontology.org/amigo/term/GO:0010976
regulation of apoptotic process	Gene Ontology	GO:0042981	7	196	0.0328412	0.0541879	TGM2|SKP2|CASP1|BIRC7|EGR1|CASP4|CITED1	http://amigo.geneontology.org/amigo/term/GO:0042981
MAPK cascade	Gene Ontology	GO:0000165	5	118	0.0362488	0.0588301	PPM1L|MAPKAPK3|IL31RA|IGFBP4|FGFR1	http://amigo.geneontology.org/amigo/term/GO:0000165
negative regulation of cell growth	Gene Ontology	GO:0030308	5	121	0.0397102	0.0634082	SFRP2|HSPA1B|HSPA1A|NPPB|SLIT3	http://amigo.geneontology.org/amigo/term/GO:0030308
positive regulation of DNA-templated transcription	Gene Ontology	GO:0045893	17	694	0.041559	0.0644965	TP63|PDGFB|EGR1|TAL1|DTX1|IL31RA|MDK|MECOM|WNT5A|PRKCB|GDF6|RUNX3|APOE|EBF3|CITED1|FOXC2|CITED4	http://amigo.geneontology.org/amigo/term/GO:0045893
inflammatory response	Gene Ontology	GO:0006954	11	392	0.0416947	0.0644965	TCIRG1|CASP4|TLR4|OLR1|FPR1|CYP26B1|CD14|CCR3|IGFBP4|CHST2|APOL3	http://amigo.geneontology.org/amigo/term/GO:0006954
skeletal system development	Gene Ontology	GO:0001501	5	124	0.0433662	0.0660501	TP63|FGFR1|PITX1|COL9A2|CHRD	http://amigo.geneontology.org/amigo/term/GO:0001501
cell-cell adhesion	Gene Ontology	GO:0098609	6	170	0.0486737	0.0730105	CSTA|CELSR3|DSP|CELSR1|CLDN2|IGDCC3	http://amigo.geneontology.org/amigo/term/GO:0098609
defense response to bacterium	Gene Ontology	GO:0042742	5	133	0.0555134	0.0820273	CLEC4E|MYD88|VGF|TLR4|MBL2	http://amigo.geneontology.org/amigo/term/GO:0042742
negative regulation of cell migration	Gene Ontology	GO:0030336	5	135	0.058454	0.0851021	EPPK1|SFRP2|LIMCH1|CHRD|ARPIN	http://amigo.geneontology.org/amigo/term/GO:0030336
chemical synaptic transmission	Gene Ontology	GO:0007268	7	226	0.0618006	0.0886704	PCDHB2|CHRM5|NPTX1|CACNB2|GABBR2|GABRB3|SYN1	http://amigo.geneontology.org/amigo/term/GO:0007268
innate immune response	Gene Ontology	GO:0045087	12	478	0.0682128	0.0964724	SLPI|SPON2|CASP4|SKP2|ENDOD1|CLEC4E|CD14|FGB|TLR4|MYD88|APOL1|MBL2	http://amigo.geneontology.org/amigo/term/GO:0045087
negative regulation of cell population proliferation	Gene Ontology	GO:0008285	10	382	0.073366	0.102037	SFRP2|WDR6|HSPA1B|H2AC4|RARRES1|NEURL1|HSPA1A|SLIT3|FGFBP1|DELEC1	http://amigo.geneontology.org/amigo/term/GO:0008285
positive regulation of cell population proliferation	Gene Ontology	GO:0008284	12	485	0.0742086	0.102037	SFRP2|ERBB3|PDGFB|RAB25|IL31RA|PDGFRB|CCND2|TCIRG1|HCLS1|AKR1C3|FGF1|FGFR1	http://amigo.geneontology.org/amigo/term/GO:0008284
heart development	Gene Ontology	GO:0007507	6	196	0.0839368	0.113832	ERBB3|PDGFB|PDLIM7|HAND2|FOXL1|FOXC2	http://amigo.geneontology.org/amigo/term/GO:0007507
positive regulation of MAPK cascade	Gene Ontology	GO:0043410	5	151	0.0851086	0.113861	DOK3|PDGFB|IGFBP4|GPR37|FGFR1	http://amigo.geneontology.org/amigo/term/GO:0043410
positive regulation of protein phosphorylation	Gene Ontology	GO:0001934	6	199	0.0887277	0.117121	HSPA2|EPHA7|LIMCH1|CCND2|RELN|FGF1	http://amigo.geneontology.org/amigo/term/GO:0001934
brain development	Gene Ontology	GO:0007420	7	252	0.0965735	0.1258	EPHA7|EML1|NEURL1|RELN|CITED1|SOX6|NES	http://amigo.geneontology.org/amigo/term/GO:0007420
cell-cell signaling	Gene Ontology	GO:0007267	6	205	0.0987483	0.126962	SFRP2|EFNB3|TRHDE|ANGPTL2|FGFBP1|FGF14	http://amigo.geneontology.org/amigo/term/GO:0007267
intracellular signal transduction	Gene Ontology	GO:0035556	9	363	0.110949	0.14082	PPP1R1A|SHC3|PRKCB|NEURL2|CISH|HCLS1|NRG3|MAPKAPK3|BMX	http://amigo.geneontology.org/amigo/term/GO:0035556
nervous system development	Gene Ontology	GO:0007399	9	368	0.117896	0.147743	EFNB3|DPYSL4|STMN3|CSPG5|PCDHB2|MDK|NEURL1|ZBTB45|FGF14	http://amigo.geneontology.org/amigo/term/GO:0007399
cell differentiation	Gene Ontology	GO:0030154	13	588	0.124721	0.154342	FOXQ1|MDK|PDLIM7|UNC13A|FOXC2|EHF|FOXL1|FSTL5|ZNF541|ANKS4B|SPINK5|SMOC1|FGF1	http://amigo.geneontology.org/amigo/term/GO:0030154
protein phosphorylation	Gene Ontology	GO:0006468	11	483	0.129567	0.157204	LAMA1|PDGFB|PTK7|ERBB3|PRKCB|RUNX3|IKBKE|WNT5A|NEK10|BMX|FGFR1	http://amigo.geneontology.org/amigo/term/GO:0006468
defense response to virus	Gene Ontology	GO:0051607	6	222	0.130209	0.157204	SPON2|SKP2|CASP1|RTP4|IKBKE|MYD88	http://amigo.geneontology.org/amigo/term/GO:0051607
negative regulation of DNA-templated transcription	Gene Ontology	GO:0045892	12	544	0.137924	0.164512	ZNF488|TP63|PDGFB|MECOM|TLE2|HSPA8|SFRP2|ZNF541|WNT5A|PITX1|SOX6|CITED1	http://amigo.geneontology.org/amigo/term/GO:0045892
cell migration	Gene Ontology	GO:0016477	6	228	0.142342	0.16776	PDGFRB|LAMA5|PTK7|COL5A1|FSCN2|FGFR1	http://amigo.geneontology.org/amigo/term/GO:0016477
positive regulation of cell migration	Gene Ontology	GO:0030335	6	229	0.144414	0.168199	PDGFRB|PDGFB|MDK|DAAM2|SEMA4A|FGF1	http://amigo.geneontology.org/amigo/term/GO:0030335
positive regulation of apoptotic process	Gene Ontology	GO:0043065	7	282	0.147632	0.169949	SFRP2|PDGFRB|TGM2|BMF|ADAMTSL4|NEURL1|ALDH1A3	http://amigo.geneontology.org/amigo/term/GO:0043065
negative regulation of gene expression	Gene Ontology	GO:0010629	6	236	0.159296	0.181267	SFRP2|PDGFB|APOE|SLIT3|HAND2|TERT	http://amigo.geneontology.org/amigo/term/GO:0010629
DNA-templated transcription	Gene Ontology	GO:0006351	5	186	0.161392	0.181566	HR|DPF3|MUC1|DTX1|ATF7IP2	http://amigo.geneontology.org/amigo/term/GO:0006351
cell surface receptor signaling pathway	Gene Ontology	GO:0007166	7	295	0.173071	0.192518	LAMA1|DTX1|CD14|ADGRA2|PDCD1LG2|MYD88|NPPB	http://amigo.geneontology.org/amigo/term/GO:0007166
G protein-coupled receptor signaling pathway	Gene Ontology	GO:0007186	18	923	0.184106	0.202516	PDGFRB|APOE|PREX2|CELSR1|FZD8|NPFFR2|CELSR3|MRGPRF|NPFFR1|HCAR1|ADGRA2|NPW|FPR1|GPR173|GABBR2|GPR27|GPR37|AKR1C3	http://amigo.geneontology.org/amigo/term/GO:0007186
negative regulation of transcription by RNA polymerase II	Gene Ontology	GO:0000122	18	946	0.212027	0.230667	FOXQ1|TP63|TAL1|TRO|ANKRD2|EGR1|H1-4|TCF21|RUNX3|ZNF572|H1-5|AEBP1|ZBTB45|ZFP69|HCLS1|MXD4|FOXC2|HSPA1A	http://amigo.geneontology.org/amigo/term/GO:0000122
immune response	Gene Ontology	GO:0006955	9	427	0.216279	0.230824	SLPI|TNFSF15|TNFSF14|SECTM1|PDCD1LG2|CCR3|TLR4|IKBKE|MARCHF1	http://amigo.geneontology.org/amigo/term/GO:0006955
visual perception	Gene Ontology	GO:0007601	5	207	0.216835	0.230824	CACNB2|CDH3|FSCN2|RDH12|MIP	http://amigo.geneontology.org/amigo/term/GO:0007601
regulation of DNA-templated transcription	Gene Ontology	GO:0006355	9	505	0.378769	0.398916	ZNF488|NFIA|MN1|ATF7IP2|APBB3|RUNX3|HCLS1|SOX6|SAP25	http://amigo.geneontology.org/amigo/term/GO:0006355
positive regulation of transcription by RNA polymerase II	Gene Ontology	GO:0045944	19	1156	0.423344	0.441169	SFRP2|TP63|NFIA|PITX1|TAL1|TLR4|MECOM|CITED1|EGR1|FOXC2|EHF|TOX2|HAND2|SERPINF2|HCLS1|WNT5A|MYD88|TCF21|FGF1	http://amigo.geneontology.org/amigo/term/GO:0045944
negative regulation of apoptotic process	Gene Ontology	GO:0043066	8	475	0.45225	0.466383	PDGFRB|IL31RA|ERBB3|BIRC7|CCND2|HSPA1B|HSPA1A|WNT5A	http://amigo.geneontology.org/amigo/term/GO:0043066
spermatogenesis	Gene Ontology	GO:0007283	7	424	0.482772	0.492726	HSPA2|TP63|CYP26B1|ZNF541|GAL3ST1|TSPAN8|GALNT3	http://amigo.geneontology.org/amigo/term/GO:0007283
protein ubiquitination	Gene Ontology	GO:0016567	7	476	0.605345	0.611522	DTX4|RNF175|DTX1|BIRC7|NEURL2|CISH|RNF150	http://amigo.geneontology.org/amigo/term/GO:0016567
biological_process	Gene Ontology	GO:0008150	6	559	0.866343	0.866343	DPF3|ACTR3B|TMEM187|H2AC12|KIF12|NPFFR1	http://amigo.geneontology.org/amigo/term/GO:0008150
--------------------

## Sheet: Up_GO_enrichment_C
#fg	369
#bg	18475
##Statistical test method: hypergeometric test
##FDR correction method: Benjamini and Hochberg
#Term	Database	ID	Input number	Background number	P-Value	Corrected P-Value	Input	Hyperlink
--------------------
#Term	Database	ID	Input number	Background number	P-Value	Corrected P-Value	Input	Hyperlink
--------------------
#Term	Database	ID	Input number	Background number	P-Value	Corrected P-Value	Input	Hyperlink
collagen-containing extracellular matrix	Gene Ontology	GO:0062023	30	375	1.1851e-10	7.58461e-09	TGM2|CRELD1|AEBP1|ADAM19|MDK|APOE|ADAMTSL4|THBS4|MST1|NID2|FGB|LAMA1|PDGFB|TINAGL1|LAMA5|LTBP1|ANXA8|COL9A2|VWA1|COL5A1|SERPINF2|VWF|COL17A1|SLPI|COL15A1|COL7A1|SFRP2|ANGPTL2|ADAMTS15|WNT5A	http://amigo.geneontology.org/amigo/term/GO:0062023
extracellular space	Gene Ontology	GO:0005615	66	1626	1.95914e-08	6.26924e-07	ENOX1|TNFSF15|ERBB3|TLE2|TINAGL1|LIPC|MST1|COL7A1|AEBP1|FGB|SEMA4A|SRGN|PTGDS|TST|PTPRR|VSTM1|SMOC1|MBL2|APOE|PXDNL|THBS4|TNFSF14|GDF6|CPA4|ELFN1|NID2|SLIT3|RELN|FGFBP1|NRG3|NPPB|VGF|APOL1|ANOS1|CRISPLD2|PDGFB|HSPA8|LAMA5|MUC1|CSTA|COL9A2|VWA1|COL5A1|CRISPLD1|IGFBP4|SERPINF2|LRG1|PIK3IP1|VWF|FGF1|COL17A1|SLPI|COL15A1|F5|VASH1|LRRC32|SECTM1|LAMA1|RARRES1|SFRP2|CD14|CHRD|ANGPTL2|PRSS22|ADAMTS15|WNT…	http://amigo.geneontology.org/amigo/term/GO:0005615
extracellular matrix	Gene Ontology	GO:0031012	20	229	3.75643e-08	8.01373e-07	LAMA1|TGM2|MMP17|MMP11|LTBP1|CRISPLD2|APOE|LRRC32|COL9A2|SPON2|COL5A1|ADAMTS15|RELN|SPOCK2|ANOS1|VWF|COL7A1|ELFN1|FGF1|COL17A1	http://amigo.geneontology.org/amigo/term/GO:0031012
extracellular region	Gene Ontology	GO:0005576	68	1914	1.70541e-06	2.72866e-05	MMP17|PAPLN|MMP11|CRISPLD2|TINAGL1|DNAH11|PDGFB|HSPA1B|HSPA1A|AEBP1|APOC1|SRGN|PTGDS|FGB|NEK10|LRG1|MBL2|MDK|APOE|ADAMTSL4|F5|OSCAR|THBS4|FSTL5|MST1|NID2|ANOS1|FGFBP1|SPINK5|FGFR1|APOL3|APOL1|RELN|HSPB6|LAMA1|LIPC|HSPA8|NRG3|LAMA5|LTBP1|LY6K|PSG8|COL9A2|ASGR1|COL5A1|NPW|IGFBP4|SERPINF2|PDCD1LG2|ALDOC|WNT5A|FGF1|COL17A1|SLPI|COL15A1|CASP4|COL7A1|OLR1|CSPG5|NPPB|LY6G5C|CD14|H3C1|PDZD2|SPOCK2|ENDOD1…	http://amigo.geneontology.org/amigo/term/GO:0005576
basement membrane	Gene Ontology	GO:0005604	10	79	3.78666e-06	4.84692e-05	COL15A1|LAMA5|LAMA1|THBS4|VWA1|NID2|COL5A1|SMOC1|COL7A1|COL17A1	http://amigo.geneontology.org/amigo/term/GO:0005604
plasma membrane	Gene Ontology	GO:0005886	137	5014	1.49315e-05	0.000159269	HSPA2|TGM2|EFNB3|HSPA8|TAMALIN|MIP|PLIN4|GPR37|CEMIP2|B3GNT3|GPR27|RELN|FGFBP1|CDH3|CDH4|FGB|ERBB3|DPP10|IL31RA|SHC3|CD22|MUC1|MARCHF1|TSPAN8|BMX|FGFR1|NKAIN4|CSPG5|SLC2A5|CLEC2B|SECTM1|TLR4|SLC19A3|ENOX1|MMP17|TNFSF15|TNFSF14|DOCK3|ANKS4B|CNTN6|NPTX1|SEMA4A|KIAA1755|GABBR2|TRPC3|APOE|BMF|TRO|SLC9A2|PCDHB2|NID2|PIK3IP1|CLDN2|MYD88|PSG8|PALM3|NPFFR2|KCNK12|DSP|NPFFR1|HCAR1|SH3TC2|SLC26A2|TCIRG1|CD…	http://amigo.geneontology.org/amigo/term/GO:0005886
extracellular exosome	Gene Ontology	GO:0070062	66	2100	0.00012209	0.00111625	TMC4|HSPA2|TGM2|FGB|CRISPLD2|TINAGL1|LRG1|HSPA1B|HSPA1A|AEBP1|H2AC12|KIF12|PTGDS|KRT8|AKR1C1|AKR1C3|SLC37A2|APOE|CEMIP2|ALDOC|OSCAR|THBS4|PPM1L|DPYS|NID2|RARRES1|ARHGDIB|CD22|PCLO|ALDH1A3|DAAM2|DNHD1|RENBP|SPON2|CRISPLD1|HSPA8|GRID1|LAMA5|TRHDE|IDH2|MUC1|PRKCB|TUBB3|DSP|VWA1|GNAL|SLC26A2|SERPINF2|TSPAN8|WNT5A|GALNT3|SLPI|COL15A1|CMBL|RAB25|ENDOD1|SLC2A5|SECTM1|ACTR3B|CD14|H3C1|ANGPTL2|H2AC4|MME|V…	http://amigo.geneontology.org/amigo/term/GO:0070062
endoplasmic reticulum lumen	Gene Ontology	GO:0005788	16	303	0.000416152	0.00332921	ADAMTSL4|LIPC|APOE|F5|LTBP1|COL15A1|VGF|COL9A2|PDGFB|VWA1|COL5A1|IGFBP4|WNT5A|COL17A1|APOL1|COL7A1	http://amigo.geneontology.org/amigo/term/GO:0005788
blood microparticle	Gene Ontology	GO:0072562	9	141	0.00212749	0.0139639	HSPA2|APOE|HSPA8|CIB2|HSPA1B|HSPA1A|APOL1|SERPINF2|FGB	http://amigo.geneontology.org/amigo/term/GO:0072562
platelet alpha granule lumen	Gene Ontology	GO:0031093	6	67	0.00218186	0.0139639	PDGFB|F5|SERPINF2|SRGN|VWF|FGB	http://amigo.geneontology.org/amigo/term/GO:0031093
neuromuscular junction	Gene Ontology	GO:0031594	6	73	0.00336878	0.0196002	STX1B|LAMA5|EPHA7|CIB2|SYNGR1|UNC13A	http://amigo.geneontology.org/amigo/term/GO:0031594
cell surface	Gene Ontology	GO:0009986	21	612	0.0117063	0.0624334	HSPA2|PDGFB|TLR4|CDH17|CSPG5|CD22|LRRC32|CLSTN2|GPR37|FGFBP1|ADGRA2|ADAMTS15|ANOS1|PSG8|SERPINF2|MME|WNT5A|PDGFRB|TSPAN8|FGB|MBL2	http://amigo.geneontology.org/amigo/term/GO:0009986
axon	Gene Ontology	GO:0030424	12	320	0.0278397	0.128165	SYT8|MME|STX1B|KCNC2|PTK7|IL31RA|TUBB3|SEPTIN8|PCLO|NMNAT2|CNTN6|SYN1	http://amigo.geneontology.org/amigo/term/GO:0030424
glutamatergic synapse	Gene Ontology	GO:0098978	14	396	0.0286609	0.128165	EFNB3|APOE|GRID1|LAMA5|CSPG5|EPHA7|VGF|HSPA8|PCLO|NPTX1|TAMALIN|NRG3|WNT5A|CLSTN2	http://amigo.geneontology.org/amigo/term/GO:0098978
synaptic vesicle membrane	Gene Ontology	GO:0030672	6	117	0.0300388	0.128165	SYT8|SYNGR1|RAB3C|UNC13A|SEPTIN8|SYN1	http://amigo.geneontology.org/amigo/term/GO:0030672
ficolin-1-rich granule lumen	Gene Ontology	GO:1904813	6	124	0.0382811	0.153125	CRISPLD2|HSPA8|HSPA1B|HSPA1A|ALDOC|LRG1	http://amigo.geneontology.org/amigo/term/GO:1904813
postsynaptic density membrane	Gene Ontology	GO:0098839	5	98	0.0466452	0.155393	EPHA7|EFNB3|SORCS2|GRID1|CLSTN2	http://amigo.geneontology.org/amigo/term/GO:0098839
transcription regulator complex	Gene Ontology	GO:0005667	8	201	0.0492304	0.155393	TAL1|TLE2|ATF7IP2|ZNF541|HAND2|HCLS1|PITX1|TCF21	http://amigo.geneontology.org/amigo/term/GO:0005667
nucleosome	Gene Ontology	GO:0000786	5	100	0.050108	0.155393	H1-4|H1-5|H2AC12|H2AC4|H3C1	http://amigo.geneontology.org/amigo/term/GO:0000786
receptor complex	Gene Ontology	GO:0043235	8	202	0.0504132	0.155393	PDGFRB|IL31RA|OLR1|ERBB3|PTPRB|TLR4|GPR37|FGFR1	http://amigo.geneontology.org/amigo/term/GO:0043235
secretory granule membrane	Gene Ontology	GO:0030667	5	101	0.0518946	0.155393	MME|FPR1|CD14|VGF|DOK3	http://amigo.geneontology.org/amigo/term/GO:0030667
postsynaptic membrane	Gene Ontology	GO:0045211	7	169	0.0534163	0.155393	KCNC2|CSPG5|CHRM5|TAMALIN|GABBR2|GABRB3|CLSTN2	http://amigo.geneontology.org/amigo/term/GO:0045211
Golgi lumen	Gene Ontology	GO:0005796	5	104	0.0574753	0.159931	MMP11|WNT5A|PDGFB|MUC1|CSPG5	http://amigo.geneontology.org/amigo/term/GO:0005796
external side of plasma membrane	Gene Ontology	GO:0009897	13	427	0.0880323	0.234753	ENOX1|IL21R|IL31RA|CD22|CLEC4E|CLEC2B|LY6G5C|ASGR1|CD14|TLR4|PDCD1LG2|FGB|MBL2	http://amigo.geneontology.org/amigo/term/GO:0009897
Golgi apparatus	Gene Ontology	GO:0005794	27	1035	0.0947571	0.242578	PDGFRB|STMN3|BIRC7|SRGN|PTGDS|APOE|FZD8|GLT8D1|NMNAT2|CHST6|HSPB6|SLPI|LARGE1|VGF|EHF|MARCHF1|CHST2|RAB25|GALNT16|F5|CSPG5|SECTM1|CD14|TLR4|PHF7|GALNT3|SYN1	http://amigo.geneontology.org/amigo/term/GO:0005794
Golgi membrane	Gene Ontology	GO:0000139	18	650	0.102423	0.250433	GALNT16|RNF175|PDGFB|CHST2|PGAP4|CSPG5|LARGE1|ST8SIA6|B3GNT3|CHSY3|NMNAT2|MGAT3|MGAT4C|GAL3ST1|ATG9B|CHST6|CLSTN2|GALNT3	http://amigo.geneontology.org/amigo/term/GO:0000139
presynaptic membrane	Gene Ontology	GO:0042734	5	125	0.105651	0.250433	EFNB3|CNTN6|IL31RA|KCNC2|UNC13A	http://amigo.geneontology.org/amigo/term/GO:0042734
cell projection	Gene Ontology	GO:0042995	5	129	0.116554	0.257837	EPPK1|MDK|CLEC4E|SPTBN5|ACTR3B	http://amigo.geneontology.org/amigo/term/GO:0042995
dendrite	Gene Ontology	GO:0030425	12	407	0.116832	0.257837	TP63|APOE|KCNC2|EPHA7|CHRM5|HSPA8|TUBB3|RELN|MME|ELFN1|CLSTN2|SYN1	http://amigo.geneontology.org/amigo/term/GO:0030425
cell-cell junction	Gene Ontology	GO:0005911	6	177	0.14412	0.301199	LAMA1|PTK7|PDZD2|CLDN2|KRT8|COL17A1	http://amigo.geneontology.org/amigo/term/GO:0005911
adherens junction	Gene Ontology	GO:0005912	6	178	0.146821	0.301199	SYNM|CDH17|DSP|PDLIM7|CDH3|CDH4	http://amigo.geneontology.org/amigo/term/GO:0005912
trans-Golgi network	Gene Ontology	GO:0005802	6	180	0.15229	0.301199	NMNAT2|MME|ATG9B|CHST2|PHETA2|PHETA1	http://amigo.geneontology.org/amigo/term/GO:0005802
cytoplasmic vesicle	Gene Ontology	GO:0031410	8	262	0.155306	0.301199	PDGFRB|RAB25|SH3TC2|VGF|ARHGDIB|ARL14|MME|FGFR1	http://amigo.geneontology.org/amigo/term/GO:0031410
cell junction	Gene Ontology	GO:0030054	6	183	0.160662	0.302422	NFIA|PTPRR|CDH17|EPPK1|SPTBN5|CDH3	http://amigo.geneontology.org/amigo/term/GO:0030054
presynapse	Gene Ontology	GO:0098793	5	146	0.168317	0.30778	SEPTIN8|CACNB2|MME|SYN1|SLC22A3	http://amigo.geneontology.org/amigo/term/GO:0098793
basolateral plasma membrane	Gene Ontology	GO:0016323	7	236	0.194309	0.345438	ERBB3|PDGFB|CDH17|KCNC2|DSP|EPPK1|SLC51B	http://amigo.geneontology.org/amigo/term/GO:0016323
apical plasma membrane	Gene Ontology	GO:0016324	10	373	0.214272	0.370633	ERBB3|SLC6A20|SLC2A5|KCNC2|PDGFRB|MUC1|TCIRG1|SLC26A2|MIP|NPC1L1	http://amigo.geneontology.org/amigo/term/GO:0016324
vesicle	Gene Ontology	GO:0031982	5	166	0.238377	0.401477	HSPA1B|MUC1|RAB3C|HSPA1A|KCNC2	http://amigo.geneontology.org/amigo/term/GO:0031982
membrane	Gene Ontology	GO:0016020	70	3336	0.343063	0.562976	PDGFRB|STX1B|TNFSF15|HSPA2|TMEM271|SORCS2|CRELD1|LRRN4CL|RTP4|ALOX5AP|SERTM2|GAL3ST1|MIP|SPTBN5|VSTM1|SLC9A2|KIAA1549L|APOE|KCNC2|CEMIP2|B3GNT3|FZD8|PCDHB2|C14orf132|APBB3|EPPK1|H3C1|TMEM187|GLT8D1|FPR1|ARHGDIB|RNF150|FGFR1|APOL3|PLXDC2|APOL1|LAMA1|DPP10|HSPA8|SLC2A5|IL31RA|CD22|CELSR3|CELSR1|SLC19A3|SLC26A2|MGAT3|GXYLT2|LRG1|ELFN1|SLC27A3|GALNT3|COL15A1|F5|OLR1|CSPG5|ENDOD1|CLEC4E|IL21R|SLC7A10|…	http://amigo.geneontology.org/amigo/term/GO:0016020
protein-containing complex	Gene Ontology	GO:0032991	14	623	0.364261	0.581844	TP63|CASP4|PEX11G|LTBP1|CASP1|CARD16|LY6G5C|HSPA1B|SLC51B|H3C1|HAND2|MYD88|NPPB|HSPA1A	http://amigo.geneontology.org/amigo/term/GO:0032991
microtubule	Gene Ontology	GO:0005874	7	294	0.372744	0.581844	BEX4|DNAH11|CASP1|EML1|TUBB3|TTLL11|KIF12	http://amigo.geneontology.org/amigo/term/GO:0005874
early endosome	Gene Ontology	GO:0005769	7	297	0.382534	0.582909	APOE|CD22|RND2|TLR4|MME|PHETA2|PHETA1	http://amigo.geneontology.org/amigo/term/GO:0005769
chromatin	Gene Ontology	GO:0000785	22	1029	0.40194	0.598236	DPF3|TGM2|HR|HAND2|MXD4|SOX6|TP63|PITX1|EGR1|ZBTB8B|H1-5|TCF21|FOXQ1|TAL1|MUC1|EHF|EBF3|FOXL1|NFIA|CCND2|RUNX3|FOXC2	http://amigo.geneontology.org/amigo/term/GO:0000785
synapse	Gene Ontology	GO:0045202	10	459	0.435121	0.632903	KCNC2|CSPG5|PCDHB2|CHRM5|MME|PCLO|FGB|NMNAT2|GABRB3|GPR37	http://amigo.geneontology.org/amigo/term/GO:0045202
focal adhesion	Gene Ontology	GO:0005925	9	425	0.476746	0.671506	PDGFRB|TGM2|PDLIM7|PTK7|TLE2|HSPA8|HSPA1B|HSPA1A|MME	http://amigo.geneontology.org/amigo/term/GO:0005925
neuron projection	Gene Ontology	GO:0043005	7	328	0.483136	0.671506	STMN3|EPHA7|VGF|NPTX1|UNC13A|GABBR2|GABRB3	http://amigo.geneontology.org/amigo/term/GO:0043005
cytoplasm	Gene Ontology	GO:0005737	99	4934	0.498663	0.671506	HSPA2|HSPA8|IKBKE|BBOF1|GPR37|MYL9|EPPK1|APBB3|RELN|CDH3|WDR6|TRHDE|CD22|ANXA8L1|IMPA2|MARCHF1|MPV17L|CCND2|PKIB|RUNX3|TLR4|TTC12|SAP25|ELMO3|STMN3|TNFSF14|DOCK3|KIF26B|GABBR2|MAPKAPK3|PPP1R1A|APOE|LIMCH1|EGR1|MDK|CYP26B1|IQCA1|MYD88|NPPB|PALM3|SULT1C4|TUBB3|DSP|LIN28A|FGF1|VASH1|PDZD2|PDGFRB|KLHL22|CCR3|KIF12|RNF150|NES|AKR1C3|CSDC2|TP63|CYP2B6|CIB2|CITED1|CITED4|CSTA|KIAA1755|NREP|FSCN2|AK8|HSP…	http://amigo.geneontology.org/amigo/term/GO:0005737
cytoskeleton	Gene Ontology	GO:0005856	8	388	0.51377	0.671506	ACTR3B|EPPK1|ARHGDIB|IQCA1|PCLO|ALDOC|TAGLN|SYN1	http://amigo.geneontology.org/amigo/term/GO:0005856
nuclear membrane	Gene Ontology	GO:0031965	5	241	0.52864	0.671506	PTGDS|CCND2|ALOX5AP|PHF11|MRGPRF	http://amigo.geneontology.org/amigo/term/GO:0031965
postsynaptic density	Gene Ontology	GO:0014069	5	247	0.550508	0.671506	NEURL1|TAMALIN|PCLO|MYD88|SYN1	http://amigo.geneontology.org/amigo/term/GO:0014069
neuronal cell body	Gene Ontology	GO:0043025	7	350	0.55177	0.671506	APOE|PTK7|EPHA7|VGF|TUBB3|SLC22A3|MME	http://amigo.geneontology.org/amigo/term/GO:0043025
actin cytoskeleton	Gene Ontology	GO:0015629	5	248	0.554106	0.671506	DENND2A|PDLIM7|NPFFR2|FSCN2|APBB3	http://amigo.geneontology.org/amigo/term/GO:0015629
perinuclear region of cytoplasm	Gene Ontology	GO:0048471	14	709	0.556091	0.671506	NHLRC1|HSPA8|PTPRR|NEURL1|EML1|TGM2|HSPA1B|HSPA1A|RAB3C|TLR4|TAMALIN|PTGDS|SPINK5|GALNT3	http://amigo.geneontology.org/amigo/term/GO:0048471
endoplasmic reticulum membrane	Gene Ontology	GO:0005789	21	1073	0.570818	0.676525	SLC37A2|RNF175|CASP4|MARCHF1|CSPG5|PPM1L|CYP2B6|LMF1|CYP1A1|CYP26B1|ALOX5AP|DIPK1B|CLSTN2|RDH12|ANKS4B|PTGDS|SPINK5|USP19|ATG9B|GPR37|SPTLC3	http://amigo.geneontology.org/amigo/term/GO:0005789
intracellular membrane-bounded organelle	Gene Ontology	GO:0043231	16	852	0.636248	0.740361	PDGFRB|CEMIP2|ANKRD2|CYP1A1|OLR1|SORCS2|KLHL22|CYP2B6|RUNX3|PDZD2|SERTM2|VGF|MARCHF1|LRG1|MPV17L|SPINK5	http://amigo.geneontology.org/amigo/term/GO:0043231
endoplasmic reticulum	Gene Ontology	GO:0005783	20	1076	0.66315	0.757886	TGM2|APOE|MIP|VASH1|PXDNL|THBS4|CASP4|NHLRC1|CATSPER3|GPR37|HSPA1B|HSPA1A|ALOX5AP|SLC27A3|PDZD2|APOC1|MARCHF1|VWF|SPINK5|FGB	http://amigo.geneontology.org/amigo/term/GO:0005783
mitochondrial matrix	Gene Ontology	GO:0005759	5	381	0.880813	0.988983	HOGA1|TST|CYP11A1|ACSM5|IDH2	http://amigo.geneontology.org/amigo/term/GO:0005759
nuclear speck	Gene Ontology	GO:0016607	5	414	0.91926	0.999994	MECOM|PHF7|HSPA1A|TERT|HSPA1B	http://amigo.geneontology.org/amigo/term/GO:0016607
nucleolus	Gene Ontology	GO:0005730	11	892	0.970995	0.999994	HSPB6|CCND2|SKP2|CEMIP2|CASP1|HSPA8|LIN28A|RUNX3|H1-5|TERT|FGF1	http://amigo.geneontology.org/amigo/term/GO:0005730
centrosome	Gene Ontology	GO:0005813	5	539	0.98423	0.999994	BIRC7|HSPA1B|HSPA1A|TTC12|KLHL22	http://amigo.geneontology.org/amigo/term/GO:0005813
cytosol	Gene Ontology	GO:0005829	88	5382	0.990665	0.999994	HSPA2|TGM2|HSPA8|IKBKE|PLIN4|MYL9|NHLRC1|DENND2A|CEMIP2|EML1|APBB3|ARHGDIB|PHETA1|WDR6|SHC3|IDH2|IMPA2|PHETA2|FGFR1|TERT|CCND2|RUNX3|RENBP|STMN3|DOCK3|MAPKAPK3|PREX2|BMX|MYD88|ARHGEF37|DPYSL4|PDLIM7|SULT1C4|LIN28A|CHST2|FGF1|PDZD2|PHF7|GFPT2|SYN1|STX1B|KLHL22|PAOX|SORCS2|KRT8|AKR1C1|AKR1C3|SKP2|MECOM|NEURL2|CISH|NMNAT2|CITED1|CSTA|ZC3HAV1L|CMBL|AK8|LMOD1|DTX4|DTX1|BIRC7|HSPA1B|HSPA1A|ALOX5AP|SPTB…	http://amigo.geneontology.org/amigo/term/GO:0005829
mitochondrion	Gene Ontology	GO:0005739	16	1354	0.993509	0.999994	HOGA1|CASP4|CYP11A1|IDH2|SP140|TGM2|HSPA1B|HSPA1A|SLIT3|NPTX1|HCLS1|TST|HEMK1|IQCN|SLC27A3|PHYH	http://amigo.geneontology.org/amigo/term/GO:0005739
nucleus	Gene Ontology	GO:0005634	83	5290	0.99703	0.999994	HSPA2|TGM2|STX1B|APBB3|PHF11|AEBP1|PDGFRB|BIRC7|TLE2|NREP|HSPA8|HSPA1B|HSPA1A|C6orf52|ATF7IP2|HAND2|IKBKE|KRT8|HSPB2|PITX1|SOX6|AKR1C3|KLHL22|TP63|NHLRC1|APOE|FAM50B|ANKRD2|MECOM|MAPKAPK3|EGR1|ZNF572|ZBTB8B|ZNF704|H1-4|H1-5|ADAM19|ZNF433|HCLS1|CITED1|TERT|NPPB|TCF21|TOX2|HSPB6|CSDC2|BEX4|TAL1|LAMA5|TRO|MN1|MUC1|H2AC4|TUBB3|LIN28A|EHF|PRKCB|SP140|CCND2|EBF3|DSP|FOXL1|IQCN|FGFR1|ZNF488|NFIA|MYD88|D…	http://amigo.geneontology.org/amigo/term/GO:0005634
nucleoplasm	Gene Ontology	GO:0005654	45	3815	0.999994	0.999994	DTX4|DPF3|PHF11|CDH17|BIRC7|TLE2|HSPA8|HSPA1B|HSPA1A|BEX4|IKBKE|KRT8|SOX6|DTX1|TP63|MXD4|SKP2|FAM50B|MECOM|MAPKAPK3|EGR1|PRKCB|HR|H1-5|CITED1|TERT|CITED4|PDLIM7|TAL1|CSTA|CELSR1|EHF|CHST2|BMX|FGF1|NFIA|OLR1|VWA5A|LRRC32|CCND2|RUNX3|H3C1|TOX2|PHF7|FOXC2	http://amigo.geneontology.org/amigo/term/GO:0005654
--------------------

## Sheet: Up_GO_annotation_F
Gene	Description	GO term	GO term Description	Type
ACSM5	Acyl-coenzyme A synthetase ACSM5, mitochondrial	GO:0004321	fatty-acyl-CoA synthase activity	F
ACSM5	Acyl-coenzyme A synthetase ACSM5, mitochondrial	GO:0005524	ATP binding	F
ACSM5	Acyl-coenzyme A synthetase ACSM5, mitochondrial	GO:0005525	GTP binding	F
ACSM5	Acyl-coenzyme A synthetase ACSM5, mitochondrial	GO:0015645	fatty acid ligase activity	F
ACSM5	Acyl-coenzyme A synthetase ACSM5, mitochondrial	GO:0031956	medium-chain fatty acid-CoA ligase activity	F
ACSM5	Acyl-coenzyme A synthetase ACSM5, mitochondrial	GO:0046872	metal ion binding	F
ACSM5	Acyl-coenzyme A synthetase ACSM5, mitochondrial	GO:0047760	butyrate-CoA ligase activity	F
ACTR3B	Actin-related protein 3B	GO:0003674	molecular_function	F
ACTR3B	Actin-related protein 3B	GO:0005524	ATP binding	F
ACTR3B	Actin-related protein 3B	GO:0051015	actin filament binding	F
ADAM19	Disintegrin and metalloproteinase domain-containing protein 19	GO:0004222	metalloendopeptidase activity	F
ADAM19	Disintegrin and metalloproteinase domain-containing protein 19	GO:0005515	protein binding	F
ADAM19	Disintegrin and metalloproteinase domain-containing protein 19	GO:0017124	SH3 domain binding	F
ADAM19	Disintegrin and metalloproteinase domain-containing protein 19	GO:0046872	metal ion binding	F
ADAM19	Disintegrin and metalloproteinase domain-containing protein 19	GO:1902945	metalloendopeptidase activity involved in amyloid precursor protein catabolic process	F
ADAMTS15	A disintegrin and metalloproteinase with thrombospondin motifs 15	GO:0004175	endopeptidase activity	F
ADAMTS15	A disintegrin and metalloproteinase with thrombospondin motifs 15	GO:0004222	metalloendopeptidase activity	F
ADAMTS15	A disintegrin and metalloproteinase with thrombospondin motifs 15	GO:0008201	heparin binding	F
ADAMTS15	A disintegrin and metalloproteinase with thrombospondin motifs 15	GO:0008270	zinc ion binding	F
ADAMTS15	A disintegrin and metalloproteinase with thrombospondin motifs 15	GO:0050840	extracellular matrix binding	F
ADAMTSL4	ADAMTS-like protein 4	GO:0002020	protease binding	F
ADAMTSL4	ADAMTS-like protein 4	GO:0005515	protein binding	F
ADGRA2	Adhesion G protein-coupled receptor A2	GO:0004930	G protein-coupled receptor activity	F
ADGRA2	Adhesion G protein-coupled receptor A2	GO:0005515	protein binding	F
AEBP1	Adipocyte enhancer-binding protein 1	GO:0000977	RNA polymerase II transcription regulatory region sequence-specific DNA binding	F
AEBP1	Adipocyte enhancer-binding protein 1	GO:0001227	DNA-binding transcription repressor activity, RNA polymerase II-specific	F
AEBP1	Adipocyte enhancer-binding protein 1	GO:0004181	metallocarboxypeptidase activity	F
AEBP1	Adipocyte enhancer-binding protein 1	GO:0005201	extracellular matrix structural constituent	F
AEBP1	Adipocyte enhancer-binding protein 1	GO:0005516	calmodulin binding	F
AEBP1	Adipocyte enhancer-binding protein 1	GO:0005518	collagen binding	F
AEBP1	Adipocyte enhancer-binding protein 1	GO:0008270	zinc ion binding	F
AK8	Adenylate kinase 8	GO:0004017	adenylate kinase activity	F
AK8	Adenylate kinase 8	GO:0004127	cytidylate kinase activity	F
AK8	Adenylate kinase 8	GO:0004550	nucleoside diphosphate kinase activity	F
AK8	Adenylate kinase 8	GO:0005515	protein binding	F
AK8	Adenylate kinase 8	GO:0005524	ATP binding	F
AK8	Adenylate kinase 8	GO:0016208	AMP binding	F
AKR1C1	Aldo-keto reductase family 1 member C1	GO:0004032	alditol:NADP+ 1-oxidoreductase activity	F
AKR1C1	Aldo-keto reductase family 1 member C1	GO:0004033	aldo-keto reductase (NADP) activity	F
AKR1C1	Aldo-keto reductase family 1 member C1	GO:0005515	protein binding	F
AKR1C1	Aldo-keto reductase family 1 member C1	GO:0016655	oxidoreductase activity, acting on NAD(P)H, quinone or similar compound as acceptor	F
AKR1C1	Aldo-keto reductase family 1 member C1	GO:0018636	phenanthrene 9,10-monooxygenase activity	F
AKR1C1	Aldo-keto reductase family 1 member C1	GO:0030283	testosterone dehydrogenase [NAD(P)] activity	F
AKR1C1	Aldo-keto reductase family 1 member C1	GO:0031406	carboxylic acid binding	F
AKR1C1	Aldo-keto reductase family 1 member C1	GO:0032052	bile acid binding	F
AKR1C1	Aldo-keto reductase family 1 member C1	GO:0033703	3beta-hydroxy-5beta-steroid dehydrogenase activity	F
AKR1C1	Aldo-keto reductase family 1 member C1	GO:0033764	steroid dehydrogenase activity, acting on the CH-OH group of donors, NAD or NADP as acceptor	F
AKR1C1	Aldo-keto reductase family 1 member C1	GO:0035410	dihydrotestosterone 17-beta-dehydrogenase activity	F
AKR1C1	Aldo-keto reductase family 1 member C1	GO:0044594	17-beta-hydroxysteroid dehydrogenase (NAD+) activity	F
AKR1C1	Aldo-keto reductase family 1 member C1	GO:0047006	17-alpha,20-alpha-dihydroxypregn-4-en-3-one dehydrogenase activity	F
AKR1C1	Aldo-keto reductase family 1 member C1	GO:0047023	androsterone dehydrogenase activity	F
AKR1C1	Aldo-keto reductase family 1 member C1	GO:0047024	5alpha-androstane-3beta,17beta-diol dehydrogenase activity	F
AKR1C1	Aldo-keto reductase family 1 member C1	GO:0047042	androsterone dehydrogenase (B-specific) activity	F
AKR1C1	Aldo-keto reductase family 1 member C1	GO:0047044	androstan-3-alpha,17-beta-diol dehydrogenase activity	F
AKR1C1	Aldo-keto reductase family 1 member C1	GO:0047045	testosterone 17-beta-dehydrogenase (NADP+) activity	F
AKR1C1	Aldo-keto reductase family 1 member C1	GO:0047086	ketosteroid monooxygenase activity	F
AKR1C1	Aldo-keto reductase family 1 member C1	GO:0047115	trans-1,2-dihydrobenzene-1,2-diol dehydrogenase activity	F
AKR1C1	Aldo-keto reductase family 1 member C1	GO:0047718	indanol dehydrogenase activity	F
AKR1C3	Aldo-keto reductase family 1 member C3	GO:0001758	retinal dehydrogenase activity	F
AKR1C3	Aldo-keto reductase family 1 member C3	GO:0004032	alditol:NADP+ 1-oxidoreductase activity	F
AKR1C3	Aldo-keto reductase family 1 member C3	GO:0004033	aldo-keto reductase (NADP) activity	F
AKR1C3	Aldo-keto reductase family 1 member C3	GO:0004745	NAD-retinol dehydrogenase activity	F
AKR1C3	Aldo-keto reductase family 1 member C3	GO:0016655	oxidoreductase activity, acting on NAD(P)H, quinone or similar compound as acceptor	F
AKR1C3	Aldo-keto reductase family 1 member C3	GO:0018636	phenanthrene 9,10-monooxygenase activity	F
AKR1C3	Aldo-keto reductase family 1 member C3	GO:0032052	bile acid binding	F
AKR1C3	Aldo-keto reductase family 1 member C3	GO:0035410	dihydrotestosterone 17-beta-dehydrogenase activity	F
AKR1C3	Aldo-keto reductase family 1 member C3	GO:0036130	prostaglandin H2 endoperoxidase reductase activity	F
AKR1C3	Aldo-keto reductase family 1 member C3	GO:0036131	prostaglandin D2 11-ketoreductase activity	F
AKR1C3	Aldo-keto reductase family 1 member C3	GO:0044594	17-beta-hydroxysteroid dehydrogenase (NAD+) activity	F
AKR1C3	Aldo-keto reductase family 1 member C3	GO:0045550	geranylgeranyl reductase activity	F
AKR1C3	Aldo-keto reductase family 1 member C3	GO:0045703	ketoreductase activity	F
AKR1C3	Aldo-keto reductase family 1 member C3	GO:0047017	prostaglandin-F synthase activity	F
AKR1C3	Aldo-keto reductase family 1 member C3	GO:0047020	15-hydroxyprostaglandin-D dehydrogenase (NADP+) activity	F
AKR1C3	Aldo-keto reductase family 1 member C3	GO:0047023	androsterone dehydrogenase activity	F
AKR1C3	Aldo-keto reductase family 1 member C3	GO:0047024	5alpha-androstane-3beta,17beta-diol dehydrogenase activity	F
AKR1C3	Aldo-keto reductase family 1 member C3	GO:0047035	testosterone dehydrogenase (NAD+) activity	F
AKR1C3	Aldo-keto reductase family 1 member C3	GO:0047044	androstan-3-alpha,17-beta-diol dehydrogenase activity	F
AKR1C3	Aldo-keto reductase family 1 member C3	GO:0047045	testosterone 17-beta-dehydrogenase (NADP+) activity	F
AKR1C3	Aldo-keto reductase family 1 member C3	GO:0047086	ketosteroid monooxygenase activity	F
AKR1C3	Aldo-keto reductase family 1 member C3	GO:0047787	delta4-3-oxosteroid 5beta-reductase activity	F
AKR1C3	Aldo-keto reductase family 1 member C3	GO:0052650	NADP-retinol dehydrogenase activity	F
ALDH1A3	Aldehyde dehydrogenase family 1 member A3	GO:0001758	retinal dehydrogenase activity	F
ALDH1A3	Aldehyde dehydrogenase family 1 member A3	GO:0004029	aldehyde dehydrogenase (NAD+) activity	F
ALDH1A3	Aldehyde dehydrogenase family 1 member A3	GO:0004030	aldehyde dehydrogenase [NAD(P)+] activity	F
ALDH1A3	Aldehyde dehydrogenase family 1 member A3	GO:0042803	protein homodimerization activity	F
ALDH1A3	Aldehyde dehydrogenase family 1 member A3	GO:0070324	thyroid hormone binding	F
ALDH1A3	Aldehyde dehydrogenase family 1 member A3	GO:0070403	NAD+ binding	F
ALDOC	Fructose-bisphosphate aldolase C	GO:0004332	fructose-bisphosphate aldolase activity	F
ALDOC	Fructose-bisphosphate aldolase C	GO:0005515	protein binding	F
ALDOC	Fructose-bisphosphate aldolase C	GO:0008092	cytoskeletal protein binding	F
ALOX5AP	Arachidonate 5-lipoxygenase-activating protein	GO:0004051	arachidonate 5-lipoxygenase activity	F
ALOX5AP	Arachidonate 5-lipoxygenase-activating protein	GO:0004364	glutathione transferase activity	F
ALOX5AP	Arachidonate 5-lipoxygenase-activating protein	GO:0004464	leukotriene-C4 synthase activity	F
ALOX5AP	Arachidonate 5-lipoxygenase-activating protein	GO:0004602	glutathione peroxidase activity	F
ALOX5AP	Arachidonate 5-lipoxygenase-activating protein	GO:0005515	protein binding	F
ALOX5AP	Arachidonate 5-lipoxygenase-activating protein	GO:0008047	enzyme activator activity	F
ALOX5AP	Arachidonate 5-lipoxygenase-activating protein	GO:0019899	enzyme binding	F
ALOX5AP	Arachidonate 5-lipoxygenase-activating protein	GO:0042802	identical protein binding	F
ALOX5AP	Arachidonate 5-lipoxygenase-activating protein	GO:0044877	protein-containing complex binding	F
ALOX5AP	Arachidonate 5-lipoxygenase-activating protein	GO:0047485	protein N-terminus binding	F
ALOX5AP	Arachidonate 5-lipoxygenase-activating protein	GO:0050544	arachidonic acid binding	F
ANGPTL2	Angiopoietin-related protein 2	GO:0005102	signaling receptor binding	F
ANGPTL2	Angiopoietin-related protein 2	GO:0005515	protein binding	F
ANKRD2	Ankyrin repeat domain-containing protein 2	GO:0005515	protein binding	F
ANKRD2	Ankyrin repeat domain-containing protein 2	GO:0008307	structural constituent of muscle	F
ANKRD2	Ankyrin repeat domain-containing protein 2	GO:0043422	protein kinase B binding	F
ANKRD2	Ankyrin repeat domain-containing protein 2	GO:0061629	RNA polymerase II-specific DNA-binding transcription factor binding	F
ANKS4B	Ankyrin repeat and SAM domain-containing protein 4B	GO:0005515	protein binding	F
ANOS1	Anosmin-1	GO:0004867	serine-type endopeptidase inhibitor activity	F
ANOS1	Anosmin-1	GO:0005201	extracellular matrix structural constituent	F
ANOS1	Anosmin-1	GO:0005515	protein binding	F
ANOS1	Anosmin-1	GO:0008201	heparin binding	F
ANXA8	Annexin A8	GO:0005509	calcium ion binding	F
ANXA8	Annexin A8	GO:0005515	protein binding	F
ANXA8	Annexin A8	GO:0005544	calcium-dependent phospholipid binding	F
ANXA8	Annexin A8	GO:0005546	phosphatidylinositol-4,5-bisphosphate binding	F
ANXA8	Annexin A8	GO:0005547	phosphatidylinositol-3,4,5-trisphosphate binding	F
ANXA8	Annexin A8	GO:0043325	phosphatidylinositol-3,4-bisphosphate binding	F
ANXA8	Annexin A8	GO:0051015	actin filament binding	F
ANXA8L1	Annexin A8-like protein 1	GO:0005509	calcium ion binding	F
ANXA8L1	Annexin A8-like protein 1	GO:0005544	calcium-dependent phospholipid binding	F
APBB3	Amyloid-beta A4 precursor protein-binding family B member 3	GO:0001540	amyloid-beta binding	F
APBB3	Amyloid-beta A4 precursor protein-binding family B member 3	GO:0005515	protein binding	F
APBB3	Amyloid-beta A4 precursor protein-binding family B member 3	GO:0008134	transcription factor binding	F
APBB3	Amyloid-beta A4 precursor protein-binding family B member 3	GO:0050750	low-density lipoprotein particle receptor binding	F
APOC1	Apolipoprotein C-I	GO:0004859	phospholipase inhibitor activity	F
APOC1	Apolipoprotein C-I	GO:0005504	fatty acid binding	F
APOC1	Apolipoprotein C-I	GO:0005515	protein binding	F
APOC1	Apolipoprotein C-I	GO:0031210	phosphatidylcholine binding	F
APOC1	Apolipoprotein C-I	GO:0055102	lipase inhibitor activity	F
APOC1	Apolipoprotein C-I	GO:0060228	phosphatidylcholine-sterol O-acyltransferase activator activity	F
APOE	Apolipoprotein E	GO:0001540	amyloid-beta binding	F
APOE	Apolipoprotein E	GO:0005102	signaling receptor binding	F
APOE	Apolipoprotein E	GO:0005198	structural molecule activity	F
APOE	Apolipoprotein E	GO:0005319	lipid transporter activity	F
APOE	Apolipoprotein E	GO:0005515	protein binding	F
APOE	Apolipoprotein E	GO:0005543	phospholipid binding	F
APOE	Apolipoprotein E	GO:0008201	heparin binding	F
APOE	Apolipoprotein E	GO:0008289	lipid binding	F
APOE	Apolipoprotein E	GO:0016209	antioxidant activity	F
APOE	Apolipoprotein E	GO:0019899	enzyme binding	F
APOE	Apolipoprotein E	GO:0042802	identical protein binding	F
APOE	Apolipoprotein E	GO:0042803	protein homodimerization activity	F
APOE	Apolipoprotein E	GO:0043395	heparan sulfate proteoglycan binding	F
APOE	Apolipoprotein E	GO:0044877	protein-containing complex binding	F
APOE	Apolipoprotein E	GO:0046911	metal chelating activity	F
APOE	Apolipoprotein E	GO:0046983	protein dimerization activity	F
APOE	Apolipoprotein E	GO:0048156	tau protein binding	F
APOE	Apolipoprotein E	GO:0050750	low-density lipoprotein particle receptor binding	F
APOE	Apolipoprotein E	GO:0060228	phosphatidylcholine-sterol O-acyltransferase activator activity	F
APOE	Apolipoprotein E	GO:0070326	very-low-density lipoprotein particle receptor binding	F
APOE	Apolipoprotein E	GO:0071813	lipoprotein particle binding	F
APOE	Apolipoprotein E	GO:0120020	cholesterol transfer activity	F
APOL1	Apolipoprotein L1	GO:0005254	chloride channel activity	F
APOL1	Apolipoprotein L1	GO:0005515	protein binding	F
APOL1	Apolipoprotein L1	GO:0008289	lipid binding	F
APOL3	Apolipoprotein L3	GO:0005319	lipid transporter activity	F
APOL3	Apolipoprotein L3	GO:0008289	lipid binding	F
ARHGDIB	Rho GDP-dissociation inhibitor 2	GO:0003924	GTPase activity	F
ARHGDIB	Rho GDP-dissociation inhibitor 2	GO:0005094	Rho GDP-dissociation inhibitor activity	F
ARHGDIB	Rho GDP-dissociation inhibitor 2	GO:0005096	GTPase activator activity	F
ARHGDIB	Rho GDP-dissociation inhibitor 2	GO:0005515	protein binding	F
ARHGDIB	Rho GDP-dissociation inhibitor 2	GO:0031267	small GTPase binding	F
ARHGEF37	Rho guanine nucleotide exchange factor 37	GO:0005085	guanyl-nucleotide exchange factor activity	F
ARL10	ADP-ribosylation factor-like protein 10	GO:0003924	GTPase activity	F
ARL10	ADP-ribosylation factor-like protein 10	GO:0005525	GTP binding	F
ARL14	ADP-ribosylation factor-like protein 14	GO:0003924	GTPase activity	F
ARL14	ADP-ribosylation factor-like protein 14	GO:0005515	protein binding	F
ARL14	ADP-ribosylation factor-like protein 14	GO:0005525	GTP binding	F
ARPIN	Arpin	GO:0005515	protein binding	F
ASGR1	Asialoglycoprotein receptor 1	GO:0004873	asialoglycoprotein receptor activity	F
ASGR1	Asialoglycoprotein receptor 1	GO:0005515	protein binding	F
ASGR1	Asialoglycoprotein receptor 1	GO:0005537	mannose binding	F
ASGR1	Asialoglycoprotein receptor 1	GO:0042802	identical protein binding	F
ASGR1	Asialoglycoprotein receptor 1	GO:0042806	fucose binding	F
ASGR1	Asialoglycoprotein receptor 1	GO:0046872	metal ion binding	F
ATF7IP2	Activating transcription factor 7-interacting protein 2	GO:0003712	transcription coregulator activity	F
ATG9B	Autophagy-related protein 9B	GO:0017128	phospholipid scramblase activity	F
B3GNT3	N-acetyllactosaminide beta-1,3-N-acetylglucosaminyltransferase 3	GO:0008457	beta-galactosyl-N-acetylglucosaminylgalactosylglucosyl-ceramide beta-1,3-acetylglucosaminyltransferase activity	F
B3GNT3	N-acetyllactosaminide beta-1,3-N-acetylglucosaminyltransferase 3	GO:0008499	UDP-galactose:beta-N-acetylglucosamine beta-1,3-galactosyltransferase activity	F
B3GNT3	N-acetyllactosaminide beta-1,3-N-acetylglucosaminyltransferase 3	GO:0008532	N-acetyllactosaminide beta-1,3-N-acetylglucosaminyltransferase activity	F
B3GNT3	N-acetyllactosaminide beta-1,3-N-acetylglucosaminyltransferase 3	GO:0047223	beta-1,3-galactosyl-O-glycosyl-glycoprotein beta-1,3-N-acetylglucosaminyltransferase activity	F
BEX4	Protein BEX4	GO:0005515	protein binding	F
BEX4	Protein BEX4	GO:0042826	histone deacetylase binding	F
BEX4	Protein BEX4	GO:0043014	alpha-tubulin binding	F
BIRC7	Baculoviral IAP repeat-containing protein 7	GO:0004842	ubiquitin-protein transferase activity	F
BIRC7	Baculoviral IAP repeat-containing protein 7	GO:0004869	cysteine-type endopeptidase inhibitor activity	F
BIRC7	Baculoviral IAP repeat-containing protein 7	GO:0005515	protein binding	F
BIRC7	Baculoviral IAP repeat-containing protein 7	GO:0019899	enzyme binding	F
BIRC7	Baculoviral IAP repeat-containing protein 7	GO:0043027	cysteine-type endopeptidase inhibitor activity involved in apoptotic process	F
BIRC7	Baculoviral IAP repeat-containing protein 7	GO:0046872	metal ion binding	F
BIRC7	Baculoviral IAP repeat-containing protein 7	GO:0061630	ubiquitin protein ligase activity	F
BMF	Bcl-2-modifying factor	GO:0005515	protein binding	F
BMX	Cytoplasmic tyrosine-protein kinase BMX	GO:0004715	non-membrane spanning protein tyrosine kinase activity	F
BMX	Cytoplasmic tyrosine-protein kinase BMX	GO:0005515	protein binding	F
BMX	Cytoplasmic tyrosine-protein kinase BMX	GO:0005524	ATP binding	F
BMX	Cytoplasmic tyrosine-protein kinase BMX	GO:0046872	metal ion binding	F
C1orf21	Uncharacterized protein C1orf21	GO:0005515	protein binding	F
C6orf52	Putative uncharacterized protein C6orf52	GO:0000049	tRNA binding	F
CACNA2D3	Voltage-dependent calcium channel subunit alpha-2/delta-3	GO:0005245	voltage-gated calcium channel activity	F
CACNA2D3	Voltage-dependent calcium channel subunit alpha-2/delta-3	GO:0046872	metal ion binding	F
CACNB2	Voltage-dependent L-type calcium channel subunit beta-2	GO:0005245	voltage-gated calcium channel activity	F
CACNB2	Voltage-dependent L-type calcium channel subunit beta-2	GO:0005262	calcium channel activity	F
CACNB2	Voltage-dependent L-type calcium channel subunit beta-2	GO:0005515	protein binding	F
CACNB2	Voltage-dependent L-type calcium channel subunit beta-2	GO:0008331	high voltage-gated calcium channel activity	F
CACNB2	Voltage-dependent L-type calcium channel subunit beta-2	GO:0051015	actin filament binding	F
CACNB2	Voltage-dependent L-type calcium channel subunit beta-2	GO:0086007	voltage-gated calcium channel activity involved in cardiac muscle cell action potential	F
CACNB2	Voltage-dependent L-type calcium channel subunit beta-2	GO:0086056	voltage-gated calcium channel activity involved in AV node cell action potential	F
CACNB2	Voltage-dependent L-type calcium channel subunit beta-2	GO:0099626	voltage-gated calcium channel activity involved in regulation of presynaptic cytosolic calcium levels	F
CARD16	Caspase recruitment domain-containing protein 16	GO:0004197	cysteine-type endopeptidase activity	F
CARD16	Caspase recruitment domain-containing protein 16	GO:0004869	cysteine-type endopeptidase inhibitor activity	F
CARD16	Caspase recruitment domain-containing protein 16	GO:0005515	protein binding	F
CARD16	Caspase recruitment domain-containing protein 16	GO:0019900	kinase binding	F
CARD16	Caspase recruitment domain-containing protein 16	GO:0042802	identical protein binding	F
CARD16	Caspase recruitment domain-containing protein 16	GO:0050700	CARD domain binding	F
CARD16	Caspase recruitment domain-containing protein 16	GO:0089720	caspase binding	F
CASP1	Caspase-1	GO:0004175	endopeptidase activity	F
CASP1	Caspase-1	GO:0004197	cysteine-type endopeptidase activity	F
CASP1	Caspase-1	GO:0005515	protein binding	F
CASP1	Caspase-1	GO:0008656	cysteine-type endopeptidase activator activity involved in apoptotic process	F
CASP1	Caspase-1	GO:0019900	kinase binding	F
CASP1	Caspase-1	GO:0042802	identical protein binding	F
CASP1	Caspase-1	GO:0050700	CARD domain binding	F
CASP1	Caspase-1	GO:0089720	caspase binding	F
CASP4	Caspase-4	GO:0004197	cysteine-type endopeptidase activity	F
CASP4	Caspase-4	GO:0005515	protein binding	F
CASP4	Caspase-4	GO:0050700	CARD domain binding	F
CASP4	Caspase-4	GO:0097153	cysteine-type endopeptidase activity involved in apoptotic process	F
CASP4	Caspase-4	GO:0097200	cysteine-type endopeptidase activity involved in execution phase of apoptosis	F
CATSPER3	Cation channel sperm-associated protein 3	GO:0005245	voltage-gated calcium channel activity	F
CCND2	G1/S-specific cyclin-D2	GO:0005515	protein binding	F
CCND2	G1/S-specific cyclin-D2	GO:0016538	cyclin-dependent protein serine/threonine kinase regulator activity	F
CCND2	G1/S-specific cyclin-D2	GO:0019901	protein kinase binding	F
CCR3	C-C chemokine receptor type 3	GO:0004950	chemokine receptor activity	F
CCR3	C-C chemokine receptor type 3	GO:0005515	protein binding	F
CCR3	C-C chemokine receptor type 3	GO:0019957	C-C chemokine binding	F
CD14	Monocyte differentiation antigen CD14	GO:0001530	lipopolysaccharide binding	F
CD14	Monocyte differentiation antigen CD14	GO:0001847	opsonin receptor activity	F
CD14	Monocyte differentiation antigen CD14	GO:0001875	lipopolysaccharide immune receptor activity	F
CD14	Monocyte differentiation antigen CD14	GO:0005515	protein binding	F
CD14	Monocyte differentiation antigen CD14	GO:0016019	peptidoglycan immune receptor activity	F
CD14	Monocyte differentiation antigen CD14	GO:0070891	lipoteichoic acid binding	F
CD22	B-cell receptor CD22	GO:0001791	IgM binding	F
CD22	B-cell receptor CD22	GO:0005102	signaling receptor binding	F
CD22	B-cell receptor CD22	GO:0005515	protein binding	F
CD22	B-cell receptor CD22	GO:0019903	protein phosphatase binding	F
CD22	B-cell receptor CD22	GO:0030246	carbohydrate binding	F
CD22	B-cell receptor CD22	GO:0033691	sialic acid binding	F
CD22	B-cell receptor CD22	GO:0042609	CD4 receptor binding	F
CDH17	Cadherin-17	GO:0005178	integrin binding	F
CDH17	Cadherin-17	GO:0005427	proton-dependent oligopeptide secondary active transmembrane transporter activity	F
CDH17	Cadherin-17	GO:0005509	calcium ion binding	F
CDH17	Cadherin-17	GO:0005515	protein binding	F
CDH17	Cadherin-17	GO:0045296	cadherin binding	F
CDH3	Cadherin-3	GO:0003674	molecular_function	F
CDH3	Cadherin-3	GO:0005509	calcium ion binding	F
CDH3	Cadherin-3	GO:0045296	cadherin binding	F
CDH4	Cadherin-4	GO:0005509	calcium ion binding	F
CDH4	Cadherin-4	GO:0045296	cadherin binding	F
CELSR1	Cadherin EGF LAG seven-pass G-type receptor 1	GO:0004930	G protein-coupled receptor activity	F
CELSR1	Cadherin EGF LAG seven-pass G-type receptor 1	GO:0005509	calcium ion binding	F
CELSR3	Cadherin EGF LAG seven-pass G-type receptor 3	GO:0004930	G protein-coupled receptor activity	F
CELSR3	Cadherin EGF LAG seven-pass G-type receptor 3	GO:0005509	calcium ion binding	F
CELSR3	Cadherin EGF LAG seven-pass G-type receptor 3	GO:0005515	protein binding	F
CEMIP2	Cell surface hyaluronidase	GO:0004415	hyalurononglucosaminidase activity	F
CEMIP2	Cell surface hyaluronidase	GO:0005509	calcium ion binding	F
CEMIP2	Cell surface hyaluronidase	GO:0045296	cadherin binding	F
CHRD	Chordin	GO:0005515	protein binding	F
CHRD	Chordin	GO:0019955	cytokine binding	F
CHRD	Chordin	GO:0036122	BMP binding	F
CHRM5	Muscarinic acetylcholine receptor M5	GO:0004435	phosphatidylinositol phospholipase C activity	F
CHRM5	Muscarinic acetylcholine receptor M5	GO:0004993	G protein-coupled serotonin receptor activity	F
CHRM5	Muscarinic acetylcholine receptor M5	GO:0005515	protein binding	F
CHRM5	Muscarinic acetylcholine receptor M5	GO:0016907	G protein-coupled acetylcholine receptor activity	F
CHST2	Carbohydrate sulfotransferase 2	GO:0001517	N-acetylglucosamine 6-O-sulfotransferase activity	F
CHST2	Carbohydrate sulfotransferase 2	GO:0008146	sulfotransferase activity	F
CHST6	Carbohydrate sulfotransferase 6	GO:0001517	N-acetylglucosamine 6-O-sulfotransferase activity	F
CHST6	Carbohydrate sulfotransferase 6	GO:0045130	keratan sulfotransferase activity	F
CHSY3	Chondroitin sulfate synthase 3	GO:0046872	metal ion binding	F
CHSY3	Chondroitin sulfate synthase 3	GO:0047238	glucuronosyl-N-acetylgalactosaminyl-proteoglycan 4-beta-N-acetylgalactosaminyltransferase activity	F
CHSY3	Chondroitin sulfate synthase 3	GO:0050510	N-acetylgalactosaminyl-proteoglycan 3-beta-glucuronosyltransferase activity	F
CIB2	Calcium and integrin-binding family member 2	GO:0000287	magnesium ion binding	F
CIB2	Calcium and integrin-binding family member 2	GO:0005178	integrin binding	F
CIB2	Calcium and integrin-binding family member 2	GO:0005509	calcium ion binding	F
CIB2	Calcium and integrin-binding family member 2	GO:0005515	protein binding	F
CIB2	Calcium and integrin-binding family member 2	GO:0042803	protein homodimerization activity	F
CISH	Cytokine-inducible SH2-containing protein	GO:0003674	molecular_function	F
CISH	Cytokine-inducible SH2-containing protein	GO:0005515	protein binding	F
CISH	Cytokine-inducible SH2-containing protein	GO:0046935	1-phosphatidylinositol-3-kinase regulator activity	F
CITED1	Cbp/p300-interacting transactivator 1	GO:0003682	chromatin binding	F
CITED1	Cbp/p300-interacting transactivator 1	GO:0003713	transcription coactivator activity	F
CITED1	Cbp/p300-interacting transactivator 1	GO:0005515	protein binding	F
CITED1	Cbp/p300-interacting transactivator 1	GO:0008022	protein C-terminus binding	F
CITED1	Cbp/p300-interacting transactivator 1	GO:0042803	protein homodimerization activity	F
CITED1	Cbp/p300-interacting transactivator 1	GO:0050693	LBD domain binding	F
CITED1	Cbp/p300-interacting transactivator 1	GO:0070410	co-SMAD binding	F
CITED4	Cbp/p300-interacting transactivator 4	GO:0003713	transcription coactivator activity	F
CLDN23	Claudin-23	GO:0005198	structural molecule activity	F
CLDN23	Claudin-23	GO:0005515	protein binding	F
CLDN23	Claudin-23	GO:0042802	identical protein binding	F
CLDN2	Claudin-2	GO:0005198	structural molecule activity	F
CLDN2	Claudin-2	GO:0005515	protein binding	F
CLDN2	Claudin-2	GO:0042802	identical protein binding	F
CLEC2B	C-type lectin domain family 2 member B	GO:0005515	protein binding	F
CLEC2B	C-type lectin domain family 2 member B	GO:0030246	carbohydrate binding	F
CLEC2B	C-type lectin domain family 2 member B	GO:0042802	identical protein binding	F
CLEC4E	C-type lectin domain family 4 member E	GO:0005509	calcium ion binding	F
CLEC4E	C-type lectin domain family 4 member E	GO:0005515	protein binding	F
CLEC4E	C-type lectin domain family 4 member E	GO:0030246	carbohydrate binding	F
CLEC4E	C-type lectin domain family 4 member E	GO:0038187	pattern recognition receptor activity	F
CLEC4E	C-type lectin domain family 4 member E	GO:0051861	glycolipid binding	F
CLSTN2	Calsyntenin-2	GO:0001540	amyloid-beta binding	F
CLSTN2	Calsyntenin-2	GO:0005509	calcium ion binding	F
CLSTN2	Calsyntenin-2	GO:0019894	kinesin binding	F
CLSTN2	Calsyntenin-2	GO:0042988	X11-like protein binding	F
CMBL	Carboxymethylenebutenolidase homolog	GO:0016787	hydrolase activity	F
CNTN6	Contactin-6	GO:0098632	cell-cell adhesion mediator activity	F
COL15A1	Collagen alpha-1(XV) chain	GO:0005201	extracellular matrix structural constituent	F
COL15A1	Collagen alpha-1(XV) chain	GO:0030020	extracellular matrix structural constituent conferring tensile strength	F
COL17A1	Collagen alpha-1(XVII) chain	GO:0005201	extracellular matrix structural constituent	F
COL17A1	Collagen alpha-1(XVII) chain	GO:0005515	protein binding	F
COL17A1	Collagen alpha-1(XVII) chain	GO:0030020	extracellular matrix structural constituent conferring tensile strength	F
COL5A1	Collagen alpha-1(V) chain	GO:0005178	integrin binding	F
COL5A1	Collagen alpha-1(V) chain	GO:0005201	extracellular matrix structural constituent	F
COL5A1	Collagen alpha-1(V) chain	GO:0005515	protein binding	F
COL5A1	Collagen alpha-1(V) chain	GO:0008201	heparin binding	F
COL5A1	Collagen alpha-1(V) chain	GO:0030020	extracellular matrix structural constituent conferring tensile strength	F
COL5A1	Collagen alpha-1(V) chain	GO:0043394	proteoglycan binding	F
COL5A1	Collagen alpha-1(V) chain	GO:0046872	metal ion binding	F
COL5A1	Collagen alpha-1(V) chain	GO:0048407	platelet-derived growth factor binding	F
COL7A1	Collagen alpha-1(VII) chain	GO:0004867	serine-type endopeptidase inhibitor activity	F
COL7A1	Collagen alpha-1(VII) chain	GO:0005201	extracellular matrix structural constituent	F
COL7A1	Collagen alpha-1(VII) chain	GO:0005515	protein binding	F
COL7A1	Collagen alpha-1(VII) chain	GO:0030020	extracellular matrix structural constituent conferring tensile strength	F
COL9A2	Collagen alpha-2(IX) chain	GO:0005201	extracellular matrix structural constituent	F
COL9A2	Collagen alpha-2(IX) chain	GO:0005515	protein binding	F
COL9A2	Collagen alpha-2(IX) chain	GO:0030020	extracellular matrix structural constituent conferring tensile strength	F
CPA4	Carboxypeptidase A4	GO:0004181	metallocarboxypeptidase activity	F
CPA4	Carboxypeptidase A4	GO:0008270	zinc ion binding	F
CRELD1	Protein disulfide isomerase CRELD1	GO:0003756	protein disulfide isomerase activity	F
CRELD1	Protein disulfide isomerase CRELD1	GO:0005201	extracellular matrix structural constituent	F
CRELD1	Protein disulfide isomerase CRELD1	GO:0005509	calcium ion binding	F
CRELD1	Protein disulfide isomerase CRELD1	GO:0005515	protein binding	F
CRISPLD1	Cysteine-rich secretory protein LCCL domain-containing 1	GO:0003674	molecular_function	F
CRISPLD2	Cysteine-rich secretory protein LCCL domain-containing 2	GO:0005539	glycosaminoglycan binding	F
CRISPLD2	Cysteine-rich secretory protein LCCL domain-containing 2	GO:0008201	heparin binding	F
CSDC2	Cold shock domain-containing protein C2	GO:0003723	RNA binding	F
CSDC2	Cold shock domain-containing protein C2	GO:0003730	mRNA 3'-UTR binding	F
CSDC2	Cold shock domain-containing protein C2	GO:0005515	protein binding	F
CSPG5	Chondroitin sulfate proteoglycan 5	GO:0005515	protein binding	F
CSPG5	Chondroitin sulfate proteoglycan 5	GO:0008083	growth factor activity	F
CSTA	Cystatin-A	GO:0002020	protease binding	F
CSTA	Cystatin-A	GO:0004869	cysteine-type endopeptidase inhibitor activity	F
CSTA	Cystatin-A	GO:0005515	protein binding	F
CYP11A1	Cholesterol side-chain cleavage enzyme, mitochondrial	GO:0005506	iron ion binding	F
CYP11A1	Cholesterol side-chain cleavage enzyme, mitochondrial	GO:0005515	protein binding	F
CYP11A1	Cholesterol side-chain cleavage enzyme, mitochondrial	GO:0008386	cholesterol monooxygenase (side-chain-cleaving) activity	F
CYP11A1	Cholesterol side-chain cleavage enzyme, mitochondrial	GO:0020037	heme binding	F
CYP1A1	Cytochrome P450 1A1	GO:0004497	monooxygenase activity	F
CYP1A1	Cytochrome P450 1A1	GO:0005506	iron ion binding	F
CYP1A1	Cytochrome P450 1A1	GO:0005515	protein binding	F
CYP1A1	Cytochrome P450 1A1	GO:0008391	arachidonic acid monooxygenase activity	F
CYP1A1	Cytochrome P450 1A1	GO:0016491	oxidoreductase activity	F
CYP1A1	Cytochrome P450 1A1	GO:0016679	oxidoreductase activity, acting on diphenols and related substances as donors	F
CYP1A1	Cytochrome P450 1A1	GO:0016711	flavonoid 3'-monooxygenase activity	F
CYP1A1	Cytochrome P450 1A1	GO:0019825	oxygen binding	F
CYP1A1	Cytochrome P450 1A1	GO:0019899	enzyme binding	F
CYP1A1	Cytochrome P450 1A1	GO:0020037	heme binding	F
CYP1A1	Cytochrome P450 1A1	GO:0030544	Hsp70 protein binding	F
CYP1A1	Cytochrome P450 1A1	GO:0032451	demethylase activity	F
CYP1A1	Cytochrome P450 1A1	GO:0051879	Hsp90 protein binding	F
CYP1A1	Cytochrome P450 1A1	GO:0070330	aromatase activity	F
CYP1A1	Cytochrome P450 1A1	GO:0070576	vitamin D 24-hydroxylase activity	F
CYP1A1	Cytochrome P450 1A1	GO:0101020	estrogen 16-alpha-hydroxylase activity	F
CYP1A1	Cytochrome P450 1A1	GO:0101021	estrogen 2-hydroxylase activity	F
CYP1A1	Cytochrome P450 1A1	GO:0102033	long-chain fatty acid omega-hydroxylase activity	F
CYP1A1	Cytochrome P450 1A1	GO:0106256	hydroperoxy icosatetraenoate dehydratase activity	F
CYP1A1	Cytochrome P450 1A1	GO:0120319	long-chain fatty acid omega-1 hydroxylase activity	F
CYP26B1	Cytochrome P450 26B1	GO:0001972	retinoic acid binding	F
CYP26B1	Cytochrome P450 26B1	GO:0004497	monooxygenase activity	F
CYP26B1	Cytochrome P450 26B1	GO:0005506	iron ion binding	F
CYP26B1	Cytochrome P450 26B1	GO:0005515	protein binding	F
CYP26B1	Cytochrome P450 26B1	GO:0008401	retinoic acid 4-hydroxylase activity	F
CYP26B1	Cytochrome P450 26B1	GO:0016709	oxidoreductase activity, acting on paired donors, with incorporation or reduction of molecular oxygen, NAD(P)H as one donor, and incorporation of one atom of oxygen	F
CYP26B1	Cytochrome P450 26B1	GO:0020037	heme binding	F
CYP2B6	Cytochrome P450 2B6	GO:0004497	monooxygenase activity	F
CYP2B6	Cytochrome P450 2B6	GO:0005506	iron ion binding	F
CYP2B6	Cytochrome P450 2B6	GO:0008390	testosterone 16-alpha-hydroxylase activity	F
CYP2B6	Cytochrome P450 2B6	GO:0008392	arachidonic acid epoxygenase activity	F
CYP2B6	Cytochrome P450 2B6	GO:0016712	oxidoreductase activity, acting on paired donors, with incorporation or reduction of molecular oxygen, reduced flavin or flavoprotein as one donor, and incorporation of one atom of oxygen	F
CYP2B6	Cytochrome P450 2B6	GO:0020037	heme binding	F
CYP2B6	Cytochrome P450 2B6	GO:0062184	testosterone 16-beta-hydroxylase activity	F
CYP2B6	Cytochrome P450 2B6	GO:0062187	anandamide 8,9 epoxidase activity	F
CYP2B6	Cytochrome P450 2B6	GO:0062188	anandamide 11,12 epoxidase activity	F
CYP2B6	Cytochrome P450 2B6	GO:0062189	anandamide 14,15 epoxidase activity	F
CYP2B6	Cytochrome P450 2B6	GO:0101021	estrogen 2-hydroxylase activity	F
DAAM2	Disheveled-associated activator of morphogenesis 2	GO:0003779	actin binding	F
DAAM2	Disheveled-associated activator of morphogenesis 2	GO:0005515	protein binding	F
DAAM2	Disheveled-associated activator of morphogenesis 2	GO:0031267	small GTPase binding	F
DDX25	ATP-dependent RNA helicase DDX25	GO:0003723	RNA binding	F
DDX25	ATP-dependent RNA helicase DDX25	GO:0003724	RNA helicase activity	F
DDX25	ATP-dependent RNA helicase DDX25	GO:0005515	protein binding	F
DDX25	ATP-dependent RNA helicase DDX25	GO:0005524	ATP binding	F
DDX25	ATP-dependent RNA helicase DDX25	GO:0016887	ATP hydrolysis activity	F
DENND2A	DENN domain-containing protein 2A	GO:0005085	guanyl-nucleotide exchange factor activity	F
DIPK1B	Divergent protein kinase domain 1B	GO:0005515	protein binding	F
DNAH11	Dynein axonemal heavy chain 11	GO:0005524	ATP binding	F
DNAH11	Dynein axonemal heavy chain 11	GO:0008569	minus-end-directed microtubule motor activity	F
DNAH11	Dynein axonemal heavy chain 11	GO:0045505	dynein intermediate chain binding	F
DNAH11	Dynein axonemal heavy chain 11	GO:0051959	dynein light intermediate chain binding	F
DNHD1	Dynein heavy chain domain-containing protein 1	GO:0005524	ATP binding	F
DNHD1	Dynein heavy chain domain-containing protein 1	GO:0008569	minus-end-directed microtubule motor activity	F
DNHD1	Dynein heavy chain domain-containing protein 1	GO:0045505	dynein intermediate chain binding	F
DNHD1	Dynein heavy chain domain-containing protein 1	GO:0051959	dynein light intermediate chain binding	F
DOCK3	Dedicator of cytokinesis protein 3	GO:0005085	guanyl-nucleotide exchange factor activity	F
DOCK3	Dedicator of cytokinesis protein 3	GO:0005096	GTPase activator activity	F
DOCK3	Dedicator of cytokinesis protein 3	GO:0005515	protein binding	F
DOCK3	Dedicator of cytokinesis protein 3	GO:0017124	SH3 domain binding	F
DOCK3	Dedicator of cytokinesis protein 3	GO:0031267	small GTPase binding	F
DOK3	Docking protein 3	GO:0005515	protein binding	F
DPF3	Zinc finger protein DPF3	GO:0008270	zinc ion binding	F
DPP10	Inactive dipeptidyl peptidase 10	GO:0008236	serine-type peptidase activity	F
DPP10	Inactive dipeptidyl peptidase 10	GO:0008239	dipeptidyl-peptidase activity	F
DPP10	Inactive dipeptidyl peptidase 10	GO:0015459	potassium channel regulator activity	F
DPP10	Inactive dipeptidyl peptidase 10	GO:0044325	transmembrane transporter binding	F
DPYS	Dihydropyrimidinase	GO:0004157	dihydropyrimidinase activity	F
DPYS	Dihydropyrimidinase	GO:0005515	protein binding	F
DPYS	Dihydropyrimidinase	GO:0008270	zinc ion binding	F
DPYS	Dihydropyrimidinase	GO:0042802	identical protein binding	F
DPYS	Dihydropyrimidinase	GO:0051219	phosphoprotein binding	F
DPYSL4	Dihydropyrimidinase-related protein 4	GO:0004157	dihydropyrimidinase activity	F
DPYSL4	Dihydropyrimidinase-related protein 4	GO:0005515	protein binding	F
DPYSL4	Dihydropyrimidinase-related protein 4	GO:0016812	hydrolase activity, acting on carbon-nitrogen (but not peptide) bonds, in cyclic amides	F
DPYSL4	Dihydropyrimidinase-related protein 4	GO:0031005	filamin binding	F
DSP	Desmoplakin	GO:0003723	RNA binding	F
DSP	Desmoplakin	GO:0005080	protein kinase C binding	F
DSP	Desmoplakin	GO:0005198	structural molecule activity	F
DSP	Desmoplakin	GO:0005200	structural constituent of cytoskeleton	F
DSP	Desmoplakin	GO:0005515	protein binding	F
DSP	Desmoplakin	GO:0086083	cell adhesive protein binding involved in bundle of His cell-Purkinje myocyte communication	F
DSP	Desmoplakin	GO:0097110	scaffold protein binding	F
DTX1	E3 ubiquitin-protein ligase DTX1	GO:0003713	transcription coactivator activity	F
DTX1	E3 ubiquitin-protein ligase DTX1	GO:0005112	Notch binding	F
DTX1	E3 ubiquitin-protein ligase DTX1	GO:0005515	protein binding	F
DTX1	E3 ubiquitin-protein ligase DTX1	GO:0008270	zinc ion binding	F
DTX1	E3 ubiquitin-protein ligase DTX1	GO:0017124	SH3 domain binding	F
DTX1	E3 ubiquitin-protein ligase DTX1	GO:0031625	ubiquitin protein ligase binding	F
DTX1	E3 ubiquitin-protein ligase DTX1	GO:0061630	ubiquitin protein ligase activity	F
DTX4	E3 ubiquitin-protein ligase DTX4	GO:0004842	ubiquitin-protein transferase activity	F
DTX4	E3 ubiquitin-protein ligase DTX4	GO:0008270	zinc ion binding	F
DTX4	E3 ubiquitin-protein ligase DTX4	GO:0061630	ubiquitin protein ligase activity	F
DUSP15	Dual specificity protein phosphatase 15	GO:0004725	protein tyrosine phosphatase activity	F
DUSP15	Dual specificity protein phosphatase 15	GO:0005515	protein binding	F
DUSP15	Dual specificity protein phosphatase 15	GO:0008138	protein tyrosine/serine/threonine phosphatase activity	F
DUSP15	Dual specificity protein phosphatase 15	GO:0016791	phosphatase activity	F
DUSP15	Dual specificity protein phosphatase 15	GO:0017018	myosin phosphatase activity	F
EBF3	Transcription factor COE3	GO:0000978	RNA polymerase II cis-regulatory region sequence-specific DNA binding	F
EBF3	Transcription factor COE3	GO:0000981	DNA-binding transcription factor activity, RNA polymerase II-specific	F
EBF3	Transcription factor COE3	GO:0046872	metal ion binding	F
EFNB3	Ephrin-B3	GO:0001618	virus receptor activity	F
EFNB3	Ephrin-B3	GO:0005005	transmembrane-ephrin receptor activity	F
EFNB3	Ephrin-B3	GO:0005515	protein binding	F
EFNB3	Ephrin-B3	GO:0046875	ephrin receptor binding	F
EGR1	Early growth response protein 1	GO:0000976	transcription cis-regulatory region binding	F
EGR1	Early growth response protein 1	GO:0000977	RNA polymerase II transcription regulatory region sequence-specific DNA binding	F
EGR1	Early growth response protein 1	GO:0000978	RNA polymerase II cis-regulatory region sequence-specific DNA binding	F
EGR1	Early growth response protein 1	GO:0000981	DNA-binding transcription factor activity, RNA polymerase II-specific	F
EGR1	Early growth response protein 1	GO:0001228	DNA-binding transcription activator activity, RNA polymerase II-specific	F
EGR1	Early growth response protein 1	GO:0003677	DNA binding	F
EGR1	Early growth response protein 1	GO:0003700	DNA-binding transcription factor activity	F
EGR1	Early growth response protein 1	GO:0005515	protein binding	F
EGR1	Early growth response protein 1	GO:0008270	zinc ion binding	F
EGR1	Early growth response protein 1	GO:0010385	double-stranded methylated DNA binding	F
EGR1	Early growth response protein 1	GO:0035035	histone acetyltransferase binding	F
EGR1	Early growth response protein 1	GO:0043565	sequence-specific DNA binding	F
EGR1	Early growth response protein 1	GO:0044729	hemi-methylated DNA-binding	F
EGR1	Early growth response protein 1	GO:1990837	sequence-specific double-stranded DNA binding	F
EGR1	Early growth response protein 1	GO:1990841	promoter-specific chromatin binding	F
EHF	ETS homologous factor	GO:0000978	RNA polymerase II cis-regulatory region sequence-specific DNA binding	F
EHF	ETS homologous factor	GO:0000981	DNA-binding transcription factor activity, RNA polymerase II-specific	F
EHF	ETS homologous factor	GO:0001228	DNA-binding transcription activator activity, RNA polymerase II-specific	F
EHF	ETS homologous factor	GO:0003677	DNA binding	F
ELFN1	Protein ELFN1	GO:0004864	protein phosphatase inhibitor activity	F
ELMO3	Engulfment and cell motility protein 3	GO:0005515	protein binding	F
ELMO3	Engulfment and cell motility protein 3	GO:0017124	SH3 domain binding	F
EML1	Echinoderm microtubule-associated protein-like 1	GO:0005509	calcium ion binding	F
EML1	Echinoderm microtubule-associated protein-like 1	GO:0005515	protein binding	F
EML1	Echinoderm microtubule-associated protein-like 1	GO:0008017	microtubule binding	F
EML1	Echinoderm microtubule-associated protein-like 1	GO:0015631	tubulin binding	F
ENDOD1	Endonuclease domain-containing 1 protein	GO:0003676	nucleic acid binding	F
ENDOD1	Endonuclease domain-containing 1 protein	GO:0004519	endonuclease activity	F
ENDOD1	Endonuclease domain-containing 1 protein	GO:0005515	protein binding	F
ENDOD1	Endonuclease domain-containing 1 protein	GO:0046872	metal ion binding	F
ENOX1	Ecto-NOX disulfide-thiol exchanger 1	GO:0003723	RNA binding	F
ENOX1	Ecto-NOX disulfide-thiol exchanger 1	GO:0003756	protein disulfide isomerase activity	F
ENOX1	Ecto-NOX disulfide-thiol exchanger 1	GO:0003954	NADH dehydrogenase activity	F
ENOX1	Ecto-NOX disulfide-thiol exchanger 1	GO:0005515	protein binding	F
EPHA7	Ephrin type-A receptor 7	GO:0004713	protein tyrosine kinase activity	F
EPHA7	Ephrin type-A receptor 7	GO:0005004	GPI-linked ephrin receptor activity	F
EPHA7	Ephrin type-A receptor 7	GO:0005005	transmembrane-ephrin receptor activity	F
EPHA7	Ephrin type-A receptor 7	GO:0005515	protein binding	F
EPHA7	Ephrin type-A receptor 7	GO:0005524	ATP binding	F
EPHA7	Ephrin type-A receptor 7	GO:0008046	axon guidance receptor activity	F
EPHA7	Ephrin type-A receptor 7	GO:0019838	growth factor binding	F
EPHA7	Ephrin type-A receptor 7	GO:0045499	chemorepellent activity	F
EPHA7	Ephrin type-A receptor 7	GO:0046875	ephrin receptor binding	F
EPPK1	Epiplakin	GO:0003723	RNA binding	F
EPPK1	Epiplakin	GO:0005198	structural molecule activity	F
EPPK1	Epiplakin	GO:0005515	protein binding	F
EPPK1	Epiplakin	GO:0019215	intermediate filament binding	F
EPPK1	Epiplakin	GO:1990254	keratin filament binding	F
ERBB3	Receptor tyrosine-protein kinase erbB-3	GO:0004713	protein tyrosine kinase activity	F
ERBB3	Receptor tyrosine-protein kinase erbB-3	GO:0004888	transmembrane signaling receptor activity	F
ERBB3	Receptor tyrosine-protein kinase erbB-3	GO:0005515	protein binding	F
ERBB3	Receptor tyrosine-protein kinase erbB-3	GO:0005524	ATP binding	F
ERBB3	Receptor tyrosine-protein kinase erbB-3	GO:0019838	growth factor binding	F
ERBB3	Receptor tyrosine-protein kinase erbB-3	GO:0030296	protein tyrosine kinase activator activity	F
ERBB3	Receptor tyrosine-protein kinase erbB-3	GO:0031625	ubiquitin protein ligase binding	F
ERBB3	Receptor tyrosine-protein kinase erbB-3	GO:0038131	neuregulin receptor activity	F
ERBB3	Receptor tyrosine-protein kinase erbB-3	GO:0038132	neuregulin binding	F
ERBB3	Receptor tyrosine-protein kinase erbB-3	GO:0042802	identical protein binding	F
ERBB3	Receptor tyrosine-protein kinase erbB-3	GO:0043125	ErbB-3 class receptor binding	F
ERBB3	Receptor tyrosine-protein kinase erbB-3	GO:0046982	protein heterodimerization activity	F
F5	Coagulation factor V	GO:0005507	copper ion binding	F
F5	Coagulation factor V	GO:0005515	protein binding	F
FAM167A	Protein FAM167A	GO:0005515	protein binding	F
FAM50B	Protein FAM50B	GO:0005515	protein binding	F
FGB	Fibrinogen beta chain	GO:0005102	signaling receptor binding	F
FGB	Fibrinogen beta chain	GO:0005198	structural molecule activity	F
FGB	Fibrinogen beta chain	GO:0005201	extracellular matrix structural constituent	F
FGB	Fibrinogen beta chain	GO:0005515	protein binding	F
FGB	Fibrinogen beta chain	GO:0050839	cell adhesion molecule binding	F
FGB	Fibrinogen beta chain	GO:0051087	chaperone binding	F
FGF14	Fibroblast growth factor 14	GO:0005515	protein binding	F
FGF14	Fibroblast growth factor 14	GO:0008083	growth factor activity	F
FGF1	Fibroblast growth factor 1	GO:0005104	fibroblast growth factor receptor binding	F
FGF1	Fibroblast growth factor 1	GO:0005178	integrin binding	F
FGF1	Fibroblast growth factor 1	GO:0005515	protein binding	F
FGF1	Fibroblast growth factor 1	GO:0008083	growth factor activity	F
FGF1	Fibroblast growth factor 1	GO:0008201	heparin binding	F
FGF1	Fibroblast growth factor 1	GO:0030544	Hsp70 protein binding	F
FGF1	Fibroblast growth factor 1	GO:0044548	S100 protein binding	F
FGFBP1	Fibroblast growth factor-binding protein 1	GO:0005515	protein binding	F
FGFBP1	Fibroblast growth factor-binding protein 1	GO:0008201	heparin binding	F
FGFBP1	Fibroblast growth factor-binding protein 1	GO:0017134	fibroblast growth factor binding	F
FGFBP1	Fibroblast growth factor-binding protein 1	GO:0019838	growth factor binding	F
FGFR1	Fibroblast growth factor receptor 1	GO:0004713	protein tyrosine kinase activity	F
FGFR1	Fibroblast growth factor receptor 1	GO:0005007	fibroblast growth factor receptor activity	F
FGFR1	Fibroblast growth factor receptor 1	GO:0005515	protein binding	F
FGFR1	Fibroblast growth factor receptor 1	GO:0005524	ATP binding	F
FGFR1	Fibroblast growth factor receptor 1	GO:0008201	heparin binding	F
FGFR1	Fibroblast growth factor receptor 1	GO:0017134	fibroblast growth factor binding	F
FGFR1	Fibroblast growth factor receptor 1	GO:0042802	identical protein binding	F
FGFR1	Fibroblast growth factor receptor 1	GO:0042803	protein homodimerization activity	F
FGFR1	Fibroblast growth factor receptor 1	GO:0090722	receptor-receptor interaction	F
FNDC11	Fibronectin type III domain-containing protein 11	GO:0005515	protein binding	F
FOXC2	Forkhead box protein C2	GO:0000976	transcription cis-regulatory region binding	F
FOXC2	Forkhead box protein C2	GO:0000977	RNA polymerase II transcription regulatory region sequence-specific DNA binding	F
FOXC2	Forkhead box protein C2	GO:0000978	RNA polymerase II cis-regulatory region sequence-specific DNA binding	F
FOXC2	Forkhead box protein C2	GO:0000981	DNA-binding transcription factor activity, RNA polymerase II-specific	F
FOXC2	Forkhead box protein C2	GO:0001216	DNA-binding transcription activator activity	F
FOXC2	Forkhead box protein C2	GO:0001228	DNA-binding transcription activator activity, RNA polymerase II-specific	F
FOXC2	Forkhead box protein C2	GO:0005515	protein binding	F
FOXC2	Forkhead box protein C2	GO:0031490	chromatin DNA binding	F
FOXC2	Forkhead box protein C2	GO:0042802	identical protein binding	F
FOXC2	Forkhead box protein C2	GO:0043565	sequence-specific DNA binding	F
FOXC2	Forkhead box protein C2	GO:1990837	sequence-specific double-stranded DNA binding	F
FOXC2	Forkhead box protein C2	GO:1990841	promoter-specific chromatin binding	F
FOXL1	Forkhead box protein L1	GO:0000978	RNA polymerase II cis-regulatory region sequence-specific DNA binding	F
FOXL1	Forkhead box protein L1	GO:0000981	DNA-binding transcription factor activity, RNA polymerase II-specific	F
FOXL1	Forkhead box protein L1	GO:0003677	DNA binding	F
FOXL1	Forkhead box protein L1	GO:0003700	DNA-binding transcription factor activity	F
FOXL1	Forkhead box protein L1	GO:0008301	DNA binding, bending	F
FOXL1	Forkhead box protein L1	GO:0043565	sequence-specific DNA binding	F
FOXQ1	Forkhead box protein Q1	GO:0000978	RNA polymerase II cis-regulatory region sequence-specific DNA binding	F
FOXQ1	Forkhead box protein Q1	GO:0000981	DNA-binding transcription factor activity, RNA polymerase II-specific	F
FOXQ1	Forkhead box protein Q1	GO:0001227	DNA-binding transcription repressor activity, RNA polymerase II-specific	F
FOXQ1	Forkhead box protein Q1	GO:1990837	sequence-specific double-stranded DNA binding	F
FPR1	fMet-Leu-Phe receptor	GO:0001664	G protein-coupled receptor binding	F
FPR1	fMet-Leu-Phe receptor	GO:0004875	complement receptor activity	F
FPR1	fMet-Leu-Phe receptor	GO:0004930	G protein-coupled receptor activity	F
FPR1	fMet-Leu-Phe receptor	GO:0004982	N-formyl peptide receptor activity	F
FPR1	fMet-Leu-Phe receptor	GO:0005124	scavenger receptor binding	F
FPR1	fMet-Leu-Phe receptor	GO:0005515	protein binding	F
FPR1	fMet-Leu-Phe receptor	GO:0050786	RAGE receptor binding	F
FSCN2	Fascin-2	GO:0003779	actin binding	F
FSCN2	Fascin-2	GO:0005515	protein binding	F
FSCN2	Fascin-2	GO:0030674	protein-macromolecule adaptor activity	F
FSCN2	Fascin-2	GO:0051015	actin filament binding	F
FSTL5	Follistatin-related protein 5	GO:0005509	calcium ion binding	F
FSTL5	Follistatin-related protein 5	GO:0005515	protein binding	F
FZD8	Frizzled-8	GO:0004930	G protein-coupled receptor activity	F
FZD8	Frizzled-8	GO:0005102	signaling receptor binding	F
FZD8	Frizzled-8	GO:0005515	protein binding	F
FZD8	Frizzled-8	GO:0017147	Wnt-protein binding	F
FZD8	Frizzled-8	GO:0030165	PDZ domain binding	F
FZD8	Frizzled-8	GO:0031625	ubiquitin protein ligase binding	F
FZD8	Frizzled-8	GO:0042813	Wnt receptor activity	F
GABBR2	Gamma-aminobutyric acid type B receptor subunit 2	GO:0004888	transmembrane signaling receptor activity	F
GABBR2	Gamma-aminobutyric acid type B receptor subunit 2	GO:0004965	G protein-coupled GABA receptor activity	F
GABBR2	Gamma-aminobutyric acid type B receptor subunit 2	GO:0005515	protein binding	F
GABBR2	Gamma-aminobutyric acid type B receptor subunit 2	GO:0046982	protein heterodimerization activity	F
GABRB3	Gamma-aminobutyric acid receptor subunit beta-3	GO:0004890	GABA-A receptor activity	F
GABRB3	Gamma-aminobutyric acid receptor subunit beta-3	GO:0022851	GABA-gated chloride ion channel activity	F
GABRB3	Gamma-aminobutyric acid receptor subunit beta-3	GO:0030594	neurotransmitter receptor activity	F
GABRB3	Gamma-aminobutyric acid receptor subunit beta-3	GO:0042802	identical protein binding	F
GAL3ST1	Galactosylceramide sulfotransferase	GO:0001733	galactosylceramide sulfotransferase activity	F
GALNT16	Polypeptide N-acetylgalactosaminyltransferase 16	GO:0004653	polypeptide N-acetylgalactosaminyltransferase activity	F
GALNT16	Polypeptide N-acetylgalactosaminyltransferase 16	GO:0030246	carbohydrate binding	F
GALNT16	Polypeptide N-acetylgalactosaminyltransferase 16	GO:0046872	metal ion binding	F
GALNT3	Polypeptide N-acetylgalactosaminyltransferase 3	GO:0004653	polypeptide N-acetylgalactosaminyltransferase activity	F
GALNT3	Polypeptide N-acetylgalactosaminyltransferase 3	GO:0005509	calcium ion binding	F
GALNT3	Polypeptide N-acetylgalactosaminyltransferase 3	GO:0030145	manganese ion binding	F
GALNT3	Polypeptide N-acetylgalactosaminyltransferase 3	GO:0030246	carbohydrate binding	F
GDF6	Growth/differentiation factor 6	GO:0005125	cytokine activity	F
GDF6	Growth/differentiation factor 6	GO:0008083	growth factor activity	F
GDF6	Growth/differentiation factor 6	GO:0042802	identical protein binding	F
GFPT2	Glutamine--fructose-6-phosphate aminotransferase [isomerizing] 2	GO:0004360	glutamine-fructose-6-phosphate transaminase (isomerizing) activity	F
GFPT2	Glutamine--fructose-6-phosphate aminotransferase [isomerizing] 2	GO:0005515	protein binding	F
GFPT2	Glutamine--fructose-6-phosphate aminotransferase [isomerizing] 2	GO:0097367	carbohydrate derivative binding	F
GLT8D1	Glycosyltransferase 8 domain-containing protein 1	GO:0008194	UDP-glycosyltransferase activity	F
GNAL	Guanine nucleotide-binding protein G(olf) subunit alpha	GO:0001664	G protein-coupled receptor binding	F
GNAL	Guanine nucleotide-binding protein G(olf) subunit alpha	GO:0003924	GTPase activity	F
GNAL	Guanine nucleotide-binding protein G(olf) subunit alpha	GO:0005515	protein binding	F
GNAL	Guanine nucleotide-binding protein G(olf) subunit alpha	GO:0005525	GTP binding	F
GNAL	Guanine nucleotide-binding protein G(olf) subunit alpha	GO:0031683	G-protein beta/gamma-subunit complex binding	F
GNAL	Guanine nucleotide-binding protein G(olf) subunit alpha	GO:0046872	metal ion binding	F
GPR173	Probable G-protein coupled receptor 173	GO:0004968	gonadotropin-releasing hormone receptor activity	F
GPR27	Probable G-protein coupled receptor 27	GO:0004930	G protein-coupled receptor activity	F
GPR37	Prosaposin receptor GPR37	GO:0004930	G protein-coupled receptor activity	F
GPR37	Prosaposin receptor GPR37	GO:0005515	protein binding	F
GPR37	Prosaposin receptor GPR37	GO:0008188	neuropeptide receptor activity	F
GPR37	Prosaposin receptor GPR37	GO:0008528	G protein-coupled peptide receptor activity	F
GPR37	Prosaposin receptor GPR37	GO:0030165	PDZ domain binding	F
GPR37	Prosaposin receptor GPR37	GO:0030544	Hsp70 protein binding	F
GPR37	Prosaposin receptor GPR37	GO:0031072	heat shock protein binding	F
GPR37	Prosaposin receptor GPR37	GO:0031625	ubiquitin protein ligase binding	F
GPR37	Prosaposin receptor GPR37	GO:0036505	prosaposin receptor activity	F
GPR37	Prosaposin receptor GPR37	GO:0042277	peptide binding	F
GPR37	Prosaposin receptor GPR37	GO:0042923	neuropeptide binding	F
GRID1	Glutamate receptor ionotropic, delta-1	GO:0004970	ionotropic glutamate receptor activity	F
GRID1	Glutamate receptor ionotropic, delta-1	GO:0008066	glutamate receptor activity	F
GRID1	Glutamate receptor ionotropic, delta-1	GO:0042802	identical protein binding	F
GRID1	Glutamate receptor ionotropic, delta-1	GO:1904315	transmitter-gated ion channel activity involved in regulation of postsynaptic membrane potential	F
GXYLT2	Glucoside xylosyltransferase 2	GO:0035252	UDP-xylosyltransferase activity	F
GXYLT2	Glucoside xylosyltransferase 2	GO:0140563	UDP-D-xylose:beta-D-glucoside alpha-1,3-D-xylosyltransferase activity	F
GYG2	Glycogenin-2	GO:0008466	glycogenin glucosyltransferase activity	F
GYG2	Glycogenin-2	GO:0016757	glycosyltransferase activity	F
GYG2	Glycogenin-2	GO:0046872	metal ion binding	F
GYG2	Glycogenin-2	GO:0102751	UDP-alpha-D-glucose:glucosyl-glycogenin alpha-D-glucosyltransferase activity	F
H1-4	Histone H1.4	GO:0003690	double-stranded DNA binding	F
H1-4	Histone H1.4	GO:0003723	RNA binding	F
H1-4	Histone H1.4	GO:0005515	protein binding	F
H1-4	Histone H1.4	GO:0030527	structural constituent of chromatin	F
H1-4	Histone H1.4	GO:0031490	chromatin DNA binding	F
H1-4	Histone H1.4	GO:0031492	nucleosomal DNA binding	F
H1-5	Histone H1.5	GO:0003690	double-stranded DNA binding	F
H1-5	Histone H1.5	GO:0003723	RNA binding	F
H1-5	Histone H1.5	GO:0005515	protein binding	F
H1-5	Histone H1.5	GO:0030527	structural constituent of chromatin	F
H1-5	Histone H1.5	GO:0031490	chromatin DNA binding	F
H1-5	Histone H1.5	GO:0031492	nucleosomal DNA binding	F
H1-5	Histone H1.5	GO:0042826	histone deacetylase binding	F
H2AC12	Histone H2A type 1-H	GO:0003674	molecular_function	F
H2AC12	Histone H2A type 1-H	GO:0003677	DNA binding	F
H2AC12	Histone H2A type 1-H	GO:0030527	structural constituent of chromatin	F
H2AC12	Histone H2A type 1-H	GO:0046982	protein heterodimerization activity	F
H2AC4	Histone H2A type 1-B/E	GO:0003677	DNA binding	F
H2AC4	Histone H2A type 1-B/E	GO:0005515	protein binding	F
H2AC4	Histone H2A type 1-B/E	GO:0030527	structural constituent of chromatin	F
H2AC4	Histone H2A type 1-B/E	GO:0046982	protein heterodimerization activity	F
H3C1	Histone H3.1	GO:0003677	DNA binding	F
H3C1	Histone H3.1	GO:0005515	protein binding	F
H3C1	Histone H3.1	GO:0030527	structural constituent of chromatin	F
H3C1	Histone H3.1	GO:0045296	cadherin binding	F
H3C1	Histone H3.1	GO:0046982	protein heterodimerization activity	F
HAND2	Heart- and neural crest derivatives-expressed protein 2	GO:0000976	transcription cis-regulatory region binding	F
HAND2	Heart- and neural crest derivatives-expressed protein 2	GO:0000977	RNA polymerase II transcription regulatory region sequence-specific DNA binding	F
HAND2	Heart- and neural crest derivatives-expressed protein 2	GO:0000981	DNA-binding transcription factor activity, RNA polymerase II-specific	F
HAND2	Heart- and neural crest derivatives-expressed protein 2	GO:0001223	transcription coactivator binding	F
HAND2	Heart- and neural crest derivatives-expressed protein 2	GO:0001228	DNA-binding transcription activator activity, RNA polymerase II-specific	F
HAND2	Heart- and neural crest derivatives-expressed protein 2	GO:0003680	minor groove of adenine-thymine-rich DNA binding	F
HAND2	Heart- and neural crest derivatives-expressed protein 2	GO:0005515	protein binding	F
HAND2	Heart- and neural crest derivatives-expressed protein 2	GO:0042803	protein homodimerization activity	F
HAND2	Heart- and neural crest derivatives-expressed protein 2	GO:0061629	RNA polymerase II-specific DNA-binding transcription factor binding	F
HAND2	Heart- and neural crest derivatives-expressed protein 2	GO:0070888	E-box binding	F
HAND2	Heart- and neural crest derivatives-expressed protein 2	GO:1990837	sequence-specific double-stranded DNA binding	F
HCAR1	Hydroxycarboxylic acid receptor 1	GO:0004930	G protein-coupled receptor activity	F
HCLS1	Hematopoietic lineage cell-specific protein	GO:0005515	protein binding	F
HCLS1	Hematopoietic lineage cell-specific protein	GO:0017124	SH3 domain binding	F
HCLS1	Hematopoietic lineage cell-specific protein	GO:0019901	protein kinase binding	F
HCLS1	Hematopoietic lineage cell-specific protein	GO:0061629	RNA polymerase II-specific DNA-binding transcription factor binding	F
HEMK1	MTRF1L release factor glutamine methyltransferase	GO:0003677	DNA binding	F
HEMK1	MTRF1L release factor glutamine methyltransferase	GO:0005515	protein binding	F
HEMK1	MTRF1L release factor glutamine methyltransferase	GO:0008170	N-methyltransferase activity	F
HEMK1	MTRF1L release factor glutamine methyltransferase	GO:0008276	protein methyltransferase activity	F
HEMK1	MTRF1L release factor glutamine methyltransferase	GO:0008757	S-adenosylmethionine-dependent methyltransferase activity	F
HEMK1	MTRF1L release factor glutamine methyltransferase	GO:0102559	protein-(glutamine-N5) methyltransferase activity	F
HOGA1	4-hydroxy-2-oxoglutarate aldolase, mitochondrial	GO:0005515	protein binding	F
HOGA1	4-hydroxy-2-oxoglutarate aldolase, mitochondrial	GO:0008700	4-hydroxy-2-oxoglutarate aldolase activity	F
HOGA1	4-hydroxy-2-oxoglutarate aldolase, mitochondrial	GO:0008747	N-acetylneuraminate lyase activity	F
HOGA1	4-hydroxy-2-oxoglutarate aldolase, mitochondrial	GO:0042803	protein homodimerization activity	F
HOGA1	4-hydroxy-2-oxoglutarate aldolase, mitochondrial	GO:0106009	(4S)-4-hydroxy-2-oxoglutarate aldolase activity	F
HR	Lysine-specific demethylase hairless	GO:0003712	transcription coregulator activity	F
HR	Lysine-specific demethylase hairless	GO:0005515	protein binding	F
HR	Lysine-specific demethylase hairless	GO:0031490	chromatin DNA binding	F
HR	Lysine-specific demethylase hairless	GO:0032454	histone H3-methyl-lysine-9 demethylase activity	F
HR	Lysine-specific demethylase hairless	GO:0046872	metal ion binding	F
HR	Lysine-specific demethylase hairless	GO:0140683	histone H3-di/monomethyl-lysine-9 demethylase activity	F
HSPA1A	Heat shock 70 kDa protein 1A	GO:0001618	virus receptor activity	F
HSPA1A	Heat shock 70 kDa protein 1A	GO:0001664	G protein-coupled receptor binding	F
HSPA1A	Heat shock 70 kDa protein 1A	GO:0003714	transcription corepressor activity	F
HSPA1A	Heat shock 70 kDa protein 1A	GO:0003723	RNA binding	F
HSPA1A	Heat shock 70 kDa protein 1A	GO:0005102	signaling receptor binding	F
HSPA1A	Heat shock 70 kDa protein 1A	GO:0005515	protein binding	F
HSPA1A	Heat shock 70 kDa protein 1A	GO:0005524	ATP binding	F
HSPA1A	Heat shock 70 kDa protein 1A	GO:0016887	ATP hydrolysis activity	F
HSPA1A	Heat shock 70 kDa protein 1A	GO:0019899	enzyme binding	F
HSPA1A	Heat shock 70 kDa protein 1A	GO:0031072	heat shock protein binding	F
HSPA1A	Heat shock 70 kDa protein 1A	GO:0031249	denatured protein binding	F
HSPA1A	Heat shock 70 kDa protein 1A	GO:0031625	ubiquitin protein ligase binding	F
HSPA1A	Heat shock 70 kDa protein 1A	GO:0042826	histone deacetylase binding	F
HSPA1A	Heat shock 70 kDa protein 1A	GO:0044183	protein folding chaperone	F
HSPA1A	Heat shock 70 kDa protein 1A	GO:0045296	cadherin binding	F
HSPA1A	Heat shock 70 kDa protein 1A	GO:0047485	protein N-terminus binding	F
HSPA1A	Heat shock 70 kDa protein 1A	GO:0051082	unfolded protein binding	F
HSPA1A	Heat shock 70 kDa protein 1A	GO:0051787	misfolded protein binding	F
HSPA1A	Heat shock 70 kDa protein 1A	GO:0055131	C3HC4-type RING finger domain binding	F
HSPA1A	Heat shock 70 kDa protein 1A	GO:0097718	disordered domain specific binding	F
HSPA1A	Heat shock 70 kDa protein 1A	GO:0140416	transcription regulator inhibitor activity	F
HSPA1A	Heat shock 70 kDa protein 1A	GO:0140545	ATP-dependent protein disaggregase activity	F
HSPA1A	Heat shock 70 kDa protein 1A	GO:0140662	ATP-dependent protein folding chaperone	F
HSPA1B	Heat shock 70 kDa protein 1B	GO:0001618	virus receptor activity	F
HSPA1B	Heat shock 70 kDa protein 1B	GO:0001664	G protein-coupled receptor binding	F
HSPA1B	Heat shock 70 kDa protein 1B	GO:0003723	RNA binding	F
HSPA1B	Heat shock 70 kDa protein 1B	GO:0005102	signaling receptor binding	F
HSPA1B	Heat shock 70 kDa protein 1B	GO:0005515	protein binding	F
HSPA1B	Heat shock 70 kDa protein 1B	GO:0005524	ATP binding	F
HSPA1B	Heat shock 70 kDa protein 1B	GO:0016887	ATP hydrolysis activity	F
HSPA1B	Heat shock 70 kDa protein 1B	GO:0019899	enzyme binding	F
HSPA1B	Heat shock 70 kDa protein 1B	GO:0031072	heat shock protein binding	F
HSPA1B	Heat shock 70 kDa protein 1B	GO:0031625	ubiquitin protein ligase binding	F
HSPA1B	Heat shock 70 kDa protein 1B	GO:0042826	histone deacetylase binding	F
HSPA1B	Heat shock 70 kDa protein 1B	GO:0044183	protein folding chaperone	F
HSPA1B	Heat shock 70 kDa protein 1B	GO:0047485	protein N-terminus binding	F
HSPA1B	Heat shock 70 kDa protein 1B	GO:0051082	unfolded protein binding	F
HSPA1B	Heat shock 70 kDa protein 1B	GO:0051787	misfolded protein binding	F
HSPA1B	Heat shock 70 kDa protein 1B	GO:0055131	C3HC4-type RING finger domain binding	F
HSPA1B	Heat shock 70 kDa protein 1B	GO:0140545	ATP-dependent protein disaggregase activity	F
HSPA1B	Heat shock 70 kDa protein 1B	GO:0140662	ATP-dependent protein folding chaperone	F
HSPA2	Heat shock-related 70 kDa protein 2	GO:0005515	protein binding	F
HSPA2	Heat shock-related 70 kDa protein 2	GO:0005524	ATP binding	F
HSPA2	Heat shock-related 70 kDa protein 2	GO:0016887	ATP hydrolysis activity	F
HSPA2	Heat shock-related 70 kDa protein 2	GO:0019899	enzyme binding	F
HSPA2	Heat shock-related 70 kDa protein 2	GO:0031072	heat shock protein binding	F
HSPA2	Heat shock-related 70 kDa protein 2	GO:0044183	protein folding chaperone	F
HSPA2	Heat shock-related 70 kDa protein 2	GO:0048156	tau protein binding	F
HSPA2	Heat shock-related 70 kDa protein 2	GO:0051082	unfolded protein binding	F
HSPA2	Heat shock-related 70 kDa protein 2	GO:0051087	chaperone binding	F
HSPA2	Heat shock-related 70 kDa protein 2	GO:0051787	misfolded protein binding	F
HSPA2	Heat shock-related 70 kDa protein 2	GO:0051861	glycolipid binding	F
HSPA2	Heat shock-related 70 kDa protein 2	GO:0097718	disordered domain specific binding	F
HSPA2	Heat shock-related 70 kDa protein 2	GO:0140662	ATP-dependent protein folding chaperone	F
HSPA8	Heat shock cognate 71 kDa protein	GO:0001664	G protein-coupled receptor binding	F
HSPA8	Heat shock cognate 71 kDa protein	GO:0001786	phosphatidylserine binding	F
HSPA8	Heat shock cognate 71 kDa protein	GO:0003723	RNA binding	F
HSPA8	Heat shock cognate 71 kDa protein	GO:0005515	protein binding	F
HSPA8	Heat shock cognate 71 kDa protein	GO:0005524	ATP binding	F
HSPA8	Heat shock cognate 71 kDa protein	GO:0016887	ATP hydrolysis activity	F
HSPA8	Heat shock cognate 71 kDa protein	GO:0019899	enzyme binding	F
HSPA8	Heat shock cognate 71 kDa protein	GO:0023026	MHC class II protein complex binding	F
HSPA8	Heat shock cognate 71 kDa protein	GO:0030674	protein-macromolecule adaptor activity	F
HSPA8	Heat shock cognate 71 kDa protein	GO:0031072	heat shock protein binding	F
HSPA8	Heat shock cognate 71 kDa protein	GO:0031625	ubiquitin protein ligase binding	F
HSPA8	Heat shock cognate 71 kDa protein	GO:0044183	protein folding chaperone	F
HSPA8	Heat shock cognate 71 kDa protein	GO:0045296	cadherin binding	F
HSPA8	Heat shock cognate 71 kDa protein	GO:0051082	unfolded protein binding	F
HSPA8	Heat shock cognate 71 kDa protein	GO:0051087	chaperone binding	F
HSPA8	Heat shock cognate 71 kDa protein	GO:0051787	misfolded protein binding	F
HSPA8	Heat shock cognate 71 kDa protein	GO:0055131	C3HC4-type RING finger domain binding	F
HSPA8	Heat shock cognate 71 kDa protein	GO:0140545	ATP-dependent protein disaggregase activity	F
HSPA8	Heat shock cognate 71 kDa protein	GO:0140597	protein carrier chaperone	F
HSPA8	Heat shock cognate 71 kDa protein	GO:0140662	ATP-dependent protein folding chaperone	F
HSPA8	Heat shock cognate 71 kDa protein	GO:1990833	clathrin-uncoating ATPase activity	F
HSPB2	Heat shock protein beta-2	GO:0005212	structural constituent of eye lens	F
HSPB2	Heat shock protein beta-2	GO:0005515	protein binding	F
HSPB2	Heat shock protein beta-2	GO:0008047	enzyme activator activity	F
HSPB6	Heat shock protein beta-6	GO:0005212	structural constituent of eye lens	F
HSPB6	Heat shock protein beta-6	GO:0042803	protein homodimerization activity	F
HSPB6	Heat shock protein beta-6	GO:0044183	protein folding chaperone	F
HSPB6	Heat shock protein beta-6	GO:0051082	unfolded protein binding	F
HSPB6	Heat shock protein beta-6	GO:0051087	chaperone binding	F
IDH2	Isocitrate dehydrogenase [NADP], mitochondrial	GO:0000287	magnesium ion binding	F
IDH2	Isocitrate dehydrogenase [NADP], mitochondrial	GO:0004450	isocitrate dehydrogenase (NADP+) activity	F
IDH2	Isocitrate dehydrogenase [NADP], mitochondrial	GO:0051287	NAD binding	F
IGFBP4	Insulin-like growth factor-binding protein 4	GO:0005102	signaling receptor binding	F
IGFBP4	Insulin-like growth factor-binding protein 4	GO:0005515	protein binding	F
IGFBP4	Insulin-like growth factor-binding protein 4	GO:0031994	insulin-like growth factor I binding	F
IGFBP4	Insulin-like growth factor-binding protein 4	GO:0031995	insulin-like growth factor II binding	F
IKBKE	Inhibitor of nuclear factor kappa-B kinase subunit epsilon	GO:0004674	protein serine/threonine kinase activity	F
IKBKE	Inhibitor of nuclear factor kappa-B kinase subunit epsilon	GO:0004704	NF-kappaB-inducing kinase activity	F
IKBKE	Inhibitor of nuclear factor kappa-B kinase subunit epsilon	GO:0005515	protein binding	F
IKBKE	Inhibitor of nuclear factor kappa-B kinase subunit epsilon	GO:0005524	ATP binding	F
IKBKE	Inhibitor of nuclear factor kappa-B kinase subunit epsilon	GO:0008384	IkappaB kinase activity	F
IKBKE	Inhibitor of nuclear factor kappa-B kinase subunit epsilon	GO:0019903	protein phosphatase binding	F
IKBKE	Inhibitor of nuclear factor kappa-B kinase subunit epsilon	GO:0031625	ubiquitin protein ligase binding	F
IKBKE	Inhibitor of nuclear factor kappa-B kinase subunit epsilon	GO:0036435	K48-linked polyubiquitin modification-dependent protein binding	F
IKBKE	Inhibitor of nuclear factor kappa-B kinase subunit epsilon	GO:0042802	identical protein binding	F
IKBKE	Inhibitor of nuclear factor kappa-B kinase subunit epsilon	GO:0070530	K63-linked polyubiquitin modification-dependent protein binding	F
IL21R	Interleukin-21 receptor	GO:0001532	interleukin-21 receptor activity	F
IL21R	Interleukin-21 receptor	GO:0004888	transmembrane signaling receptor activity	F
IL21R	Interleukin-21 receptor	GO:0004896	cytokine receptor activity	F
IL21R	Interleukin-21 receptor	GO:0005515	protein binding	F
IL31RA	Interleukin-31 receptor subunit alpha	GO:0003713	transcription coactivator activity	F
IL31RA	Interleukin-31 receptor subunit alpha	GO:0004896	cytokine receptor activity	F
IL31RA	Interleukin-31 receptor subunit alpha	GO:0019901	protein kinase binding	F
IL31RA	Interleukin-31 receptor subunit alpha	GO:0019955	cytokine binding	F
IMPA2	Inositol monophosphatase 2	GO:0005515	protein binding	F
IMPA2	Inositol monophosphatase 2	GO:0008934	inositol monophosphate 1-phosphatase activity	F
IMPA2	Inositol monophosphatase 2	GO:0042803	protein homodimerization activity	F
IMPA2	Inositol monophosphatase 2	GO:0046872	metal ion binding	F
IMPA2	Inositol monophosphatase 2	GO:0052832	inositol monophosphate 3-phosphatase activity	F
IMPA2	Inositol monophosphatase 2	GO:0052833	inositol monophosphate 4-phosphatase activity	F
IQCA1	Dynein regulatory complex protein 11	GO:0005524	ATP binding	F
IQCA1	Dynein regulatory complex protein 11	GO:0008568	microtubule severing ATPase activity	F
IQCA1	Dynein regulatory complex protein 11	GO:0016887	ATP hydrolysis activity	F
IQCN	IQ domain-containing protein N	GO:0005515	protein binding	F
ITGB1BP2	Integrin beta-1-binding protein 2	GO:0005178	integrin binding	F
ITGB1BP2	Integrin beta-1-binding protein 2	GO:0005509	calcium ion binding	F
ITGB1BP2	Integrin beta-1-binding protein 2	GO:0005515	protein binding	F
ITGB1BP2	Integrin beta-1-binding protein 2	GO:0008270	zinc ion binding	F
ITGB1BP2	Integrin beta-1-binding protein 2	GO:0017124	SH3 domain binding	F
KCNC2	Potassium voltage-gated channel subfamily C member 2	GO:0005249	voltage-gated potassium channel activity	F
KCNC2	Potassium voltage-gated channel subfamily C member 2	GO:0005251	delayed rectifier potassium channel activity	F
KCNC2	Potassium voltage-gated channel subfamily C member 2	GO:0044325	transmembrane transporter binding	F
KCNC2	Potassium voltage-gated channel subfamily C member 2	GO:0099508	voltage-gated ion channel activity involved in regulation of presynaptic membrane potential	F
KCNJ15	ATP-sensitive inward rectifier potassium channel 15	GO:0005242	inward rectifier potassium channel activity	F
KCNJ15	ATP-sensitive inward rectifier potassium channel 15	GO:0005515	protein binding	F
KCNK12	Potassium channel subfamily K member 12	GO:0022841	potassium ion leak channel activity	F
KCNK6	Potassium channel subfamily K member 6	GO:0005242	inward rectifier potassium channel activity	F
KCNK6	Potassium channel subfamily K member 6	GO:0022841	potassium ion leak channel activity	F
KIAA1755	Uncharacterized protein KIAA1755	GO:0005085	guanyl-nucleotide exchange factor activity	F
KIF12	Kinesin-like protein KIF12	GO:0003674	molecular_function	F
KIF12	Kinesin-like protein KIF12	GO:0003777	microtubule motor activity	F
KIF12	Kinesin-like protein KIF12	GO:0005524	ATP binding	F
KIF12	Kinesin-like protein KIF12	GO:0008017	microtubule binding	F
KIF12	Kinesin-like protein KIF12	GO:0016887	ATP hydrolysis activity	F
KIF26B	Kinesin-like protein KIF26B	GO:0005524	ATP binding	F
KLHL22	Kelch-like protein 22	GO:0005515	protein binding	F
KLHL22	Kelch-like protein 22	GO:0071889	14-3-3 protein binding	F
KRT8	Keratin, type II cytoskeletal 8	GO:0005515	protein binding	F
KRT8	Keratin, type II cytoskeletal 8	GO:0044877	protein-containing complex binding	F
KRT8	Keratin, type II cytoskeletal 8	GO:0097110	scaffold protein binding	F
LAMA1	Laminin subunit alpha-1	GO:0005102	signaling receptor binding	F
LAMA1	Laminin subunit alpha-1	GO:0005201	extracellular matrix structural constituent	F
LAMA1	Laminin subunit alpha-1	GO:0005515	protein binding	F
LAMA1	Laminin subunit alpha-1	GO:0008022	protein C-terminus binding	F
LAMA1	Laminin subunit alpha-1	GO:0043208	glycosphingolipid binding	F
LAMA5	Laminin subunit alpha-5	GO:0005178	integrin binding	F
LAMA5	Laminin subunit alpha-5	GO:0005201	extracellular matrix structural constituent	F
LARGE1	Xylosyl- and glucuronyltransferase LARGE1	GO:0008375	acetylglucosaminyltransferase activity	F
LARGE1	Xylosyl- and glucuronyltransferase LARGE1	GO:0015020	glucuronosyltransferase activity	F
LARGE1	Xylosyl- and glucuronyltransferase LARGE1	GO:0016757	glycosyltransferase activity	F
LARGE1	Xylosyl- and glucuronyltransferase LARGE1	GO:0016758	hexosyltransferase activity	F
LARGE1	Xylosyl- and glucuronyltransferase LARGE1	GO:0030145	manganese ion binding	F
LARGE1	Xylosyl- and glucuronyltransferase LARGE1	GO:0035252	UDP-xylosyltransferase activity	F
LARGE1	Xylosyl- and glucuronyltransferase LARGE1	GO:0042285	xylosyltransferase activity	F
LIMCH1	LIM and calponin homology domains-containing protein 1	GO:0003779	actin binding	F
LIMCH1	LIM and calponin homology domains-containing protein 1	GO:0032034	myosin II head/neck binding	F
LIMCH1	LIM and calponin homology domains-containing protein 1	GO:0046872	metal ion binding	F
LIN28A	Protein lin-28 homolog A	GO:0002151	G-quadruplex RNA binding	F
LIN28A	Protein lin-28 homolog A	GO:0003723	RNA binding	F
LIN28A	Protein lin-28 homolog A	GO:0005515	protein binding	F
LIN28A	Protein lin-28 homolog A	GO:0008270	zinc ion binding	F
LIN28A	Protein lin-28 homolog A	GO:0031369	translation initiation factor binding	F
LIN28A	Protein lin-28 homolog A	GO:0035198	miRNA binding	F
LIN28A	Protein lin-28 homolog A	GO:0140517	protein-RNA adaptor activity	F
LIN28A	Protein lin-28 homolog A	GO:1905538	polysome binding	F
LIN28A	Protein lin-28 homolog A	GO:1990825	sequence-specific mRNA binding	F
LIPC	Hepatic triacylglycerol lipase	GO:0004620	phospholipase activity	F
LIPC	Hepatic triacylglycerol lipase	GO:0004622	lysophospholipase activity	F
LIPC	Hepatic triacylglycerol lipase	GO:0004806	triglyceride lipase activity	F
LIPC	Hepatic triacylglycerol lipase	GO:0005515	protein binding	F
LIPC	Hepatic triacylglycerol lipase	GO:0008201	heparin binding	F
LIPC	Hepatic triacylglycerol lipase	GO:0008970	phospholipase A1 activity	F
LIPC	Hepatic triacylglycerol lipase	GO:0016298	lipase activity	F
LIPC	Hepatic triacylglycerol lipase	GO:0030169	low-density lipoprotein particle binding	F
LIPC	Hepatic triacylglycerol lipase	GO:0034185	apolipoprotein binding	F
LIPC	Hepatic triacylglycerol lipase	GO:0052739	phosphatidylserine 1-acylhydrolase activity	F
LIPC	Hepatic triacylglycerol lipase	GO:0052740	1-acyl-2-lysophosphatidylserine acylhydrolase activity	F
LIPC	Hepatic triacylglycerol lipase	GO:0102545	phosphatidyl phospholipase B activity	F
LMNTD2	Lamin tail domain-containing protein 2	GO:0005515	protein binding	F
LMNTD2	Lamin tail domain-containing protein 2	GO:0030527	structural constituent of chromatin	F
LMOD1	Leiomodin-1	GO:0003779	actin binding	F
LRG1	Leucine-rich alpha-2-glycoprotein	GO:0003674	molecular_function	F
LRG1	Leucine-rich alpha-2-glycoprotein	GO:0005114	type II transforming growth factor beta receptor binding	F
LRG1	Leucine-rich alpha-2-glycoprotein	GO:0005515	protein binding	F
LRG1	Leucine-rich alpha-2-glycoprotein	GO:0034713	type I transforming growth factor beta receptor binding	F
LRRC20	Leucine-rich repeat-containing protein 20	GO:0005515	protein binding	F
LRRC32	Transforming growth factor beta activator LRRC32	GO:0005515	protein binding	F
LRRC32	Transforming growth factor beta activator LRRC32	GO:0050431	transforming growth factor beta binding	F
LTBP1	Latent-transforming growth factor beta-binding protein 1	GO:0005024	transforming growth factor beta receptor activity	F
LTBP1	Latent-transforming growth factor beta-binding protein 1	GO:0005201	extracellular matrix structural constituent	F
LTBP1	Latent-transforming growth factor beta-binding protein 1	GO:0005509	calcium ion binding	F
LTBP1	Latent-transforming growth factor beta-binding protein 1	GO:0005515	protein binding	F
LTBP1	Latent-transforming growth factor beta-binding protein 1	GO:0050431	transforming growth factor beta binding	F
LTBP1	Latent-transforming growth factor beta-binding protein 1	GO:0050436	microfibril binding	F
LY6G5C	Lymphocyte antigen 6 complex locus protein G5c	GO:0042802	identical protein binding	F
MAJIN	Membrane-anchored junction protein	GO:0003677	DNA binding	F
MAPKAPK3	MAP kinase-activated protein kinase 3	GO:0004674	protein serine/threonine kinase activity	F
MAPKAPK3	MAP kinase-activated protein kinase 3	GO:0004683	calmodulin-dependent protein kinase activity	F
MAPKAPK3	MAP kinase-activated protein kinase 3	GO:0004708	MAP kinase kinase activity	F
MAPKAPK3	MAP kinase-activated protein kinase 3	GO:0005515	protein binding	F
MAPKAPK3	MAP kinase-activated protein kinase 3	GO:0005516	calmodulin binding	F
MAPKAPK3	MAP kinase-activated protein kinase 3	GO:0005524	ATP binding	F
MAPKAPK3	MAP kinase-activated protein kinase 3	GO:0009931	calcium-dependent protein serine/threonine kinase activity	F
MAPKAPK3	MAP kinase-activated protein kinase 3	GO:0051019	mitogen-activated protein kinase binding	F
MAPKAPK3	MAP kinase-activated protein kinase 3	GO:0106310	protein serine kinase activity	F
MARCHF1	E3 ubiquitin-protein ligase MARCHF1	GO:0008270	zinc ion binding	F
MARCHF1	E3 ubiquitin-protein ligase MARCHF1	GO:0042287	MHC protein binding	F
MARCHF1	E3 ubiquitin-protein ligase MARCHF1	GO:0061630	ubiquitin protein ligase activity	F
MBL2	Mannose-binding protein C	GO:0005102	signaling receptor binding	F
MBL2	Mannose-binding protein C	GO:0005515	protein binding	F
MBL2	Mannose-binding protein C	GO:0005537	mannose binding	F
MBL2	Mannose-binding protein C	GO:0042802	identical protein binding	F
MBL2	Mannose-binding protein C	GO:0048306	calcium-dependent protein binding	F
MDK	Midkine	GO:0005515	protein binding	F
MDK	Midkine	GO:0008083	growth factor activity	F
MDK	Midkine	GO:0008201	heparin binding	F
MDK	Midkine	GO:0035374	chondroitin sulfate binding	F
MDK	Midkine	GO:1904399	heparan sulfate binding	F
MECOM	Histone-lysine N-methyltransferase MECOM	GO:0000978	RNA polymerase II cis-regulatory region sequence-specific DNA binding	F
MECOM	Histone-lysine N-methyltransferase MECOM	GO:0001228	DNA-binding transcription activator activity, RNA polymerase II-specific	F
MECOM	Histone-lysine N-methyltransferase MECOM	GO:0003677	DNA binding	F
MECOM	Histone-lysine N-methyltransferase MECOM	GO:0003700	DNA-binding transcription factor activity	F
MECOM	Histone-lysine N-methyltransferase MECOM	GO:0005515	protein binding	F
MECOM	Histone-lysine N-methyltransferase MECOM	GO:0018024	histone-lysine N-methyltransferase activity	F
MECOM	Histone-lysine N-methyltransferase MECOM	GO:0046872	metal ion binding	F
MECOM	Histone-lysine N-methyltransferase MECOM	GO:0046974	histone methyltransferase activity (H3-K9 specific)	F
MGAT3	Beta-1,4-mannosyl-glycoprotein 4-beta-N-acetylglucosaminyltransferase	GO:0003830	beta-1,4-mannosylglycoprotein 4-beta-N-acetylglucosaminyltransferase activity	F
MGAT3	Beta-1,4-mannosyl-glycoprotein 4-beta-N-acetylglucosaminyltransferase	GO:0005515	protein binding	F
MGAT3	Beta-1,4-mannosyl-glycoprotein 4-beta-N-acetylglucosaminyltransferase	GO:0016757	glycosyltransferase activity	F
MGAT4C	Alpha-1,3-mannosyl-glycoprotein 4-beta-N-acetylglucosaminyltransferase C	GO:0008375	acetylglucosaminyltransferase activity	F
MGAT4C	Alpha-1,3-mannosyl-glycoprotein 4-beta-N-acetylglucosaminyltransferase C	GO:0008454	alpha-1,3-mannosylglycoprotein 4-beta-N-acetylglucosaminyltransferase activity	F
MGAT4C	Alpha-1,3-mannosyl-glycoprotein 4-beta-N-acetylglucosaminyltransferase C	GO:0046872	metal ion binding	F
MIP	Lens fiber major intrinsic protein	GO:0005212	structural constituent of eye lens	F
MIP	Lens fiber major intrinsic protein	GO:0005515	protein binding	F
MIP	Lens fiber major intrinsic protein	GO:0005516	calmodulin binding	F
MIP	Lens fiber major intrinsic protein	GO:0015250	water channel activity	F
MME	Neprilysin	GO:0001786	phosphatidylserine binding	F
MME	Neprilysin	GO:0004175	endopeptidase activity	F
MME	Neprilysin	GO:0004222	metalloendopeptidase activity	F
MME	Neprilysin	GO:0005515	protein binding	F
MME	Neprilysin	GO:0008238	exopeptidase activity	F
MME	Neprilysin	GO:0008270	zinc ion binding	F
MME	Neprilysin	GO:0042277	peptide binding	F
MME	Neprilysin	GO:0042803	protein homodimerization activity	F
MME	Neprilysin	GO:0070012	oligopeptidase activity	F
MME	Neprilysin	GO:1901612	cardiolipin binding	F
MMP11	Stromelysin-3	GO:0004222	metalloendopeptidase activity	F
MMP11	Stromelysin-3	GO:0004252	serine-type endopeptidase activity	F
MMP11	Stromelysin-3	GO:0008270	zinc ion binding	F
MMP17	Matrix metalloproteinase-17	GO:0004222	metalloendopeptidase activity	F
MMP17	Matrix metalloproteinase-17	GO:0008047	enzyme activator activity	F
MMP17	Matrix metalloproteinase-17	GO:0008270	zinc ion binding	F
MMP17	Matrix metalloproteinase-17	GO:0070006	metalloaminopeptidase activity	F
MN1	Transcriptional activator MN1	GO:0003674	molecular_function	F
MN1	Transcriptional activator MN1	GO:0005515	protein binding	F
MPV17L	Mpv17-like protein	GO:0003674	molecular_function	F
MRGPRF	Mas-related G-protein coupled receptor member F	GO:0004930	G protein-coupled receptor activity	F
MST1	Hepatocyte growth factor-like protein	GO:0004175	endopeptidase activity	F
MST1	Hepatocyte growth factor-like protein	GO:0005515	protein binding	F
MST1	Hepatocyte growth factor-like protein	GO:0030971	receptor tyrosine kinase binding	F
MUC1	Mucin-1	GO:0000978	RNA polymerase II cis-regulatory region sequence-specific DNA binding	F
MUC1	Mucin-1	GO:0002039	p53 binding	F
MUC1	Mucin-1	GO:0003712	transcription coregulator activity	F
MUC1	Mucin-1	GO:0005515	protein binding	F
MXD4	Max dimerization protein 4	GO:0000978	RNA polymerase II cis-regulatory region sequence-specific DNA binding	F
MXD4	Max dimerization protein 4	GO:0000981	DNA-binding transcription factor activity, RNA polymerase II-specific	F
MXD4	Max dimerization protein 4	GO:0005515	protein binding	F
MXD4	Max dimerization protein 4	GO:0046983	protein dimerization activity	F
MYD88	Myeloid differentiation primary response protein MyD88	GO:0005121	Toll binding	F
MYD88	Myeloid differentiation primary response protein MyD88	GO:0005123	death receptor binding	F
MYD88	Myeloid differentiation primary response protein MyD88	GO:0005149	interleukin-1 receptor binding	F
MYD88	Myeloid differentiation primary response protein MyD88	GO:0005515	protein binding	F
MYD88	Myeloid differentiation primary response protein MyD88	GO:0035325	Toll-like receptor binding	F
MYD88	Myeloid differentiation primary response protein MyD88	GO:0042802	identical protein binding	F
MYD88	Myeloid differentiation primary response protein MyD88	GO:0043621	protein self-association	F
MYD88	Myeloid differentiation primary response protein MyD88	GO:0070976	TIR domain binding	F
MYD88	Myeloid differentiation primary response protein MyD88	GO:0140674	ATP-dependent histone chaperone activity	F
MYL9	Myosin regulatory light polypeptide 9	GO:0005509	calcium ion binding	F
MYL9	Myosin regulatory light polypeptide 9	GO:0008307	structural constituent of muscle	F
NEK10	Serine/threonine-protein kinase Nek10	GO:0004672	protein kinase activity	F
NEK10	Serine/threonine-protein kinase Nek10	GO:0004674	protein serine/threonine kinase activity	F
NEK10	Serine/threonine-protein kinase Nek10	GO:0005524	ATP binding	F
NEK10	Serine/threonine-protein kinase Nek10	GO:0046872	metal ion binding	F
NEK10	Serine/threonine-protein kinase Nek10	GO:0106310	protein serine kinase activity	F
NES	Nestin	GO:0003674	molecular_function	F
NES	Nestin	GO:0005515	protein binding	F
NES	Nestin	GO:0019215	intermediate filament binding	F
NES	Nestin	GO:0031730	CCR5 chemokine receptor binding	F
NEURL1	E3 ubiquitin-protein ligase NEURL1	GO:0004842	ubiquitin-protein transferase activity	F
NEURL1	E3 ubiquitin-protein ligase NEURL1	GO:0045183	translation factor activity, non-nucleic acid binding	F
NEURL1	E3 ubiquitin-protein ligase NEURL1	GO:0046872	metal ion binding	F
NEURL1	E3 ubiquitin-protein ligase NEURL1	GO:0061630	ubiquitin protein ligase activity	F
NEURL2	Neuralized-like protein 2	GO:0061630	ubiquitin protein ligase activity	F
NFIA	Nuclear factor 1 A-type	GO:0000978	RNA polymerase II cis-regulatory region sequence-specific DNA binding	F
NFIA	Nuclear factor 1 A-type	GO:0000981	DNA-binding transcription factor activity, RNA polymerase II-specific	F
NFIA	Nuclear factor 1 A-type	GO:0001228	DNA-binding transcription activator activity, RNA polymerase II-specific	F
NFIA	Nuclear factor 1 A-type	GO:0003682	chromatin binding	F
NFIA	Nuclear factor 1 A-type	GO:0003700	DNA-binding transcription factor activity	F
NFIA	Nuclear factor 1 A-type	GO:0140297	DNA-binding transcription factor binding	F
NHLRC1	E3 ubiquitin-protein ligase NHLRC1	GO:0004842	ubiquitin-protein transferase activity	F
NHLRC1	E3 ubiquitin-protein ligase NHLRC1	GO:0005515	protein binding	F
NHLRC1	E3 ubiquitin-protein ligase NHLRC1	GO:0030371	translation repressor activity	F
NHLRC1	E3 ubiquitin-protein ligase NHLRC1	GO:0046872	metal ion binding	F
NHLRC1	E3 ubiquitin-protein ligase NHLRC1	GO:0061630	ubiquitin protein ligase activity	F
NID2	Nidogen-2	GO:0005201	extracellular matrix structural constituent	F
NID2	Nidogen-2	GO:0005509	calcium ion binding	F
NID2	Nidogen-2	GO:0005515	protein binding	F
NID2	Nidogen-2	GO:0005518	collagen binding	F
NKAIN4	Sodium/potassium-transporting ATPase subunit beta-1-interacting protein 4	GO:0005515	protein binding	F
NMNAT2	Nicotinamide/nicotinic acid mononucleotide adenylyltransferase 2	GO:0000309	nicotinamide-nucleotide adenylyltransferase activity	F
NMNAT2	Nicotinamide/nicotinic acid mononucleotide adenylyltransferase 2	GO:0004515	nicotinate-nucleotide adenylyltransferase activity	F
NMNAT2	Nicotinamide/nicotinic acid mononucleotide adenylyltransferase 2	GO:0005524	ATP binding	F
NMNAT2	Nicotinamide/nicotinic acid mononucleotide adenylyltransferase 2	GO:0140768	protein ADP-ribosyltransferase-substrate adaptor activity	F
NPC1L1	NPC1-like intracellular cholesterol transporter 1	GO:0005515	protein binding	F
NPC1L1	NPC1-like intracellular cholesterol transporter 1	GO:0008431	vitamin E binding	F
NPC1L1	NPC1-like intracellular cholesterol transporter 1	GO:0015485	cholesterol binding	F
NPC1L1	NPC1-like intracellular cholesterol transporter 1	GO:0031267	small GTPase binding	F
NPC1L1	NPC1-like intracellular cholesterol transporter 1	GO:0031489	myosin V binding	F
NPC1L1	NPC1-like intracellular cholesterol transporter 1	GO:0042803	protein homodimerization activity	F
NPFFR1	Neuropeptide FF receptor 1	GO:0004930	G protein-coupled receptor activity	F
NPFFR1	Neuropeptide FF receptor 1	GO:0005515	protein binding	F
NPFFR1	Neuropeptide FF receptor 1	GO:0008188	neuropeptide receptor activity	F
NPFFR1	Neuropeptide FF receptor 1	GO:0042277	peptide binding	F
NPFFR2	Neuropeptide FF receptor 2	GO:0004930	G protein-coupled receptor activity	F
NPFFR2	Neuropeptide FF receptor 2	GO:0008188	neuropeptide receptor activity	F
NPFFR2	Neuropeptide FF receptor 2	GO:0031628	opioid receptor binding	F
NPFFR2	Neuropeptide FF receptor 2	GO:0042277	peptide binding	F
NPPB	Natriuretic peptides B	GO:0005102	signaling receptor binding	F
NPPB	Natriuretic peptides B	GO:0005179	hormone activity	F
NPPB	Natriuretic peptides B	GO:0005515	protein binding	F
NPPB	Natriuretic peptides B	GO:0008613	diuretic hormone activity	F
NPPB	Natriuretic peptides B	GO:0051427	hormone receptor binding	F
NPTX1	Neuronal pentraxin-1	GO:0046872	metal ion binding	F
NPW	Neuropeptide W	GO:0001664	G protein-coupled receptor binding	F
NPW	Neuropeptide W	GO:0005515	protein binding	F
NREP	Neuronal regeneration-related protein	GO:0005515	protein binding	F
NRG3	Pro-neuregulin-3, membrane-bound isoform	GO:0008083	growth factor activity	F
NRG3	Pro-neuregulin-3, membrane-bound isoform	GO:0030297	transmembrane receptor protein tyrosine kinase activator activity	F
NRG3	Pro-neuregulin-3, membrane-bound isoform	GO:0030971	receptor tyrosine kinase binding	F
NRG3	Pro-neuregulin-3, membrane-bound isoform	GO:0045499	chemorepellent activity	F
NRG3	Pro-neuregulin-3, membrane-bound isoform	GO:0048018	receptor ligand activity	F
OLR1	Oxidized low-density lipoprotein receptor 1	GO:0005041	low-density lipoprotein particle receptor activity	F
OLR1	Oxidized low-density lipoprotein receptor 1	GO:0005515	protein binding	F
OLR1	Oxidized low-density lipoprotein receptor 1	GO:0030246	carbohydrate binding	F
OLR1	Oxidized low-density lipoprotein receptor 1	GO:0042802	identical protein binding	F
OSCAR	Osteoclast-associated immunoglobulin-like receptor	GO:0038064	collagen receptor activity	F
PADI3	Protein-arginine deiminase type-3	GO:0004668	protein-arginine deiminase activity	F
PADI3	Protein-arginine deiminase type-3	GO:0005509	calcium ion binding	F
PADI3	Protein-arginine deiminase type-3	GO:0005515	protein binding	F
PADI3	Protein-arginine deiminase type-3	GO:0042802	identical protein binding	F
PALM3	Paralemmin-3	GO:0005515	protein binding	F
PALM3	Paralemmin-3	GO:0005524	ATP binding	F
PAOX	Peroxisomal N(1)-acetyl-spermine/spermidine oxidase	GO:0046592	polyamine oxidase activity	F
PAOX	Peroxisomal N(1)-acetyl-spermine/spermidine oxidase	GO:0052899	N(1),N(12)-diacetylspermine:oxygen oxidoreductase (3-acetamidopropanal-forming) activity	F
PAOX	Peroxisomal N(1)-acetyl-spermine/spermidine oxidase	GO:0052901	spermine:oxygen oxidoreductase (spermidine-forming) activity	F
PAOX	Peroxisomal N(1)-acetyl-spermine/spermidine oxidase	GO:0052902	spermidine:oxygen oxidoreductase (3-aminopropanal-forming) activity	F
PAOX	Peroxisomal N(1)-acetyl-spermine/spermidine oxidase	GO:0052903	N1-acetylspermine:oxygen oxidoreductase (3-acetamidopropanal-forming) activity	F
PAOX	Peroxisomal N(1)-acetyl-spermine/spermidine oxidase	GO:0052904	N1-acetylspermidine:oxygen oxidoreductase (3-acetamidopropanal-forming) activity	F
PAPLN	Papilin	GO:0004867	serine-type endopeptidase inhibitor activity	F
PCDHB2	Protocadherin beta-2	GO:0005509	calcium ion binding	F
PCLO	Protein piccolo	GO:0005509	calcium ion binding	F
PCLO	Protein piccolo	GO:0005522	profilin binding	F
PCLO	Protein piccolo	GO:0005544	calcium-dependent phospholipid binding	F
PCLO	Protein piccolo	GO:0098882	structural constituent of presynaptic active zone	F
PDCD1LG2	Programmed cell death 1 ligand 2	GO:0003674	molecular_function	F
PDCD1LG2	Programmed cell death 1 ligand 2	GO:0005515	protein binding	F
PDGFB	Platelet-derived growth factor subunit B	GO:0005161	platelet-derived growth factor receptor binding	F
PDGFB	Platelet-derived growth factor subunit B	GO:0005515	protein binding	F
PDGFB	Platelet-derived growth factor subunit B	GO:0005518	collagen binding	F
PDGFB	Platelet-derived growth factor subunit B	GO:0008083	growth factor activity	F
PDGFB	Platelet-derived growth factor subunit B	GO:0016176	superoxide-generating NADPH oxidase activator activity	F
PDGFB	Platelet-derived growth factor subunit B	GO:0042056	chemoattractant activity	F
PDGFB	Platelet-derived growth factor subunit B	GO:0042802	identical protein binding	F
PDGFB	Platelet-derived growth factor subunit B	GO:0042803	protein homodimerization activity	F
PDGFB	Platelet-derived growth factor subunit B	GO:0046982	protein heterodimerization activity	F
PDGFB	Platelet-derived growth factor subunit B	GO:0048407	platelet-derived growth factor binding	F
PDGFRB	Platelet-derived growth factor receptor beta	GO:0004713	protein tyrosine kinase activity	F
PDGFRB	Platelet-derived growth factor receptor beta	GO:0004992	platelet activating factor receptor activity	F
PDGFRB	Platelet-derived growth factor receptor beta	GO:0005017	platelet-derived growth factor receptor activity	F
PDGFRB	Platelet-derived growth factor receptor beta	GO:0005019	platelet-derived growth factor beta-receptor activity	F
PDGFRB	Platelet-derived growth factor receptor beta	GO:0005102	signaling receptor binding	F
PDGFRB	Platelet-derived growth factor receptor beta	GO:0005161	platelet-derived growth factor receptor binding	F
PDGFRB	Platelet-derived growth factor receptor beta	GO:0005515	protein binding	F
PDGFRB	Platelet-derived growth factor receptor beta	GO:0005524	ATP binding	F
PDGFRB	Platelet-derived growth factor receptor beta	GO:0019899	enzyme binding	F
PDGFRB	Platelet-derived growth factor receptor beta	GO:0019901	protein kinase binding	F
PDGFRB	Platelet-derived growth factor receptor beta	GO:0038085	vascular endothelial growth factor binding	F
PDGFRB	Platelet-derived growth factor receptor beta	GO:0043548	phosphatidylinositol 3-kinase binding	F
PDGFRB	Platelet-derived growth factor receptor beta	GO:0048407	platelet-derived growth factor binding	F
PDLIM7	PDZ and LIM domain protein 7	GO:0003779	actin binding	F
PDLIM7	PDZ and LIM domain protein 7	GO:0005515	protein binding	F
PDLIM7	PDZ and LIM domain protein 7	GO:0046872	metal ion binding	F
PDLIM7	PDZ and LIM domain protein 7	GO:0051371	muscle alpha-actinin binding	F
PEX11G	Peroxisomal membrane protein 11C	GO:0005515	protein binding	F
PGAP4	Post-GPI attachment to proteins factor 4	GO:0016757	glycosyltransferase activity	F
PHETA1	Sesquipedalian-1	GO:0005515	protein binding	F
PHETA1	Sesquipedalian-1	GO:0042803	protein homodimerization activity	F
PHETA2	Sesquipedalian-2	GO:0005515	protein binding	F
PHETA2	Sesquipedalian-2	GO:0042803	protein homodimerization activity	F
PHF11	PHD finger protein 11	GO:0005515	protein binding	F
PHF11	PHD finger protein 11	GO:0046872	metal ion binding	F
PHF7	PHD finger protein 7	GO:0005515	protein binding	F
PHF7	PHD finger protein 7	GO:0046872	metal ion binding	F
PHYH	Phytanoyl-CoA dioxygenase, peroxisomal	GO:0005515	protein binding	F
PHYH	Phytanoyl-CoA dioxygenase, peroxisomal	GO:0008198	ferrous iron binding	F
PHYH	Phytanoyl-CoA dioxygenase, peroxisomal	GO:0031406	carboxylic acid binding	F
PHYH	Phytanoyl-CoA dioxygenase, peroxisomal	GO:0031418	L-ascorbic acid binding	F
PHYH	Phytanoyl-CoA dioxygenase, peroxisomal	GO:0048244	phytanoyl-CoA dioxygenase activity	F
PIK3IP1	Phosphoinositide-3-kinase-interacting protein 1	GO:0004175	endopeptidase activity	F
PIK3IP1	Phosphoinositide-3-kinase-interacting protein 1	GO:0005102	signaling receptor binding	F
PIK3IP1	Phosphoinositide-3-kinase-interacting protein 1	GO:0005515	protein binding	F
PIK3IP1	Phosphoinositide-3-kinase-interacting protein 1	GO:0036313	phosphatidylinositol 3-kinase catalytic subunit binding	F
PITX1	Pituitary homeobox 1	GO:0000978	RNA polymerase II cis-regulatory region sequence-specific DNA binding	F
PITX1	Pituitary homeobox 1	GO:0000981	DNA-binding transcription factor activity, RNA polymerase II-specific	F
PITX1	Pituitary homeobox 1	GO:0001228	DNA-binding transcription activator activity, RNA polymerase II-specific	F
PITX1	Pituitary homeobox 1	GO:0003700	DNA-binding transcription factor activity	F
PITX1	Pituitary homeobox 1	GO:0005515	protein binding	F
PITX1	Pituitary homeobox 1	GO:0061629	RNA polymerase II-specific DNA-binding transcription factor binding	F
PITX1	Pituitary homeobox 1	GO:1990837	sequence-specific double-stranded DNA binding	F
PKIB	cAMP-dependent protein kinase inhibitor beta	GO:0004862	cAMP-dependent protein kinase inhibitor activity	F
PLXDC2	Plexin domain-containing protein 2	GO:0005515	protein binding	F
PLXNA2	Plexin-A2	GO:0005515	protein binding	F
PLXNA2	Plexin-A2	GO:0017154	semaphorin receptor activity	F
PLXNA2	Plexin-A2	GO:0042802	identical protein binding	F
PPM1L	Protein phosphatase 1L	GO:0004722	protein serine/threonine phosphatase activity	F
PPM1L	Protein phosphatase 1L	GO:0017018	myosin phosphatase activity	F
PPM1L	Protein phosphatase 1L	GO:0046872	metal ion binding	F
PPP1R1A	Protein phosphatase 1 regulatory subunit 1A	GO:0004865	protein serine/threonine phosphatase inhibitor activity	F
PPP1R1A	Protein phosphatase 1 regulatory subunit 1A	GO:0005515	protein binding	F
PREX2	Phosphatidylinositol 3,4,5-trisphosphate-dependent Rac exchanger 2 protein	GO:0005085	guanyl-nucleotide exchange factor activity	F
PREX2	Phosphatidylinositol 3,4,5-trisphosphate-dependent Rac exchanger 2 protein	GO:0005096	GTPase activator activity	F
PRKCB	Protein kinase C beta type	GO:0003682	chromatin binding	F
PRKCB	Protein kinase C beta type	GO:0004674	protein serine/threonine kinase activity	F
PRKCB	Protein kinase C beta type	GO:0004697	protein kinase C activity	F
PRKCB	Protein kinase C beta type	GO:0004698	calcium-dependent protein kinase C activity	F
PRKCB	Protein kinase C beta type	GO:0005080	protein kinase C binding	F
PRKCB	Protein kinase C beta type	GO:0005246	calcium channel regulator activity	F
PRKCB	Protein kinase C beta type	GO:0005515	protein binding	F
PRKCB	Protein kinase C beta type	GO:0005524	ATP binding	F
PRKCB	Protein kinase C beta type	GO:0008270	zinc ion binding	F
PRKCB	Protein kinase C beta type	GO:0030374	nuclear receptor coactivator activity	F
PRKCB	Protein kinase C beta type	GO:0035403	histone kinase activity (H3-T6 specific)	F
PRKCB	Protein kinase C beta type	GO:0042393	histone binding	F
PRKCB	Protein kinase C beta type	GO:0050681	nuclear androgen receptor binding	F
PRKCB	Protein kinase C beta type	GO:0106310	protein serine kinase activity	F
PRR16	Protein Largen	GO:0005515	protein binding	F
PRSS22	Brain-specific serine protease 4	GO:0004252	serine-type endopeptidase activity	F
PRSS22	Brain-specific serine protease 4	GO:0016504	peptidase activator activity	F
PSCA	Prostate stem cell antigen	GO:0033130	acetylcholine receptor binding	F
PSD	PH and SEC7 domain-containing protein 1	GO:0005085	guanyl-nucleotide exchange factor activity	F
PSD	PH and SEC7 domain-containing protein 1	GO:0005515	protein binding	F
PSD	PH and SEC7 domain-containing protein 1	GO:0005543	phospholipid binding	F
PSG8	Pregnancy-specific beta-1-glycoprotein 8	GO:1990782	protein tyrosine kinase binding	F
PTGDS	Prostaglandin-H2 D-isomerase	GO:0004667	prostaglandin-D synthase activity	F
PTGDS	Prostaglandin-H2 D-isomerase	GO:0005501	retinoid binding	F
PTGDS	Prostaglandin-H2 D-isomerase	GO:0005504	fatty acid binding	F
PTGDS	Prostaglandin-H2 D-isomerase	GO:0005515	protein binding	F
PTGDS	Prostaglandin-H2 D-isomerase	GO:0036094	small molecule binding	F
PTK7	Inactive tyrosine-protein kinase 7	GO:0004672	protein kinase activity	F
PTK7	Inactive tyrosine-protein kinase 7	GO:0005515	protein binding	F
PTK7	Inactive tyrosine-protein kinase 7	GO:0005524	ATP binding	F
PTK7	Inactive tyrosine-protein kinase 7	GO:0008046	axon guidance receptor activity	F
PTK7	Inactive tyrosine-protein kinase 7	GO:1904929	coreceptor activity involved in Wnt signaling pathway, planar cell polarity pathway	F
PTPRB	Receptor-type tyrosine-protein phosphatase beta	GO:0005001	transmembrane receptor protein tyrosine phosphatase activity	F
PTPRB	Receptor-type tyrosine-protein phosphatase beta	GO:0005515	protein binding	F
PTPRB	Receptor-type tyrosine-protein phosphatase beta	GO:0045296	cadherin binding	F
PTPRR	Receptor-type tyrosine-protein phosphatase R	GO:0004725	protein tyrosine phosphatase activity	F
PTPRR	Receptor-type tyrosine-protein phosphatase R	GO:0005001	transmembrane receptor protein tyrosine phosphatase activity	F
PTPRR	Receptor-type tyrosine-protein phosphatase R	GO:0005515	protein binding	F
PTPRR	Receptor-type tyrosine-protein phosphatase R	GO:0019901	protein kinase binding	F
PXDNL	Probable oxidoreductase PXDNL	GO:0004519	endonuclease activity	F
PXDNL	Probable oxidoreductase PXDNL	GO:0004601	peroxidase activity	F
PXDNL	Probable oxidoreductase PXDNL	GO:0020037	heme binding	F
PXDNL	Probable oxidoreductase PXDNL	GO:0046872	metal ion binding	F
PXDNL	Probable oxidoreductase PXDNL	GO:0140825	lactoperoxidase activity	F
RAB25	Ras-related protein Rab-25	GO:0003924	GTPase activity	F
RAB25	Ras-related protein Rab-25	GO:0005515	protein binding	F
RAB25	Ras-related protein Rab-25	GO:0005525	GTP binding	F
RAB25	Ras-related protein Rab-25	GO:0031489	myosin V binding	F
RAB3C	Ras-related protein Rab-3C	GO:0003924	GTPase activity	F
RAB3C	Ras-related protein Rab-3C	GO:0005515	protein binding	F
RAB3C	Ras-related protein Rab-3C	GO:0005525	GTP binding	F
RAB3C	Ras-related protein Rab-3C	GO:0030742	GTP-dependent protein binding	F
RAB3C	Ras-related protein Rab-3C	GO:0031489	myosin V binding	F
RARRES1	Retinoic acid receptor responder protein 1	GO:0005515	protein binding	F
RARRES1	Retinoic acid receptor responder protein 1	GO:0008191	metalloendopeptidase inhibitor activity	F
RBM20	RNA-binding protein 20	GO:0003723	RNA binding	F
RBM20	RNA-binding protein 20	GO:0003729	mRNA binding	F
RBM20	RNA-binding protein 20	GO:0005515	protein binding	F
RBM20	RNA-binding protein 20	GO:0008270	zinc ion binding	F
RBM20	RNA-binding protein 20	GO:0097157	pre-mRNA intronic binding	F
RBM20	RNA-binding protein 20	GO:1990935	splicing factor binding	F
RDH12	Retinol dehydrogenase 12	GO:0004745	NAD-retinol dehydrogenase activity	F
RDH12	Retinol dehydrogenase 12	GO:0005515	protein binding	F
RDH12	Retinol dehydrogenase 12	GO:0052650	NADP-retinol dehydrogenase activity	F
RDH12	Retinol dehydrogenase 12	GO:0102354	11-cis-retinol dehydrogenase activity	F
RELN	Reelin	GO:0008236	serine-type peptidase activity	F
RELN	Reelin	GO:0046872	metal ion binding	F
RELN	Reelin	GO:0070325	lipoprotein particle receptor binding	F
RELN	Reelin	GO:0070326	very-low-density lipoprotein particle receptor binding	F
RENBP	N-acylglucosamine 2-epimerase	GO:0004866	endopeptidase inhibitor activity	F
RENBP	N-acylglucosamine 2-epimerase	GO:0005515	protein binding	F
RENBP	N-acylglucosamine 2-epimerase	GO:0005524	ATP binding	F
RENBP	N-acylglucosamine 2-epimerase	GO:0030414	peptidase inhibitor activity	F
RENBP	N-acylglucosamine 2-epimerase	GO:0042802	identical protein binding	F
RENBP	N-acylglucosamine 2-epimerase	GO:0050121	N-acylglucosamine 2-epimerase activity	F
RND2	Rho-related GTP-binding protein RhoN	GO:0003924	GTPase activity	F
RND2	Rho-related GTP-binding protein RhoN	GO:0005515	protein binding	F
RND2	Rho-related GTP-binding protein RhoN	GO:0005525	GTP binding	F
RND2	Rho-related GTP-binding protein RhoN	GO:0047485	protein N-terminus binding	F
RNF150	RING finger protein 150	GO:0046872	metal ion binding	F
RNF150	RING finger protein 150	GO:0061630	ubiquitin protein ligase activity	F
RNF175	RING finger protein 175	GO:0005515	protein binding	F
RNF175	RING finger protein 175	GO:0046872	metal ion binding	F
RNF175	RING finger protein 175	GO:0061630	ubiquitin protein ligase activity	F
RTP4	Receptor-transporting protein 4	GO:0005515	protein binding	F
RTP4	Receptor-transporting protein 4	GO:0031849	olfactory receptor binding	F
RUNX3	Runt-related transcription factor 3	GO:0000977	RNA polymerase II transcription regulatory region sequence-specific DNA binding	F
RUNX3	Runt-related transcription factor 3	GO:0000978	RNA polymerase II cis-regulatory region sequence-specific DNA binding	F
RUNX3	Runt-related transcription factor 3	GO:0000981	DNA-binding transcription factor activity, RNA polymerase II-specific	F
RUNX3	Runt-related transcription factor 3	GO:0001222	transcription corepressor binding	F
RUNX3	Runt-related transcription factor 3	GO:0003700	DNA-binding transcription factor activity	F
RUNX3	Runt-related transcription factor 3	GO:0005515	protein binding	F
RUNX3	Runt-related transcription factor 3	GO:0005524	ATP binding	F
RUNX3	Runt-related transcription factor 3	GO:1990837	sequence-specific double-stranded DNA binding	F
S100A2	Protein S100-A2	GO:0005509	calcium ion binding	F
S100A2	Protein S100-A2	GO:0005515	protein binding	F
S100A2	Protein S100-A2	GO:0042802	identical protein binding	F
S100A2	Protein S100-A2	GO:0046914	transition metal ion binding	F
SECTM1	Secreted and transmembrane protein 1	GO:0005125	cytokine activity	F
SECTM1	Secreted and transmembrane protein 1	GO:0005515	protein binding	F
SEMA4A	Semaphorin-4A	GO:0005515	protein binding	F
SEMA4A	Semaphorin-4A	GO:0030215	semaphorin receptor binding	F
SEMA4A	Semaphorin-4A	GO:0045499	chemorepellent activity	F
SEPTIN8	Septin-8	GO:0003924	GTPase activity	F
SEPTIN8	Septin-8	GO:0005515	protein binding	F
SEPTIN8	Septin-8	GO:0005525	GTP binding	F
SEPTIN8	Septin-8	GO:0060090	molecular adaptor activity	F
SERPINF2	Alpha-2-antiplasmin	GO:0002020	protease binding	F
SERPINF2	Alpha-2-antiplasmin	GO:0004866	endopeptidase inhibitor activity	F
SERPINF2	Alpha-2-antiplasmin	GO:0004867	serine-type endopeptidase inhibitor activity	F
SERPINF2	Alpha-2-antiplasmin	GO:0005515	protein binding	F
SERPINF2	Alpha-2-antiplasmin	GO:0042803	protein homodimerization activity	F
SFRP2	Secreted frizzled-related protein 2	GO:0001968	fibronectin binding	F
SFRP2	Secreted frizzled-related protein 2	GO:0005178	integrin binding	F
SFRP2	Secreted frizzled-related protein 2	GO:0017147	Wnt-protein binding	F
SFRP2	Secreted frizzled-related protein 2	GO:0048018	receptor ligand activity	F
SFRP2	Secreted frizzled-related protein 2	GO:0061133	endopeptidase activator activity	F
SHC3	SHC-transforming protein 3	GO:0001784	phosphotyrosine residue binding	F
SHC3	SHC-transforming protein 3	GO:0005515	protein binding	F
SHC3	SHC-transforming protein 3	GO:0030971	receptor tyrosine kinase binding	F
SHE	SH2 domain-containing adapter protein E	GO:0001784	phosphotyrosine residue binding	F
SHE	SH2 domain-containing adapter protein E	GO:0005515	protein binding	F
SHF	SH2 domain-containing adapter protein F	GO:0001784	phosphotyrosine residue binding	F
SKP2	S-phase kinase-associated protein 2	GO:0005515	protein binding	F
SKP2	S-phase kinase-associated protein 2	GO:0042802	identical protein binding	F
SLC19A3	Thiamine transporter 2	GO:0005515	protein binding	F
SLC19A3	Thiamine transporter 2	GO:0015234	thiamine transmembrane transporter activity	F
SLC22A3	Solute carrier family 22 member 3	GO:0005326	neurotransmitter transmembrane transporter activity	F
SLC22A3	Solute carrier family 22 member 3	GO:0005515	protein binding	F
SLC22A3	Solute carrier family 22 member 3	GO:0008504	monoamine transmembrane transporter activity	F
SLC22A3	Solute carrier family 22 member 3	GO:0008514	organic anion transmembrane transporter activity	F
SLC22A3	Solute carrier family 22 member 3	GO:0015101	organic cation transmembrane transporter activity	F
SLC22A3	Solute carrier family 22 member 3	GO:0015606	spermidine transmembrane transporter activity	F
SLC22A3	Solute carrier family 22 member 3	GO:0015651	quaternary ammonium group transmembrane transporter activity	F
SLC22A3	Solute carrier family 22 member 3	GO:0019534	toxin transmembrane transporter activity	F
SLC26A2	Sulfate transporter	GO:0008271	secondary active sulfate transmembrane transporter activity	F
SLC26A2	Sulfate transporter	GO:0015106	bicarbonate transmembrane transporter activity	F
SLC26A2	Sulfate transporter	GO:0015108	chloride transmembrane transporter activity	F
SLC26A2	Sulfate transporter	GO:0015116	sulfate transmembrane transporter activity	F
SLC26A2	Sulfate transporter	GO:0019531	oxalate transmembrane transporter activity	F
SLC27A3	Long-chain fatty acid transport protein 3	GO:0004467	long-chain fatty acid-CoA ligase activity	F
SLC27A3	Long-chain fatty acid transport protein 3	GO:0005324	long-chain fatty acid transporter activity	F
SLC27A3	Long-chain fatty acid transport protein 3	GO:0005524	ATP binding	F
SLC27A3	Long-chain fatty acid transport protein 3	GO:0031957	very long-chain fatty acid-CoA ligase activity	F
SLC27A3	Long-chain fatty acid transport protein 3	GO:0047676	arachidonate-CoA ligase activity	F
SLC2A5	Solute carrier family 2, facilitated glucose transporter member 5	GO:0005353	fructose transmembrane transporter activity	F
SLC2A5	Solute carrier family 2, facilitated glucose transporter member 5	GO:0005355	glucose transmembrane transporter activity	F
SLC2A5	Solute carrier family 2, facilitated glucose transporter member 5	GO:0005515	protein binding	F
SLC2A5	Solute carrier family 2, facilitated glucose transporter member 5	GO:0070061	fructose binding	F
SLC37A2	Glucose-6-phosphate exchanger SLC37A2	GO:0061513	glucose 6-phosphate:inorganic phosphate antiporter activity	F
SLC51B	Organic solute transporter subunit beta	GO:0005215	transporter activity	F
SLC51B	Organic solute transporter subunit beta	GO:0005515	protein binding	F
SLC51B	Organic solute transporter subunit beta	GO:0015125	bile acid transmembrane transporter activity	F
SLC51B	Organic solute transporter subunit beta	GO:0046982	protein heterodimerization activity	F
SLC6A20	Sodium- and chloride-dependent transporter XTRP3	GO:0005298	proline:sodium symporter activity	F
SLC6A20	Sodium- and chloride-dependent transporter XTRP3	GO:0005515	protein binding	F
SLC6A20	Sodium- and chloride-dependent transporter XTRP3	GO:0015171	amino acid transmembrane transporter activity	F
SLC6A20	Sodium- and chloride-dependent transporter XTRP3	GO:0015175	neutral amino acid transmembrane transporter activity	F
SLC6A20	Sodium- and chloride-dependent transporter XTRP3	GO:0015188	L-isoleucine transmembrane transporter activity	F
SLC6A20	Sodium- and chloride-dependent transporter XTRP3	GO:0015193	L-proline transmembrane transporter activity	F
SLC6A20	Sodium- and chloride-dependent transporter XTRP3	GO:0015199	amino-acid betaine transmembrane transporter activity	F
SLC6A20	Sodium- and chloride-dependent transporter XTRP3	GO:0015370	solute:sodium symporter activity	F
SLC7A10	Asc-type amino acid transporter 1	GO:0005515	protein binding	F
SLC7A10	Asc-type amino acid transporter 1	GO:0015175	neutral amino acid transmembrane transporter activity	F
SLC7A10	Asc-type amino acid transporter 1	GO:0015179	L-amino acid transmembrane transporter activity	F
SLC7A10	Asc-type amino acid transporter 1	GO:0015194	L-serine transmembrane transporter activity	F
SLC9A2	Sodium/hydrogen exchanger 2	GO:0015385	sodium:proton antiporter activity	F
SLC9A2	Sodium/hydrogen exchanger 2	GO:0015386	potassium:proton antiporter activity	F
SLIT3	Slit homolog 3 protein	GO:0005509	calcium ion binding	F
SLIT3	Slit homolog 3 protein	GO:0008201	heparin binding	F
SLIT3	Slit homolog 3 protein	GO:0048495	Roundabout binding	F
SLPI	Antileukoproteinase	GO:0003677	DNA binding	F
SLPI	Antileukoproteinase	GO:0003729	mRNA binding	F
SLPI	Antileukoproteinase	GO:0004866	endopeptidase inhibitor activity	F
SLPI	Antileukoproteinase	GO:0004867	serine-type endopeptidase inhibitor activity	F
SLPI	Antileukoproteinase	GO:0005515	protein binding	F
SLPI	Antileukoproteinase	GO:0019899	enzyme binding	F
SMOC1	SPARC-related modular calcium-binding protein 1	GO:0005509	calcium ion binding	F
SMOC1	SPARC-related modular calcium-binding protein 1	GO:0005515	protein binding	F
SMOC1	SPARC-related modular calcium-binding protein 1	GO:0008201	heparin binding	F
SMOC1	SPARC-related modular calcium-binding protein 1	GO:0050840	extracellular matrix binding	F
SORCS2	VPS10 domain-containing receptor SorCS2	GO:0008188	neuropeptide receptor activity	F
SOX6	Transcription factor SOX-6	GO:0000976	transcription cis-regulatory region binding	F
SOX6	Transcription factor SOX-6	GO:0000978	RNA polymerase II cis-regulatory region sequence-specific DNA binding	F
SOX6	Transcription factor SOX-6	GO:0000981	DNA-binding transcription factor activity, RNA polymerase II-specific	F
SOX6	Transcription factor SOX-6	GO:0001217	DNA-binding transcription repressor activity	F
SOX6	Transcription factor SOX-6	GO:0003677	DNA binding	F
SOX6	Transcription factor SOX-6	GO:0003700	DNA-binding transcription factor activity	F
SOX6	Transcription factor SOX-6	GO:0005515	protein binding	F
SOX6	Transcription factor SOX-6	GO:0042803	protein homodimerization activity	F
SP140	Nuclear body protein SP140	GO:0000981	DNA-binding transcription factor activity, RNA polymerase II-specific	F
SP140	Nuclear body protein SP140	GO:0003677	DNA binding	F
SP140	Nuclear body protein SP140	GO:0005515	protein binding	F
SP140	Nuclear body protein SP140	GO:0046872	metal ion binding	F
SPINK5	Serine protease inhibitor Kazal-type 5	GO:0004867	serine-type endopeptidase inhibitor activity	F
SPOCK2	Testican-2	GO:0005509	calcium ion binding	F
SPOCK2	Testican-2	GO:0005515	protein binding	F
SPOCK2	Testican-2	GO:0005539	glycosaminoglycan binding	F
SPOCK2	Testican-2	GO:0008191	metalloendopeptidase inhibitor activity	F
SPOCK2	Testican-2	GO:0050840	extracellular matrix binding	F
SPON2	Spondin-2	GO:0001530	lipopolysaccharide binding	F
SPON2	Spondin-2	GO:0003823	antigen binding	F
SPON2	Spondin-2	GO:0005515	protein binding	F
SPON2	Spondin-2	GO:0046872	metal ion binding	F
SPTBN5	Spectrin beta chain, non-erythrocytic 5	GO:0002046	opsin binding	F
SPTBN5	Spectrin beta chain, non-erythrocytic 5	GO:0003779	actin binding	F
SPTBN5	Spectrin beta chain, non-erythrocytic 5	GO:0008022	protein C-terminus binding	F
SPTBN5	Spectrin beta chain, non-erythrocytic 5	GO:0019894	kinesin binding	F
SPTBN5	Spectrin beta chain, non-erythrocytic 5	GO:0030507	spectrin binding	F
SPTBN5	Spectrin beta chain, non-erythrocytic 5	GO:0032029	myosin tail binding	F
SPTBN5	Spectrin beta chain, non-erythrocytic 5	GO:0034452	dynactin binding	F
SPTBN5	Spectrin beta chain, non-erythrocytic 5	GO:0042802	identical protein binding	F
SPTBN5	Spectrin beta chain, non-erythrocytic 5	GO:0043621	protein self-association	F
SPTBN5	Spectrin beta chain, non-erythrocytic 5	GO:0045505	dynein intermediate chain binding	F
SPTBN5	Spectrin beta chain, non-erythrocytic 5	GO:0051015	actin filament binding	F
SPTLC3	Serine palmitoyltransferase 3	GO:0004758	serine C-palmitoyltransferase activity	F
SPTLC3	Serine palmitoyltransferase 3	GO:0005515	protein binding	F
SPTLC3	Serine palmitoyltransferase 3	GO:0030170	pyridoxal phosphate binding	F
SRGN	Serglycin	GO:0005515	protein binding	F
ST8SIA6	Alpha-2,8-sialyltransferase 8F	GO:0003828	alpha-N-acetylneuraminate alpha-2,8-sialyltransferase activity	F
ST8SIA6	Alpha-2,8-sialyltransferase 8F	GO:0008373	sialyltransferase activity	F
STMN3	Stathmin-3	GO:0005515	protein binding	F
STMN3	Stathmin-3	GO:0015631	tubulin binding	F
STMN3	Stathmin-3	GO:0019904	protein domain specific binding	F
STX1B	Syntaxin-1B	GO:0000149	SNARE binding	F
STX1B	Syntaxin-1B	GO:0005102	signaling receptor binding	F
STX1B	Syntaxin-1B	GO:0005484	SNAP receptor activity	F
STX1B	Syntaxin-1B	GO:0005515	protein binding	F
STX1B	Syntaxin-1B	GO:0019901	protein kinase binding	F
SULT1C4	Sulfotransferase 1C4	GO:0004062	aryl sulfotransferase activity	F
SULT1C4	Sulfotransferase 1C4	GO:0008146	sulfotransferase activity	F
SUN3	SUN domain-containing protein 3	GO:0043495	protein-membrane adaptor activity	F
SUSD5	Sushi domain-containing protein 5	GO:0005540	hyaluronic acid binding	F
SYN1	Synapsin-1	GO:0003779	actin binding	F
SYN1	Synapsin-1	GO:0005515	protein binding	F
SYN1	Synapsin-1	GO:0005524	ATP binding	F
SYN1	Synapsin-1	GO:0019901	protein kinase binding	F
SYN1	Synapsin-1	GO:0042802	identical protein binding	F
SYN1	Synapsin-1	GO:0048306	calcium-dependent protein binding	F
SYN1	Synapsin-1	GO:0106006	cytoskeletal protein-membrane anchor activity	F
SYNGR1	Synaptogyrin-1	GO:0005515	protein binding	F
SYNM	Synemin	GO:0005200	structural constituent of cytoskeleton	F
SYNM	Synemin	GO:0005515	protein binding	F
SYNM	Synemin	GO:0008307	structural constituent of muscle	F
SYNM	Synemin	GO:0017166	vinculin binding	F
SYNM	Synemin	GO:0019215	intermediate filament binding	F
SYT8	Synaptotagmin-8	GO:0001786	phosphatidylserine binding	F
SYT8	Synaptotagmin-8	GO:0005509	calcium ion binding	F
SYT8	Synaptotagmin-8	GO:0005544	calcium-dependent phospholipid binding	F
SYT8	Synaptotagmin-8	GO:0019905	syntaxin binding	F
SYT8	Synaptotagmin-8	GO:0030276	clathrin binding	F
TAGLN	Transgelin	GO:0003779	actin binding	F
TAGLN	Transgelin	GO:0005515	protein binding	F
TAL1	T-cell acute lymphocytic leukemia protein 1	GO:0000976	transcription cis-regulatory region binding	F
TAL1	T-cell acute lymphocytic leukemia protein 1	GO:0000978	RNA polymerase II cis-regulatory region sequence-specific DNA binding	F
TAL1	T-cell acute lymphocytic leukemia protein 1	GO:0000981	DNA-binding transcription factor activity, RNA polymerase II-specific	F
TAL1	T-cell acute lymphocytic leukemia protein 1	GO:0003682	chromatin binding	F
TAL1	T-cell acute lymphocytic leukemia protein 1	GO:0003700	DNA-binding transcription factor activity	F
TAL1	T-cell acute lymphocytic leukemia protein 1	GO:0005515	protein binding	F
TAL1	T-cell acute lymphocytic leukemia protein 1	GO:0019899	enzyme binding	F
TAL1	T-cell acute lymphocytic leukemia protein 1	GO:0030297	transmembrane receptor protein tyrosine kinase activator activity	F
TAL1	T-cell acute lymphocytic leukemia protein 1	GO:0042826	histone deacetylase binding	F
TAL1	T-cell acute lymphocytic leukemia protein 1	GO:0046983	protein dimerization activity	F
TAL1	T-cell acute lymphocytic leukemia protein 1	GO:0061629	RNA polymerase II-specific DNA-binding transcription factor binding	F
TAL1	T-cell acute lymphocytic leukemia protein 1	GO:0070888	E-box binding	F
TAMALIN	Protein TAMALIN	GO:0030165	PDZ domain binding	F
TAMALIN	Protein TAMALIN	GO:0031267	small GTPase binding	F
TAMALIN	Protein TAMALIN	GO:0042802	identical protein binding	F
TCF21	Transcription factor 21	GO:0000977	RNA polymerase II transcription regulatory region sequence-specific DNA binding	F
TCF21	Transcription factor 21	GO:0000981	DNA-binding transcription factor activity, RNA polymerase II-specific	F
TCF21	Transcription factor 21	GO:0001227	DNA-binding transcription repressor activity, RNA polymerase II-specific	F
TCF21	Transcription factor 21	GO:0001228	DNA-binding transcription activator activity, RNA polymerase II-specific	F
TCF21	Transcription factor 21	GO:0005515	protein binding	F
TCF21	Transcription factor 21	GO:0042826	histone deacetylase binding	F
TCF21	Transcription factor 21	GO:0043425	bHLH transcription factor binding	F
TCF21	Transcription factor 21	GO:0046983	protein dimerization activity	F
TCF21	Transcription factor 21	GO:0050681	nuclear androgen receptor binding	F
TCF21	Transcription factor 21	GO:0070888	E-box binding	F
TCF21	Transcription factor 21	GO:1990837	sequence-specific double-stranded DNA binding	F
TCIRG1	V-type proton ATPase 116 kDa subunit a 3	GO:0005515	protein binding	F
TCIRG1	V-type proton ATPase 116 kDa subunit a 3	GO:0046961	proton-transporting ATPase activity, rotational mechanism	F
TCIRG1	V-type proton ATPase 116 kDa subunit a 3	GO:0051117	ATPase binding	F
TDRD10	Tudor domain-containing protein 10	GO:0003723	RNA binding	F
TERT	Telomerase reverse transcriptase	GO:0000049	tRNA binding	F
TERT	Telomerase reverse transcriptase	GO:0001223	transcription coactivator binding	F
TERT	Telomerase reverse transcriptase	GO:0003677	DNA binding	F
TERT	Telomerase reverse transcriptase	GO:0003720	telomerase activity	F
TERT	Telomerase reverse transcriptase	GO:0003721	telomerase RNA reverse transcriptase activity	F
TERT	Telomerase reverse transcriptase	GO:0003723	RNA binding	F
TERT	Telomerase reverse transcriptase	GO:0003964	RNA-directed DNA polymerase activity	F
TERT	Telomerase reverse transcriptase	GO:0003968	RNA-directed 5'-3' RNA polymerase activity	F
TERT	Telomerase reverse transcriptase	GO:0005515	protein binding	F
TERT	Telomerase reverse transcriptase	GO:0008022	protein C-terminus binding	F
TERT	Telomerase reverse transcriptase	GO:0042162	telomeric DNA binding	F
TERT	Telomerase reverse transcriptase	GO:0042802	identical protein binding	F
TERT	Telomerase reverse transcriptase	GO:0042803	protein homodimerization activity	F
TERT	Telomerase reverse transcriptase	GO:0046872	metal ion binding	F
TERT	Telomerase reverse transcriptase	GO:0047485	protein N-terminus binding	F
TERT	Telomerase reverse transcriptase	GO:0051087	chaperone binding	F
TERT	Telomerase reverse transcriptase	GO:0070034	telomerase RNA binding	F
TERT	Telomerase reverse transcriptase	GO:0098680	template-free RNA nucleotidyltransferase	F
TGM2	Protein-glutamine gamma-glutamyltransferase 2	GO:0003810	protein-glutamine gamma-glutamyltransferase activity	F
TGM2	Protein-glutamine gamma-glutamyltransferase 2	GO:0005509	calcium ion binding	F
TGM2	Protein-glutamine gamma-glutamyltransferase 2	GO:0005515	protein binding	F
TGM2	Protein-glutamine gamma-glutamyltransferase 2	GO:0005525	GTP binding	F
TGM2	Protein-glutamine gamma-glutamyltransferase 2	GO:0008233	peptidase activity	F
TGM2	Protein-glutamine gamma-glutamyltransferase 2	GO:0050568	protein-glutamine glutaminase activity	F
TGM2	Protein-glutamine gamma-glutamyltransferase 2	GO:0120295	histone serotonyltransferase activity	F
TGM2	Protein-glutamine gamma-glutamyltransferase 2	GO:0120297	histone dopaminyltransferase activity	F
TGM2	Protein-glutamine gamma-glutamyltransferase 2	GO:0120298	peptide noradrenalinyltransferase activity	F
TGM2	Protein-glutamine gamma-glutamyltransferase 2	GO:0120299	peptide histaminyltransferase activity	F
THBS4	Thrombospondin-4	GO:0005178	integrin binding	F
THBS4	Thrombospondin-4	GO:0005509	calcium ion binding	F
THBS4	Thrombospondin-4	GO:0005515	protein binding	F
THBS4	Thrombospondin-4	GO:0008083	growth factor activity	F
THBS4	Thrombospondin-4	GO:0008201	heparin binding	F
TINAGL1	Tubulointerstitial nephritis antigen-like	GO:0005201	extracellular matrix structural constituent	F
TINAGL1	Tubulointerstitial nephritis antigen-like	GO:0005515	protein binding	F
TINAGL1	Tubulointerstitial nephritis antigen-like	GO:0008234	cysteine-type peptidase activity	F
TINAGL1	Tubulointerstitial nephritis antigen-like	GO:0043236	laminin binding	F
TLE2	Transducin-like enhancer protein 2	GO:0003714	transcription corepressor activity	F
TLE2	Transducin-like enhancer protein 2	GO:0005515	protein binding	F
TLR4	Toll-like receptor 4	GO:0001530	lipopolysaccharide binding	F
TLR4	Toll-like receptor 4	GO:0001540	amyloid-beta binding	F
TLR4	Toll-like receptor 4	GO:0001875	lipopolysaccharide immune receptor activity	F
TLR4	Toll-like receptor 4	GO:0004888	transmembrane signaling receptor activity	F
TLR4	Toll-like receptor 4	GO:0005102	signaling receptor binding	F
TLR4	Toll-like receptor 4	GO:0005515	protein binding	F
TLR4	Toll-like receptor 4	GO:0042802	identical protein binding	F
TLR4	Toll-like receptor 4	GO:0046982	protein heterodimerization activity	F
TLR4	Toll-like receptor 4	GO:0050135	NAD(P)+ nucleosidase activity	F
TLR4	Toll-like receptor 4	GO:0061809	NAD+ nucleotidase, cyclic ADP-ribose generating	F
TMC4	Transmembrane channel-like protein 4	GO:0008381	mechanosensitive ion channel activity	F
TMEM151A	Transmembrane protein 151A	GO:0005515	protein binding	F
TMEM187	Transmembrane protein 187	GO:0003674	molecular_function	F
TMEM187	Transmembrane protein 187	GO:0005515	protein binding	F
TNFSF14	Tumor necrosis factor ligand superfamily member 14	GO:0005102	signaling receptor binding	F
TNFSF14	Tumor necrosis factor ligand superfamily member 14	GO:0005125	cytokine activity	F
TNFSF14	Tumor necrosis factor ligand superfamily member 14	GO:0005164	tumor necrosis factor receptor binding	F
TNFSF14	Tumor necrosis factor ligand superfamily member 14	GO:0005515	protein binding	F
TNFSF14	Tumor necrosis factor ligand superfamily member 14	GO:0043027	cysteine-type endopeptidase inhibitor activity involved in apoptotic process	F
TNFSF15	Tumor necrosis factor ligand superfamily member 15	GO:0005102	signaling receptor binding	F
TNFSF15	Tumor necrosis factor ligand superfamily member 15	GO:0005125	cytokine activity	F
TNFSF15	Tumor necrosis factor ligand superfamily member 15	GO:0005164	tumor necrosis factor receptor binding	F
TNFSF15	Tumor necrosis factor ligand superfamily member 15	GO:0005515	protein binding	F
TOX2	TOX high mobility group box family member 2	GO:0003713	transcription coactivator activity	F
TOX2	TOX high mobility group box family member 2	GO:0031490	chromatin DNA binding	F
TP63	Tumor protein 63	GO:0000978	RNA polymerase II cis-regulatory region sequence-specific DNA binding	F
TP63	Tumor protein 63	GO:0000981	DNA-binding transcription factor activity, RNA polymerase II-specific	F
TP63	Tumor protein 63	GO:0001228	DNA-binding transcription activator activity, RNA polymerase II-specific	F
TP63	Tumor protein 63	GO:0002039	p53 binding	F
TP63	Tumor protein 63	GO:0003677	DNA binding	F
TP63	Tumor protein 63	GO:0003682	chromatin binding	F
TP63	Tumor protein 63	GO:0003684	damaged DNA binding	F
TP63	Tumor protein 63	GO:0003700	DNA-binding transcription factor activity	F
TP63	Tumor protein 63	GO:0005515	protein binding	F
TP63	Tumor protein 63	GO:0042802	identical protein binding	F
TP63	Tumor protein 63	GO:0046872	metal ion binding	F
TP63	Tumor protein 63	GO:0050699	WW domain binding	F
TP63	Tumor protein 63	GO:0097371	MDM2/MDM4 family protein binding	F
TRHDE	Thyrotropin-releasing hormone-degrading ectoenzyme	GO:0004177	aminopeptidase activity	F
TRHDE	Thyrotropin-releasing hormone-degrading ectoenzyme	GO:0008270	zinc ion binding	F
TRHDE	Thyrotropin-releasing hormone-degrading ectoenzyme	GO:0016920	pyroglutamyl-peptidase activity	F
TRHDE	Thyrotropin-releasing hormone-degrading ectoenzyme	GO:0042277	peptide binding	F
TRHDE	Thyrotropin-releasing hormone-degrading ectoenzyme	GO:0070006	metalloaminopeptidase activity	F
TRIM71	E3 ubiquitin-protein ligase TRIM71	GO:0004842	ubiquitin-protein transferase activity	F
TRIM71	E3 ubiquitin-protein ligase TRIM71	GO:0005515	protein binding	F
TRIM71	E3 ubiquitin-protein ligase TRIM71	GO:0008270	zinc ion binding	F
TRIM71	E3 ubiquitin-protein ligase TRIM71	GO:0030371	translation repressor activity	F
TRIM71	E3 ubiquitin-protein ligase TRIM71	GO:0035198	miRNA binding	F
TRIM71	E3 ubiquitin-protein ligase TRIM71	GO:0061630	ubiquitin protein ligase activity	F
TRO	Trophinin	GO:0005515	protein binding	F
TRPC3	Short transient receptor potential channel 3	GO:0005262	calcium channel activity	F
TRPC3	Short transient receptor potential channel 3	GO:0005515	protein binding	F
TRPC3	Short transient receptor potential channel 3	GO:0015279	store-operated calcium channel activity	F
TRPC3	Short transient receptor potential channel 3	GO:0046872	metal ion binding	F
TRPC3	Short transient receptor potential channel 3	GO:0070679	inositol 1,4,5 trisphosphate binding	F
TSPAN8	Tetraspanin-8	GO:0005178	integrin binding	F
TSPAN8	Tetraspanin-8	GO:0005515	protein binding	F
TST	Thiosulfate sulfurtransferase	GO:0004792	thiosulfate sulfurtransferase activity	F
TST	Thiosulfate sulfurtransferase	GO:0008097	5S rRNA binding	F
TTLL11	Tubulin polyglutamylase TTLL11	GO:0005524	ATP binding	F
TTLL11	Tubulin polyglutamylase TTLL11	GO:0015631	tubulin binding	F
TTLL11	Tubulin polyglutamylase TTLL11	GO:0046872	metal ion binding	F
TTLL11	Tubulin polyglutamylase TTLL11	GO:0070740	tubulin-glutamic acid ligase activity	F
TUBB3	Tubulin beta-3 chain	GO:0003924	GTPase activity	F
TUBB3	Tubulin beta-3 chain	GO:0005200	structural constituent of cytoskeleton	F
TUBB3	Tubulin beta-3 chain	GO:0005515	protein binding	F
TUBB3	Tubulin beta-3 chain	GO:0005525	GTP binding	F
TUBB3	Tubulin beta-3 chain	GO:0042277	peptide binding	F
TUBB3	Tubulin beta-3 chain	GO:0046872	metal ion binding	F
TUBB3	Tubulin beta-3 chain	GO:1990890	netrin receptor binding	F
TYMSOS	TYMS opposite strand protein	GO:0005515	protein binding	F
UNC13A	Protein unc-13 homolog A	GO:0005509	calcium ion binding	F
UNC13A	Protein unc-13 homolog A	GO:0005516	calmodulin binding	F
UNC13A	Protein unc-13 homolog A	GO:0005543	phospholipid binding	F
UNC13A	Protein unc-13 homolog A	GO:0017075	syntaxin-1 binding	F
UNC13A	Protein unc-13 homolog A	GO:0019992	diacylglycerol binding	F
USP19	Ubiquitin carboxyl-terminal hydrolase 19	GO:0004843	cysteine-type deubiquitinase activity	F
USP19	Ubiquitin carboxyl-terminal hydrolase 19	GO:0005515	protein binding	F
USP19	Ubiquitin carboxyl-terminal hydrolase 19	GO:0046872	metal ion binding	F
USP19	Ubiquitin carboxyl-terminal hydrolase 19	GO:0051879	Hsp90 protein binding	F
VASH1	Tubulinyl-Tyr carboxypeptidase 1	GO:0003779	actin binding	F
VASH1	Tubulinyl-Tyr carboxypeptidase 1	GO:0004181	metallocarboxypeptidase activity	F
VASH1	Tubulinyl-Tyr carboxypeptidase 1	GO:0005515	protein binding	F
VASH1	Tubulinyl-Tyr carboxypeptidase 1	GO:0106423	tubulin-tyrosine carboxypeptidase	F
VGF	Neurosecretory protein VGF	GO:0003674	molecular_function	F
VGF	Neurosecretory protein VGF	GO:0005179	hormone activity	F
VGF	Neurosecretory protein VGF	GO:0005184	neuropeptide hormone activity	F
VGF	Neurosecretory protein VGF	GO:0008083	growth factor activity	F
VSTM1	V-set and transmembrane domain-containing protein 1	GO:0005125	cytokine activity	F
VWA1	von Willebrand factor A domain-containing protein 1	GO:0005201	extracellular matrix structural constituent	F
VWA1	von Willebrand factor A domain-containing protein 1	GO:0042802	identical protein binding	F
VWA5A	von Willebrand factor A domain-containing protein 5A	GO:0005515	protein binding	F
VWF	von Willebrand factor	GO:0002020	protease binding	F
VWF	von Willebrand factor	GO:0005178	integrin binding	F
VWF	von Willebrand factor	GO:0005201	extracellular matrix structural constituent	F
VWF	von Willebrand factor	GO:0005515	protein binding	F
VWF	von Willebrand factor	GO:0005518	collagen binding	F
VWF	von Willebrand factor	GO:0019865	immunoglobulin binding	F
VWF	von Willebrand factor	GO:0042802	identical protein binding	F
VWF	von Willebrand factor	GO:0047485	protein N-terminus binding	F
VWF	von Willebrand factor	GO:0051087	chaperone binding	F
WDR6	WD repeat-containing protein 6	GO:0003723	RNA binding	F
WDR6	WD repeat-containing protein 6	GO:0005515	protein binding	F
WNT5A	Protein Wnt-5a	GO:0005109	frizzled binding	F
WNT5A	Protein Wnt-5a	GO:0005115	receptor tyrosine kinase-like orphan receptor binding	F
WNT5A	Protein Wnt-5a	GO:0005125	cytokine activity	F
WNT5A	Protein Wnt-5a	GO:0005515	protein binding	F
WNT5A	Protein Wnt-5a	GO:0005543	phospholipid binding	F
WNT5A	Protein Wnt-5a	GO:0019904	protein domain specific binding	F
WNT5A	Protein Wnt-5a	GO:0048018	receptor ligand activity	F
WNT5A	Protein Wnt-5a	GO:1902379	chemoattractant activity involved in axon guidance	F
ZBTB45	Zinc finger and BTB domain-containing protein 45	GO:0005515	protein binding	F
ZBTB45	Zinc finger and BTB domain-containing protein 45	GO:0046872	metal ion binding	F
ZBTB45	Zinc finger and BTB domain-containing protein 45	GO:1990837	sequence-specific double-stranded DNA binding	F
ZBTB8B	Zinc finger and BTB domain-containing protein 8B	GO:0000981	DNA-binding transcription factor activity, RNA polymerase II-specific	F
ZBTB8B	Zinc finger and BTB domain-containing protein 8B	GO:0005515	protein binding	F
ZBTB8B	Zinc finger and BTB domain-containing protein 8B	GO:0046872	metal ion binding	F
ZFP69	Zinc finger protein 69 homolog	GO:0001227	DNA-binding transcription repressor activity, RNA polymerase II-specific	F
ZFP69	Zinc finger protein 69 homolog	GO:0046872	metal ion binding	F
ZIK1	Zinc finger protein interacting with ribonucleoprotein K	GO:0000978	RNA polymerase II cis-regulatory region sequence-specific DNA binding	F
ZIK1	Zinc finger protein interacting with ribonucleoprotein K	GO:0005515	protein binding	F
ZIK1	Zinc finger protein interacting with ribonucleoprotein K	GO:0046872	metal ion binding	F
ZNF182	Zinc finger protein 182	GO:0000978	RNA polymerase II cis-regulatory region sequence-specific DNA binding	F
ZNF182	Zinc finger protein 182	GO:0046872	metal ion binding	F
ZNF433	Zinc finger protein 433	GO:0000977	RNA polymerase II transcription regulatory region sequence-specific DNA binding	F
ZNF433	Zinc finger protein 433	GO:0000981	DNA-binding transcription factor activity, RNA polymerase II-specific	F
ZNF433	Zinc finger protein 433	GO:0005515	protein binding	F
ZNF433	Zinc finger protein 433	GO:0046872	metal ion binding	F
ZNF454	Zinc finger protein 454	GO:0000978	RNA polymerase II cis-regulatory region sequence-specific DNA binding	F
ZNF454	Zinc finger protein 454	GO:0046872	metal ion binding	F
ZNF454	Zinc finger protein 454	GO:1990837	sequence-specific double-stranded DNA binding	F
ZNF488	Zinc finger protein 488	GO:0003677	DNA binding	F
ZNF488	Zinc finger protein 488	GO:0005515	protein binding	F
ZNF488	Zinc finger protein 488	GO:0046872	metal ion binding	F
ZNF541	Zinc finger protein 541	GO:0003714	transcription corepressor activity	F
ZNF541	Zinc finger protein 541	GO:0005515	protein binding	F
ZNF541	Zinc finger protein 541	GO:0046872	metal ion binding	F
ZNF563	Zinc finger protein 563	GO:0000977	RNA polymerase II transcription regulatory region sequence-specific DNA binding	F
ZNF563	Zinc finger protein 563	GO:0000981	DNA-binding transcription factor activity, RNA polymerase II-specific	F
ZNF563	Zinc finger protein 563	GO:0005515	protein binding	F
ZNF563	Zinc finger protein 563	GO:0046872	metal ion binding	F
ZNF572	Zinc finger protein 572	GO:0005515	protein binding	F
ZNF572	Zinc finger protein 572	GO:0042802	identical protein binding	F
ZNF572	Zinc finger protein 572	GO:0046872	metal ion binding	F
ZNF665	Zinc finger protein 665	GO:0000978	RNA polymerase II cis-regulatory region sequence-specific DNA binding	F
ZNF665	Zinc finger protein 665	GO:0046872	metal ion binding	F
ZNF677	Zinc finger protein 677	GO:0000978	RNA polymerase II cis-regulatory region sequence-specific DNA binding	F
ZNF677	Zinc finger protein 677	GO:0046872	metal ion binding	F
ZNF704	Zinc finger protein 704	GO:0000978	RNA polymerase II cis-regulatory region sequence-specific DNA binding	F
ZNF704	Zinc finger protein 704	GO:0003700	DNA-binding transcription factor activity	F
ZNF704	Zinc finger protein 704	GO:0005515	protein binding	F
ZNF704	Zinc finger protein 704	GO:0046872	metal ion binding	F
ZNF704	Zinc finger protein 704	GO:1990837	sequence-specific double-stranded DNA binding	F
ZNF844	Zinc finger protein 844	GO:0000977	RNA polymerase II transcription regulatory region sequence-specific DNA binding	F
ZNF844	Zinc finger protein 844	GO:0000981	DNA-binding transcription factor activity, RNA polymerase II-specific	F
ZNF844	Zinc finger protein 844	GO:0005515	protein binding	F
ZNF844	Zinc finger protein 844	GO:0046872	metal ion binding	F
ZNF852	Zinc finger protein 852	GO:0000978	RNA polymerase II cis-regulatory region sequence-specific DNA binding	F
ZNF852	Zinc finger protein 852	GO:0046872	metal ion binding	F
