# Supplementary material for: Integrative RNA-seq and CLIP-seq analysis reveals hnRNP-F regulation of TNFα/NFκB signaling in high-glucose conditions
Source: Front Physiol. 2025 Sep 9;16:1475441. doi: 10.3389/fphys.2025.1475441 (PMC12454069; doi:10.3389/fphys.2025.1475441)
Supplement: Supplementary file 11 [file Table4.xlsx]

## Sheet: Sheet1
Gene	Primer sequence (5'-3')
HNRNPF-F	AAAGCGACCGAGAACGACAT
HNRNPF-R	CTGCTTCACCCGTCACTCTT
β-ACTIN-F	CACCCAGCACAATGAAGATCAAGAT
β-ACTIN-R	CCAGTTTTTAAATCCTGAGTCAAGC
CXCL8-F	TGCCAAGGAGTGCTAAAGAAC
CXCL8-R	GTCCACTCTCAATCACTCTCAG
IL6-F	AATCATCACTGGTCTTTTGGAG
IL6-R	GCTCTGGCTTGTTCCTCACT
TFPI2-F	CAATCCTCCCTGCTAACAAAGT
TFPI2-R	CTGCCAATGTGACTCGCTATT
GDF15-F	TGGTGTTGCTGGTGCTCTC
GDF15-R	GGAATCTGGAGTCTTCGGAGTG
OSMR-M/AS-F	TGTGGGTGCTTCTCCTGC
OSMR-AS-R	GTTGACACACTGTTTTCGGG
OSMR-M-R	TCAACCTCTTTGTTTTCGGG
TRIP6-M/AS-F	CCCCTTTCCAGGCCATGT
TRIP6-M-R	GGCTGGAGTGCTGCTCCGTG
TRIP6-AS-R	CAGGGAGCCCCTGCTCCGTG
HNRNPA2B1-M/AS-F	CGTAGTTAGAAGGTTGCTGG
HNRNPA2B1-AS-R	GGCTACGGAGGAAATTATGGA
HNRNPA2B1-M-R	AGGACCTGGAGGAAATTATGGA
hum-GAPDH-F	GGTCGGAGTCAACGGATTTG
hum-GAPDH-R	GGAAGATGGTGATGGGATTTC
