# Supplementary material for: Integrative RNA-seq and CLIP-seq analysis reveals hnRNP-F regulation of TNFα/NFκB signaling in high-glucose conditions
Source: Front Physiol. 2025 Sep 9;16:1475441. doi: 10.3389/fphys.2025.1475441 (PMC12454069; doi:10.3389/fphys.2025.1475441)
Supplement: Supplementary file 12 [file Table7.xls]

## Sheet: Down_GO_enrichment_P
#fg	160
#bg	17353
##Statistical test method: hypergeometric test
##FDR correction method: Benjamini and Hochberg
#Term	Database	ID	Input number	Background number	P-Value	Corrected P-Value	Input	Hyperlink
--------------------
#Term	Database	ID	Input number	Background number	P-Value	Corrected P-Value	Input	Hyperlink
--------------------
#Term	Database	ID	Input number	Background number	P-Value	Corrected P-Value	Input	Hyperlink
inflammatory response	Gene Ontology	GO:0006954	19	392	3.81592e-09	3.09089e-07	CCL2|AOC3|C3AR1|CAMK1D|CCL5|CXCL8|TNFAIP6|CSF1R|EPHA2|CSF1|IL6|CXCL3|TLR1|TNF|CCL20|PTX3|IL1A|CXCL2|GPR68	http://amigo.geneontology.org/amigo/term/GO:0006954
positive regulation of osteoblast differentiation	Gene Ontology	GO:0045669	8	67	1.80202e-07	7.29819e-06	FGF2|SOX11|WNT10B|WNT4|IL6|JAG1|NPPC|WNT7B	http://amigo.geneontology.org/amigo/term/GO:0045669
positive regulation of vascular associated smooth muscle cell proliferation	Gene Ontology	GO:1904707	6	35	7.27725e-07	1.51075e-05	ADAMTS1|MAP3K5|TNF|IGFBP5|FGF2|ERN1	http://amigo.geneontology.org/amigo/term/GO:1904707
response to virus	Gene Ontology	GO:0009615	9	109	7.46052e-07	1.51075e-05	PIM2|CCL5|OASL|IL12A|RSAD2|TNF|IFI44|IFIT2|IFIT1	http://amigo.geneontology.org/amigo/term/GO:0009615
osteoclast differentiation	Gene Ontology	GO:0030316	6	41	1.92592e-06	3.11998e-05	GPR183|CSF1R|CSF1|EPHA2|TNF|TNFRSF11A	http://amigo.geneontology.org/amigo/term/GO:0030316
negative regulation of cell population proliferation	Gene Ontology	GO:0008285	15	382	2.59606e-06	3.18669e-05	NGF|BTG4|PIM2|CXCL8|CD33|CSF1R|RERG|RNF41|IL6|TNFRSF8|EREG|WNT9A|IL1A|ADAMTS1|NPPC	http://amigo.geneontology.org/amigo/term/GO:0008285
cellular response to lipopolysaccharide	Gene Ontology	GO:0071222	10	163	2.75393e-06	3.18669e-05	CCL2|CXCL3|CXCL2|CD274|CSF3|IL6|NR1D1|IL1A|IL36G|CXCL8	http://amigo.geneontology.org/amigo/term/GO:0071222
positive regulation of gene expression	Gene Ontology	GO:0010628	16	449	4.13853e-06	4.19026e-05	PTPN22|NGF|CNGB1|SOX11|C1QTNF1|CSF1|RIMS1|IL6|TNF|PRDM1|CXCL8|NKX2-2|IL1A|GATA2|FGF2|IL36G	http://amigo.geneontology.org/amigo/term/GO:0010628
positive regulation of ERK1 and ERK2 cascade	Gene Ontology	GO:0070374	11	215	5.05374e-06	4.54836e-05	PTPN22|CCL2|RASGRP1|CCL5|GPR183|CSF1R|TNF|CCL20|NRG1|IL1A|FGF2	http://amigo.geneontology.org/amigo/term/GO:0070374
chemotaxis	Gene Ontology	GO:0006935	8	112	9.25379e-06	7.49557e-05	CCL2|CXCL2|DEFB4A|CCL5|CXCL8|C3AR1|CCL20|FGF2	http://amigo.geneontology.org/amigo/term/GO:0006935
cell fate commitment	Gene Ontology	GO:0045165	6	55	1.11634e-05	7.69475e-05	WNT10B|WNT4|PRDM1|WNT9A|GATA2|WNT7B	http://amigo.geneontology.org/amigo/term/GO:0045165
positive regulation of apoptotic process	Gene Ontology	GO:0043065	12	282	1.22192e-05	7.69475e-05	EMILIN2|BCL2A1|GADD45G|WNT10B|MAP3K5|IL6|TNF|TNFRSF8|SEPTIN4|CSRNP3|IFIT2|CAMK1D	http://amigo.geneontology.org/amigo/term/GO:0043065
extracellular matrix organization	Gene Ontology	GO:0030198	9	153	1.23496e-05	7.69475e-05	ADAMTS5|COL8A2|ADAMTS1|MPZL3|PTX3|ADAMTS10|TNF|COL24A1|ABI3BP	http://amigo.geneontology.org/amigo/term/GO:0030198
cell-cell signaling	Gene Ontology	GO:0007267	10	205	2.07789e-05	0.000120221	TNFAIP6|CCL5|TFAP2C|CD33|EREG|MAPT|CCL20|GDF15|IL36G|TNFRSF11A	http://amigo.geneontology.org/amigo/term/GO:0007267
innate immune response	Gene Ontology	GO:0045087	15	478	3.70675e-05	0.000183877	RSAD2|SEC14L1|PTX3|CSF1R|CSF1|MAP3K5|CD209|SUSD4|TLR1|PRDM1|JCHAIN|IL36G|IFIT2|OASL|LCK	http://amigo.geneontology.org/amigo/term/GO:0045087
positive regulation of JUN kinase activity	Gene Ontology	GO:0043507	5	42	4.04215e-05	0.000183877	EPHA4|TNF|TNFRSF11A|ERN1|MAP3K5	http://amigo.geneontology.org/amigo/term/GO:0043507
chemokine-mediated signaling pathway	Gene Ontology	GO:0070098	6	69	4.15097e-05	0.000183877	CCL2|CXCL3|CXCL2|CCL5|CXCL8|CCL20	http://amigo.geneontology.org/amigo/term/GO:0070098
transmembrane receptor protein tyrosine kinase signaling pathway	Gene Ontology	GO:0007169	7	102	4.40426e-05	0.000183877	NGF|CNKSR1|CSF1R|EPHA2|CSF1|DOK6|LCK	http://amigo.geneontology.org/amigo/term/GO:0007169
monocyte chemotaxis	Gene Ontology	GO:0002548	5	43	4.54018e-05	0.000183877	CCL2|CCL20|IL6|TNFRSF11A|CCL5	http://amigo.geneontology.org/amigo/term/GO:0002548
negative regulation of viral genome replication	Gene Ontology	GO:0045071	5	43	4.54018e-05	0.000183877	RSAD2|TNF|OASL|IFIT1|CCL5	http://amigo.geneontology.org/amigo/term/GO:0045071
regulation of insulin secretion	Gene Ontology	GO:0050796	5	44	5.08436e-05	0.000196111	IL6|PER2|KCNJ11|TNF|CCL5	http://amigo.geneontology.org/amigo/term/GO:0050796
positive regulation of protein kinase B signaling	Gene Ontology	GO:0051897	7	107	5.98451e-05	0.000220339	C1QTNF1|CSF3|FAM110C|TNF|IGFBP5|GDF15|FGF2	http://amigo.geneontology.org/amigo/term/GO:0051897
negative regulation of gene expression	Gene Ontology	GO:0010629	10	236	6.86038e-05	0.000237037	PTPN22|CXCL8|WNT4|TNF|NOCT|PRDM1|MAPT|SOX11|GATA2|FGF2	http://amigo.geneontology.org/amigo/term/GO:0010629
negative regulation of osteoblast differentiation	Gene Ontology	GO:0045668	5	47	7.02331e-05	0.000237037	BAMBI|TNF|NOCT|IGFBP5|TNFAIP6	http://amigo.geneontology.org/amigo/term/GO:0045668
protein kinase B signaling	Gene Ontology	GO:0043491	5	50	9.48749e-05	0.000307395	CCL2|TNF|CCL5|FGF2|EPHA2	http://amigo.geneontology.org/amigo/term/GO:0043491
neutrophil chemotaxis	Gene Ontology	GO:0030593	6	81	0.000102612	0.000313231	CCL2|CXCL3|CXCL2|CCL5|CXCL8|CCL20	http://amigo.geneontology.org/amigo/term/GO:0030593
negative regulation of fat cell differentiation	Gene Ontology	GO:0045599	5	51	0.00010441	0.000313231	IL6|WNT10B|JAG1|GATA2|TNF	http://amigo.geneontology.org/amigo/term/GO:0045599
signal transduction	Gene Ontology	GO:0007165	23	1087	0.000160798	0.000456968	CCL2|RASGRP1|CCN3|CD33|RASSF6|MOB3B|HSH2D|ICOSLG|CHRNB2|CSF1R|PILRA|TNFRSF8|CCL20|GDF15|CDC42EP3|TNFRSF11A|IGFBP5|FGF2|CXCL8|TNFAIP6|TLR1|CD274|PSG1	http://amigo.geneontology.org/amigo/term/GO:0007165
response to ischemia	Gene Ontology	GO:0002931	5	56	0.000163606	0.000456968	PER2|MAP3K5|CSF1R|CSF1|NPPC	http://amigo.geneontology.org/amigo/term/GO:0002931
cellular response to tumor necrosis factor	Gene Ontology	GO:0071356	7	127	0.000175887	0.000474895	CCL2|NFATC1|CCL5|CXCL8|MAP3K5|CCL20|NR1D1	http://amigo.geneontology.org/amigo/term/GO:0071356
humoral immune response	Gene Ontology	GO:0006959	5	58	0.00019337	0.000498021	IL6|CCL2|GPR183|TNF|JCHAIN	http://amigo.geneontology.org/amigo/term/GO:0006959
positive regulation of GTPase activity	Gene Ontology	GO:0043547	8	172	0.000196749	0.000498021	RGS16|RASGEF1B|RASGRP1|CCL5|WNT4|RGS4|CCL20|CCL2	http://amigo.geneontology.org/amigo/term/GO:0043547
cytokine-mediated signaling pathway	Gene Ontology	GO:0019221	7	131	0.000213037	0.000516663	CCL2|CSF1R|CSF3|IL6|EREG|IL1A|IL36G	http://amigo.geneontology.org/amigo/term/GO:0019221
canonical Wnt signaling pathway	Gene Ontology	GO:0060070	6	93	0.000220091	0.000516663	WNT10B|TCF7L1|WNT4|WNT9A|FGF2|WNT7B	http://amigo.geneontology.org/amigo/term/GO:0060070
response to lipopolysaccharide	Gene Ontology	GO:0032496	7	132	0.00022325	0.000516663	PTPN22|IL10RA|CSF1|IL12A|NOCT|TNFRSF11A|CPS1	http://amigo.geneontology.org/amigo/term/GO:0032496
positive regulation of JNK cascade	Gene Ontology	GO:0046330	6	95	0.000247182	0.00055616	RASGRP1|MAP3K5|TNF|IL1A|GADD45G|WNT7B	http://amigo.geneontology.org/amigo/term/GO:0046330
positive regulation of angiogenesis	Gene Ontology	GO:0045766	7	138	0.000293131	0.00064172	EMILIN2|CCBE1|CXCL8|C3AR1|IL1A|GATA2|FGF2	http://amigo.geneontology.org/amigo/term/GO:0045766
positive regulation of tyrosine phosphorylation of STAT protein	Gene Ontology	GO:0042531	5	65	0.00033098	0.000705511	IL6|TNF|CSF1R|IL12A|CCL5	http://amigo.geneontology.org/amigo/term/GO:0042531
angiogenesis	Gene Ontology	GO:0001525	9	236	0.000347701	0.000722149	CCL2|COL8A2|CCN3|CXCL8|ROBO4|EREG|JAG1|NPPC|NRP2	http://amigo.geneontology.org/amigo/term/GO:0001525
response to ethanol	Gene Ontology	GO:0045471	6	104	0.000403202	0.000816484	CHRNB2|CSF3|RGS4|TNF|TNFRSF11A|NPPC	http://amigo.geneontology.org/amigo/term/GO:0045471
cell adhesion	Gene Ontology	GO:0007155	13	476	0.000476443	0.000941265	CCL2|SELL|AOC3|CD33|MPZL3|CCN3|EPHA4|THBS2|EPHA2|TNFAIP6|FLRT1|ICAM2|NRP2	http://amigo.geneontology.org/amigo/term/GO:0007155
immune response	Gene Ontology	GO:0006955	12	427	0.000612781	0.00118179	DEFB4A|CD274|GPR183|IL12A|CSF3|CD209|TLR1|ULBP1|CCL20|IFI44|IL1A|JCHAIN	http://amigo.geneontology.org/amigo/term/GO:0006955
Ras protein signal transduction	Gene Ontology	GO:0007265	5	80	0.000862302	0.00158742	RASGEF1B|RASGRP1|DOK6|CSF1|FGF2	http://amigo.geneontology.org/amigo/term/GO:0007265
cellular response to interleukin-1	Gene Ontology	GO:0071347	5	80	0.000862302	0.00158742	NR1D1|CCL20|CXCL8|CCL2|CCL5	http://amigo.geneontology.org/amigo/term/GO:0071347
regulation of membrane potential	Gene Ontology	GO:0042391	5	85	0.00113401	0.00204121	KCNH4|KCNJ11|POPDC3|CHRNB2|RIMS1	http://amigo.geneontology.org/amigo/term/GO:0042391
positive regulation of cell migration	Gene Ontology	GO:0030335	8	229	0.00130361	0.00229549	EPHA4|CCL5|CD274|TNFAIP6|CSF1R|EPHA2|CSF1|FAM110C	http://amigo.geneontology.org/amigo/term/GO:0030335
regulation of cell shape	Gene Ontology	GO:0008360	6	133	0.00146448	0.0025239	CCL2|EPB41L3|CSF1R|RHOU|BAMBI|PARVA	http://amigo.geneontology.org/amigo/term/GO:0008360
negative regulation of cell migration	Gene Ontology	GO:0030336	6	135	0.00158051	0.00266711	EMILIN2|EPHA4|RNF41|WNT4|IGFBP5|JAG1	http://amigo.geneontology.org/amigo/term/GO:0030336
transforming growth factor beta receptor signaling pathway	Gene Ontology	GO:0007179	5	94	0.00177606	0.00293594	BAMBI|USP9Y|SMAD9|WFIKKN2|GDF15	http://amigo.geneontology.org/amigo/term/GO:0007179
positive regulation of interleukin-6 production	Gene Ontology	GO:0032755	5	97	0.00203974	0.00330438	IL6|IL1A|TLR1|EREG|TNF	http://amigo.geneontology.org/amigo/term/GO:0032755
positive regulation of tumor necrosis factor production	Gene Ontology	GO:0032760	5	101	0.0024344	0.00386641	IL6|IL1A|TNFRSF8|TLR1|RASGRP1	http://amigo.geneontology.org/amigo/term/GO:0032760
neuron differentiation	Gene Ontology	GO:0030182	6	151	0.00277819	0.00424592	BTG4|SOX11|WNT10B|WNT4|WNT9A|WNT7B	http://amigo.geneontology.org/amigo/term/GO:0030182
positive regulation of MAPK cascade	Gene Ontology	GO:0043410	6	151	0.00277819	0.00424592	C1QTNF1|IL6|TNF|DOK6|GDF15|FGF2	http://amigo.geneontology.org/amigo/term/GO:0043410
response to hypoxia	Gene Ontology	GO:0001666	6	154	0.00306284	0.00459425	CA9|PLOD2|CHRNB2|TNF|IL1A|NPPC	http://amigo.geneontology.org/amigo/term/GO:0001666
defense response to Gram-positive bacterium	Gene Ontology	GO:0050830	5	110	0.00352128	0.00518588	IL6|TNF|DEFB4A|IL12A|EPHA2	http://amigo.geneontology.org/amigo/term/GO:0050830
positive regulation of DNA-binding transcription factor activity	Gene Ontology	GO:0051091	5	114	0.00410166	0.00593275	IL6|WNT10B|TNF|TNFRSF11A|CSF3	http://amigo.geneontology.org/amigo/term/GO:0051091
positive regulation of cell population proliferation	Gene Ontology	GO:0008284	11	485	0.00538925	0.00765841	SOX11|EPHA4|CSF1R|CSF1|CSF3|IL6|BAMBI|EREG|NRG1|FGF2|TNFRSF11A	http://amigo.geneontology.org/amigo/term/GO:0008284
potassium ion transmembrane transport	Gene Ontology	GO:0071805	5	128	0.00667277	0.00931887	KCNG1|KCNJ11|KCNAB2|ABCC9|KCNH4	http://amigo.geneontology.org/amigo/term/GO:0071805
cell differentiation	Gene Ontology	GO:0030154	12	588	0.00838549	0.0115123	SIM1|RASGRP1|SMAD9|FGF2|GADD45G|NRG1|RBM11|MAL|NKX2-2|NR1D1|RIMS1|DDX3Y	http://amigo.geneontology.org/amigo/term/GO:0030154
regulation of cell population proliferation	Gene Ontology	GO:0042127	5	139	0.00935938	0.0126352	PLA2G4A|TFAP2C|JAG1|PRDM1|EMILIN2	http://amigo.geneontology.org/amigo/term/GO:0042127
apoptotic process	Gene Ontology	GO:0006915	11	559	0.0146455	0.0194473	SEPTIN4|EPB41L3|PIM2|ARHGEF6|BIRC3|GADD45G|RNF144B|IL1A|CSRNP3|RASSF6|MAL	http://amigo.geneontology.org/amigo/term/GO:0006915
defense response to virus	Gene Ontology	GO:0051607	6	222	0.0170746	0.0223072	OASL|IFIT2|IL6|ABCC9|RSAD2|IFIT1	http://amigo.geneontology.org/amigo/term/GO:0051607
regulation of cell cycle	Gene Ontology	GO:0051726	6	223	0.0174173	0.0223937	BTG4|RPRM|BIRC3|GADD45G|PER2|FGF2	http://amigo.geneontology.org/amigo/term/GO:0051726
response to xenobiotic stimulus	Gene Ontology	GO:0009410	6	239	0.0235589	0.0298167	CA9|KCNJ11|NPPC|TNF|CPS1|LCK	http://amigo.geneontology.org/amigo/term/GO:0009410
positive regulation of DNA-templated transcription	Gene Ontology	GO:0045893	12	694	0.02722	0.0339203	NFATC1|PIM2|SOX11|HOXA11|MAP3K5|IL6|PER2|BAMBI|TNF|NR1D1|WNT4|FGF2	http://amigo.geneontology.org/amigo/term/GO:0045893
biological_process	Gene Ontology	GO:0008150	10	559	0.0345259	0.0423727	FXYD6|TM6SF1|EPB41L3|TMEM52B|FSD1L|POPDC3|CRYBG1|BGN|ADAMTS10|GOLT1A	http://amigo.geneontology.org/amigo/term/GO:0008150
positive regulation of protein phosphorylation	Gene Ontology	GO:0001934	5	199	0.0372926	0.0450851	MOB3B|RASGRP1|CSF1R|FGF2|TNF	http://amigo.geneontology.org/amigo/term/GO:0001934
visual perception	Gene Ontology	GO:0007601	5	207	0.0429689	0.0511836	RGS16|CNGB1|CHRNB2|LCTL|RIMS1	http://amigo.geneontology.org/amigo/term/GO:0007601
protein stabilization	Gene Ontology	GO:0050821	5	212	0.0467673	0.0549007	PER3|PARVA|WNT10B|EPHA4|PIM2	http://amigo.geneontology.org/amigo/term/GO:0050821
positive regulation of transcription by RNA polymerase II	Gene Ontology	GO:0045944	16	1156	0.0676625	0.0782952	NFATC1|ZFY|JAG1|SOX11|TFAP2C|CSF3|IL6|TNF|PAX9|IL1A|NKX2-2|NR1D1|CSRNP3|GATA2|FGF2|IKZF3	http://amigo.geneontology.org/amigo/term/GO:0045944
proteolysis	Gene Ontology	GO:0006508	7	406	0.0823227	0.0939175	ADAMTS5|ADAMTS1|CFB|TMPRSS2|CAPN14|RHBDL2|ADAMTS10	http://amigo.geneontology.org/amigo/term/GO:0006508
adaptive immune response	Gene Ontology	GO:0002250	7	428	0.101574	0.114271	CD274|GPR183|CD209|TNFRSF11A|JCHAIN|ICOSLG|PRDM1	http://amigo.geneontology.org/amigo/term/GO:0002250
intracellular signal transduction	Gene Ontology	GO:0035556	6	363	0.119725	0.132845	NFATC1|CXCL8|CD209|IGFBP5|NRG1|LCK	http://amigo.geneontology.org/amigo/term/GO:0035556
nervous system development	Gene Ontology	GO:0007399	6	368	0.125454	0.137321	SIM1|CAMK1D|NLGN1|NRG1|JAG1|FGF2	http://amigo.geneontology.org/amigo/term/GO:0007399
negative regulation of DNA-templated transcription	Gene Ontology	GO:0045892	8	544	0.13071	0.141167	NPAS1|WNT4|PER2|TNF|EREG|NRG1|NR1D1|PAX9	http://amigo.geneontology.org/amigo/term/GO:0045892
negative regulation of apoptotic process	Gene Ontology	GO:0043066	7	475	0.150124	0.16	PIM2|CAMK1D|BCL2A1|CSF1R|BIRC3|IL6|RNF144B	http://amigo.geneontology.org/amigo/term/GO:0043066
negative regulation of transcription by RNA polymerase II	Gene Ontology	GO:0000122	12	946	0.164073	0.172597	PRDM13|SOX11|TFAP2C|PKIA|NPAS1|PER3|PER2|TNF|PRDM1|NR1D1|GATA2|WNT10B	http://amigo.geneontology.org/amigo/term/GO:0000122
G protein-coupled receptor signaling pathway	Gene Ontology	GO:0007186	11	923	0.232393	0.241331	CCL2|RGS16|DEFB4A|CCL5|C3AR1|GPR183|RGS4|CXCL8|CCL20|GPR68|ADGRB3	http://amigo.geneontology.org/amigo/term/GO:0007186
regulation of transcription by RNA polymerase II	Gene Ontology	GO:0006357	14	1225	0.239688	0.245756	NFATC1|SIM1|SMAD9|HOXA11|TCF7L1|TFAP2C|ZFY|NPAS1|CSRNP3|TNF|PRDM1|NKX2-2|PAX9|IKZF3	http://amigo.geneontology.org/amigo/term/GO:0006357
protein phosphorylation	Gene Ontology	GO:0006468	6	483	0.28734	0.290932	CCL2|PIM2|PDIK1L|MAP3K5|LCK|ERN1	http://amigo.geneontology.org/amigo/term/GO:0006468
protein ubiquitination	Gene Ontology	GO:0016567	5	476	0.448039	0.448039	BIRC3|RNF43|FBXO32|RNF41|RNF182	http://amigo.geneontology.org/amigo/term/GO:0016567
--------------------

## Sheet: Down_GO_enrichment_F
#fg	205
#bg	17867
##Statistical test method: hypergeometric test
##FDR correction method: Benjamini and Hochberg
#Term	Database	ID	Input number	Background number	P-Value	Corrected P-Value	Input	Hyperlink
--------------------
#Term	Database	ID	Input number	Background number	P-Value	Corrected P-Value	Input	Hyperlink
--------------------
#Term	Database	ID	Input number	Background number	P-Value	Corrected P-Value	Input	Hyperlink
cytokine activity	Gene Ontology	GO:0005125	14	187	3.43077e-08	1.30369e-06	WNT10B|CSF1|IL12A|CSF3|IL6|TNF|WNT9A|NRG1|IL1A|GDF15|WNT4|FGF2|IL36G|WNT7B	http://amigo.geneontology.org/amigo/term/GO:0005125
frizzled binding	Gene Ontology	GO:0005109	6	38	4.31018e-06	8.18934e-05	WNT10B|RNF43|WNT4|BAMBI|WNT9A|WNT7B	http://amigo.geneontology.org/amigo/term/GO:0005109
growth factor activity	Gene Ontology	GO:0008083	10	160	1.62201e-05	0.000165451	NGF|CCN3|CSF1|IL12A|CSF3|IL6|NRG1|GDF15|JAG1|FGF2	http://amigo.geneontology.org/amigo/term/GO:0008083
chemokine activity	Gene Ontology	GO:0008009	6	48	1.74159e-05	0.000165451	CCL2|CXCL3|CXCL2|CCL5|CXCL8|CCL20	http://amigo.geneontology.org/amigo/term/GO:0008009
protein-macromolecule adaptor activity	Gene Ontology	GO:0030674	8	106	3.01942e-05	0.000219247	XK|COL8A2|NEFL|CNKSR1|FLRT1|MAPT|HSH2D|JCHAIN	http://amigo.geneontology.org/amigo/term/GO:0030674
receptor ligand activity	Gene Ontology	GO:0048018	6	54	3.46179e-05	0.000219247	WNT10B|WNT4|EREG|WNT9A|NRG1|WNT7B	http://amigo.geneontology.org/amigo/term/GO:0048018
heparin binding	Gene Ontology	GO:0008201	8	167	0.000699451	0.00379702	SELL|ADAMTS5|ADAMTS1|CCN3|CXCL8|THBS2|FGF2|NRP2	http://amigo.geneontology.org/amigo/term/GO:0008201
carbohydrate binding	Gene Ontology	GO:0030246	8	174	0.000913984	0.00434142	SELL|GALNTL6|LAYN|CD33|CRYBG1|GALNT18|CD209|KLRG2	http://amigo.geneontology.org/amigo/term/GO:0030246
extracellular matrix structural constituent	Gene Ontology	GO:0005201	6	132	0.00419832	0.0164979	COL8A2|THBS2|TFPI2|BGN|ABI3BP|COL24A1	http://amigo.geneontology.org/amigo/term/GO:0005201
protein binding	Gene Ontology	GO:0005515	161	12537	0.00434154	0.0164979	ZDHHC15|FXYD6|AOC3|SYTL1|CCN3|CDKN2AIP|CD33|ZFY|BGN|NKX2-2|SEPTIN4|B3GAT1|ADAMTS5|ADAMTS1|CNGB1|WNT10B|CYP4F11|EIF1AY|MAP3K5|FAM110C|TTYH2|ROBO4|KCNJ3|SLITRK3|OASL|PPP2R2C|KCNAB2|PER3|PER2|BAMBI|RBP7|GIPC3|GATA2|PLD6|CXCL2|CXCL8|PKIA|RNF182|TLR1|FKBP1B|ULBP1|KDM5D|MAL|WNT7B|CCL2|NFATC1|NGF|IL10RA|CCL5|RASSF6|CD209|GOLT1A|ICOSLG|RSAD2|IFIT1|RPRM|THBS2|PILRA|CCL20|GDF15|NLGN4Y|C1QL1|RNF43|RNF41|RHO…	http://amigo.geneontology.org/amigo/term/GO:0005515
signaling receptor activity	Gene Ontology	GO:0038023	7	180	0.00480985	0.0166158	IL10RA|NLGN1|NLGN4Y|CD33|ROBO4|TLR1|TNFRSF11A	http://amigo.geneontology.org/amigo/term/GO:0038023
signaling receptor binding	Gene Ontology	GO:0005102	10	346	0.00678651	0.0214906	CCL2|C1QL1|ABCA12|HHLA2|LCK|RND1|FKBP1B|NXPH2|ICOSLG|NPPC	http://amigo.geneontology.org/amigo/term/GO:0005102
transmembrane transporter binding	Gene Ontology	GO:0044325	5	129	0.0165932	0.0485032	KCNJ11|KCNAB2|FKBP1B|RIMS1|ABCC9	http://amigo.geneontology.org/amigo/term/GO:0044325
integrin binding	Gene Ontology	GO:0005178	5	149	0.0287717	0.0743173	NRG1|ADAMTS5|ICAM2|FGF2|CCN3	http://amigo.geneontology.org/amigo/term/GO:0005178
DNA-binding transcription factor activity	Gene Ontology	GO:0003700	10	436	0.0293358	0.0743173	NFATC1|SIM1|SOX11|TFAP2C|TCF7L1|NPAS1|CSRNP3|PRDM1|GATA2|IKZF3	http://amigo.geneontology.org/amigo/term/GO:0003700
protein heterodimerization activity	Gene Ontology	GO:0046982	7	312	0.0687445	0.163268	SIM1|ADD2|BCL2A1|AOC3|NPAS1|IL12A|IKZF3	http://amigo.geneontology.org/amigo/term/GO:0046982
GTPase activity	Gene Ontology	GO:0003924	7	322	0.0783187	0.175065	RGS16|RERG|RHOU|RGS4|RND1|SEPTIN3|SEPTIN4	http://amigo.geneontology.org/amigo/term/GO:0003924
protein kinase activity	Gene Ontology	GO:0004672	5	207	0.090434	0.181822	CCL2|MAP3K5|EPHA4|PDIK1L|CCL5	http://amigo.geneontology.org/amigo/term/GO:0004672
DNA-binding transcription activator activity, RNA polymerase II-specific	Gene Ontology	GO:0001228	9	468	0.0909108	0.181822	NFATC1|ZFY|GATA2|TFAP2C|CSRNP3|SOX11|NKX2-2|PAX9|IKZF3	http://amigo.geneontology.org/amigo/term/GO:0001228
transcription cis-regulatory region binding	Gene Ontology	GO:0000976	5	216	0.103554	0.184976	PER3|PER2|TNF|SOX11|NR1D1	http://amigo.geneontology.org/amigo/term/GO:0000976
identical protein binding	Gene Ontology	GO:0042802	23	1523	0.105993	0.184976	AOC3|RASGRP1|CCL5|EPHA4|CSF1|ICOSLG|IKZF3|ADAMTS5|NEFL|PTX3|MAP3K5|TLR1|ERN1|NLGN1|RNF41|TNF|FGF2|C1QTNF1|GRIK5|SEPTIN3|SEPTIN4|MAPT|LCK	http://amigo.geneontology.org/amigo/term/GO:0042802
ubiquitin-protein transferase activity	Gene Ontology	GO:0004842	5	221	0.11123	0.184976	RNF43|BIRC3|RNF144B|RNF41|RNF182	http://amigo.geneontology.org/amigo/term/GO:0004842
protein homodimerization activity	Gene Ontology	GO:0042803	12	704	0.111959	0.184976	PLD6|ADD2|CCL5|BCL2A1|CSF1R|CSF1|MAP3K5|RBM11|IKZF3|GDF15|ERN1|JCHAIN	http://amigo.geneontology.org/amigo/term/GO:0042803
molecular_function	Gene Ontology	GO:0003674	12	711	0.117957	0.186766	FXYD6|TM6SF1|TMEM52B|FSD1L|C1QL1|HHLA2|POPDC3|CRYBG1|ADAMTS10|GOLT1A|SEPTIN3|NXPH2	http://amigo.geneontology.org/amigo/term/GO:0003674
calcium ion binding	Gene Ontology	GO:0005509	11	692	0.172976	0.262923	SELL|CCBE1|RASGRP1|TNFAIP6|CAPN14|THBS2|AOC3|PLA2G4A|NELL2|JAG1|CPS1	http://amigo.geneontology.org/amigo/term/GO:0005509
DNA-binding transcription factor activity, RNA polymerase II-specific	Gene Ontology	GO:0000981	14	1009	0.269549	0.393956	NFATC1|ZFY|SMAD9|SIM1|SOX11|TFAP2C|TCF7L1|HOXA11|CSRNP3|PAX9|NPAS1|NKX2-2|NR1D1|GATA2	http://amigo.geneontology.org/amigo/term/GO:0000981
sequence-specific double-stranded DNA binding	Gene Ontology	GO:1990837	8	554	0.304312	0.428291	NFATC1|PAX9|TFAP2C|TCF7L1|HOXA11|PRDM1|NR1D1|GATA2	http://amigo.geneontology.org/amigo/term/GO:1990837
protein-containing complex binding	Gene Ontology	GO:0044877	5	328	0.324319	0.440147	CNGB1|NEFL|CHRNB2|BIRC3|CPS1	http://amigo.geneontology.org/amigo/term/GO:0044877
enzyme binding	Gene Ontology	GO:0019899	5	361	0.399295	0.511529	CYP1A2|CSF3|ERN1|MAPT|SLC27A2	http://amigo.geneontology.org/amigo/term/GO:0019899
protein serine kinase activity	Gene Ontology	GO:0106310	5	363	0.403839	0.511529	MAP3K5|PIM2|PDIK1L|ERN1|CAMK1D	http://amigo.geneontology.org/amigo/term/GO:0106310
RNA polymerase II cis-regulatory region sequence-specific DNA binding	Gene Ontology	GO:0000978	14	1129	0.421592	0.51679	NFATC1|ZFY|SMAD9|GATA2|TFAP2C|TCF7L1|HOXA11|PRDM1|SOX11|NKX2-2|NR1D1|UTY|PAX9|IKZF3	http://amigo.geneontology.org/amigo/term/GO:0000978
metal ion binding	Gene Ontology	GO:0046872	28	2355	0.450559	0.522157	ZFY|RFESD|BIRC3|MOB3B|CD209|NOCT|PDE11A|RSAD2|IKZF3|SMAD9|B3GAT1|PDE7B|RIMS1|GALNTL6|RNF43|RHOU|TNFRSF11A|UTY|NRP2|PLD6|PRDM13|ADAMTS10|GALNT18|RNF182|RNF144B|PRDM1|KDM5D|CPS1	http://amigo.geneontology.org/amigo/term/GO:0046872
GTP binding	Gene Ontology	GO:0005525	5	385	0.453452	0.522157	RND1|RERG|SEPTIN3|SEPTIN4|RHOU	http://amigo.geneontology.org/amigo/term/GO:0005525
zinc ion binding	Gene Ontology	GO:0008270	10	823	0.47239	0.527965	ADAMTS5|ZDHHC15|CA9|RASGRP1|ADAMTS1|CPXM1|CA12|RNF41|NR1D1|GATA2	http://amigo.geneontology.org/amigo/term/GO:0008270
protein kinase binding	Gene Ontology	GO:0019901	5	470	0.629768	0.683748	RGS4|ADD2|LCK|MAPT|MAP3K5	http://amigo.geneontology.org/amigo/term/GO:0019901
ATP binding	Gene Ontology	GO:0005524	15	1474	0.723689	0.763894	KCNJ11|ABCA12|PIM2|DDX3Y|EPHA4|CSF1R|EPHA2|MAP3K5|LCK|ABCC9|PDIK1L|SLC27A2|CPS1|ERN1|CAMK1D	http://amigo.geneontology.org/amigo/term/GO:0005524
DNA binding	Gene Ontology	GO:0003677	8	904	0.819985	0.842146	SIM1|DDX3Y|TFAP2C|TCF7L1|OASL|MAPT|KDM5D|PRDM13	http://amigo.geneontology.org/amigo/term/GO:0003677
RNA binding	Gene Ontology	GO:0003723	11	1374	0.923755	0.923755	RPS4Y1|DDX3Y|CDKN2AIP|EIF1AY|IFIT2|HNRNPH3|THUMPD2|MAPT|OASL|RIMS1|IFIT1	http://amigo.geneontology.org/amigo/term/GO:0003723
--------------------

## Sheet: Down_GO_enrichment_C
#fg	230
#bg	18475
##Statistical test method: hypergeometric test
##FDR correction method: Benjamini and Hochberg
#Term	Database	ID	Input number	Background number	P-Value	Corrected P-Value	Input	Hyperlink
--------------------
#Term	Database	ID	Input number	Background number	P-Value	Corrected P-Value	Input	Hyperlink
--------------------
#Term	Database	ID	Input number	Background number	P-Value	Corrected P-Value	Input	Hyperlink
extracellular region	Gene Ontology	GO:0005576	51	1914	1.13387e-07	4.3087e-06	CCL2|NGF|CCL5|CCN3|IL12A|ADAMTS10|ABI3BP|IL1A|B3GAT1|CSF3|ADAMTS5|ADAMTS1|DEFB4A|WNT10B|PTX3|THBS2|SUSD4|LCN10|NRG1|CCL20|GDF15|JAG1|NPPC|IL36G|COL8A2|WNT9A|TMPRSS2|TNF|BGN|IGFBP5|COL24A1|NELL2|FGF2|NRP2|JCHAIN|CXCL3|CXCL2|NOTUM|EMILIN2|CD209|CXCL8|TNFAIP6|CFB|CSF1|WNT4|IL6|EREG|MAPT|NXPH2|WNT7B|PSG1	http://amigo.geneontology.org/amigo/term/GO:0005576
extracellular space	Gene Ontology	GO:0005615	43	1626	1.71036e-06	3.24968e-05	CCL2|TNFAIP6|CCL5|BGN|ABI3BP|IL1A|WNT4|ADAMTS5|LINGO2|DEFB4A|CPXM1|WNT10B|PTX3|NRG1|CCL20|GDF15|NPPC|IL36G|COL8A2|CCBE1|FLRT1|TNF|IL12A|IGFBP5|COL24A1|FGF2|SERPINB7|JCHAIN|SELL|CXCL3|CXCL2|WFIKKN2|CXCL8|C1QTNF1|CFB|CSF1|TFPI2|CSF3|IL6|EREG|WNT9A|ULBP1|WNT7B	http://amigo.geneontology.org/amigo/term/GO:0005615
extracellular matrix	Gene Ontology	GO:0031012	13	229	6.21578e-06	7.87332e-05	ADAMTS5|COL8A2|PTX3|ADAMTS1|LINGO2|CCN3|CCBE1|BGN|WNT4|FLRT1|ADAMTS10|TFPI2|COL24A1	http://amigo.geneontology.org/amigo/term/GO:0031012
collagen trimer	Gene Ontology	GO:0005581	6	59	9.05774e-05	0.000860485	COL8A2|CCBE1|EMILIN2|C1QL1|C1QTNF1|COL24A1	http://amigo.geneontology.org/amigo/term/GO:0005581
endoplasmic reticulum lumen	Gene Ontology	GO:0005788	12	303	0.000434586	0.00330285	ADAMTS5|COL8A2|NOTUM|CSF1|IL12A|WNT4|IL6|CES3|IGFBP5|COL24A1|SLC27A2|WNT7B	http://amigo.geneontology.org/amigo/term/GO:0005788
Golgi lumen	Gene Ontology	GO:0005796	6	104	0.0019189	0.012153	NGF|DEFB4A|HS3ST1|BGN|WNT4|WNT7B	http://amigo.geneontology.org/amigo/term/GO:0005796
plasma membrane	Gene Ontology	GO:0005886	81	5014	0.00416519	0.022611	FXYD6|TSPAN19|AOC3|RASGRP1|SYTL1|IL10RA|XK|CNKSR1|EPHA4|EPHA2|ROBO4|CD209|IL1A|CA12|ICOSLG|GPR183|ADD2|RERG|KCNG1|CNGB1|SOX11|CHRNB2|CSF1R|KCNJ11|SLC22A17|RGS4|PILRA|CFB|TLR1|TNFRSF8|ICAM2|TTYH2|ABCC9|NRG1|JAG1|TMPRSS2|IL36G|ADGRB3|SLC38A5|RGS16|EPB41L3|CD33|CSF1|SELL|NLGN1|CDC42EP3|MAPT|NLGN4Y|ULBP1|RNF43|ABCA12|RHOU|KCNAB2|FLRT1|BAMBI|TNF|SLITRK3|TNFRSF11A|NRP2|SLC27A2|KCNJ3|KCNH4|CA9|PARVA|ERE…	http://amigo.geneontology.org/amigo/term/GO:0005886
presynaptic membrane	Gene Ontology	GO:0042734	6	125	0.00478564	0.0227318	FXYD6|KCNJ3|EPHA4|CHRNB2|GRIK5|RIMS1	http://amigo.geneontology.org/amigo/term/GO:0042734
external side of plasma membrane	Gene Ontology	GO:0009897	12	427	0.00744504	0.0263188	SELL|KCNJ3|CHRNB2|HHLA2|CD274|CD33|MAP3K5|CD209|TNF|TNFRSF11A|ULBP1|ICOSLG	http://amigo.geneontology.org/amigo/term/GO:0009897
collagen-containing extracellular matrix	Gene Ontology	GO:0062023	11	375	0.00754084	0.0263188	ADAMTS5|COL8A2|ADAMTS1|EMILIN2|CCN3|THBS2|BGN|ADAMTS10|ABI3BP|COL24A1|GDF15	http://amigo.geneontology.org/amigo/term/GO:0062023
postsynaptic density membrane	Gene Ontology	GO:0098839	5	98	0.0076186	0.0263188	NLGN4Y|EPHA4|GRIK5|SLITRK3|ADGRB3	http://amigo.geneontology.org/amigo/term/GO:0098839
cell surface	Gene Ontology	GO:0009986	14	612	0.0214167	0.0678194	AOC3|SLITRK3|NLGN1|LAYN|NLGN4Y|EPHA4|CSF1R|EPHA2|BGN|WNT4|CD209|TNF|IL1A|PSG1	http://amigo.geneontology.org/amigo/term/GO:0009986
cell-cell junction	Gene Ontology	GO:0005911	5	177	0.0707175	0.201087	ARHGEF6|FLRT1|EPB41L3|CNKSR1|ESAM	http://amigo.geneontology.org/amigo/term/GO:0005911
membrane raft	Gene Ontology	GO:0045121	6	235	0.0740847	0.201087	BIRC3|LCK|TLR1|MAPT|MAL|TNF	http://amigo.geneontology.org/amigo/term/GO:0045121
mitochondrial outer membrane	Gene Ontology	GO:0005741	5	198	0.101839	0.242382	PLD6|EPHA4|SEPTIN4|RSAD2|BCL2A1	http://amigo.geneontology.org/amigo/term/GO:0005741
axon	Gene Ontology	GO:0030424	7	320	0.105851	0.242382	CCN3|NEFL|EPHA4|ROBO4|SEPTIN4|MAPT|NRP2	http://amigo.geneontology.org/amigo/term/GO:0030424
receptor complex	Gene Ontology	GO:0043235	5	202	0.108434	0.242382	TLR1|CSF1R|EPHA2|TRPV3|NLGN1	http://amigo.geneontology.org/amigo/term/GO:0043235
Golgi apparatus	Gene Ontology	GO:0005794	16	1035	0.219729	0.460833	ZDHHC15|PLD6|RASGRP1|FAM241A|SEC14L1|EPHA4|AOC3|GALNT18|CD33|PLA2G4A|NLGN1|TLR1|GALNTL6|SLC35D3|GDF15|RSAD2	http://amigo.geneontology.org/amigo/term/GO:0005794
dendrite	Gene Ontology	GO:0030425	7	407	0.245204	0.460833	CCN3|EPHA4|GRIK5|NLGN1|SEPTIN4|MAPT|NR1D1	http://amigo.geneontology.org/amigo/term/GO:0030425
cellular_component	Gene Ontology	GO:0005575	7	412	0.254592	0.460833	C1QL1|BTG4|FSD1L|HHLA2|CRYBG1|GALNT18|PDE11A	http://amigo.geneontology.org/amigo/term/GO:0005575
endoplasmic reticulum membrane	Gene Ontology	GO:0005789	16	1073	0.26323	0.460833	XK|CYP1A2|RASGRP1|PLOD2|LCTL|RNF43|RETREG1|RSAD2|FLRT1|CYP4F11|SHISA3|CYP2S1|PLA2G4A|B3GAT1|ERN1|SLC27A2	http://amigo.geneontology.org/amigo/term/GO:0005789
endoplasmic reticulum	Gene Ontology	GO:0005783	16	1076	0.266798	0.460833	ZDHHC15|AOC3|RETREG1|PLOD2|EPHA4|GRIK5|IFIT2|SLC35D3|GOLT1A|MAL|ULBP1|CYP2S1|PLA2G4A|RSAD2|ERN1|SLC27A2	http://amigo.geneontology.org/amigo/term/GO:0005783
Golgi membrane	Gene Ontology	GO:0000139	10	650	0.292029	0.474525	ZDHHC15|ABCA12|GALNTL6|PLA2G4A|RHOU|GOLT1A|RASGRP1|GALNT18|ST6GALNAC5|B3GAT1	http://amigo.geneontology.org/amigo/term/GO:0000139
membrane	Gene Ontology	GO:0016020	45	3336	0.2997	0.474525	AOC3|POPDC3|KCNG1|C3orf80|ROBO4|CD209|GOLT1A|RASGRP1|B3GAT1|ICOSLG|RPS4Y1|LINGO2|FAM241A|LAYN|RPRM|CHRNB2|SDR42E1|SUSD4|ICAM2|NRG1|JAG1|OASL|ADGRB3|XK|DDX3Y|NLGN1|NLGN4Y|CA12|KCNAB2|KIAA0040|NRP2|KLRG2|RGS16|CA9|FAM162B|ABCA12|TMEM52B|CSF1|RNF182|TLR1|FKBP1B|ABCC9|MAPT|SLC35D3|MAL	http://amigo.geneontology.org/amigo/term/GO:0016020
cytoplasm	Gene Ontology	GO:0005737	62	4934	0.490953	0.746248	NFATC1|AOC3|ACTRT3|SMAD9|CCN3|FKBP1B|SEC14L1|NBPF4|BIRC3|MOB3B|CD209|USP9Y|NOCT|CYP2S1|NR1D1|HSH2D|MAP3K5|IFIT2|IKZF3|CAMK1D|PTPN22|BTG4|RND1|ARHGEF6|RPRM|EIF1AY|GADD45G|RGS4|TNFRSF8|IFIT1|DOK6|GDF15|PARVA|ERN1|C1QL1|EPHA4|PIM2|MAPT|DDIT4L|OASL|PER3|PER2|BAMBI|SEPSECS|PLA2G4A|GATA2|FGF2|SERPINB7|RGS16|ABCA12|BCL2A1|CAPN14|PKIA|RNF182|LIX1|WNT4|RNF144B|PRDM1|FBXO32|NEFL|IFI44|CPS1	http://amigo.geneontology.org/amigo/term/GO:0005737
glutamatergic synapse	Gene Ontology	GO:0098978	5	396	0.54994	0.803759	FXYD6|EPHA4|GRIK5|NRP2|NLGN1	http://amigo.geneontology.org/amigo/term/GO:0098978
focal adhesion	Gene Ontology	GO:0005925	5	425	0.612787	0.842665	FLRT1|LAYN|PARVA|EPHA2|RHOU	http://amigo.geneontology.org/amigo/term/GO:0005925
intracellular membrane-bounded organelle	Gene Ontology	GO:0043231	10	852	0.620911	0.842665	ABCA12|FAM241A|CCN3|CSF1R|CYP1A2|RND1|B3GAT1|CYP2S1|USP18|PLA2G4A	http://amigo.geneontology.org/amigo/term/GO:0043231
protein-containing complex	Gene Ontology	GO:0032991	7	623	0.661235	0.860827	BIRC3|HOXA11|CPS1|RGS4|ESAM|MAP3K5|NPPC	http://amigo.geneontology.org/amigo/term/GO:0032991
synapse	Gene Ontology	GO:0045202	5	459	0.679601	0.860827	PDE7B|NLGN1|CHRNB2|NLGN4Y|KCNAB2	http://amigo.geneontology.org/amigo/term/GO:0045202
chromatin	Gene Ontology	GO:0000785	11	1029	0.740473	0.907677	NFATC1|SIM1|SMAD9|SOX11|TFAP2C|ZFY|NPAS1|CSRNP3|NKX2-2|NR1D1|PAX9	http://amigo.geneontology.org/amigo/term/GO:0000785
nucleolus	Gene Ontology	GO:0005730	8	892	0.871265	0.998297	CA9|CDKN2AIP|ZFY|RETREG1|PER2|PAX9|CPS1|OASL	http://amigo.geneontology.org/amigo/term/GO:0005730
perinuclear region of cytoplasm	Gene Ontology	GO:0048471	6	709	0.879767	0.998297	PTPN22|CSF1|RNF41|FLRT1|PER2|NOCT	http://amigo.geneontology.org/amigo/term/GO:0048471
cytosol	Gene Ontology	GO:0005829	57	5382	0.939261	0.998297	NFATC1|NGF|RASGRP1|SMAD9|SEC14L1|BIRC3|GOLT1A|USP9Y|IL1A|PDE11A|IFIT2|IKZF3|IL10RA|PTPN22|RERG|RPS4Y1|RHOU|ARHGEF6|NEFL|TFAP2C|HSH2D|MAP3K5|RGS4|CDC42EP3|PDE7B|DOK6|IFIT1|SEPTIN4|PARVA|RIMS1|IL36G|TNFRSF11A|EPB41L3|DDX3Y|KRTAP2-3|MAPT|OASL|RNF41|KCNAB2|ADPRM|PER2|CES3|PPP2R2C|RBP7|RNF144B|USP18|SLC27A2|PLA2G4A|ABCA12|BCL2A1|TCF7L1|FKBP1B|FBXO32|ULBP1|ADD2|LCK|SEPSECS	http://amigo.geneontology.org/amigo/term/GO:0005829
extracellular exosome	Gene Ontology	GO:0070062	19	2100	0.950192	0.998297	ICOSLG|SYTL1|KLK1|PLOD2|CD274|TMPRSS2|TMEM52B|CFB|ROBO4|BGN|WNT4|PILRA|CES3|TNFRSF8|GDF15|JCHAIN|WNT7B|LCK|SLC27A2	http://amigo.geneontology.org/amigo/term/GO:0070062
nucleoplasm	Gene Ontology	GO:0005654	37	3815	0.9673	0.998297	NFATC1|ZFY|SMAD9|CDKN2AIP|CD33|BIRC3|PAX9|TCF7L1|NOCT|HNRNPH3|NKX2-2|NR1D1|IKZF3|RERG|RPS4Y1|SOX11|TFAP2C|CSF1R|HOXA11|RBM11|NRG1|ELL2|SEC14L1|IL36G|DDX3Y|TMPRSS2|OASL|PDIK1L|PER2|UTY|GATA2|CD274|GRIK5|SEPTIN4|PRDM1|FBXO32|KDM5D	http://amigo.geneontology.org/amigo/term/GO:0005654
mitochondrion	Gene Ontology	GO:0005739	10	1354	0.976599	0.998297	PLD6|NAGS|TFAP2C|C10orf67|SEPTIN4|MAPT|NOCT|HSH2D|RSAD2|ERN1	http://amigo.geneontology.org/amigo/term/GO:0005739
nucleus	Gene Ontology	GO:0005634	47	5290	0.998297	0.998297	NFATC1|ZFY|CAMK1D|BIRC3|PKIA|MOB3B|USP9Y|NOCT|NPAS1|HNRNPH3|IL1A|NKX2-2|NR1D1|HSH2D|GADD45G|PLA2G4A|IKZF3|SMAD9|PTPN22|SIM1|BTG4|SOX11|TFAP2C|FAM110C|HOXA11|CSRNP3|RGS4|RBM11|GDF15|PARVA|DDX3Y|RERG|PER3|KLK1|RPS4Y1|SEPSECS|RBP7|USP18|GATA2|FBXO32|PRDM13|PER2|TCF7L1|SEPTIN4|PRDM1|MAPT|KDM5D	http://amigo.geneontology.org/amigo/term/GO:0005634
--------------------
