# Supplementary material for: Integrative RNA-seq and CLIP-seq analysis reveals hnRNP-F regulation of TNFα/NFκB signaling in high-glucose conditions
Source: Front Physiol. 2025 Sep 9;16:1475441. doi: 10.3389/fphys.2025.1475441 (PMC12454069; doi:10.3389/fphys.2025.1475441)
Supplement: Supplementary file 15 [file Table5.xlsx]

## Sheet: HG-GROUP-expressed_gene_FPKM
Gene	NC_1	NC_2	NC_3	OE_HNRNPF_1	OE_HNRNPF_2	OE_HNRNPF_3	Symbol	Chr	GeneType	Description
ENSG00000283994.1	0	0	0	0.02	0	0	AC079584.3	chr2	lncRNA	--
ENSG00000267924.1	0	0	0.01	0	0	0.01	RP11-255H23.4	chr19	lncRNA	--
ENSG00000100625.9	2.04	1.91	2.13	1.74	1.36	1.31	SIX4	chr14	protein_coding	SIX homeobox 4
ENSG00000136868.11	9.11	8.72	8.91	10.41	9.51	11.05	SLC31A1	chr9	protein_coding	solute carrier family 31 member 1
ENSG00000177485.7	6.64	5.7	6.14	6.1	6.03	5.5	ZBTB33	chrX	protein_coding	zinc finger and BTB domain containing 33
ENSG00000253457.3	0.04	0.03	0	0	0	0	SMIM18	chr8	protein_coding	small integral membrane protein 18
ENSG00000215873.2	0	0	0	0	0.03	0	FEN1P1	chr1	processed_pseudogene	flap structure-specific endonuclease 1 pseudogene 1
ENSG00000186806.6	1.88	2.12	2.18	1.59	1.43	1.65	VSIG10L	chr19	protein_coding	V-set and immunoglobulin domain containing 10 like
ENSG00000279432.1	0	0.02	0	0.03	0.05	0.04	RP11-135N5.3	chr17	TEC	--
ENSG00000177192.14	4.88	5.1	5.15	5.12	5.33	5.59	PUS1	chr12	protein_coding	pseudouridine synthase 1
ENSG00000288015.1	0	0.03	0	0	0	0	RP11-105A24.2	chr13	lncRNA	--
ENSG00000166446.15	1.01	1.02	0.94	0.77	0.71	0.67	CDYL2	chr16	protein_coding	chromodomain Y like 2
ENSG00000126457.22	59.2	56.62	60.18	47.38	47.73	51.26	PRMT1	chr19	protein_coding	protein arginine methyltransferase 1
ENSG00000243986.2	0	0	0	0	0	0.02	ENO1P3	chr3	processed_pseudogene	enolase 1 pseudogene 3
ENSG00000279307.2	0.55	0.78	0.88	1.14	0.77	1.13	NDUFAF2P1	chr2	processed_pseudogene	NDUFAF2 pseudogene 1
ENSG00000100142.16	8.51	8.41	8.94	12.73	12.64	11.94	POLR2F	chr22	protein_coding	RNA polymerase II, I and III subunit F
ENSG00000165775.18	5.09	4.93	5.08	5.46	5.53	5.54	FUNDC2	chrX	protein_coding	FUN14 domain containing 2
ENSG00000265684.2	0.12	0	0	0	0	0	RN7SL378P	chr5	misc_RNA	RNA, 7SL, cytoplasmic 378, pseudogene
ENSG00000242261.1	0.03	0.1	0.03	0.03	0.03	0	RP11-62J1.3	chr7	processed_pseudogene	--
ENSG00000206635.1	0	0	0	0	0.28	0.28	RNU6-1062P	chr1	snRNA	RNA, U6 small nuclear 1062, pseudogene
ENSG00000234645.3	0.14	0.04	0.17	0.08	0	0.04	YWHAEP5	chr2	processed_pseudogene	tyrosine 3-monooxygenase/tryptophan 5-monooxygenase activation protein epsilon pseudogene 5
ENSG00000024526.17	6.35	6.37	6.33	5.53	5.27	5.08	DEPDC1	chr1	protein_coding	DEP domain containing 1
ENSG00000100243.21	25.11	29.1	27.93	38.25	39.42	36.3	CYB5R3	chr22	protein_coding	cytochrome b5 reductase 3
ENSG00000150873.12	0.02	0.01	0.04	0	0.03	0.01	C2orf50	chr2	protein_coding	chromosome 2 open reading frame 50
ENSG00000271461.1	0.02	0.02	0	0	0.04	0.01	CKAP2LP1	chr20	processed_pseudogene	CKAP2L pseudogene 1
ENSG00000184481.17	3.05	2.87	2.64	2.19	1.72	1.84	FOXO4	chrX	protein_coding	forkhead box O4
ENSG00000132874.15	0.04	0.03	0.03	0.05	0.04	0.07	SLC14A2	chr18	protein_coding	solute carrier family 14 member 2
ENSG00000173157.17	0	0	0	0	0	0.02	ADAMTS20	chr12	protein_coding	ADAM metallopeptidase with thrombospondin type 1 motif 20
ENSG00000107140.16	4.98	6.33	5.87	8.04	8.1	8.02	TESK1	chr9	protein_coding	testis associated actin remodelling kinase 1
ENSG00000251034.2	0	0.01	0.02	0	0.02	0	RP11-582J16.4	chr8	lncRNA	--
ENSG00000185345.23	0.02	0.03	0.03	0.02	0.02	0.02	PRKN	chr6	protein_coding	parkin RBR E3 ubiquitin protein ligase
ENSG00000165029.17	7.35	7.34	7.39	7.71	7.44	7.11	ABCA1	chr9	protein_coding	ATP binding cassette subfamily A member 1
ENSG00000280353.1	0.02	0.08	0.02	0.08	0.02	0.04	CTC-453G23.7	chr19	TEC	--
ENSG00000255252.3	5.15	4.84	3.64	4.91	5.24	4.23	RP1-65P5.3	chr11	lncRNA	--
ENSG00000225953.3	0.68	0.49	0.44	0.53	0.54	0.53	SATB2-AS1	chr2	lncRNA	SATB2 antisense RNA 1
ENSG00000180019.6	0	0.23	0	0	0	0.21	AC079741.2	chr7	transcribed_processed_pseudogene	--
ENSG00000260874.5	0	0.23	0.07	0.1	0.14	0.17	RP11-715J22.4	chr16	lncRNA	--
ENSG00000173137.12	1.71	2.13	1.66	2.71	2.53	2.37	ADCK5	chr8	protein_coding	aarF domain containing kinase 5
ENSG00000168209.6	96.52	87.58	93.68	88.31	93.14	84.59	DDIT4	chr10	protein_coding	DNA damage inducible transcript 4
ENSG00000257336.1	0	0	0	0.1	0	0.2	PRELID2P1	chr12	processed_pseudogene	PRELI domain containing 2 pseudogene 1
ENSG00000205879.5	0	0	0	0.04	0.02	0	FAM90A2P	chr8	unprocessed_pseudogene	family with sequence similarity 90 member A2, pseudogene
ENSG00000266501.1	0	0.08	0.23	0	0.14	0	ATG12P1	chr17	processed_pseudogene	autophagy related 12 pseudogene 1
ENSG00000235376.5	0	0	0	0	0	0.01	RPEL1	chr10	protein_coding	ribulose-5-phosphate-3-epimerase like 1
ENSG00000258558.1	0	0	0	0	0	0.07	RP11-159L20.2	chr14	lncRNA	--
ENSG00000250234.1	0.17	0	0.08	0.15	0	0	CTD-2024P10.1	chr5	lncRNA	--
ENSG00000212329.1	0	0.31	0	0	0	0	RNU6-316P	chr18	snRNA	RNA, U6 small nuclear 316, pseudogene
ENSG00000188191.15	6.11	5.94	6.22	8.76	8.79	8.6	PRKAR1B	chr7	protein_coding	protein kinase cAMP-dependent type I regulatory subunit beta
ENSG00000132424.17	6.44	6.53	6.58	6.2	5.73	5.68	PNISR	chr6	protein_coding	PNN interacting serine and arginine rich protein
ENSG00000287301.1	0.47	0.27	0.48	0.36	0.25	0.2	RP11-756K15.3	chr8	lncRNA	--
ENSG00000257964.1	0	0.06	0.06	0	0	0	RP11-133N21.10	chr12	lncRNA	--
ENSG00000087338.5	4.51	4.5	4.02	3.66	3.86	4.09	GMCL1	chr2	protein_coding	germ cell-less 1, spermatogenesis associated
ENSG00000142484.7	0	0	0	0	0	5.48	TM4SF5	chr17	protein_coding	transmembrane 4 L six family member 5
ENSG00000286817.1	0	0	0	0	0.03	0.1	RP11-752G15.11	chr15	lncRNA	--
ENSG00000049245.13	38.02	38.35	37.52	37.08	38.23	40.32	VAMP3	chr1	protein_coding	vesicle associated membrane protein 3
ENSG00000170049.10	0.14	0.1	0.09	0.11	0.12	0.18	KCNAB3	chr17	protein_coding	potassium voltage-gated channel subfamily A regulatory beta subunit 3
ENSG00000250337.7	0.01	0.01	0	0	0.01	0.01	PURPL	chr5	lncRNA	p53 upregulated regulator of p53 levels
ENSG00000235314.1	0.51	0.66	0.59	0.92	0.91	0.74	LINC00957	chr7	lncRNA	long intergenic non-protein coding RNA 957
ENSG00000186174.13	9.89	11.63	11.54	12.52	12.7	11.01	BCL9L	chr11	protein_coding	BCL9 like
ENSG00000260316.2	0.01	0	0.01	0.01	0.02	0.03	LA16c-306A4.2	chr16	lncRNA	--
ENSG00000166897.16	2.24	2.5	2.38	2.17	2.3	1.98	ELFN2	chr22	protein_coding	extracellular leucine rich repeat and fibronectin type III domain containing 2
ENSG00000179057.14	0.01	0	0	0	0.01	0.01	IGSF22	chr11	protein_coding	immunoglobulin superfamily member 22
ENSG00000213918.11	1.52	1.43	1.23	1.48	1.7	1.51	DNASE1	chr16	protein_coding	deoxyribonuclease 1
ENSG00000268655.2	0.02	0	0.22	0.03	0.05	0.03	CTB-60B18.10	chr19	protein_coding	--
ENSG00000202532.1	0	0.31	0	0	0	0	RNU6-395P	chr2	snRNA	RNA, U6 small nuclear 395, pseudogene
ENSG00000239224.3	0	0	0	0	0.1	0	RN7SL546P	chr14	misc_RNA	RNA, 7SL, cytoplasmic 546, pseudogene
ENSG00000152620.13	4.29	3.6	3.88	5.79	5.25	6.12	NADK2	chr5	protein_coding	NAD kinase 2, mitochondrial
ENSG00000285655.1	0.06	0.06	0.12	0.5	0.22	0.16	RP11-346I3.6	chr8	protein_coding	--
ENSG00000152601.18	9.88	9.85	10.13	7.29	5.99	6.61	MBNL1	chr3	protein_coding	muscleblind like splicing regulator 1
ENSG00000270829.1	0	0	0	0	0	0.07	AC015849.12	chr17	lncRNA	--
ENSG00000104497.14	2.7	2.27	2.9	2.12	2.16	1.97	SNX16	chr8	protein_coding	sorting nexin 16
ENSG00000187959.9	0.02	0.06	0.08	0	0.08	0.02	CPSF4L	chr17	protein_coding	cleavage and polyadenylation specific factor 4 like
ENSG00000286285.1	0.06	0.06	0.05	0.11	0.04	0.03	RP11-57K16.1	chr1	lncRNA	--
ENSG00000086967.10	0	0	0	0.03	0.02	0	MYBPC2	chr19	protein_coding	myosin binding protein C2
ENSG00000147100.11	2.28	2.69	2.48	3.71	4.02	3.2	SLC16A2	chrX	protein_coding	solute carrier family 16 member 2
ENSG00000207009.1	0.64	0	0.58	0.56	0.55	0	Y_RNA	chr4	misc_RNA	--
ENSG00000153879.9	25.71	25.33	26.77	16.85	15.46	15.25	CEBPG	chr19	protein_coding	CCAAT enhancer binding protein gamma
ENSG00000283761.1	9.21	9.22	9.15	8.71	7.87	8.92	RP4-714D9.5	chr1	protein_coding	--
ENSG00000226174.7	1.26	1.27	1.23	1.78	2.06	1.68	TEX22	chr14	protein_coding	testis expressed 22
ENSG00000196367.14	1.84	2.05	1.85	2.07	2.2	2.22	TRRAP	chr7	protein_coding	transformation/transcription domain associated protein
ENSG00000274605.2	4.71	4.37	4.44	3.87	3.27	3.29	PCCA-DT	chr13	lncRNA	PCCA divergent transcript
ENSG00000158042.9	27.22	25.92	26.4	25.48	26.46	27.29	MRPL17	chr11	protein_coding	mitochondrial ribosomal protein L17
ENSG00000116747.13	4.97	4.9	4.87	4.46	4.2	4.25	RO60	chr1	protein_coding	Ro60, Y RNA binding protein
ENSG00000231799.2	0	0.06	0	0.03	0	0	PA2G4P6	chr9	processed_pseudogene	proliferation-associated 2G4 pseudogene 6
ENSG00000214954.8	0.15	0.12	0.22	0.27	0.26	0.26	LRRC69	chr8	protein_coding	leucine rich repeat containing 69
ENSG00000284540.1	0.06	0	0	0	0	0	RP11-90J19.1	chr15	TEC	--
ENSG00000100603.14	43.14	41.7	39.38	42.68	41.54	41.25	SNW1	chr14	protein_coding	SNW domain containing 1
ENSG00000158427.15	0.47	0.33	0.49	0.38	0.33	0.32	TMSB15B	chrX	protein_coding	thymosin beta 15B
ENSG00000048991.17	3.27	3.84	3.49	3.31	3.24	3.41	R3HDM1	chr2	protein_coding	R3H domain containing 1
ENSG00000120333.4	10.02	10.88	10.86	11.12	10.96	11.8	MRPS14	chr1	protein_coding	mitochondrial ribosomal protein S14
ENSG00000238283.3	0	0.02	0	0	0.02	0	TBC1D3P1	chr17	transcribed_unprocessed_pseudogene	TBC1 domain family member 3 pseudogene 1
ENSG00000230747.1	0.05	0.04	0	0.08	0.08	0.16	AC021188.4	chr2	lncRNA	--
ENSG00000179219.5	0	0	0.02	0.02	0.06	0.14	LINC00311	chr16	lncRNA	long intergenic non-protein coding RNA 311
ENSG00000099326.9	2.13	2.11	2.24	2.26	2.19	2.1	MZF1	chr19	protein_coding	myeloid zinc finger 1
ENSG00000224769.1	0	0.12	0	0.05	0.07	0.11	MUC20P1	chr3	unprocessed_pseudogene	mucin 20, cell surface associated pseudogene 1
ENSG00000272672.1	0.13	0	0	0.22	0.06	0	RP11-302M6.5	chr1	lncRNA	--
ENSG00000261131.1	0.44	0.1	0	0.1	0.28	0.09	RP11-93O14.2	chr16	lncRNA	--
ENSG00000144040.13	1.14	1.09	1.17	1.14	1.1	1.32	SFXN5	chr2	protein_coding	sideroflexin 5
ENSG00000275569.1	0	0	0.06	0	0	0	RP11-930O11.3	chr14	lncRNA	--
ENSG00000107651.14	5.25	5.27	5.47	4.65	4.82	5.15	SEC23IP	chr10	protein_coding	SEC23 interacting protein
ENSG00000125971.17	8.79	9.3	9.78	11.19	10.08	10.13	DYNLRB1	chr20	protein_coding	dynein light chain roadblock-type 1
ENSG00000100968.14	0.27	0.21	0.16	0.16	0.09	0.12	NFATC4	chr14	protein_coding	nuclear factor of activated T cells 4
ENSG00000286764.1	0.02	0	0.01	0	0	0	WI2-933P11.1	chr7	lncRNA	--
ENSG00000257604.1	0	0	0.13	0.25	0.37	0.37	RP11-359M6.2	chr12	processed_pseudogene	--
ENSG00000163467.12	0.6	1.1	0.81	0.94	1.14	0.6	TSACC	chr1	protein_coding	TSSK6 activating cochaperone
ENSG00000124370.11	3.37	4.02	4.2	3.85	3.85	3.91	MCEE	chr2	protein_coding	methylmalonyl-CoA epimerase
ENSG00000133958.13	0.01	0	0.01	0.02	0.02	0.01	UNC79	chr14	protein_coding	unc-79 homolog, NALCN channel complex subunit
ENSG00000205002.4	0.89	0.96	0.96	0.51	0.57	0.55	AARD	chr8	protein_coding	alanine and arginine rich domain containing protein
ENSG00000179859.10	2.19	2.25	1.63	1.94	1.03	1.32	RNF227	chr17	protein_coding	ring finger protein 227
ENSG00000244300.3	2.83	3.09	2.48	1.82	1.91	1.81	GATA2-AS1	chr3	lncRNA	GATA2 antisense RNA 1
ENSG00000158006.14	4.63	5.07	5.01	3.6	4.27	4.12	PAFAH2	chr1	protein_coding	platelet activating factor acetylhydrolase 2
ENSG00000065923.10	4.17	3.85	3.93	3.61	3.91	3.51	SLC9A7	chrX	protein_coding	solute carrier family 9 member A7
ENSG00000221676.1	0.28	0	0.26	0.24	0.24	13.19	RNU6ATAC	chr9	snRNA	RNA, U6atac small nuclear (U12-dependent splicing)
ENSG00000288684.1	0	0	0.03	0.01	0	0.01	RP11-205M20.8	chr9	protein_coding	--
ENSG00000196214.11	2.21	2.26	2.27	1.77	1.4	1.71	ZNF766	chr19	protein_coding	zinc finger protein 766
ENSG00000018607.7	0	0.01	0	0	0.01	0	ZNF806	chr2	transcribed_unprocessed_pseudogene	zinc finger protein 806
ENSG00000099139.14	0	0	0	0.01	0.01	0.04	PCSK5	chr9	protein_coding	proprotein convertase subtilisin/kexin type 5
ENSG00000215529.12	0	0	0.01	0.01	0	0.01	EFCAB8	chr20	protein_coding	EF-hand calcium binding domain 8
ENSG00000169436.17	0.57	0.53	0.53	0.5	0.7	0.48	COL22A1	chr8	protein_coding	collagen type XXII alpha 1 chain
ENSG00000143314.12	46.37	45.56	45.04	48.19	48.03	49.53	MRPL24	chr1	protein_coding	mitochondrial ribosomal protein L24
ENSG00000249889.1	0	0.07	0	0.07	0.07	0.07	ALG1L11P	chr8	unprocessed_pseudogene	ALG1 like 11, pseudogene
ENSG00000279583.1	0.07	0	0.03	0	0.06	0.03	RP11-368N21.5	chr16	TEC	--
ENSG00000260027.5	18.1	19	19.48	17.24	17.87	17.83	HOXB7	chr17	protein_coding	homeobox B7
ENSG00000278344.1	0	0	0.09	0.09	0.42	0.08	RP11-18C24.8	chr12	lncRNA	--
ENSG00000281039.1	0.15	0.14	0.28	0.49	0.22	0.26	RP4-777O23.3	chr7	protein_coding	--
ENSG00000135960.10	0	0.01	0	0	0.01	0.02	EDAR	chr2	protein_coding	ectodysplasin A receptor
ENSG00000186198.4	0.27	0.39	0.28	1.26	1.05	1.01	SLC51B	chr15	protein_coding	solute carrier family 51 subunit beta
ENSG00000207501.1	0	0.2	0.39	0.56	0.18	1.29	RNVU1-14	chr1	snRNA	RNA, variant U1 small nuclear 14
ENSG00000166444.19	5.94	6.33	6.05	4.16	4.33	3.68	DENND2B	chr11	protein_coding	DENN domain containing 2B
ENSG00000171160.18	3.77	4.19	4.68	5.52	5.84	4.58	MORN4	chr10	protein_coding	MORN repeat containing 4
ENSG00000213626.13	1.39	1.11	1.35	2.22	2.38	2.03	LBH	chr2	protein_coding	LBH regulator of WNT signaling pathway
ENSG00000239840.1	0	0	0	0	0	0.14	RPL23AP72	chr16	processed_pseudogene	ribosomal protein L23a pseudogene 72
ENSG00000187601.5	2.53	2.47	2.12	1.34	1.43	1.59	MAGEH1	chrX	protein_coding	MAGE family member H1
ENSG00000287885.1	0.1	0.06	0	0	0	0	RP11-434E6.6	chr16	lncRNA	--
ENSG00000157150.5	0	0	0	0.03	0	0.58	TIMP4	chr3	protein_coding	TIMP metallopeptidase inhibitor 4
ENSG00000242399.1	0.1	0.28	0	0.17	0.09	0.34	RPS20P23	chr8	processed_pseudogene	ribosomal protein S20 pseudogene 23
ENSG00000243629.2	1.18	1.21	1.22	1.76	1.98	1.63	LINC00880	chr3	lncRNA	long intergenic non-protein coding RNA 880
ENSG00000125207.7	0	0	0	0	0	0.01	PIWIL1	chr12	protein_coding	piwi like RNA-mediated gene silencing 1
ENSG00000166199.13	18.38	16.24	17.18	17.39	15.91	14.36	ALKBH3	chr11	protein_coding	alkB homolog 3, alpha-ketoglutarate dependent dioxygenase
ENSG00000258580.1	0.08	0.07	0.03	0.13	0.13	0.1	RP11-320M16.2	chr14	lncRNA	--
ENSG00000285413.1	0	0	0.01	0	0	0	AP001055.8	chr21	lncRNA	--
ENSG00000108622.11	0.94	1.26	1.25	0.44	0.49	0.72	ICAM2	chr17	protein_coding	intercellular adhesion molecule 2
ENSG00000269445.1	0	0	0	0	0	0.05	AC067969.1	chr19	lncRNA	--
ENSG00000125965.9	0.04	0.13	0.06	0.16	0.28	0.14	GDF5	chr20	protein_coding	growth differentiation factor 5
ENSG00000226377.2	0.13	0.07	0.03	0.05	0.09	0.06	AC084809.2	chr17	lncRNA	--
ENSG00000022567.10	0.54	0.55	0.56	0.46	0.54	0.81	SLC45A4	chr8	protein_coding	solute carrier family 45 member 4
ENSG00000100345.22	79.56	88.04	87.67	129.79	136.6	122.81	MYH9	chr22	protein_coding	myosin heavy chain 9
ENSG00000258926.2	0.04	0.02	0.03	0.03	0.02	0	RP11-47I22.1	chr14	lncRNA	--
ENSG00000165060.15	0.58	0.49	0.54	0.62	0.63	0.62	FXN	chr9	protein_coding	frataxin
ENSG00000079482.14	1.14	1.24	1.32	1.22	1.14	0.92	OPHN1	chrX	protein_coding	oligophrenin 1
ENSG00000256417.1	0	0	0	0	0	0.06	RP11-1038A11.3	chr12	lncRNA	--
ENSG00000188223.9	9.78	8.78	9.64	7.4	7.08	7.98	AC002398.9	chr19	protein_coding	--
ENSG00000287500.1	0.13	0	0	0	0	0	RP11-519C12.2	chr15	lncRNA	--
ENSG00000250453.2	0	0	0	0	0	0.07	CTD-2134P3.1	chr5	lncRNA	--
ENSG00000267100.1	3.82	4.03	3.78	2.6	2.45	2.83	ILF3-DT	chr19	lncRNA	ILF3 divergent transcript
ENSG00000236039.3	0.07	0.18	0.1	0.17	0.18	0.15	LINC02889	chr7	lncRNA	long intergenic non-protein coding RNA 2889
ENSG00000253485.3	0.02	0	0.02	0.01	0	0.02	PCDHGA5	chr5	protein_coding	protocadherin gamma subfamily A, 5
ENSG00000204049.1	0	0	0	0	0	0.02	RP11-126H7.4	chr10	lncRNA	--
ENSG00000004864.14	14.1	12.58	13.26	15.89	15.11	16.74	SLC25A13	chr7	protein_coding	solute carrier family 25 member 13
ENSG00000173068.18	0.56	0.46	0.52	0.56	0.58	0.46	BNC2	chr9	protein_coding	basonuclin 2
ENSG00000242599.7	0	0	0	0	0	0.04	CSAG4	chrX	transcribed_unprocessed_pseudogene	CSAG family member 4 (pseudogene)
ENSG00000213123.11	3.83	3.58	3.92	3.32	4	3.47	DYNLT2B	chr3	protein_coding	dynein light chain Tctex-type 2B
ENSG00000230454.1	0.09	0.11	0.22	0.25	0.35	0.25	U73166.2	chr3	lncRNA	--
ENSG00000108242.13	0.05	0.01	0.01	0.01	0.01	0.07	CYP2C18	chr10	protein_coding	cytochrome P450 family 2 subfamily C member 18
ENSG00000148680.16	0.08	0.13	0.14	0.11	0.06	0.06	HTR7	chr10	protein_coding	5-hydroxytryptamine receptor 7
ENSG00000085998.14	12.48	11.85	12.54	13.79	14.4	13.81	POMGNT1	chr1	protein_coding	protein O-linked mannose N-acetylglucosaminyltransferase 1 (beta 1,2-)
ENSG00000116750.14	9.12	8.77	8.62	7.67	7.42	8.02	UCHL5	chr1	protein_coding	ubiquitin C-terminal hydrolase L5
ENSG00000132330.18	0.6	0.67	0.72	0.42	0.37	0.34	SCLY	chr2	protein_coding	selenocysteine lyase
ENSG00000260992.1	0.3	0.16	0.24	0.27	0.41	0.22	DOCK9-DT	chr13	lncRNA	DOCK9 divergent transcript
ENSG00000116138.13	2.54	2.36	2.62	1.68	1.39	1.47	DNAJC16	chr1	protein_coding	DnaJ heat shock protein family (Hsp40) member C16
ENSG00000151364.17	19.01	20.8	20.47	14.67	14.37	12.85	KCTD14	chr11	protein_coding	potassium channel tetramerization domain containing 14
ENSG00000238282.1	0	0	0	0	0.36	0	RP5-1164C1.2	chr20	lncRNA	--
ENSG00000270714.1	0	0	0	0.13	0.13	0	MICOS10P2	chr17	processed_pseudogene	MICOS10 pseudogene 2
ENSG00000186827.11	0	0.02	0.04	0	0.02	0	TNFRSF4	chr1	protein_coding	TNF receptor superfamily member 4
ENSG00000174495.12	0	0.07	0	0	0.06	0.06	PPIAP80	chr7	processed_pseudogene	peptidylprolyl isomerase A pseudogene 80
ENSG00000262410.1	0.11	0.21	0	0.1	0	0.19	RP11-388C12.8	chr17	lncRNA	--
ENSG00000276168.1	16.08	19.2	22.26	45.56	52.34	205.09	RN7SL1	chr14	misc_RNA	RNA component of signal recognition particle 7SL1
ENSG00000174977.8	3.8	3.11	2.77	3.41	3.05	3.43	AC026271.5	chr17	processed_pseudogene	--
ENSG00000240342.3	116.48	117.17	126.18	147.93	146.93	148.53	RPS2P5	chr12	processed_pseudogene	ribosomal protein S2 pseudogene 5
ENSG00000271670.1	0	0	0	0	0	0.05	RP11-95I16.4	chr10	lncRNA	--
ENSG00000249602.1	0.28	0.6	0.59	0.8	0.79	1.11	RP11-98D18.3	chr1	lncRNA	--
ENSG00000232815.1	0.1	0.14	0.09	0	0.04	0	DUX4L50	chr9	unprocessed_pseudogene	double homeobox 4 like 50 (pseudogene)
ENSG00000004534.15	4.57	4.68	4.02	6.23	6.65	6.77	RBM6	chr3	protein_coding	RNA binding motif protein 6
ENSG00000198553.9	0.09	0.14	0.1	0.06	0.11	0.15	KCNRG	chr13	protein_coding	potassium channel regulator
ENSG00000213194.3	0	0	0.05	0	0	0	CDK7P1	chr2	processed_pseudogene	cyclin dependent kinase 7 pseudogene 1
ENSG00000185043.12	38.04	37.82	42.65	46.4	45.07	47.82	CIB1	chr15	protein_coding	calcium and integrin binding 1
ENSG00000260287.4	0.02	0.02	0.06	0.06	0.06	0.01	TBC1D3G	chr17	protein_coding	TBC1 domain family member 3G
ENSG00000165630.14	11.04	10.13	10.18	9.1	8.7	8.34	PRPF18	chr10	protein_coding	pre-mRNA processing factor 18
ENSG00000143199.18	0.05	0.05	0.01	0.01	0	0.04	ADCY10	chr1	protein_coding	adenylate cyclase 10
ENSG00000203307.2	0.18	0	0	0	0	0	FAM78B-AS1	chr1	lncRNA	FAM78B antisense RNA 1
ENSG00000281189.1	0.07	0.05	0.02	0.03	0.03	0.16	GHET1	chr7	lncRNA	gastric carcinoma proliferation enhancing transcript 1
ENSG00000188368.11	1.6	2.02	1.74	1.73	1.8	1.48	PRR19	chr19	protein_coding	proline rich 19
ENSG00000233534.3	0	0.05	0.07	0.02	0	0.02	RP1-38C16.2	chr6	lncRNA	--
ENSG00000155367.15	0.28	0.47	0.59	0.56	0.63	0.64	PPM1J	chr1	protein_coding	protein phosphatase, Mg2+/Mn2+ dependent 1J
ENSG00000067057.18	24.54	26.64	26.82	37.54	37.17	35.07	PFKP	chr10	protein_coding	phosphofructokinase, platelet
ENSG00000273046.1	0.03	0.02	0.05	0.07	0.15	0.24	RP11-834C11.14	chr12	lncRNA	--
ENSG00000139329.5	8.55	8.03	7.67	6.39	5.72	8.06	LUM	chr12	protein_coding	lumican
ENSG00000100003.18	3.86	3.59	3.52	4.26	4.36	3.82	SEC14L2	chr22	protein_coding	SEC14 like lipid binding 2
ENSG00000272396.1	0	0.07	0	0	0.07	0	CTC-490G23.4	chr19	lncRNA	--
ENSG00000109066.14	2.61	3.03	3.1	2.69	3.04	3.03	TMEM104	chr17	protein_coding	transmembrane protein 104
ENSG00000197421.10	0.01	0	0	0.02	0.03	0.01	GGT3P	chr22	transcribed_unprocessed_pseudogene	gamma-glutamyltransferase 3 pseudogene
ENSG00000167536.14	6.74	7.36	7.3	5.73	4.99	5	DHRS13	chr17	protein_coding	dehydrogenase/reductase 13
ENSG00000260031.1	0.12	0	0	0	0	0	RPL10P14	chr16	processed_pseudogene	ribosomal protein L10 pseudogene 14
ENSG00000256007.1	0.72	1.45	0.66	1.34	1.4	0.54	ARAP1-AS1	chr11	lncRNA	ARAP1 antisense RNA 1
ENSG00000223685.6	0.29	0.13	0.12	0.14	0.15	0.23	LINC00571	chr13	lncRNA	long intergenic non-protein coding RNA 571
ENSG00000168397.17	8.26	8.51	8.29	8.56	8.28	7.8	ATG4B	chr2	protein_coding	autophagy related 4B cysteine peptidase
ENSG00000224424.8	0.28	0.25	0.36	0.52	0.44	0.4	PRKAR2A-AS1	chr3	lncRNA	PRKAR2A antisense RNA 1
ENSG00000255839.1	0.11	0.1	0.1	0.19	0.38	0.19	RP11-338K17.8	chr12	lncRNA	--
ENSG00000063169.11	0.95	1.26	1.18	1.12	1.07	1.06	BICRA	chr19	protein_coding	BRD4 interacting chromatin remodeling complex associated protein
ENSG00000277368.1	0	0.21	0.28	0.07	0.26	0.07	RP11-380N8.7	chr13	lncRNA	--
ENSG00000198835.4	0.18	0.23	0.21	0.06	0.06	0.39	GJC2	chr1	protein_coding	gap junction protein gamma 2
ENSG00000110330.9	17.93	18.13	18.27	13.42	11.59	11.74	BIRC2	chr11	protein_coding	baculoviral IAP repeat containing 2
ENSG00000277702.1	0.66	1.24	0.6	0.86	1.56	4.11	CH17-13I23.3	chr1	unprocessed_pseudogene	--
ENSG00000244471.6	0.04	0.07	0.09	0.01	0.03	0.03	RP11-78J21.5	chr13	transcribed_unprocessed_pseudogene	--
ENSG00000130988.13	0.05	0.01	0.01	0.01	0	0.82	RGN	chrX	protein_coding	regucalcin
ENSG00000090273.14	85.96	85.86	85.49	67.85	67	72.69	NUDC	chr1	protein_coding	nuclear distribution C, dynein complex regulator
ENSG00000239569.3	1.76	1.75	2.18	2.79	2.46	1.64	KMT2E-AS1	chr7	lncRNA	KMT2E antisense RNA 1
ENSG00000157764.14	1.27	1.27	1.26	1.19	1.18	1.21	BRAF	chr7	protein_coding	B-Raf proto-oncogene, serine/threonine kinase
ENSG00000097021.20	9.7	10.34	10.37	10.31	10.91	13.32	ACOT7	chr1	protein_coding	acyl-CoA thioesterase 7
ENSG00000239883.8	0.48	0.28	0.33	0.28	0.29	0.42	PARGP1	chr10	transcribed_unprocessed_pseudogene	poly(ADP-ribose) glycohydrolase pseudogene 1
ENSG00000162444.12	22.8	21.55	23.16	9.29	8.76	9.01	RBP7	chr1	protein_coding	retinol binding protein 7
ENSG00000142856.17	4.5	3.94	4.1	4.42	3.98	3.96	ITGB3BP	chr1	protein_coding	integrin subunit beta 3 binding protein
ENSG00000276698.1	1.07	0.4	0.98	0.75	0.37	0.5	RP11-468E2.10	chr14	lncRNA	--
ENSG00000090989.18	5.8	5.51	5.18	4.48	3.93	3.78	EXOC1	chr4	protein_coding	exocyst complex component 1
ENSG00000225697.13	1.93	2.27	2.31	3.53	4	4.04	SLC26A6	chr3	protein_coding	solute carrier family 26 member 6
ENSG00000278590.1	0	0	0	0	0	0.1	RN7SL113P	chr2	misc_RNA	RNA, 7SL, cytoplasmic 113, pseudogene
ENSG00000259915.2	0.02	0.01	0	0.01	0	0.01	RP11-410E4.1	chr2	lncRNA	--
ENSG00000270640.1	6.76	7.47	6.19	2.9	2.04	2.65	RP11-373D23.2	chr2	lncRNA	--
ENSG00000185565.12	0.01	0.02	0.01	0.02	0.01	0.07	LSAMP	chr3	protein_coding	limbic system associated membrane protein
ENSG00000285966.1	0.02	0.02	0.06	0.1	0.08	0.05	RP11-7F17.10	chr14	lncRNA	--
ENSG00000264070.1	0.43	0.37	0.76	0.2	0.51	0.51	DND1P1	chr17	processed_pseudogene	DND microRNA-mediated repression inhibitor 1 pseudogene 1
ENSG00000184788.14	0.02	0.04	0.05	0.05	0.04	0.02	SATL1	chrX	protein_coding	spermidine/spermine N1-acetyl transferase like 1
ENSG00000237080.3	0.29	0.4	0.39	0.43	0.24	0.22	EHMT2-AS1	chr6	lncRNA	EHMT2 and SLC44A4 antisense RNA 1
ENSG00000275527.1	0.37	0.28	0.07	0	0.06	0	CTD-3154N5.2	chr15	lncRNA	--
ENSG00000119471.15	31.66	30.16	30.32	33.97	33.26	34.72	HSDL2	chr9	protein_coding	hydroxysteroid dehydrogenase like 2
ENSG00000248375.1	0	0	0.04	0.12	0	0.04	RP11-177B4.1	chr4	processed_pseudogene	--
ENSG00000226919.4	0.01	0	0	0	0	0.02	RP11-80B9.1	chr1	lncRNA	--
ENSG00000287382.1	0.26	0.25	0.33	0.37	0.31	0.39	RP11-345F18.2	chr4	lncRNA	--
ENSG00000179954.16	2.37	2.54	2.6	2.37	2.66	2.4	SSC5D	chr19	protein_coding	scavenger receptor cysteine rich family member with 5 domains
ENSG00000111843.14	141.84	130.37	133.85	205.85	194.48	190.9	TMEM14C	chr6	protein_coding	transmembrane protein 14C
ENSG00000227372.12	0.03	0.04	0.04	0.01	0.01	0.22	TP73-AS1	chr1	transcribed_unitary_pseudogene	TP73 antisense RNA 1
ENSG00000179277.9	0	0	0	0	0.03	0	MEIS3P1	chr17	processed_pseudogene	Meis homeobox 3 pseudogene 1
ENSG00000001461.17	7.63	8.27	7.97	6.22	5.96	5.7	NIPAL3	chr1	protein_coding	NIPA like domain containing 3
ENSG00000226091.7	0.71	0.83	0.88	0.95	1.08	0.71	LINC00937	chr12	lncRNA	long intergenic non-protein coding RNA 937
ENSG00000030304.14	0	0	0	0	0	0.02	MUSK	chr9	protein_coding	muscle associated receptor tyrosine kinase
ENSG00000181894.15	4.86	4.92	4.47	5.23	5.11	4.51	ZNF329	chr19	protein_coding	zinc finger protein 329
ENSG00000275759.1	0.06	0.11	0.05	0.1	0.1	0.05	RP11-131L12.3	chr12	lncRNA	--
ENSG00000004848.8	0.01	0.06	0.07	0	0.01	0	ARX	chrX	protein_coding	aristaless related homeobox
ENSG00000267114.1	0.68	0.27	0.53	0.08	0.17	0.17	CTB-129P6.11	chr19	lncRNA	--
ENSG00000116133.13	70.24	72.57	73.46	93.25	95.62	92.74	DHCR24	chr1	protein_coding	24-dehydrocholesterol reductase
ENSG00000224417.2	0.1	0.09	0.08	0.04	0.11	0.06	RP11-503C24.6	chr6	lncRNA	--
ENSG00000262454.4	0.44	0.59	0.43	0.64	0.6	0.77	MIR193BHG	chr16	lncRNA	MIR193b-365a host gene
ENSG00000151892.16	28.03	28.57	28.18	19.75	19.69	17.82	GFRA1	chr10	protein_coding	GDNF family receptor alpha 1
ENSG00000227199.1	0.65	0.87	0.65	1.15	1.23	0.9	ST7-AS1	chr7	lncRNA	ST7 antisense RNA 1
ENSG00000116183.11	1.45	1.23	1.17	1.16	1.15	0.82	PAPPA2	chr1	protein_coding	pappalysin 2
ENSG00000166669.13	0.21	0.27	0.33	0.44	0.46	0.77	ATF7IP2	chr16	protein_coding	activating transcription factor 7 interacting protein 2
ENSG00000213722.10	12.16	12.11	13.48	17.83	17.21	18.2	DDAH2	chr6	protein_coding	dimethylarginine dimethylaminohydrolase 2
ENSG00000163017.14	0.09	0.03	0.11	0.06	0.16	0.13	ACTG2	chr2	protein_coding	actin gamma 2, smooth muscle
ENSG00000261056.2	0.02	0.02	0	0.04	0	0.08	RP11-454F8.2	chr16	transcribed_processed_pseudogene	--
ENSG00000223529.1	0	0.05	0	0	0.02	0.04	EEF1A1P8	chr3	processed_pseudogene	eukaryotic translation elongation factor 1 alpha 1 pseudogene 8
ENSG00000005884.18	90.75	96.99	97.76	97.26	100.51	86.36	ITGA3	chr17	protein_coding	integrin subunit alpha 3
ENSG00000206150.4	0	0.04	0.02	0.19	0.07	0.04	RNASE13	chr14	protein_coding	ribonuclease A family member 13 (inactive)
ENSG00000196961.13	5.9	6.43	6.67	7	7.2	8.1	AP2A1	chr19	protein_coding	adaptor related protein complex 2 subunit alpha 1
ENSG00000284341.1	0.04	0	0	0	0.03	0.09	RP11-229P13.28	chr9	protein_coding	--
ENSG00000137802.14	1.72	1.52	1.5	1.33	1.28	1.3	MAPKBP1	chr15	protein_coding	mitogen-activated protein kinase binding protein 1
ENSG00000285728.2	0.24	0.27	0.17	0.2	0.2	0.23	RP5-994D16.13	chr1	lncRNA	--
ENSG00000203435.2	0	0	0	0.02	0	0	E2F3P2	chr2	processed_pseudogene	E2F transcription factor 3 pseudogene 2
ENSG00000287217.1	0	0	0	0.02	0	0.02	RP4-787H6.1	chr1	lncRNA	--
ENSG00000267121.6	0.23	0.25	0.29	0.21	0.19	0.24	FMNL1-DT	chr17	lncRNA	FMNL1 divergent transcript
ENSG00000259164.1	0.06	0.16	0.11	0.36	0.25	0.05	RP11-463C8.4	chr14	protein_coding	--
ENSG00000177558.3	0	0	0.05	0	0	0	FAM187B	chr19	protein_coding	family with sequence similarity 187 member B
ENSG00000019505.8	6.12	6.36	5.86	4.55	4.87	4.95	SYT13	chr11	protein_coding	synaptotagmin 13
ENSG00000081320.11	4.42	4.19	4.41	2.71	2.4	2.38	STK17B	chr2	protein_coding	serine/threonine kinase 17b
ENSG00000231606.2	0.2	0.13	0.15	0.06	0.18	0.14	RP11-344F13.1	chr1	lncRNA	--
ENSG00000126934.14	30.4	33.24	33.24	30.64	31.61	29.98	MAP2K2	chr19	protein_coding	mitogen-activated protein kinase kinase 2
ENSG00000196243.5	0.05	0.38	0.09	0.24	0.43	0.11	LINC00615	chr12	lncRNA	long intergenic non-protein coding RNA 615
ENSG00000164405.11	34.44	33.42	33.6	52.79	50.23	49.56	UQCRQ	chr5	protein_coding	ubiquinol-cytochrome c reductase complex III subunit VII
ENSG00000159337.7	0.02	0	0.02	0.01	0	0.01	PLA2G4D	chr15	protein_coding	phospholipase A2 group IVD
ENSG00000158169.13	2.82	2.79	2.84	2.68	2.67	2.53	FANCC	chr9	protein_coding	FA complementation group C
ENSG00000106302.10	0	0.01	0	0.01	0.02	0.02	HYAL4	chr7	protein_coding	hyaluronidase 4
ENSG00000214107.9	0	0	0	0	0	0.02	MAGEB1	chrX	protein_coding	MAGE family member B1
ENSG00000142619.4	0.62	0.59	0.49	0.88	1.09	1.59	PADI3	chr1	protein_coding	peptidyl arginine deiminase 3
ENSG00000248394.1	0	0	0	0	0.07	0.04	FOSL1P1	chr4	processed_pseudogene	FOSL1 pseudogene 1
ENSG00000217275.2	0.14	0.53	0.26	0.25	0.12	0.18	RP1-34B20.4	chr6	processed_pseudogene	--
ENSG00000172014.12	0.05	0.03	0.04	0.03	0.03	0.05	ANKRD20A4P	chr9	protein_coding	ankyrin repeat domain 20 family member A4, pseudogene
ENSG00000158874.11	0	0.14	0.2	0.06	0	14.58	APOA2	chr1	protein_coding	apolipoprotein A2
ENSG00000271172.1	0	0	0	0	0.06	0	RP11-660M5.1	chr4	lncRNA	--
ENSG00000140859.16	19.15	19.84	20.47	17.45	17.07	16.7	KIFC3	chr16	protein_coding	kinesin family member C3
ENSG00000180777.14	0.04	0.01	0.04	0.01	0.03	0.03	ANKRD30B	chr18	protein_coding	ankyrin repeat domain 30B
ENSG00000087448.11	2.29	2.47	2.48	2.89	2.52	2.73	KLHL42	chr12	protein_coding	kelch like family member 42
ENSG00000126603.9	2.56	2.78	2.91	3.03	2.82	2.5	GLIS2	chr16	protein_coding	GLIS family zinc finger 2
ENSG00000136378.15	0.32	0.32	0.36	0.47	0.38	0.28	ADAMTS7	chr15	protein_coding	ADAM metallopeptidase with thrombospondin type 1 motif 7
ENSG00000164902.14	11.83	11.61	12.56	15.15	15.09	15.44	PHAX	chr5	protein_coding	phosphorylated adaptor for RNA export
ENSG00000122033.15	8.84	9.26	9.45	8.73	7.99	8.4	MTIF3	chr13	protein_coding	mitochondrial translational initiation factor 3
ENSG00000113356.13	1.7	1.5	1.65	1.08	1.04	1.06	POLR3G	chr5	protein_coding	RNA polymerase III subunit G
ENSG00000139726.11	49.29	47.18	48.72	43.63	41.44	42.78	DENR	chr12	protein_coding	density regulated re-initiation and release factor
ENSG00000230203.1	0	0	0	0.04	0	0.15	CTB-1048E9.7	chr22	processed_pseudogene	--
ENSG00000166046.11	0.58	0.58	0.67	0.55	0.62	0.55	TCP11L2	chr12	protein_coding	t-complex 11 like 2
ENSG00000201801.1	0.29	0	0	0.51	0	0	RNU5E-4P	chr1	snRNA	RNA, U5E small nuclear 4, pseudogene
ENSG00000132514.14	0	0	0	0	0	0.04	CLEC10A	chr17	protein_coding	C-type lectin domain containing 10A
ENSG00000246363.3	0.05	0.07	0.01	0.03	0.01	0.03	LINC02458	chr12	lncRNA	long intergenic non-protein coding RNA 2458
ENSG00000235189.2	0.08	0.06	0	0.03	0.03	0.03	RP4-537K23.4	chrX	lncRNA	--
ENSG00000138663.9	12.45	12.28	13.5	11.05	10.75	11.46	COPS4	chr4	protein_coding	COP9 signalosome subunit 4
ENSG00000224596.8	3.23	2.6	2.88	2.81	2.59	2.25	ZMIZ1-AS1	chr10	lncRNA	ZMIZ1 antisense RNA 1
ENSG00000250551.1	0.1	0.14	0	0.09	0	0.04	MIR583HG	chr5	lncRNA	MIR583 host gene
ENSG00000177354.12	0.01	0	0	0	0	0	C10orf71	chr10	protein_coding	chromosome 10 open reading frame 71
ENSG00000109089.7	16.38	17.92	17.97	16.95	18.08	16.89	CDR2L	chr17	protein_coding	cerebellar degeneration related protein 2 like
ENSG00000277911.1	0.14	0.26	0.13	0	0.12	0.35	RP11-333J10.2	chr17	lncRNA	--
ENSG00000227076.1	4.73	4.8	4.51	3.72	4.32	3.75	RP11-4C20.4	chr10	lncRNA	--
ENSG00000144228.9	5.77	5.73	5.48	3.52	3.19	3.43	SPOPL	chr2	protein_coding	speckle type BTB/POZ protein like
ENSG00000253710.5	1.65	1.71	1.67	1.55	1.56	1.31	ALG11	chr13	protein_coding	ALG11 alpha-1,2-mannosyltransferase
ENSG00000267742.1	0	0.05	0.05	0.05	0.05	0.09	SINHCAFP2	chr18	processed_pseudogene	SINHCAF pseudogene 2
ENSG00000253161.5	0.02	0.11	0.11	0	0	0	LINC01605	chr8	lncRNA	long intergenic non-protein coding RNA 1605
ENSG00000241547.1	0	0.07	0.07	0	0.13	0.13	ACTG1P20	chr1	processed_pseudogene	actin gamma 1 pseudogene 20
ENSG00000197905.10	13.87	13.72	14.43	13.82	11.86	12.75	TEAD4	chr12	protein_coding	TEA domain transcription factor 4
ENSG00000249771.2	0.02	0.02	0.04	0	0.05	0.02	RP11-457P14.5	chr4	lncRNA	--
ENSG00000179869.15	0	0	0	0	0	0.01	ABCA13	chr7	protein_coding	ATP binding cassette subfamily A member 13
ENSG00000248049.7	4.37	4.12	4.4	2.82	2.87	2.61	UBA6-AS1	chr4	lncRNA	--
ENSG00000279684.1	0.03	0	0.01	0	0	0	RP11-755E23.2	chr11	TEC	--
ENSG00000286722.1	0.1	0	0	0.03	0	0.02	RP11-305M3.6	chr7	lncRNA	--
ENSG00000272444.1	0.22	0.46	0.5	0.47	1.12	0.19	RP11-1017G21.6	chr14	lncRNA	--
ENSG00000070366.14	1.92	1.99	2.07	1.83	1.79	1.93	SMG6	chr17	protein_coding	SMG6 nonsense mediated mRNA decay factor
ENSG00000105197.11	15.89	16.12	16.15	12.77	13.46	13.32	TIMM50	chr19	protein_coding	translocase of inner mitochondrial membrane 50
ENSG00000266405.3	0.47	0.55	0.4	0.64	0.44	0.66	CBX3P2	chr18	transcribed_processed_pseudogene	chromobox 3 pseudogene 2
ENSG00000187730.9	0	0.01	0	0	0	0	GABRD	chr1	protein_coding	gamma-aminobutyric acid type A receptor subunit delta
ENSG00000266289.1	0.05	0.04	0	0.04	0	0	RP11-1C8.6	chr8	lncRNA	--
ENSG00000232949.2	0.97	0.89	0.95	1.12	1.04	1.23	AC002480.4	chr7	lncRNA	--
ENSG00000272491.1	0	0	0	0	0.02	0	RP5-1024N4.4	chr1	lncRNA	--
ENSG00000239697.11	0	0.02	0.07	0	0	0.03	TNFSF12	chr17	protein_coding	TNF superfamily member 12
ENSG00000270393.1	0	0.11	0.04	0	0	0.03	AC000095.9	chr22	processed_pseudogene	--
ENSG00000152464.15	12.13	11.42	9.96	9.67	9.44	8.67	RPP38	chr10	protein_coding	ribonuclease P/MRP subunit p38
ENSG00000138668.19	54.42	53.75	51.65	32.29	32.38	34.18	HNRNPD	chr4	protein_coding	heterogeneous nuclear ribonucleoprotein D
ENSG00000042445.14	5.28	5.83	5.85	5.65	6.47	5.7	RETSAT	chr2	protein_coding	retinol saturase
ENSG00000076356.7	0.01	0	0.01	0.08	0.06	0.19	PLXNA2	chr1	protein_coding	plexin A2
ENSG00000085872.15	5.57	5.86	5.69	6.27	6.6	7.26	CHERP	chr19	protein_coding	calcium homeostasis endoplasmic reticulum protein
ENSG00000261770.1	0.39	0.63	0.5	0.56	0.53	0.5	CTC-459F4.1	chr19	lncRNA	--
ENSG00000123411.15	1.07	0.97	0.97	0.7	0.67	0.73	IKZF4	chr12	protein_coding	IKAROS family zinc finger 4
ENSG00000143106.13	29.82	28.44	28.86	30.9	28.82	31.27	PSMA5	chr1	protein_coding	proteasome 20S subunit alpha 5
ENSG00000164053.22	2.49	2.49	2.68	4.86	4.62	4.51	ATRIP	chr3	protein_coding	ATR interacting protein
ENSG00000128383.13	2.23	2.17	2.37	3.58	4.11	3.38	APOBEC3A	chr22	protein_coding	apolipoprotein B mRNA editing enzyme catalytic subunit 3A
ENSG00000055955.17	0	0	0.04	0.02	0.02	0.08	ITIH4	chr3	protein_coding	inter-alpha-trypsin inhibitor heavy chain 4
ENSG00000180304.14	9.22	8.74	9.33	8.68	9.1	9.38	OAZ2	chr15	protein_coding	ornithine decarboxylase antizyme 2
ENSG00000177990.12	0.81	0.91	0.74	0.95	1.06	1.02	DPY19L2	chr12	protein_coding	dpy-19 like 2
ENSG00000070748.19	0.01	0	0	0	0	0	CHAT	chr10	protein_coding	choline O-acetyltransferase
ENSG00000259349.2	0.64	0.43	0.54	0.47	0.24	0.37	RP11-15E18.1	chr17	lncRNA	--
ENSG00000125733.18	57.62	58.6	58.9	47.04	46.35	42.91	TRIP10	chr19	protein_coding	thyroid hormone receptor interactor 10
ENSG00000255404.1	0	0.09	0	0	0	0	RP11-770G2.5	chr11	lncRNA	--
ENSG00000234890.1	0	0	0	0.04	0.08	0	HNRNPDLP2	chr2	unprocessed_pseudogene	HNRNPDL pseudogene 2
ENSG00000108961.14	17.99	19.15	17.61	16.33	16.34	15.08	RANGRF	chr17	protein_coding	RAN guanine nucleotide release factor
ENSG00000176593.8	0.83	1.06	0.83	1.34	1.41	1.21	CTD-2368P22.1	chr19	lncRNA	--
ENSG00000251010.1	0	0	0	0	0	0.04	RP11-6L6.7	chr4	lncRNA	--
ENSG00000175287.19	0	0	0	0	0	0.03	PHYHD1	chr9	protein_coding	phytanoyl-CoA dioxygenase domain containing 1
ENSG00000088833.18	24.76	25.64	25.31	22.36	23.16	22.9	NSFL1C	chr20	protein_coding	NSFL1 cofactor
ENSG00000275695.1	0	0	0.14	0	0.07	0.13	UBE2Q2P6	chr15	transcribed_unprocessed_pseudogene	ubiquitin conjugating enzyme E2 Q2 pseudogene 6
ENSG00000231752.6	0.05	0.02	0.03	0.04	0.03	0.05	EMBP1	chr1	transcribed_unprocessed_pseudogene	embigin pseudogene 1
ENSG00000259529.2	4.09	4.18	4.6	2.83	2.66	2.84	RP11-468E2.4	chr14	protein_coding	--
ENSG00000224106.1	0.07	0.06	0.19	0	0.06	0	CYP4F25P	chr9	unprocessed_pseudogene	cytochrome P450 family 4 subfamily F member 25, pseudogene
ENSG00000146830.11	4.26	4.39	4.29	4.23	5.08	4.81	GIGYF1	chr7	protein_coding	GRB10 interacting GYF protein 1
ENSG00000176896.8	0.38	0.42	0.41	0.49	0.47	0.46	TCEANC	chrX	protein_coding	transcription elongation factor A N-terminal and central domain containing
ENSG00000229970.3	0	0	0	0	0	0.02	AC007128.1	chr7	lncRNA	--
ENSG00000104976.12	7.02	7.89	9.02	6.3	6.98	6.37	SNAPC2	chr19	protein_coding	small nuclear RNA activating complex polypeptide 2
ENSG00000233723.9	0.01	0	0	0	0.01	0.01	LINC01122	chr2	lncRNA	long intergenic non-protein coding RNA 1122
ENSG00000074657.14	1.63	1.6	1.46	1.82	1.83	1.67	ZNF532	chr18	protein_coding	zinc finger protein 532
ENSG00000261101.2	0.53	0.25	0.15	0.14	0.05	0.28	RP4-545K15.5	chrX	lncRNA	--
ENSG00000176714.10	0.12	0.35	0.17	0.28	0.32	0.35	CCDC121	chr2	protein_coding	coiled-coil domain containing 121
ENSG00000237854.3	2.15	1.21	1.66	1.55	1.48	0.74	LINC00674	chr17	transcribed_unprocessed_pseudogene	long intergenic non-protein coding RNA 674
ENSG00000215841.3	0.27	0.25	0.25	0.12	0.23	0.23	RP11-800A3.2	chr11	lncRNA	--
ENSG00000284713.1	0	0.02	0	0	0	0.02	SMIM38	chr11	protein_coding	small integral membrane protein 38
ENSG00000142230.13	61.19	60.3	61.99	49.94	50.21	53.28	SAE1	chr19	protein_coding	SUMO1 activating enzyme subunit 1
ENSG00000018408.15	28.5	29.09	29.11	25.1	24.22	23.8	WWTR1	chr3	protein_coding	WW domain containing transcription regulator 1
ENSG00000251400.1	0.02	0.04	0.06	0.04	0.04	0.08	ALDH7A1P1	chr5	processed_pseudogene	aldehyde dehydrogenase 7 family member A1 pseudogene 1
ENSG00000153237.18	0.89	0.74	0.74	0.79	0.63	0.77	CCDC148	chr2	protein_coding	coiled-coil domain containing 148
ENSG00000241985.1	0.23	0.15	0	0.14	0.2	0.4	WWTR1-IT1	chr3	lncRNA	WWTR1 intronic transcript 1
ENSG00000075945.13	4.24	4.43	4.35	3.61	3.68	3.88	KIFAP3	chr1	protein_coding	kinesin associated protein 3
ENSG00000238231.2	0	0.09	0	0	0	0.08	RP11-460I13.6	chr1	processed_pseudogene	--
ENSG00000062370.17	1.11	1.23	1.37	0.74	1.08	0.74	ZNF112	chr19	protein_coding	zinc finger protein 112
ENSG00000113296.14	0.03	0.02	0.02	0.05	0.05	0.31	THBS4	chr5	protein_coding	thrombospondin 4
ENSG00000224255.2	0	0	0	0	0.21	0	PDCL3P6	chr1	processed_pseudogene	PDCL3 pseudogene 6
ENSG00000272264.1	0.12	0.46	0.56	0.48	0.58	0.31	RP11-92K15.3	chr8	lncRNA	--
ENSG00000107223.13	217.68	203.66	218.14	213.41	208.31	202.56	EDF1	chr9	protein_coding	endothelial differentiation related factor 1
ENSG00000272040.1	0.15	0.08	0.36	0.21	0.13	0	CTC-366B18.4	chr5	lncRNA	--
ENSG00000173267.14	2.44	3.39	3.23	4.27	4.33	3.8	SNCG	chr10	protein_coding	synuclein gamma
ENSG00000134186.12	9.36	8.35	8.37	8.15	7.88	7.88	PRPF38B	chr1	protein_coding	pre-mRNA processing factor 38B
ENSG00000272620.2	0.16	0.17	0.12	0.13	0.09	0.21	AFAP1-AS1	chr4	lncRNA	AFAP1 antisense RNA 1
ENSG00000235330.2	0.52	0.34	0.67	0.5	0.81	0.54	RPL12P25	chr9	transcribed_processed_pseudogene	ribosomal protein L12 pseudogene 25
ENSG00000204588.5	0.19	0.16	0.19	0.25	0.07	0.22	LINC01123	chr2	lncRNA	long intergenic non-protein coding RNA 1123
ENSG00000263603.1	0.04	0.04	0.04	0	0.1	0.1	CTD-2349P21.5	chr17	lncRNA	--
ENSG00000272567.1	1.71	1.32	2.12	0.26	0.26	0.69	RP11-73K9.3	chr4	lncRNA	--
ENSG00000124784.9	8.21	8.01	7.89	6.3	6.8	6.06	RIOK1	chr6	protein_coding	RIO kinase 1
ENSG00000171475.14	6.22	6.43	5.97	4.01	4.18	4.44	WIPF2	chr17	protein_coding	WAS/WASL interacting protein family member 2
ENSG00000213706.2	0.18	0.06	0	0.05	0.11	0.16	RHOG2P	chrX	processed_pseudogene	RHOG family member 2, pseudogene
ENSG00000286680.1	0	0.06	0	0	0	0.05	RP11-301G19.3	chr6	lncRNA	--
ENSG00000228021.7	0.03	0.01	0	0.02	0.01	0	RP11-383C5.3	chr10	lncRNA	--
ENSG00000283453.2	0	0	0	0.01	0.01	0.01	RP3-401D24.1	chr6	transcribed_unprocessed_pseudogene	--
ENSG00000101391.21	10.3	10.74	9.69	12.57	11.88	12.8	CDK5RAP1	chr20	protein_coding	CDK5 regulatory subunit associated protein 1
ENSG00000234397.3	0	0.07	0	0	0	0	PPIAP34	chr1	processed_pseudogene	peptidylprolyl isomerase A pseudogene 34
ENSG00000166394.15	0	0	0	0	0	0.22	CYB5R2	chr11	protein_coding	cytochrome b5 reductase 2
ENSG00000226823.1	0.59	0.28	0.2	1.29	0.95	1.14	SUGT1P1	chr9	unprocessed_pseudogene	SUGT1 pseudogene 1
ENSG00000178457.3	0.06	0.16	0	0.2	0.05	0.05	LINC00314	chr21	lncRNA	long intergenic non-protein coding RNA 314
ENSG00000082196.21	0.04	0.04	0.03	0.09	0.03	0.08	C1QTNF3	chr5	protein_coding	C1q and TNF related 3
ENSG00000237214.3	0	0	0.06	0.11	0	0.21	RP11-12M9.3	chr22	processed_pseudogene	--
ENSG00000253358.1	0.18	0	0	0.31	0.08	0.08	GS1-251I9.3	chr8	lncRNA	--
ENSG00000156885.6	1.78	2.09	0.95	1.56	1.34	1.34	COX6A2	chr16	protein_coding	cytochrome c oxidase subunit 6A2
ENSG00000256287.1	0	0	0	0	0	0.07	LINC02398	chr12	lncRNA	long intergenic non-protein coding RNA 2398
ENSG00000260233.3	0.11	0.07	0.03	0.09	0.09	0.05	ZNRD2-AS1	chr11	lncRNA	--
ENSG00000271366.1	0	0.05	0	0.05	0	0	AC002128.5	chr19	lncRNA	--
ENSG00000087502.18	9.99	10.09	10.11	9.82	9.16	9.77	ERGIC2	chr12	protein_coding	ERGIC and golgi 2
ENSG00000088836.14	1.53	1.98	1.91	1.78	1.85	2.76	SLC4A11	chr20	protein_coding	solute carrier family 4 member 11
ENSG00000285283.1	125.11	119.87	122.79	132.51	130.36	122.62	RP1-65P5.6	chr11	protein_coding	--
ENSG00000228509.6	2.59	2.22	2.19	2.67	2.32	2.66	AC006460.2	chr2	lncRNA	--
ENSG00000167535.8	3.55	3.81	3.65	4.2	4.13	3.85	CACNB3	chr12	protein_coding	calcium voltage-gated channel auxiliary subunit beta 3
ENSG00000143155.13	21.55	20.47	19.26	19.33	18.99	18.23	TIPRL	chr1	protein_coding	TOR signaling pathway regulator
ENSG00000255236.3	0.31	0.24	0.22	0.4	0.31	0.25	CTD-2655K5.1	chr11	lncRNA	--
ENSG00000287016.1	0.99	0.96	0.66	0.78	0.62	0.57	RP11-118J22.2	chr10	lncRNA	--
ENSG00000257431.1	0	0	0	0	0.01	0	RP11-263K4.3	chr12	lncRNA	--
ENSG00000140474.14	3.97	4.04	4.08	2.91	2.73	3	ULK3	chr15	protein_coding	unc-51 like kinase 3
ENSG00000182628.13	29.54	30.1	28.47	23.38	21	22.39	SKA2	chr17	protein_coding	spindle and kinetochore associated complex subunit 2
ENSG00000173209.23	2.17	1.87	1.84	2.38	2.24	2.33	AHSA2P	chr2	transcribed_unitary_pseudogene	activator of HSP90 ATPase homolog 2, pseudogene
ENSG00000123684.13	8.45	9.02	9.24	10.42	10.28	10.68	LPGAT1	chr1	protein_coding	lysophosphatidylglycerol acyltransferase 1
ENSG00000287406.1	0	0	0	0	0	0.06	RP11-297I23.1	chr1	lncRNA	--
ENSG00000203724.11	3.02	2.89	2.46	3.22	3.27	3.56	C1orf53	chr1	protein_coding	chromosome 1 open reading frame 53
ENSG00000236886.2	0.12	0.22	0.18	0.14	0.17	0.07	AC007563.5	chr2	lncRNA	--
ENSG00000144648.16	0.01	0	0.01	0	0.01	0.06	ACKR2	chr3	protein_coding	atypical chemokine receptor 2
ENSG00000110435.13	9.25	8.22	8.76	7.72	7.51	7.52	PDHX	chr11	protein_coding	pyruvate dehydrogenase complex component X
ENSG00000242828.1	0	0	0	0	0	0.15	RP11-47P18.1	chr3	lncRNA	--
ENSG00000230156.3	0	0	0	0	0	0.02	LINC00443	chr13	lncRNA	long intergenic non-protein coding RNA 443
ENSG00000143889.16	6.68	6.51	6.23	3.94	4.24	4.02	HNRNPLL	chr2	protein_coding	heterogeneous nuclear ribonucleoprotein L like
ENSG00000128253.15	0	0	0.02	0.02	0	0.01	RFPL2	chr22	protein_coding	ret finger protein like 2
ENSG00000134371.14	7.14	6.29	6.73	6.2	6.26	6.44	CDC73	chr1	protein_coding	cell division cycle 73
ENSG00000187446.12	14.79	14.6	15.43	16.16	14.93	16.46	CHP1	chr15	protein_coding	calcineurin like EF-hand protein 1
ENSG00000226526.1	0.77	0.52	0.4	0.29	0.29	0.05	RP1-37C10.3	chr1	lncRNA	--
ENSG00000079387.14	4.42	4.12	4.15	3.79	3.73	3.41	SENP1	chr12	protein_coding	SUMO specific peptidase 1
ENSG00000287613.1	0	0	0	0.01	0	0	RP11-575A19.3	chr10	lncRNA	--
ENSG00000279456.1	0.04	0	0	0	0	0	RP11-87H9.5	chr9	TEC	--
ENSG00000256312.1	0.36	0	0.08	0.31	0.39	0.23	RP13-977J11.8	chr12	lncRNA	--
ENSG00000184154.15	0.67	0.95	0.57	1.07	1.13	0.9	LRTOMT	chr11	protein_coding	leucine rich transmembrane and O-methyltransferase domain containing
ENSG00000213866.3	0.32	0.27	0.3	0.25	0.62	0.31	YBX1P10	chr9	processed_pseudogene	Y-box binding protein 1 pseudogene 10
ENSG00000260509.2	0.03	0.2	0.05	0	0.05	0.02	RP11-271M24.2	chr13	lncRNA	--
ENSG00000129911.9	14.69	14.04	15.13	14.3	13.65	15.14	KLF16	chr19	protein_coding	Kruppel like factor 16
ENSG00000256812.2	0	0	0	0	0	0.06	CAPNS2	chr16	protein_coding	calpain small subunit 2
ENSG00000266830.1	0.02	0	0.04	0	0.02	0	CTD-2008P7.8	chr17	lncRNA	--
ENSG00000254528.7	0.05	0.14	0.11	0.06	0.02	0.06	RP11-728F11.4	chr11	lncRNA	--
ENSG00000167904.15	2.9	2.65	2.88	2.23	2.48	2.59	TMEM68	chr8	protein_coding	transmembrane protein 68
ENSG00000237186.1	0.06	0	0	0	0	0.05	RP11-229A12.2	chr3	processed_pseudogene	--
ENSG00000286056.1	0	0	0	0	0.03	0.03	RP11-718L23.2	chr12	lncRNA	--
ENSG00000256128.6	0.44	0.32	0.43	0.14	0.2	0.15	LINC00944	chr12	lncRNA	long intergenic non-protein coding RNA 944
ENSG00000145386.11	33.61	35.17	33.93	28.11	26.9	28.73	CCNA2	chr4	protein_coding	cyclin A2
ENSG00000283234.1	0	0.03	0.06	0	0.03	0	RP11-26H16.4	chr1	transcribed_unitary_pseudogene	--
ENSG00000135637.14	3.6	3.66	3.33	2.66	2.89	2.59	CCDC142	chr2	protein_coding	coiled-coil domain containing 142
ENSG00000285799.1	0	0.06	0.01	0.11	0.11	0.06	MICF	chr6	transcribed_unprocessed_pseudogene	MHC class I polypeptide-related sequence F (pseudogene)
ENSG00000271810.5	0.46	0.89	1.13	1.25	1.71	1.32	RP11-426L16.10	chr1	protein_coding	--
ENSG00000236609.4	1.73	1.55	1.51	1.04	0.97	0.77	ZNF853	chr7	protein_coding	zinc finger protein 853
ENSG00000210164.1	7.74	7.76	10.87	9.02	9.77	9.33	MT-TG	chrM	Mt_tRNA	mitochondrially encoded tRNA-Gly (GGN)
ENSG00000182534.14	20.59	19.74	20.05	18.45	18.37	17.25	MXRA7	chr17	protein_coding	matrix remodeling associated 7
ENSG00000254846.1	0.15	0.07	0.07	0	0.06	0.06	RP11-203M5.2	chr14	lncRNA	--
ENSG00000235831.7	0.1	0.14	0.08	0.43	0.38	0.29	BHLHE40-AS1	chr3	lncRNA	BHLHE40 antisense RNA 1
ENSG00000164828.18	13.09	13.69	13.95	13.71	14.01	13.08	SUN1	chr7	protein_coding	Sad1 and UNC84 domain containing 1
ENSG00000162840.4	0.38	0.18	0.53	0.17	0.17	0	MT2P1	chr4	processed_pseudogene	metallothionein 2 pseudogene 1
ENSG00000249635.1	0.03	0.03	0.02	0.02	0.02	0.02	RP11-710F7.3	chr4	lncRNA	--
ENSG00000170162.14	0.03	0	0	0	0	0	VGLL2	chr6	protein_coding	vestigial like family member 2
ENSG00000185905.4	0	0	0	0	0	0.04	C16orf54	chr16	protein_coding	chromosome 16 open reading frame 54
ENSG00000215197.4	0	0	0	0	0.05	0.05	PGAM4P1	chrX	processed_pseudogene	phosphoglycerate mutase family member 4 pseudogene 1
ENSG00000159720.12	12.57	12.67	12.12	15.64	16.64	15.38	ATP6V0D1	chr16	protein_coding	ATPase H+ transporting V0 subunit d1
ENSG00000010310.9	0.08	0.07	0.06	0.07	0.07	0.1	GIPR	chr19	protein_coding	gastric inhibitory polypeptide receptor
ENSG00000156049.7	0	0.01	0	0	0	0.15	GNA14	chr9	protein_coding	G protein subunit alpha 14
ENSG00000173113.7	58.73	54.54	56.9	54.28	51.88	56.32	TRMT112	chr11	protein_coding	tRNA methyltransferase activator subunit 11-2
ENSG00000279792.1	0.06	0.12	0.1	0	0.03	0.09	RP11-893F2.18	chr17	TEC	--
ENSG00000172940.13	0	0.01	0	0.01	0.01	0.05	SLC22A13	chr3	protein_coding	solute carrier family 22 member 13
ENSG00000201882.1	0	0	0	0	0	0.43	ENSG10010137281.1	chrX	snoRNA	--
ENSG00000168348.4	0.01	0.02	0	0	0.07	0	INSM2	chr14	protein_coding	INSM transcriptional repressor 2
ENSG00000253553.7	0.01	0.03	0.02	0.04	0.02	0.02	RP11-586K2.1	chr8	lncRNA	--
ENSG00000268636.1	0.58	0.27	0.45	0.26	0.17	0.25	CTB-33G10.11	chr19	lncRNA	--
ENSG00000184307.17	2.19	2.42	2.25	1.73	1.58	1.87	ZDHHC23	chr3	protein_coding	zinc finger DHHC-type palmitoyltransferase 23
ENSG00000217026.3	0	0	0	0	0	0.05	RPL10P1	chr21	processed_pseudogene	ribosomal protein L10 pseudogene 1
ENSG00000286231.1	2.71	3.33	3.27	3.12	2.27	1.95	RP11-295M18.8	chr1	protein_coding	--
ENSG00000145723.17	2	1.79	2.27	1.55	1.51	1.37	GIN1	chr5	protein_coding	gypsy retrotransposon integrase 1
ENSG00000254980.1	0.39	0.46	0.17	0.08	0.21	0.16	RP11-794P6.6	chr11	lncRNA	--
ENSG00000138092.11	9.08	9.29	9.04	7.67	7.46	7.03	CENPO	chr2	protein_coding	centromere protein O
ENSG00000286658.1	0	0	0	0.19	0.24	0.22	RP4-537P9.1	chr7	lncRNA	--
ENSG00000074410.14	1.8	1.68	2.03	0.61	0.76	0.73	CA12	chr15	protein_coding	carbonic anhydrase 12
ENSG00000212126.3	0	0	0	0	0.06	0.09	TAS2R50	chr12	protein_coding	taste 2 receptor member 50
ENSG00000263753.8	1.77	1.53	1.66	2.12	2.06	1.84	LINC00667	chr18	lncRNA	long intergenic non-protein coding RNA 667
ENSG00000267681.1	0.82	0.22	0.21	0.2	0.91	0.91	CTD-3199J23.6	chr17	transcribed_processed_pseudogene	--
ENSG00000197956.10	584.91	576.13	612.12	854.49	788.72	821.24	S100A6	chr1	protein_coding	S100 calcium binding protein A6
ENSG00000140740.11	14.27	13.36	14.44	14.01	13.91	16.16	UQCRC2	chr16	protein_coding	ubiquinol-cytochrome c reductase core protein 2
ENSG00000272170.1	0.34	0.24	0.24	0.53	0.07	0.15	KLC4-AS1	chr6	lncRNA	KLC4 antisense RNA 1
ENSG00000165672.7	75.54	71.01	73.79	75.41	74.25	76.56	PRDX3	chr10	protein_coding	peroxiredoxin 3
ENSG00000182899.17	217.6	207.04	216.31	194.05	190.97	198.47	RPL35A	chr3	protein_coding	ribosomal protein L35a
ENSG00000160223.17	3.02	3.03	3.13	1.58	1.52	1.25	ICOSLG	chr21	protein_coding	inducible T cell costimulator ligand
ENSG00000274354.1	2.9	2.13	2.12	2.19	2.33	2.63	RP11-1151B14.5	chr18	lncRNA	--
ENSG00000204583.10	0.02	0	0	0.03	0	0	LRCOL1	chr12	protein_coding	leucine rich colipase like 1
ENSG00000250994.1	0	0	0	0	0	0.04	AC005355.1	chr5	lncRNA	--
ENSG00000114654.8	0	0.01	0.02	0	0.01	0	EFCC1	chr3	protein_coding	EF-hand and coiled-coil domain containing 1
ENSG00000169245.6	0.27	0.53	0.14	0.21	0.05	0.85	CXCL10	chr4	protein_coding	C-X-C motif chemokine ligand 10
ENSG00000149124.11	0	0	0.01	0	0	0	GLYAT	chr11	protein_coding	glycine-N-acyltransferase
ENSG00000011083.9	0.01	0	0	0	0.01	0.01	SLC6A7	chr5	protein_coding	solute carrier family 6 member 7
ENSG00000270123.4	0.27	1.29	1	0.24	1.65	2.83	VTRNA2-1	chr5	vault_RNA	vault RNA 2-1
ENSG00000166741.8	48.9	47.17	47.92	72.46	71.38	68.28	NNMT	chr11	protein_coding	nicotinamide N-methyltransferase
ENSG00000272529.1	0	0.06	0	0.22	0.11	0.16	RP11-415F23.4	chr3	lncRNA	--
ENSG00000215452.5	0.03	0	0	0	0.03	0	ZNF663P	chr20	transcribed_unitary_pseudogene	zinc finger protein 663, pseudogene
ENSG00000232727.2	0	0.04	0	0.04	0.08	0	YWHAEP1	chr7	processed_pseudogene	tyrosine 3-monooxygenase/tryptophan 5-monooxygenase activation protein epsilon pseudogene 1
ENSG00000213363.4	0	0	0.05	0	0	0	RPS3P6	chr12	processed_pseudogene	ribosomal protein S3 pseudogene 6
ENSG00000212747.5	4.49	4.55	4.13	6.64	6.96	7.1	RTL8B	chrX	protein_coding	retrotransposon Gag like 8B
ENSG00000138303.18	9.52	9.23	8.74	8.4	8.75	8.05	ASCC1	chr10	protein_coding	activating signal cointegrator 1 complex subunit 1
ENSG00000132704.16	0	0.01	0	0	0	0	FCRL2	chr1	protein_coding	Fc receptor like 2
ENSG00000151062.15	0	0.01	0	0	0	0.04	CACNA2D4	chr12	protein_coding	calcium voltage-gated channel auxiliary subunit alpha2delta 4
ENSG00000270072.1	0	0	0	0.14	0.07	0.28	RP11-750H9.7	chr11	lncRNA	--
ENSG00000102125.16	4.94	4.37	4.4	6.22	6.63	5.7	TAZ	chrX	protein_coding	--
ENSG00000224287.2	11.35	9.73	10.43	8.07	6.88	7.43	MSL3P1	chr2	transcribed_processed_pseudogene	MSL complex subunit 3 pseudogene 1
ENSG00000187013.4	0.09	0.13	0.02	0	0.02	0.04	LINC02875	chr17	lncRNA	long intergenic non-protein coding RNA 2875
ENSG00000267919.1	0	0	0	0.06	0	0.06	RP11-256I23.3	chr2	lncRNA	--
ENSG00000273284.1	1.19	0.95	1.31	0.86	0.87	0.75	RP11-888D10.4	chr18	lncRNA	--
ENSG00000188559.15	0.83	0.8	0.84	0.6	0.74	1.32	RALGAPA2	chr20	protein_coding	Ral GTPase activating protein catalytic subunit alpha 2
ENSG00000197472.15	3.32	2.95	2.78	2.79	2.69	2.68	ZNF695	chr1	protein_coding	zinc finger protein 695
ENSG00000160087.21	18.58	18.31	18.56	14.06	13.78	13.39	UBE2J2	chr1	protein_coding	ubiquitin conjugating enzyme E2 J2
ENSG00000066336.12	0.03	0	0.03	0.03	0.06	0.06	SPI1	chr11	protein_coding	Spi-1 proto-oncogene
ENSG00000283627.1	1.15	0.54	0.26	0.75	0.49	0.68	RP11-151G14.2	chr14	lncRNA	--
ENSG00000130559.19	5.31	5.29	5.47	5.52	5.83	5.67	CAMSAP1	chr9	protein_coding	calmodulin regulated spectrin associated protein 1
ENSG00000227941.1	0	0	0	0.1	0	0	UQCRBP2	chr1	processed_pseudogene	ubiquinol-cytochrome c reductase binding protein pseudogene 2
ENSG00000256464.1	0.15	0.09	0.09	0.26	0.04	0.17	YWHABP2	chr11	processed_pseudogene	tyrosine 3-monooxygenase/tryptophan 5-monooxygenase activation protein beta pseudogene 2
ENSG00000139714.12	0	0.01	0.01	0.02	0.01	0.02	MORN3	chr12	protein_coding	MORN repeat containing 3
ENSG00000242636.1	0	0	0.07	0	0	0	RPL21P129	chr19	processed_pseudogene	ribosomal protein L21 pseudogene 129
ENSG00000113282.14	13.36	12.7	13.5	12.98	12.06	12.34	CLINT1	chr5	protein_coding	clathrin interactor 1
ENSG00000129990.15	0.12	0.11	0.07	0.13	0.09	0.09	SYT5	chr19	protein_coding	synaptotagmin 5
ENSG00000228830.1	3.7	5.14	5.29	3.23	3.49	2.44	RP4-781K5.2	chr1	lncRNA	--
ENSG00000168925.12	0.03	0.02	0	0	0	0	CTRB1	chr16	protein_coding	chymotrypsinogen B1
ENSG00000203995.10	2.32	2.39	2.38	2.04	1.85	2.03	ZYG11A	chr1	protein_coding	zyg-11 family member A, cell cycle regulator
ENSG00000264017.2	0.35	0.11	0.11	0.1	0	0.2	RN7SL336P	chr6	misc_RNA	RNA, 7SL, cytoplasmic 336, pseudogene
ENSG00000186891.14	2.43	2.15	1.59	1.35	1.83	1.31	TNFRSF18	chr1	protein_coding	TNF receptor superfamily member 18
ENSG00000273765.1	0.08	0	0.07	0.07	0	0	RP11-370I10.11	chr12	lncRNA	--
ENSG00000175886.10	0.09	0.25	0.24	0.34	0.49	0.38	RPL7AP66	chr18	processed_pseudogene	ribosomal protein L7a pseudogene 66
ENSG00000255093.2	0.02	0	0.04	0.01	0.01	0.05	RP11-794P6.2	chr11	transcribed_unitary_pseudogene	--
ENSG00000272831.1	4.22	5.75	5.77	3.64	4.12	3.42	RP11-792A8.4	chr7	lncRNA	--
ENSG00000230061.2	0	0	0	0	0	0.07	TRPM2-AS	chr21	lncRNA	TRPM2 antisense RNA
ENSG00000221930.6	0	0.02	0	0.02	0.04	0.04	DENND10P1	chrX	transcribed_processed_pseudogene	DENND10 pseudogene 1
ENSG00000268472.2	0	0	0	0.05	0	0	RP11-356J5.13	chr11	lncRNA	--
ENSG00000264451.1	0.1	0.09	0.05	0	0.04	0	RP11-433M22.2	chr17	lncRNA	--
ENSG00000181104.7	10.44	10.66	10.52	11.86	12.07	11.79	F2R	chr5	protein_coding	coagulation factor II thrombin receptor
ENSG00000122952.17	30.94	32.35	31.76	35.68	34.79	38.61	ZWINT	chr10	protein_coding	ZW10 interacting kinetochore protein
ENSG00000141959.17	7.49	8.28	8.06	8.53	8.09	8.07	PFKL	chr21	protein_coding	phosphofructokinase, liver type
ENSG00000222414.1	0	0	0	0	0	0.47	RNU2-59P	chr10	snRNA	RNA, U2 small nuclear 59, pseudogene
ENSG00000227885.3	0.03	0.03	0.04	0.12	0.03	0.08	RP11-79N23.1	chr6	lncRNA	--
ENSG00000284657.1	0	0.09	0.08	0.04	0.08	0.04	RP3-465N24.8	chr1	lncRNA	--
ENSG00000129116.19	12.46	11.58	11.98	10.37	10.14	10.13	PALLD	chr4	protein_coding	palladin, cytoskeletal associated protein
ENSG00000164129.12	0.83	0.61	0.6	1.08	1.23	1.04	NPY5R	chr4	protein_coding	neuropeptide Y receptor Y5
ENSG00000172340.15	9.64	8.54	9.25	11.89	11.44	11.01	SUCLG2	chr3	protein_coding	succinate-CoA ligase GDP-forming subunit beta
ENSG00000173145.11	12.21	12.65	11.9	8.82	7.44	7.69	NOC3L	chr10	protein_coding	NOC3 like DNA replication regulator
ENSG00000115825.11	5.98	5.72	5.84	4.94	4.63	4.17	PRKD3	chr2	protein_coding	protein kinase D3
ENSG00000243607.3	0.11	0	0	0	0	0	RPL35AP26	chr11	processed_pseudogene	ribosomal protein L35a pseudogene 26
ENSG00000232422.1	0	0	0	0	0.02	0	KNOP1P4	chr6	processed_pseudogene	lysine rich nucleolar protein 1 pseudogene 4
ENSG00000008256.16	5.1	5.43	5.32	6.69	7.14	6.55	CYTH3	chr7	protein_coding	cytohesin 3
ENSG00000107290.14	3.2	3.58	3.21	3.78	3.59	4.04	SETX	chr9	protein_coding	senataxin
ENSG00000131459.13	0.42	0.52	0.65	2.06	2.28	1.89	GFPT2	chr5	protein_coding	glutamine-fructose-6-phosphate transaminase 2
ENSG00000168137.19	3	2.99	3.12	3.67	3.97	4.07	SETD5	chr3	protein_coding	SET domain containing 5
ENSG00000284309.1	0	0	0	0	0	0.03	RP11-96L14.9	chr1	lncRNA	--
ENSG00000241313.3	0.68	0.74	0.59	0.94	0.85	0.66	WWTR1-AS1	chr3	lncRNA	WWTR1 antisense RNA 1
ENSG00000138107.13	25.09	26.82	26.56	32.28	33.68	34.44	ACTR1A	chr10	protein_coding	actin related protein 1A
ENSG00000205838.14	0.01	0	0	0	0.01	0	TTC23L	chr5	protein_coding	tetratricopeptide repeat domain 23 like
ENSG00000162032.16	6.36	6.96	6.43	9.74	9.4	8.2	SPSB3	chr16	protein_coding	splA/ryanodine receptor domain and SOCS box containing 3
ENSG00000228792.3	0	0	0.08	0.04	0.04	0.11	RP11-354K1.2	chr1	lncRNA	--
ENSG00000177842.12	2.5	2.01	2.26	2.05	1.99	1.86	ZNF620	chr3	protein_coding	zinc finger protein 620
ENSG00000272639.1	0.12	0.12	0.11	0.27	0.32	0.43	RP11-66B24.8	chr15	lncRNA	--
ENSG00000204020.6	0.01	0	0	0	0	0	LIPN	chr10	protein_coding	lipase family member N
ENSG00000068796.19	6.03	6.05	5.89	5.14	4.74	5.03	KIF2A	chr5	protein_coding	kinesin family member 2A
ENSG00000226310.1	0.53	0.84	0.68	0.74	0.77	0.45	RP3-323P24.3	chrX	lncRNA	--
ENSG00000277734.8	0.14	0.17	0.3	0.13	0.28	0.25	TRAC	chr14	TR_C_gene	T cell receptor alpha constant
ENSG00000141542.11	0.52	0.64	0.63	1.03	0.99	1.23	RAB40B	chr17	protein_coding	RAB40B, member RAS oncogene family
ENSG00000120705.13	45.98	44.61	46.5	52.37	50.62	51.96	ETF1	chr5	protein_coding	eukaryotic translation termination factor 1
ENSG00000228878.8	0.1	0.11	0.18	0.1	0.08	0.11	SEPTIN7-DT	chr7	lncRNA	SEPTIN7 divergent transcript
ENSG00000117523.17	15.12	14.91	12.89	9.82	9.85	10.37	PRRC2C	chr1	protein_coding	proline rich coiled-coil 2C
ENSG00000252027.1	0	0.36	0	0	0	0	RNU6ATAC14P	chr2	snRNA	RNA, U6atac small nuclear 14, pseudogene
ENSG00000162409.11	2.19	2.17	2.2	2.6	2.24	2.3	PRKAA2	chr1	protein_coding	protein kinase AMP-activated catalytic subunit alpha 2
ENSG00000226272.5	0	0	0	0.03	0	0.03	ARHGAP26-AS1	chr5	lncRNA	ARHGAP26 antisense RNA 1
ENSG00000231858.5	0.61	0.32	0.43	0.18	0.35	0.23	AC067945.4	chr2	lncRNA	--
ENSG00000266171.1	0.02	0	0.02	0.04	0	0	RP11-769O8.1	chr18	lncRNA	--
ENSG00000271109.2	0.08	0.05	0.05	0	0	0	CTC-523E23.11	chr19	lncRNA	--
ENSG00000172339.10	1.43	1.3	1.2	1.47	1.24	1.5	ALG14	chr1	protein_coding	ALG14 UDP-N-acetylglucosaminyltransferase subunit
ENSG00000164933.12	17.25	16.03	15.94	9.24	9.03	9.13	SLC25A32	chr8	protein_coding	solute carrier family 25 member 32
ENSG00000230798.5	0.64	0.93	0.64	0.56	0.5	0.38	FOXD3-AS1	chr1	lncRNA	FOXD3 antisense RNA 1
ENSG00000096717.12	5.86	5.95	6.18	4.61	4.36	4.35	SIRT1	chr10	protein_coding	sirtuin 1
ENSG00000104915.15	19.62	20.41	19.12	18.3	19.01	19.63	STX10	chr19	protein_coding	syntaxin 10
ENSG00000164366.4	2.29	2.39	2.13	2.9	3.1	2.93	CCDC127	chr5	protein_coding	coiled-coil domain containing 127
ENSG00000172318.5	0.41	0.41	0.42	0.3	0.41	0.28	B3GALT1	chr2	protein_coding	beta-1,3-galactosyltransferase 1
ENSG00000251363.3	1.33	1.6	1.84	1.84	1.68	1.46	LINC02315	chr14	lncRNA	long intergenic non-protein coding RNA 2315
ENSG00000166159.11	0.06	0.12	0.08	0.04	0.04	0.04	LRTM2	chr12	protein_coding	leucine rich repeats and transmembrane domains 2
ENSG00000278011.1	0.42	0.2	0.1	0.09	0.09	0.36	RP11-900F13.2	chr12	lncRNA	--
ENSG00000213906.10	0.12	0.11	0.13	0.28	0.16	0.36	LTB4R2	chr14	protein_coding	leukotriene B4 receptor 2
ENSG00000107614.22	0.28	0.24	0.27	0.25	0.25	0.34	TRDMT1	chr10	protein_coding	tRNA aspartic acid methyltransferase 1
ENSG00000168702.18	0.02	0.02	0.01	0.02	0.02	0.04	LRP1B	chr2	protein_coding	LDL receptor related protein 1B
ENSG00000249066.2	0	0	0	0.63	0.92	0.69	LINC02496	chr4	lncRNA	long intergenic non-protein coding RNA 2496
ENSG00000179388.9	0	0.03	0	0	0	0.02	EGR3	chr8	protein_coding	early growth response 3
ENSG00000105655.19	17.98	18.47	19.72	21.92	21.42	18.9	ISYNA1	chr19	protein_coding	inositol-3-phosphate synthase 1
ENSG00000182606.17	2.33	2.22	2.5	4.44	4.68	4.86	TRAK1	chr3	protein_coding	trafficking kinesin protein 1
ENSG00000227514.3	0	0	0	0.18	0.17	0.06	RP11-709P2.1	chr8	processed_pseudogene	--
ENSG00000239650.4	1.1	1.23	1.05	1	0.85	0.27	GUSBP4	chr6	transcribed_unprocessed_pseudogene	GUSB pseudogene 4
ENSG00000244021.4	0.07	0.07	0.07	0.32	0.13	0.25	RP11-50D9.1	chr4	processed_pseudogene	--
ENSG00000224464.2	0	0.04	0	0	0	0.08	PGAM1P6	chr2	processed_pseudogene	phosphoglycerate mutase 1 pseudogene 6
ENSG00000188060.8	0.26	0.32	0.34	0.45	0.67	0.68	RAB42	chr1	protein_coding	RAB42, member RAS oncogene family
ENSG00000232098.3	2.94	3.17	2.98	4.81	4.97	4.79	CTD-2619J13.14	chr19	lncRNA	--
ENSG00000165948.11	3.72	3.4	3.4	4.91	4.27	4.53	IFI27L1	chr14	protein_coding	interferon alpha inducible protein 27 like 1
ENSG00000180902.18	1.9	1.72	1.68	1.5	1.59	1.72	D2HGDH	chr2	protein_coding	D-2-hydroxyglutarate dehydrogenase
ENSG00000254288.1	0.05	0.04	0	0	0	0	RP11-6I2.3	chr8	lncRNA	--
ENSG00000280042.1	0.62	0.95	0.66	0.12	0.14	0.17	RP11-71H17.8	chr3	TEC	--
ENSG00000156574.10	0	0	0	0.01	0	0	NODAL	chr10	protein_coding	nodal growth differentiation factor
ENSG00000176531.10	2.07	2.15	2.1	1.35	1.2	1.33	PHLDB3	chr19	protein_coding	pleckstrin homology like domain family B member 3
ENSG00000070756.17	89.16	88.98	89.41	82.19	80.62	81.07	PABPC1	chr8	protein_coding	poly(A) binding protein cytoplasmic 1
ENSG00000181555.21	3.57	3.65	3.87	4.55	4.44	4.59	SETD2	chr3	protein_coding	SET domain containing 2, histone lysine methyltransferase
ENSG00000142552.8	0.21	0.16	0.15	0.4	0.35	0.37	RCN3	chr19	protein_coding	reticulocalbin 3
ENSG00000167733.14	2.05	1.93	2.57	1.88	1.83	2.03	HSD11B1L	chr19	protein_coding	hydroxysteroid 11-beta dehydrogenase 1 like
ENSG00000143320.9	71.6	68.25	68.63	75.03	70.95	70.58	CRABP2	chr1	protein_coding	cellular retinoic acid binding protein 2
ENSG00000100330.16	6.17	6.28	6.42	5.54	5.22	4.84	MTMR3	chr22	protein_coding	myotubularin related protein 3
ENSG00000287785.1	0	0	0.03	0.09	0	0	RP11-1057N3.3	chr8	lncRNA	--
ENSG00000229780.1	0.32	0.38	0.37	0.36	0.35	0.21	UBE2Q1-AS1	chr1	lncRNA	UBE2Q1 antisense RNA 1
ENSG00000241255.1	0.17	0.41	0.24	0.08	0	0.08	RP1-89D4.1	chr11	processed_pseudogene	--
ENSG00000054179.12	0.01	0.05	0.06	0.07	0.01	0.34	ENTPD2	chr9	protein_coding	ectonucleoside triphosphate diphosphohydrolase 2
ENSG00000104549.12	9.58	9.39	9.68	12.04	11.69	12	SQLE	chr8	protein_coding	squalene epoxidase
ENSG00000115020.17	1.79	1.52	1.59	1.18	1.31	1.33	PIKFYVE	chr2	protein_coding	phosphoinositide kinase, FYVE-type zinc finger containing
ENSG00000130313.7	17.78	18.43	18.12	25.38	26.67	24.46	PGLS	chr19	protein_coding	6-phosphogluconolactonase
ENSG00000112232.10	0	0	0	0	0.01	0	KHDRBS2	chr6	protein_coding	KH RNA binding domain containing, signal transduction associated 2
ENSG00000164953.17	1.14	1.26	1.14	0.91	0.95	0.79	TMEM67	chr8	protein_coding	transmembrane protein 67
ENSG00000167088.11	20.38	18.17	19.72	18.94	17.4	19.98	SNRPD1	chr18	protein_coding	small nuclear ribonucleoprotein D1 polypeptide
ENSG00000287264.1	0	0.03	0.03	0.08	0.08	0.08	CMB9-60A24.1	chr11	lncRNA	--
ENSG00000226636.1	0	0	0	0	0	0.03	RP5-1049N15.2	chr7	processed_pseudogene	--
ENSG00000285846.1	1.65	2.29	1.7	2.92	2.08	2.08	RP11-348J12.6	chr10	lncRNA	--
ENSG00000270629.6	0.4	0.49	0.53	0.51	0.5	0.59	NBPF14	chr1	protein_coding	NBPF member 14
ENSG00000132031.13	2.85	3.01	2.78	1.82	1.73	3.16	MATN3	chr2	protein_coding	matrilin 3
ENSG00000176244.7	0.97	0.87	1.06	1.2	1.49	1.05	ACBD7	chr10	protein_coding	acyl-CoA binding domain containing 7
ENSG00000225334.3	0	0	0	0	0	0.08	LINC02813	chr1	lncRNA	long intergenic non-protein coding RNA 2813
ENSG00000272455.1	2.21	2.02	2.05	2.12	2.48	1.73	MRPL20-DT	chr1	lncRNA	MRPL20 divergent transcript
ENSG00000091972.18	0	0	0.02	0	0	0	CD200	chr3	protein_coding	CD200 molecule
ENSG00000258028.3	0	0	0	0	0	0.02	RP11-148E17.1	chr14	lncRNA	--
ENSG00000279094.3	0	0.03	0	0.14	0.03	0.03	LINC01670	chr21	lncRNA	long intergenic non-protein coding RNA 1670
ENSG00000223500.1	0.03	0	0	0	0	0.02	RNF14P4	chr7	processed_pseudogene	RNF14 pseudogene 4
ENSG00000160072.20	5.19	5.2	5.41	7.24	7.91	7.89	ATAD3B	chr1	protein_coding	ATPase family AAA domain containing 3B
ENSG00000285953.1	3.55	3.23	3.74	3.19	2.76	3.19	CTB-161K23.3	chr7	protein_coding	--
ENSG00000227210.2	0.57	0.51	0.5	0.52	0.52	0.44	AC079145.4	chr2	lncRNA	--
ENSG00000253194.2	0	0	0	0.02	0	0.02	RP11-351A11.1	chr6	lncRNA	--
ENSG00000212807.3	0.01	0	0.01	0	0	0.01	OR2A42	chr7	protein_coding	olfactory receptor family 2 subfamily A member 42
ENSG00000142046.15	0.8	0.65	0.72	0.6	0.51	0.9	TMEM91	chr19	protein_coding	transmembrane protein 91
ENSG00000233845.1	0.21	0.07	0.13	0	0	0	AC093732.1	chr2	lncRNA	--
ENSG00000207041.1	0	0	0.6	0.29	0	0	RNU6-3P	chrX	snRNA	RNA, U6 small nuclear 3, pseudogene
ENSG00000198924.8	5.3	5.24	5.46	4.24	4.33	4.14	DCLRE1A	chr10	protein_coding	DNA cross-link repair 1A
ENSG00000237343.1	0	0.21	0.1	0.1	0	0	RP11-763B22.4	chr1	lncRNA	--
ENSG00000184357.5	0.09	0.12	0.04	0.19	0.08	1.97	H1-5	chr6	protein_coding	H1.5 linker histone, cluster member
ENSG00000227383.1	0	0	0.1	0	0	0	RPL35AP2	chr9	processed_pseudogene	ribosomal protein L35a pseudogene 2
ENSG00000253141.2	0.55	0.7	0.55	1.1	0.98	0.91	CTB-164N12.1	chr5	lncRNA	--
ENSG00000121775.18	5.41	5.56	5.99	4.99	4.85	4.66	TMEM39B	chr1	protein_coding	transmembrane protein 39B
ENSG00000185272.14	0.88	1.22	1.1	0.29	0.24	0.18	RBM11	chr21	protein_coding	RNA binding motif protein 11
ENSG00000271209.1	0	0	0	0	0	0.13	BRDTP1	chrX	processed_pseudogene	bromodomain testis associated pseudogene 1
ENSG00000183578.8	0.08	0	0.04	0	0.04	0.05	TNFAIP8L3	chr15	protein_coding	TNF alpha induced protein 8 like 3
ENSG00000266490.1	2.51	2.29	2.92	2.59	3.47	3.14	CTD-2349P21.9	chr17	lncRNA	--
ENSG00000259972.3	1.54	1.39	1.41	1.56	1.34	1.3	AC009120.6	chr16	lncRNA	--
ENSG00000120756.13	5.34	5.05	5.15	3.68	3.63	3.67	PLS1	chr3	protein_coding	plastin 1
ENSG00000257221.4	0	0.02	0.02	0.03	0	0.06	RP11-689B22.2	chr12	lncRNA	--
ENSG00000273555.1	0	0.52	0.5	0	0.47	0	MIR6812	chr20	miRNA	microRNA 6812
ENSG00000185467.8	0.09	0.07	0.05	0.22	0.23	0.23	KPNA7	chr7	protein_coding	karyopherin subunit alpha 7
ENSG00000261542.1	0.22	0.22	0.27	0.28	0.35	0.4	RP11-16E18.3	chr8	lncRNA	--
ENSG00000251703.1	0	0	0	0	0	0.3	RNU6-998P	chr4	snRNA	RNA, U6 small nuclear 998, pseudogene
ENSG00000162607.13	37.78	35.57	37.23	31.17	28.62	28.38	USP1	chr1	protein_coding	ubiquitin specific peptidase 1
ENSG00000219146.1	0	0	0	0	0	0.04	RPS4XP8	chr6	processed_pseudogene	ribosomal protein S4X pseudogene 8
ENSG00000179941.9	3.09	3.1	3.43	2.34	2.53	2.24	BBS10	chr12	protein_coding	Bardet-Biedl syndrome 10
ENSG00000146910.13	0	0	0.01	0	0	0	CNPY1	chr7	protein_coding	canopy FGF signaling regulator 1
ENSG00000197273.4	0	0	0	0	0	0.05	GUCA2A	chr1	protein_coding	guanylate cyclase activator 2A
ENSG00000138768.15	17.51	16.83	18.64	16.09	15.72	15.8	USO1	chr4	protein_coding	USO1 vesicle transport factor
ENSG00000101425.14	0	0.01	0	0	0	0	BPI	chr20	protein_coding	bactericidal permeability increasing protein
ENSG00000062485.19	27.45	29.47	28.62	26.35	27.82	25.95	CS	chr12	protein_coding	citrate synthase
ENSG00000253719.4	7.14	6.87	6.76	7.16	7.55	7.48	ATXN7L3B	chr12	protein_coding	ataxin 7 like 3B
ENSG00000270557.1	0.2	0.04	0.22	0.14	0.07	0.1	RP11-546J1.1	chr2	lncRNA	--
ENSG00000225172.6	0.04	0	0	0	0	0	RP11-16L9.2	chr1	lncRNA	--
ENSG00000225439.3	3.28	3.4	3.73	2.74	2.63	2.39	BOLA3-AS1	chr2	lncRNA	BOLA3 divergent transcript
ENSG00000173237.5	0.06	0.11	0.05	0.03	0.05	0.23	C11orf86	chr11	protein_coding	chromosome 11 open reading frame 86
ENSG00000182580.3	0.02	0.05	0.09	0.03	0.04	0.08	EPHB3	chr3	protein_coding	EPH receptor B3
ENSG00000119139.21	0	0	0	0.01	0.01	0.03	TJP2	chr9	protein_coding	tight junction protein 2
ENSG00000125931.11	0.04	0.06	0.02	0.37	0.12	0.15	CITED1	chrX	protein_coding	Cbp/p300 interacting transactivator with Glu/Asp rich carboxy-terminal domain 1
ENSG00000103569.10	0.44	0.49	0.47	0.36	0.34	0.3	AQP9	chr15	protein_coding	aquaporin 9
ENSG00000233668.1	0	0	0	0.05	0	0.05	RP11-571F15.3	chr9	processed_pseudogene	--
ENSG00000100033.17	0.18	0.18	0.17	0.32	0.31	0.29	PRODH	chr22	protein_coding	proline dehydrogenase 1
ENSG00000164167.12	5.69	5.83	5.9	4.58	4.27	5.13	LSM6	chr4	protein_coding	LSM6 homolog, U6 small nuclear RNA and mRNA degradation associated
ENSG00000279786.1	0.06	0	0.12	0.07	0.23	0.1	CTD-2014D20.1	chr8	TEC	--
ENSG00000170088.14	7.13	6.8	6.9	4.98	4.62	4.61	TMEM192	chr4	protein_coding	transmembrane protein 192
ENSG00000139679.16	0	0	0.01	0	0	0.1	LPAR6	chr13	protein_coding	lysophosphatidic acid receptor 6
ENSG00000273213.4	0	0	0	0	0.01	0.01	H3-2	chr1	protein_coding	H3.2 histone (putative)
ENSG00000251862.2	0	0	0	0	0.36	0	MIR1343	chr11	miRNA	microRNA 1343
ENSG00000185924.7	0	0.08	0.04	0.02	0.03	0.09	RTN4RL1	chr17	protein_coding	reticulon 4 receptor like 1
ENSG00000168772.11	0.1	0.07	0.13	0.11	0.1	0.12	CXXC4	chr4	protein_coding	CXXC finger protein 4
ENSG00000284685.1	0	0	0	0.02	0	0	RP11-426C22.12	chr16	lncRNA	--
ENSG00000215256.4	2.53	2.64	2.71	3.33	3.27	2.8	DHRS4-AS1	chr14	lncRNA	DHRS4 antisense RNA 1
ENSG00000156976.17	52.78	50.44	52.15	31.98	30.42	32.33	EIF4A2	chr3	protein_coding	eukaryotic translation initiation factor 4A2
ENSG00000203497.2	4.28	4.71	4.26	7.81	7.73	6.87	PDCD4-AS1	chr10	lncRNA	PDCD4 antisense RNA 1
ENSG00000179104.9	0.53	0.43	0.44	0.51	0.4	0.46	TMTC2	chr12	protein_coding	transmembrane O-mannosyltransferase targeting cadherins 2
ENSG00000242866.10	0	0	0.01	0	0	0.01	STRC	chr15	protein_coding	stereocilin
ENSG00000274525.1	0	0.13	0	0.12	0	0	CTC-338M12.13	chr5	unprocessed_pseudogene	--
ENSG00000131100.13	52.3	48.71	50.5	56.63	56.86	59.63	ATP6V1E1	chr22	protein_coding	ATPase H+ transporting V1 subunit E1
ENSG00000265073.1	0.37	0.22	0.21	0.33	0.24	0.28	AC010761.6	chr17	lncRNA	--
ENSG00000214706.12	12.77	13.55	14.26	16.34	15.97	15.75	IFRD2	chr3	protein_coding	interferon related developmental regulator 2
ENSG00000267938.1	0.21	0.2	0.1	0.18	0.09	0.09	EIF1P6	chr19	unprocessed_pseudogene	eukaryotic translation initiation factor 1 pseudogene 6
ENSG00000108387.16	0.83	0.89	0.94	0.33	0.26	0.25	SEPTIN4	chr17	protein_coding	septin 4
ENSG00000233838.5	0	0.13	0	0	0.12	0.12	DPH3P1	chr20	processed_pseudogene	diphthamide biosynthesis 3 pseudogene 1
ENSG00000172640.4	0.04	0	0	0	0	0	OR10AD1	chr12	protein_coding	olfactory receptor family 10 subfamily AD member 1
ENSG00000006007.12	12.63	11.7	13.01	13.1	13.4	13.38	GDE1	chr16	protein_coding	glycerophosphodiester phosphodiesterase 1
ENSG00000231877.1	0	0.01	0	0.02	0.02	0.01	RP11-177F15.1	chr1	lncRNA	--
ENSG00000121957.15	2.59	2.89	2.86	2.2	2.04	1.97	GPSM2	chr1	protein_coding	G protein signaling modulator 2
ENSG00000134072.11	9.15	8.53	9.6	7.18	7	5.97	CAMK1	chr3	protein_coding	calcium/calmodulin dependent protein kinase I
ENSG00000247596.10	7.46	7.19	7.41	10.84	10.79	10.24	TWF2	chr3	protein_coding	twinfilin actin binding protein 2
ENSG00000106070.20	5.84	5.88	5.86	5.31	5.18	4.71	GRB10	chr7	protein_coding	growth factor receptor bound protein 10
ENSG00000255446.1	1.17	1.23	1.07	1.08	1.01	1.18	CTD-2531D15.4	chr11	lncRNA	--
ENSG00000159860.7	0	0.01	0	0	0.02	0.01	TCAF2P1	chr7	transcribed_unprocessed_pseudogene	TRPM8 channel associated factor 2 pseudogene 1
ENSG00000236892.2	0.03	0	0	0	0	0	RP11-482E14.2	chr10	lncRNA	--
ENSG00000205089.8	0.01	0.01	0.02	0.07	0.07	0.05	CCNI2	chr5	protein_coding	cyclin I family member 2
ENSG00000287021.1	0.03	0.03	0.02	0	0.02	0.01	RP11-18O11.3	chr4	lncRNA	--
ENSG00000142599.19	2.31	2.45	2.37	1.83	1.9	1.98	RERE	chr1	protein_coding	arginine-glutamic acid dipeptide repeats
ENSG00000216657.1	0	0.03	0	0.03	0.03	0	GLRX3P2	chr6	processed_pseudogene	glutaredoxin 3 pseudogene 2
ENSG00000184588.18	0	0	0.01	0	0	0.08	PDE4B	chr1	protein_coding	phosphodiesterase 4B
ENSG00000166920.13	0.47	0.29	0.26	0.27	0.27	8.38	C15orf48	chr15	protein_coding	chromosome 15 open reading frame 48
ENSG00000178429.9	0.09	0.2	0.31	1.61	0.33	0.99	RPS3AP5	chr10	processed_pseudogene	RPS3A pseudogene 5
ENSG00000100058.12	4.95	4.13	4.57	4.97	4.52	4.19	CRYBB2P1	chr22	transcribed_unprocessed_pseudogene	crystallin beta B2 pseudogene 1
ENSG00000171843.17	4.32	4	4.3	3.68	3.69	3.73	MLLT3	chr9	protein_coding	MLLT3 super elongation complex subunit
ENSG00000197461.13	2.16	1.84	1.97	2.59	2.39	2.5	PDGFA	chr7	protein_coding	platelet derived growth factor subunit A
ENSG00000096070.19	6.08	6.5	6.18	7.66	7.78	7.07	BRPF3	chr6	protein_coding	bromodomain and PHD finger containing 3
ENSG00000170324.21	0.01	0.01	0	0	0.02	0	FRMPD2	chr10	protein_coding	FERM and PDZ domain containing 2
ENSG00000262521.1	0.31	0.15	0.07	0.07	0.07	0.13	AJ003147.8	chr16	lncRNA	--
ENSG00000263932.1	0	0	0	0.36	0	0	MIR4448	chr3	miRNA	microRNA 4448
ENSG00000135253.15	0.4	0.51	0.43	0.53	0.48	0.4	KCP	chr7	protein_coding	kielin cysteine rich BMP regulator
ENSG00000234139.4	0.03	0	0	0	0.01	0.03	RP4-550H1.4	chr20	lncRNA	--
ENSG00000172867.4	0.01	0	0.03	0.01	0.02	0	KRT2	chr12	protein_coding	keratin 2
ENSG00000174498.14	0	0	0.01	0.03	0.06	0.06	IGDCC3	chr15	protein_coding	immunoglobulin superfamily DCC subclass member 3
ENSG00000248839.1	0	0.09	0	0	0	0	RP11-227H4.5	chr3	lncRNA	--
ENSG00000042088.14	4.29	4.5	4.73	6.25	6.12	5.92	TDP1	chr14	protein_coding	tyrosyl-DNA phosphodiesterase 1
ENSG00000260572.1	0	0.02	0.02	0.02	0.11	0.04	RP11-16N11.2	chr3	lncRNA	--
ENSG00000242101.3	0	0.11	0	0	0	0	RN7SL416P	chr7	misc_RNA	RNA, 7SL, cytoplasmic 416, pseudogene
ENSG00000186532.12	4.62	4.78	4.58	3.11	3.34	3.3	SMYD4	chr17	protein_coding	SET and MYND domain containing 4
ENSG00000152520.14	2.99	3.23	3.28	2.98	2.9	2.76	PAN3	chr13	protein_coding	poly(A) specific ribonuclease subunit PAN3
ENSG00000233908.1	0	0	0	0	0	0.49	RP11-425D10.1	chr6	processed_pseudogene	--
ENSG00000267129.1	0	0	0	0.4	0	0	OR1AC1P	chr17	unprocessed_pseudogene	olfactory receptor family 1 subfamily AC member 1 pseudogene
ENSG00000121769.8	0.05	0.02	0.02	0.04	0.04	0.11	FABP3	chr1	protein_coding	fatty acid binding protein 3
ENSG00000225484.7	0.65	0.61	0.61	0.55	0.55	0.62	NUTM2B-AS1	chr10	lncRNA	NUTM2B antisense RNA 1
ENSG00000287170.1	0.21	0.21	0.14	0.18	0.28	0.2	CTD-2587H24.16	chr19	lncRNA	--
ENSG00000119946.11	4.33	4.54	4.01	2.49	3.03	3.21	CNNM1	chr10	protein_coding	cyclin and CBS domain divalent metal cation transport mediator 1
ENSG00000267570.1	0	0	0	0	0	0.04	STK25P1	chr18	processed_pseudogene	serine/threonine kinase 25 pseudogene 1
ENSG00000261068.2	0.12	0.07	0.06	0.08	0.09	0.12	RP11-7K24.3	chr6	lncRNA	--
ENSG00000130751.10	0.53	0.75	0.59	0.36	0.31	0.19	NPAS1	chr19	protein_coding	neuronal PAS domain protein 1
ENSG00000279860.1	0	0	0	0.03	0.04	0	CTC-546K23.2	chr5	TEC	--
ENSG00000261478.1	0.02	0	0	0	0	0.02	RP11-429B14.4	chr15	lncRNA	--
ENSG00000243243.5	0.19	0.25	0.14	0.1	0.26	0.26	AC073130.3	chr7	lncRNA	--
ENSG00000150773.12	0.82	0.62	0.67	0.69	0.7	0.58	PIH1D2	chr11	protein_coding	PIH1 domain containing 2
ENSG00000072958.9	4.52	4.82	5.07	4.28	4.5	4.18	AP1M1	chr19	protein_coding	adaptor related protein complex 1 subunit mu 1
ENSG00000008513.16	2.56	2.34	2.48	3.42	3.44	3.32	ST3GAL1	chr8	protein_coding	ST3 beta-galactoside alpha-2,3-sialyltransferase 1
ENSG00000256061.7	0.6	0.43	0.42	0.39	0.38	0.38	DNAAF4	chr15	protein_coding	dynein axonemal assembly factor 4
ENSG00000204685.7	0.8	0.96	0.86	0.94	0.81	1.16	STARD7-AS1	chr2	lncRNA	STARD7 antisense RNA 1
ENSG00000243468.5	0	0	0	0	0.02	0	INGX	chrX	transcribed_processed_pseudogene	inhibitor of growth family, X-linked (pseudogene)
ENSG00000265737.1	0	0	0.05	0	0	0	RP11-1157N2__B.2	chr18	lncRNA	--
ENSG00000287757.1	0	0.18	0.05	0.48	0.41	0.31	RP11-876B24.1	chrX	lncRNA	--
ENSG00000220925.2	0.27	0.58	0.5	0.42	0.47	0.24	IGBP1-AS2	chrX	lncRNA	IGBP1 antisense RNA 2
ENSG00000075826.17	0.12	0.16	0.17	0.24	0.32	0.22	SEC31B	chr10	protein_coding	SEC31 homolog B, COPII coat complex component
ENSG00000234902.6	0.16	0.48	0.32	0.42	0.19	0.28	AC007879.2	chr2	lncRNA	--
ENSG00000204315.4	12	11.04	11.11	12.23	12.85	12.52	FKBPL	chr6	protein_coding	FKBP prolyl isomerase like
ENSG00000285644.1	0.03	0.03	0.06	0.02	0.02	0.01	CTD-2544D21.2	chr11	lncRNA	--
ENSG00000133247.14	1.59	1.37	1.53	2.49	2.73	2.66	KMT5C	chr19	protein_coding	lysine methyltransferase 5C
ENSG00000276509.1	0.02	0	0	0.02	0	0	CH17-353B19.1	chr1	lncRNA	--
ENSG00000254003.1	0.06	0.06	0.17	0.16	0.26	0.21	SRI-AS1	chr7	lncRNA	SRI antisense RNA 1
ENSG00000267298.1	0	0	0.06	0	0	0	AC006116.19	chr19	lncRNA	--
ENSG00000273338.1	1.18	1.89	0.77	0.73	0.43	0.72	RP11-386I14.4	chr1	lncRNA	--
ENSG00000212163.6	0	0	0	0.32	0.16	0	SNORD91A	chr17	snoRNA	small nucleolar RNA, C/D box 91A
ENSG00000283228.1	0.23	0.13	0.13	0.07	0.06	0.02	CTD-2021K4.1	chr2	protein_coding	--
ENSG00000102543.14	1.8	1.71	1.71	1.64	1.55	1.4	CDADC1	chr13	protein_coding	cytidine and dCMP deaminase domain containing 1
ENSG00000234724.1	0.02	0.16	0.11	0.06	0.1	0.02	HDAC1P1	chr10	processed_pseudogene	histone deacetylase 1 pseudogene 1
ENSG00000104327.7	0.11	0.12	0.14	0.04	0.06	0.17	CALB1	chr8	protein_coding	calbindin 1
ENSG00000156076.10	0	0	0.02	0.04	0	0	WIF1	chr12	protein_coding	WNT inhibitory factor 1
ENSG00000008282.9	40.27	39.08	40.11	42.29	39.87	40.37	SYPL1	chr7	protein_coding	synaptophysin like 1
ENSG00000266242.1	0.03	0.11	0.1	0.17	0.25	0.2	GRAMD4P7	chr18	processed_pseudogene	GRAM domain containing 4 pseudogene 7
ENSG00000280220.1	0	0	0.02	0	0	0	RP11-560A15.6	chr20	TEC	--
ENSG00000237763.10	0	0	0	0	0	0.01	AMY1A	chr1	protein_coding	amylase alpha 1A
ENSG00000124678.20	0.01	0.01	0	0	0	0	TCP11	chr6	protein_coding	t-complex 11
ENSG00000224163.4	0	0.18	0.47	0.57	0.28	0.22	RP11-309L24.6	chr7	unprocessed_pseudogene	--
ENSG00000253172.1	0.07	0	0	0	0	0.12	CTC-209H22.3	chr5	lncRNA	--
ENSG00000176973.8	0.99	1.47	1.46	2.06	2.09	1.39	FAM89B	chr11	protein_coding	family with sequence similarity 89 member B
ENSG00000204778.4	0.21	0.3	0.25	0.23	0.14	0.51	CBWD4P	chr9	unprocessed_pseudogene	COBW domain containing 4, pseudogene
ENSG00000067900.8	2.9	2.85	2.67	2.68	2.57	2.71	ROCK1	chr18	protein_coding	Rho associated coiled-coil containing protein kinase 1
ENSG00000250424.4	0.05	0.02	0	0	0	0.12	RP5-877J2.1	chr7	protein_coding	--
ENSG00000117362.13	39.69	38.79	38.64	44.63	45.54	45.14	APH1A	chr1	protein_coding	aph-1 homolog A, gamma-secretase subunit
ENSG00000230162.1	0.06	0	0.14	0.14	0	0.16	CT45A11P	chrX	unprocessed_pseudogene	cancer/testis antigen family 45 member A11, pseudogene
ENSG00000287222.1	1.15	1.3	1.41	1.41	1.32	1.37	ABC12-46663800M24.2	chr8	lncRNA	--
ENSG00000244468.1	0.25	0.42	0.23	0.17	0.11	0.22	RP11-206M11.7	chr3	lncRNA	--
ENSG00000166716.10	3.49	3.88	4.31	3.86	3.85	3.5	ZNF592	chr15	protein_coding	zinc finger protein 592
ENSG00000251429.1	0	0	0.01	0	0.01	0.02	AIDAP2	chr4	transcribed_processed_pseudogene	AIDA pseudogene 2
ENSG00000035115.22	2.13	1.78	1.92	1.49	1.48	1.39	SH3YL1	chr2	protein_coding	SH3 and SYLF domain containing 1
ENSG00000182902.14	0.01	0.03	0.01	0.03	0.04	0.04	SLC25A18	chr22	protein_coding	solute carrier family 25 member 18
ENSG00000189195.15	0.37	0.36	0.38	0.28	0.28	0.34	BTBD8	chr1	protein_coding	BTB domain containing 8
ENSG00000273004.1	0.28	0.48	0.56	0.57	0.32	0.68	GS1-279B7.2	chr1	lncRNA	--
ENSG00000075131.10	7.33	7.52	8.59	5.22	5.69	6.37	TIPIN	chr15	protein_coding	TIMELESS interacting protein
ENSG00000271380.1	2.15	2.97	3.38	2.61	2.57	2.34	RP11-307C12.12	chr1	lncRNA	--
ENSG00000106617.15	7.54	7.27	7.29	5.62	5.37	5.19	PRKAG2	chr7	protein_coding	protein kinase AMP-activated non-catalytic subunit gamma 2
ENSG00000228110.4	0.12	0.03	0	0.03	0.03	0	ST13P19	chr1	processed_pseudogene	ST13, Hsp70 interacting protein pseudogene 19
ENSG00000113643.9	34.78	31.37	31.37	41.66	40.63	43.56	RARS1	chr5	protein_coding	arginyl-tRNA synthetase 1
ENSG00000169598.17	1.06	1.22	1.36	1.13	1.25	1.17	DFFB	chr1	protein_coding	DNA fragmentation factor subunit beta
ENSG00000259385.1	0.05	0	0	0	0	0	RP11-605F22.1	chr15	lncRNA	--
ENSG00000010278.15	2.09	1.85	2.08	1.24	1.18	2.29	CD9	chr12	protein_coding	CD9 molecule
ENSG00000196696.13	0.68	0.77	0.71	0.86	0.94	1.12	PDXDC2P-NPIPB14P	chr16	lncRNA	--
ENSG00000250909.1	0.35	0.33	0.13	0.3	0.54	0.42	RP11-843P14.2	chr5	lncRNA	--
ENSG00000073350.14	0.04	0.01	0.04	0.06	0.03	1.58	LLGL2	chr17	protein_coding	LLGL scribble cell polarity complex component 2
ENSG00000269119.1	0	0	0	0	0.03	0.03	HNRNPA1P52	chr19	processed_pseudogene	heterogeneous nuclear ribonucleoprotein A1 pseudogene 52
ENSG00000173080.6	0	0	0	0	0	0.02	RXFP4	chr1	protein_coding	relaxin family peptide/INSL5 receptor 4
ENSG00000134317.18	0.19	0.31	0.21	0.12	0.14	0.22	GRHL1	chr2	protein_coding	grainyhead like transcription factor 1
ENSG00000253626.4	0.48	0.68	0.73	0.85	0.68	1.02	EIF5AL1	chr10	protein_coding	eukaryotic translation initiation factor 5A like 1
ENSG00000180370.10	28.88	29.14	29.4	24.94	24	23.2	PAK2	chr3	protein_coding	p21 (RAC1) activated kinase 2
ENSG00000176915.15	10.04	10.18	10.15	10.84	10.26	9.55	ANKLE2	chr12	protein_coding	ankyrin repeat and LEM domain containing 2
ENSG00000247993.2	2.73	3.5	2.5	1.95	1.35	1.07	FOXD1-AS1	chr5	lncRNA	FOXD1 antisense RNA 1
ENSG00000261469.1	0	0.06	0	0.06	0	0	RP11-96D1.6	chr16	lncRNA	--
ENSG00000185689.17	0.23	0.38	0.21	0.24	0.29	0.25	C6orf201	chr6	transcribed_unitary_pseudogene	chromosome 6 open reading frame 201
ENSG00000189157.14	0.05	0.07	0.05	0.07	0.1	0.06	FAM47E	chr4	protein_coding	family with sequence similarity 47 member E
ENSG00000101224.18	19.77	21.81	21.45	22.77	23.52	23.34	CDC25B	chr20	protein_coding	cell division cycle 25B
ENSG00000259436.1	0	0	0.02	0.02	0	0.03	CTC-378H22.2	chr19	lncRNA	--
ENSG00000275512.1	0	0.01	0	0	0	0	RP11-322E11.2	chr18	lncRNA	--
ENSG00000267293.1	0	0	0	0	0.02	0	RP11-8H2.1	chr18	processed_pseudogene	--
ENSG00000082458.12	4.19	3.75	4.18	3.78	3.29	3.22	DLG3	chrX	protein_coding	discs large MAGUK scaffold protein 3
ENSG00000047648.23	0.17	0.23	0.27	0.28	0.22	0.24	ARHGAP6	chrX	protein_coding	Rho GTPase activating protein 6
ENSG00000265069.1	0.02	0.01	0	0.07	0.04	0.01	RP11-781P6.1	chr18	lncRNA	--
ENSG00000210117.1	6.19	8.73	8.98	9.93	8.89	5.33	MT-TW	chrM	Mt_tRNA	mitochondrially encoded tRNA-Trp (UGA/G)
ENSG00000205704.7	1.81	1.4	1.32	1.89	2.2	1.94	LINC00634	chr22	protein_coding	long intergenic non-protein coding RNA 634
ENSG00000165507.9	1.71	1.61	1.87	1.9	1.63	2	DEPP1	chr10	protein_coding	DEPP1 autophagy regulator
ENSG00000229664.1	0.22	0	0.07	0	0	0	RP11-536K7.5	chr10	lncRNA	--
ENSG00000273345.5	2.29	2.65	1.92	2.64	2.16	2.53	CTD-2410N18.4	chr5	lncRNA	--
ENSG00000174944.9	0	0.01	0	0	0	0	P2RY14	chr3	protein_coding	purinergic receptor P2Y14
ENSG00000234336.7	0	0.01	0	0	0.01	0	JAZF1-AS1	chr7	lncRNA	JAZF1 antisense RNA 1
ENSG00000261097.1	0.05	0.02	0	0.04	0	0	LINC00563	chr13	lncRNA	long intergenic non-protein coding RNA 563
ENSG00000246308.2	0.09	0.18	0.08	0.27	0.3	0.15	RP11-685M7.3	chr11	lncRNA	--
ENSG00000269967.1	0	0	0.11	0.05	0	0.05	RP11-84A19.4	chr1	lncRNA	--
ENSG00000223612.3	0.07	0.13	0	0.12	0	0	RP11-289I10.2	chr1	processed_pseudogene	--
ENSG00000174038.13	0	0	0.01	0	0	0	C9orf131	chr9	protein_coding	chromosome 9 open reading frame 131
ENSG00000228314.1	0	0.06	0	0.02	0.05	0.04	CYP4F29P	chr21	transcribed_unprocessed_pseudogene	cytochrome P450 family 4 subfamily F member 29, pseudogene
ENSG00000196793.14	9.82	9.19	9.1	9.28	9.1	8.15	ZNF239	chr10	protein_coding	zinc finger protein 239
ENSG00000287672.1	0.04	0.14	0.24	0.29	0.22	0.1	CTB-104F4.3	chr7	lncRNA	--
ENSG00000169018.6	5.6	5.2	5.08	4.43	4.08	3.93	FEM1B	chr15	protein_coding	fem-1 homolog B
ENSG00000161036.13	2.88	3.36	3.74	4.36	4.37	4.62	LRWD1	chr7	protein_coding	leucine rich repeats and WD repeat domain containing 1
ENSG00000204386.12	23.39	24.7	24.99	24.54	24.66	21.97	NEU1	chr6	protein_coding	neuraminidase 1
ENSG00000258064.1	4.69	6.16	6.13	6.88	6.5	7.25	RP11-293I14.2	chr12	protein_coding	--
ENSG00000110169.11	0	0	0.14	0.03	0.01	0.63	HPX	chr11	protein_coding	hemopexin
ENSG00000273010.1	0.78	0.49	0.62	0.48	0.56	0.87	RP11-96K19.5	chr1	lncRNA	--
ENSG00000221882.4	2.47	2.41	2.07	2.24	2.12	1.83	OR3A2	chr17	protein_coding	olfactory receptor family 3 subfamily A member 2
ENSG00000072364.13	8.11	7.91	7.8	8.02	7.82	7.5	AFF4	chr5	protein_coding	AF4/FMR2 family member 4
ENSG00000214765.8	2.41	2.39	2.27	2.13	2.08	2.32	SEPTIN7P2	chr7	transcribed_unprocessed_pseudogene	septin 7 pseudogene 2
ENSG00000183307.4	0.1	0.07	0.13	0.15	0.19	0.24	TMEM121B	chr22	protein_coding	transmembrane protein 121B
ENSG00000104343.21	5.85	5.65	5.45	4.16	3.89	3.64	UBE2W	chr8	protein_coding	ubiquitin conjugating enzyme E2 W
ENSG00000225178.5	3.6	2.75	3.11	5.18	5.99	4.42	RPSAP58	chr19	processed_pseudogene	ribosomal protein SA pseudogene 58
ENSG00000247809.9	0.2	0.16	0.15	0.35	0.31	0.33	NR2F2-AS1	chr15	lncRNA	NR2F2 antisense RNA 1
ENSG00000250669.1	0	0	0	0	0	0.22	RP11-83M16.3	chr5	processed_pseudogene	--
ENSG00000118579.13	4.72	4.6	4.78	4.54	4.41	4.38	MED28	chr4	protein_coding	mediator complex subunit 28
ENSG00000249129.1	0	0	0	0	0.03	0	SUDS3P1	chr5	processed_pseudogene	SDS3 homolog, SIN3A corepressor complex component pseudogene 1
ENSG00000254966.1	0	0	0	0	0	0.07	RP11-1081L13.4	chr11	lncRNA	--
ENSG00000147408.14	0.33	0.38	0.38	0.47	0.51	0.73	CSGALNACT1	chr8	protein_coding	chondroitin sulfate N-acetylgalactosaminyltransferase 1
ENSG00000211797.2	0.07	0	0	0	0	0	TRAV17	chr14	TR_V_gene	T cell receptor alpha variable 17
ENSG00000181790.11	0.08	0.08	0.1	0.03	0.06	0.02	ADGRB1	chr8	protein_coding	adhesion G protein-coupled receptor B1
ENSG00000176988.9	0	0.03	0	0	0	0	FMR1NB	chrX	protein_coding	FMR1 neighbor
ENSG00000255649.2	0.07	0	0.09	0.03	0.08	0	RP11-502N13.2	chr12	lncRNA	--
ENSG00000256576.2	0.33	0.27	0.48	0.35	0.29	0.31	LINC02361	chr12	lncRNA	long intergenic non-protein coding RNA 2361
ENSG00000174607.11	6.92	7.05	6.56	4.85	4.74	5.11	UGT8	chr4	protein_coding	UDP glycosyltransferase 8
ENSG00000216813.1	0	0	0	0.08	0.15	0	RP11-812I20.2	chr6	processed_pseudogene	--
ENSG00000285710.1	0.12	0.11	0.24	0.15	0.08	0.13	RP11-529K1.5	chr16	lncRNA	--
ENSG00000117228.11	3.14	3.21	3.03	4.59	4.41	4.61	GBP1	chr1	protein_coding	guanylate binding protein 1
ENSG00000170448.12	5.2	5.26	5.34	4.33	4.19	4.01	NFXL1	chr4	protein_coding	nuclear transcription factor, X-box binding like 1
ENSG00000166831.9	3.74	3.56	4.4	4.68	4.68	4.39	RBPMS2	chr15	protein_coding	RNA binding protein, mRNA processing factor 2
ENSG00000254418.1	0.73	0.55	0.67	0.64	0.76	1.13	SPON1-AS1	chr11	lncRNA	SPON1 antisense RNA 1
ENSG00000196110.8	0.43	0.38	0.38	0.19	0.25	0.26	ZNF699	chr19	protein_coding	zinc finger protein 699
ENSG00000013523.11	2.76	2.85	3.27	3.34	3.77	2.99	ANGEL1	chr14	protein_coding	angel homolog 1
ENSG00000253276.4	4.43	4.54	4.36	6.92	6.84	6.15	CCDC71L	chr7	protein_coding	coiled-coil domain containing 71 like
ENSG00000135930.14	9.64	9.08	9.56	8.91	9.58	10.2	EIF4E2	chr2	protein_coding	eukaryotic translation initiation factor 4E family member 2
ENSG00000183696.14	22.6	20.73	22.76	29.11	28.28	23.4	UPP1	chr7	protein_coding	uridine phosphorylase 1
ENSG00000242628.6	0.02	0.01	0.01	0.01	0.01	0.01	AC009228.1	chr2	lncRNA	--
ENSG00000260907.1	0.54	0.31	0.38	0.47	0.25	0.61	AC008088.4	chr17	lncRNA	--
ENSG00000197142.11	2.99	3.69	3.71	4.35	3.67	3.73	ACSL5	chr10	protein_coding	acyl-CoA synthetase long chain family member 5
ENSG00000176402.6	0.03	0.03	0.06	0	0.11	0.11	GJC3	chr7	protein_coding	gap junction protein gamma 3
ENSG00000235072.2	0.02	0	0.02	0.07	0	0.03	ARNILA	chr2	lncRNA	androgen receptor negatively regulated lncRNA
ENSG00000110395.7	3.07	3.18	3.22	2.53	2.79	2.46	CBL	chr11	protein_coding	Cbl proto-oncogene
ENSG00000075624.17	807.11	845.81	835.6	1061.91	1078.65	1079.12	ACTB	chr7	protein_coding	actin beta
ENSG00000136152.15	2.71	2.86	3.02	3.09	2.59	2.9	COG3	chr13	protein_coding	component of oligomeric golgi complex 3
ENSG00000266145.1	0	0	0	0.09	0	0	RHOT1P1	chr18	processed_pseudogene	ras homolog family member T1 pseudogene 1
ENSG00000220744.1	0	0	0.04	0	0	0	RPL5P18	chr6	processed_pseudogene	ribosomal protein L5 pseudogene 18
ENSG00000271581.1	0.04	0.17	0.03	0.09	0.09	0.12	XXbac-BPG248L24.12	chr6	unprocessed_pseudogene	--
ENSG00000272885.1	0.08	0.47	0.15	0.44	0.07	0.86	RP11-2H3.6	chr4	lncRNA	--
ENSG00000266893.1	0	0	0.03	0	0	0	AC005616.1	chr19	lncRNA	--
ENSG00000284772.1	0.17	0.06	0.11	0.15	0.14	0.13	RP11-315A19.1	chr15	protein_coding	--
ENSG00000128422.17	0.01	0.01	0.01	0	0.01	7.3	KRT17	chr17	protein_coding	keratin 17
ENSG00000213239.3	0	0	0.05	0	0.05	0	NPM1P32	chr2	processed_pseudogene	nucleophosmin 1 pseudogene 32
ENSG00000225764.2	0.63	0.71	0.57	0.95	0.32	0.36	P3H2-AS1	chr3	lncRNA	P3H2 antisense RNA 1
ENSG00000232369.1	0	0	0	0.06	0	0.12	PPIAP35	chr1	processed_pseudogene	peptidylprolyl isomerase A pseudogene 35
ENSG00000214546.4	0.26	0.28	0.13	0.1	0	0.09	AC087491.2	chr17	lncRNA	--
ENSG00000081014.11	1.86	2	1.95	2.09	1.66	1.77	AP4E1	chr15	protein_coding	adaptor related protein complex 4 subunit epsilon 1
ENSG00000287125.1	0	0.1	0.11	0.02	0.05	0.08	RP11-568J23.10	chr16	lncRNA	--
ENSG00000117697.15	3.28	2.98	3.13	2.74	2.59	2.86	NSL1	chr1	protein_coding	NSL1 component of MIS12 kinetochore complex
ENSG00000273971.1	0	0	0	0.09	0.09	0	RP11-77K12.10	chr16	lncRNA	--
ENSG00000153002.12	0	0	0.01	0	0.01	0	CPB1	chr3	protein_coding	carboxypeptidase B1
ENSG00000007237.19	0.01	0	0	0	0	0	GAS7	chr17	protein_coding	growth arrest specific 7
ENSG00000286545.1	0	0.02	0.01	0	0	0	RP11-399B17.2	chr2	lncRNA	--
ENSG00000132837.15	0.16	0.09	0.07	0.16	0.14	0.12	DMGDH	chr5	protein_coding	dimethylglycine dehydrogenase
ENSG00000263843.1	0.62	0.52	0.45	0.38	0.56	0.44	MIF4GD-DT	chr17	lncRNA	MIF4GD divergent transcript
ENSG00000262576.3	0.02	0.06	0.01	0.01	0	0.01	PCDHGA4	chr5	protein_coding	protocadherin gamma subfamily A, 4
ENSG00000251467.1	0	0.05	0	0.04	0	0.04	CTC-250P20.2	chr5	processed_pseudogene	--
ENSG00000226026.6	0.03	0.02	0.02	0.03	0.01	0.03	RP11-57H12.3	chr1	lncRNA	--
ENSG00000270039.1	1.76	1.43	1.11	2.49	1.57	1.57	RP11-571M6.17	chr12	lncRNA	--
ENSG00000200879.1	0.41	0	0.38	0.72	1.07	0.36	SNORD14E	chr11	snoRNA	small nucleolar RNA, C/D box 14E
ENSG00000184672.12	0.01	0	0	0	0	0	RALYL	chr8	protein_coding	RALY RNA binding protein like
ENSG00000257048.1	0	0	0.12	0	0	0	LINC02417	chr12	lncRNA	long intergenic non-protein coding RNA 2417
ENSG00000113966.10	3.08	3.06	3.03	1.86	1.74	1.77	ARL6	chr3	protein_coding	ADP ribosylation factor like GTPase 6
ENSG00000174028.6	0.26	0.39	0.19	0.32	0.04	0.27	FAM3C2P	chrX	processed_pseudogene	family with sequence similarity 3 member C2, pseudogene
ENSG00000181798.3	0.67	0.88	0.69	0.56	0.51	0.48	LINC00471	chr2	lncRNA	long intergenic non-protein coding RNA 471
ENSG00000232729.8	0.04	0.05	0.01	0.04	0.01	0.06	AC083884.8	chr7	lncRNA	--
ENSG00000255857.6	1.27	1.53	1.57	1.82	1.87	1.7	PXN-AS1	chr12	lncRNA	PXN antisense RNA 1
ENSG00000198643.7	0	0.02	0	0	0	0	FAM3D	chr3	protein_coding	FAM3 metabolism regulating signaling molecule D
ENSG00000250349.3	1.21	1.18	1.48	0.77	1.17	0.66	RP5-972B16.2	chrX	protein_coding	--
ENSG00000124701.6	0	0	0	0.04	0.02	0.11	APOBEC2	chr6	protein_coding	apolipoprotein B mRNA editing enzyme catalytic subunit 2
ENSG00000136280.17	3.86	4.11	4.19	4.69	4.83	4.61	CCM2	chr7	protein_coding	CCM2 scaffold protein
ENSG00000197826.12	0	0.01	0	0	0	0.01	CFAP299	chr4	protein_coding	cilia and flagella associated protein 299
ENSG00000177707.11	5.97	6.11	5.78	5.12	4.37	4.63	NECTIN3	chr3	protein_coding	nectin cell adhesion molecule 3
ENSG00000204860.5	0.99	1.26	1.11	1.24	1.15	1.18	FAM201A	chr9	lncRNA	family with sequence similarity 201 member A
ENSG00000105085.11	2.48	2.62	2.57	1.55	2.14	2.01	MED26	chr19	protein_coding	mediator complex subunit 26
ENSG00000213079.10	12.8	12.81	12.53	8.63	8.31	7.99	SCAF8	chr6	protein_coding	SR-related CTD associated factor 8
ENSG00000165609.13	13.95	14	14.18	14.87	15.25	14.89	NUDT5	chr10	protein_coding	nudix hydrolase 5
ENSG00000275103.1	0	0	0	0	0	0.25	SCb-64M4.1	chr8	unprocessed_pseudogene	--
ENSG00000263326.1	0	0	0.05	0	0	0	RP11-266L9.6	chr16	unprocessed_pseudogene	--
ENSG00000173391.9	0.01	0.01	0.04	0.03	0.01	0.48	OLR1	chr12	protein_coding	oxidized low density lipoprotein receptor 1
ENSG00000280294.1	0	0	0	0	0.01	0	RP11-177H2.1	chr8	TEC	--
ENSG00000097096.9	0.5	0.61	0.6	0.82	0.61	0.62	SYDE2	chr1	protein_coding	synapse defective Rho GTPase homolog 2
ENSG00000109854.14	27.96	27.49	27.47	29.79	29.85	31.07	HTATIP2	chr11	protein_coding	HIV-1 Tat interactive protein 2
ENSG00000084676.16	2.47	2.49	2.82	1.76	1.73	1.73	NCOA1	chr2	protein_coding	nuclear receptor coactivator 1
ENSG00000100604.13	0	0	0	0	0.01	0	CHGA	chr14	protein_coding	chromogranin A
ENSG00000287396.1	0	0	0	0	0	0.05	RP11-740P5.4	chr1	lncRNA	--
ENSG00000199337.1	0	0	0	0	0	0.25	RNA5S3	chr1	rRNA	RNA, 5S ribosomal 3
ENSG00000243181.2	0.37	0.21	0.14	0.26	0.57	0.19	RP11-734J24.1	chr8	processed_pseudogene	--
ENSG00000288707.1	0	0.05	0	0.05	0	0	RP11-808E20.1	chr2	lncRNA	--
ENSG00000057252.13	21.9	22.18	22.5	21.78	21.76	20.89	SOAT1	chr1	protein_coding	sterol O-acyltransferase 1
ENSG00000196372.13	4	4.47	4.36	5.47	5.17	5.07	ASB13	chr10	protein_coding	ankyrin repeat and SOCS box containing 13
ENSG00000170515.14	62.06	63.21	63.71	65.94	66.2	67.35	PA2G4	chr12	protein_coding	proliferation-associated 2G4
ENSG00000173020.11	5.17	5.71	5.65	5.14	5.31	7.66	GRK2	chr11	protein_coding	G protein-coupled receptor kinase 2
ENSG00000170454.6	0	0.02	0	0	0	0.01	KRT75	chr12	protein_coding	keratin 75
ENSG00000273319.1	0.03	0.01	0.01	0	0.02	0	RP11-138A9.2	chr7	lncRNA	--
ENSG00000166689.16	0.3	0.19	0.26	0.32	0.26	0.6	PLEKHA7	chr11	protein_coding	pleckstrin homology domain containing A7
ENSG00000170929.6	0	0	0	0	0.01	0	OR1M1	chr19	protein_coding	olfactory receptor family 1 subfamily M member 1
ENSG00000144802.11	60.95	62.79	61.04	45.04	44.66	42.91	NFKBIZ	chr3	protein_coding	NFKB inhibitor zeta
ENSG00000099284.15	4.4	4.12	4.37	3.52	3.52	3.44	MACROH2A2	chr10	protein_coding	macroH2A.2 histone
ENSG00000241007.1	0	0	0	0.11	0.05	0.11	SEPTIN7P6	chr7	processed_pseudogene	septin 7 pseudogene 6
ENSG00000225282.1	0	0.02	0	0	0	0	AP000350.6	chr22	processed_pseudogene	--
ENSG00000228351.3	0.03	0	0	0	0	0	AC018832.1	chr3	lncRNA	--
ENSG00000255983.1	0	0	0	0	0	0.13	RP11-1038A11.1	chr12	lncRNA	--
ENSG00000189283.10	0.32	0.41	0.35	0.61	0.52	0.42	FHIT	chr3	protein_coding	fragile histidine triad diadenosine triphosphatase
ENSG00000272382.1	0.08	0.04	0.03	0.43	0.2	0.1	CTD-2035E11.4	chr5	lncRNA	--
ENSG00000237624.1	0.25	0.11	0.04	0	0.14	0.2	OXCT2P1	chr1	unprocessed_pseudogene	3-oxoacid CoA-transferase 2 pseudogene 1
ENSG00000075702.19	2.09	2.21	2.42	1.51	1.67	2.06	WDR62	chr19	protein_coding	WD repeat domain 62
ENSG00000164916.11	3.52	3.64	3.5	3.67	4.06	3.74	FOXK1	chr7	protein_coding	forkhead box K1
ENSG00000283128.2	0.37	0.36	0.33	0.5	0.36	0.33	RP5-912I13.2	chr7	lncRNA	--
ENSG00000267476.1	0.1	0.1	0.1	0.09	0.05	0.05	RP11-126O1.4	chr18	lncRNA	--
ENSG00000257043.1	0	0	0	0.06	0	0	SRSF3P1	chr11	processed_pseudogene	SRSF3 pseudogene 1
ENSG00000003989.18	1.32	1.27	1.32	1.16	1.09	1.96	SLC7A2	chr8	protein_coding	solute carrier family 7 member 2
ENSG00000253173.3	0	0	0.08	0.16	0	0.08	H2AZP2	chr8	processed_pseudogene	H2A.Z histone pseudogene 2
ENSG00000259969.1	0.18	0.27	0.13	0.22	0.06	0.18	RP11-999E24.3	chr14	lncRNA	--
ENSG00000230487.8	0.62	0.61	0.56	0.72	0.68	0.77	PSMG3-AS1	chr7	lncRNA	PSMG3 antisense RNA 1 (head to head)
ENSG00000234819.1	0	0	0	1.16	0.38	0.13	RP11-336N8.4	chr9	processed_pseudogene	--
ENSG00000163703.20	0.11	0.09	0.08	0.26	0.22	0.25	CRELD1	chr3	protein_coding	cysteine rich with EGF like domains 1
ENSG00000138180.16	22.77	23.88	24.44	22.53	20.41	21.54	CEP55	chr10	protein_coding	centrosomal protein 55
ENSG00000205364.4	8.1	12.92	11.45	7.93	8.57	8.45	MT1M	chr16	protein_coding	metallothionein 1M
ENSG00000279463.1	0	0	0	0	0.13	0	RP11-157H4.1	chr13	lncRNA	--
ENSG00000137185.13	3.54	3.23	3.21	2.83	2.57	2.84	ZSCAN9	chr6	protein_coding	zinc finger and SCAN domain containing 9
ENSG00000148737.17	3.58	3.18	3.05	3.07	2.77	2.73	TCF7L2	chr10	protein_coding	transcription factor 7 like 2
ENSG00000152049.6	0	0	0.01	0.01	0	0.15	KCNE4	chr2	protein_coding	potassium voltage-gated channel subfamily E regulatory subunit 4
ENSG00000205209.8	0.23	0.19	0.21	0.19	0.2	0.15	SCGB2B2	chr19	protein_coding	secretoglobin family 2B member 2
ENSG00000179262.10	70.66	71.35	71.98	43.55	43.57	43.6	RAD23A	chr19	protein_coding	RAD23 homolog A, nucleotide excision repair protein
ENSG00000162433.15	21.49	19.57	20.33	22.82	22.62	22.19	AK4	chr1	protein_coding	adenylate kinase 4
ENSG00000060971.19	2.37	2.54	2.45	4.35	4.04	6.22	ACAA1	chr3	protein_coding	acetyl-CoA acyltransferase 1
ENSG00000108559.12	10.08	10.18	10.14	7.01	6.63	6.64	NUP88	chr17	protein_coding	nucleoporin 88
ENSG00000196388.8	0.29	0.34	0.23	0.26	0.27	0.49	INCA1	chr17	protein_coding	inhibitor of CDK, cyclin A1 interacting protein 1
ENSG00000278925.1	0	0	0	0	0	0.1	AC005753.1	chr5	lncRNA	--
ENSG00000020129.16	7.66	9.33	9.12	8.7	9.57	8.67	NCDN	chr1	protein_coding	neurochondrin
ENSG00000169223.15	55.03	57.15	56.55	76.87	77.59	77.53	LMAN2	chr5	protein_coding	lectin, mannose binding 2
ENSG00000157193.18	1.33	1.31	1.19	1.33	1.38	1.33	LRP8	chr1	protein_coding	LDL receptor related protein 8
ENSG00000249679.2	0.01	0.02	0.05	0.04	0.03	0.05	RP11-279O9.4	chr4	lncRNA	--
ENSG00000287731.1	0.06	0	0.08	0.03	0.03	0.1	RP1-179E13.2	chr6	lncRNA	--
ENSG00000272217.1	0.41	0.17	0.27	0.15	0.2	0.2	XXbac-BPG157A10.21	chr6	lncRNA	--
ENSG00000186106.11	1.61	1.62	1.7	1.55	1.23	1.47	ANKRD46	chr8	protein_coding	ankyrin repeat domain 46
ENSG00000226742.4	11.67	12.26	12.48	8.01	6.13	6.87	HSBP1L1	chr18	protein_coding	heat shock factor binding protein 1 like 1
ENSG00000118200.14	10.87	10.71	10.43	9.26	8.48	7.83	CAMSAP2	chr1	protein_coding	calmodulin regulated spectrin associated protein family member 2
ENSG00000255320.1	0.09	0.08	0.08	0.08	0.08	0.3	RP11-755F10.1	chr11	lncRNA	--
ENSG00000142327.13	3.55	3.61	3.59	3.73	3.69	3.65	RNPEPL1	chr2	protein_coding	arginyl aminopeptidase like 1
ENSG00000168785.8	4.15	4.28	3.93	2.79	2.87	2.93	TSPAN5	chr4	protein_coding	tetraspanin 5
ENSG00000130590.14	4.63	4.19	4.3	3.99	4.57	3.85	SAMD10	chr20	protein_coding	sterile alpha motif domain containing 10
ENSG00000262160.1	1.69	1.96	1.58	1.64	1.61	1.6	RP11-96D1.11	chr16	lncRNA	--
ENSG00000168152.13	1	0.9	0.9	0.83	0.71	0.96	THAP9	chr4	protein_coding	THAP domain containing 9
ENSG00000230364.1	0	0.03	0	0	0.05	0.05	RPL4P3	chr1	processed_pseudogene	ribosomal protein L4 pseudogene 3
ENSG00000070985.13	0	0	0	0	0.01	0	TRPM5	chr11	protein_coding	transient receptor potential cation channel subfamily M member 5
ENSG00000125618.18	72.98	79.36	79.77	55.81	56.34	48.99	PAX8	chr2	protein_coding	paired box 8
ENSG00000255343.1	1.11	1.25	0.61	1.36	2.01	2.01	RP11-299M14.2	chr8	lncRNA	--
ENSG00000198162.12	1.52	1.63	1.5	1.55	1.54	1.95	MAN1A2	chr1	protein_coding	mannosidase alpha class 1A member 2
ENSG00000132005.9	2.01	2.4	2.26	2	2.27	2.27	RFX1	chr19	protein_coding	regulatory factor X1
ENSG00000267547.1	2.94	3.13	2.87	3.6	3.43	2.81	RP11-686D22.4	chr17	lncRNA	--
ENSG00000267291.1	0	0.26	0.06	0.06	0	0.12	MAP4K1-AS1	chr19	lncRNA	MAP4K1 antisense RNA 1
ENSG00000113361.13	4.92	4.9	4.74	5.91	6.27	6.19	CDH6	chr5	protein_coding	cadherin 6
ENSG00000069702.11	0.5	0.45	0.51	0.64	0.57	0.67	TGFBR3	chr1	protein_coding	transforming growth factor beta receptor 3
ENSG00000224577.3	0.51	0.59	0.29	0.43	0.46	0.54	LINC01117	chr2	lncRNA	long intergenic non-protein coding RNA 1117
ENSG00000152377.14	14.19	13.39	13.94	17.84	18.24	16.66	SPOCK1	chr5	protein_coding	SPARC (osteonectin), cwcv and kazal like domains proteoglycan 1
ENSG00000086159.13	0.08	0.08	0.02	0.07	0.06	0.02	AQP6	chr12	protein_coding	aquaporin 6
ENSG00000177951.17	7.9	8.07	8.39	9.12	9.84	11.1	BET1L	chr11	protein_coding	Bet1 golgi vesicular membrane trafficking protein like
ENSG00000285698.1	0.31	0.19	0.4	0.07	0.11	0.09	RP4-662B22.2	chr1	lncRNA	--
ENSG00000272034.1	0.77	0.73	0.71	0.67	0.66	4.98	SNORD14A	chr11	snoRNA	small nucleolar RNA, C/D box 14A
ENSG00000227407.1	0.07	0.06	0.18	0.17	0.17	0.11	AC008746.3	chr19	lncRNA	--
ENSG00000286347.1	0	0	0	0.02	0	0	RP11-790N8.1	chr2	lncRNA	--
ENSG00000273331.1	5.97	7.15	6.84	9.96	10.53	7.9	TM4SF19-DYNLT2B	chr3	protein_coding	TM4SF19-DYNLT2B readthrough (NMD candidate)
ENSG00000152193.8	5.4	5.47	6.19	4.46	4.11	4.31	OBI1	chr13	protein_coding	ORC ubiquitin ligase 1
ENSG00000233873.1	0.09	0	0	0	0	0.04	RPL7P44	chr13	processed_pseudogene	ribosomal protein L7 pseudogene 44
ENSG00000274422.1	0.12	0.1	0.13	0.1	0.19	0.06	LL22NC03-2H8.5	chr22	lncRNA	--
ENSG00000245937.8	1.36	1.35	1.29	1.72	1.65	1.71	LINC01184	chr5	lncRNA	long intergenic non-protein coding RNA 1184
ENSG00000251339.6	0	0	0	0.01	0	0	RP11-506N2.1	chr4	lncRNA	--
ENSG00000238061.2	0.04	0	0	0.09	0.16	0.06	RP4-635A23.4	chr1	processed_pseudogene	--
ENSG00000279670.1	0	0	0.02	0.04	0.11	0.04	RP11-70L8.5	chr9	TEC	--
ENSG00000286759.1	0	0	0	0	0	0.03	RP11-303E16.11	chr16	lncRNA	--
ENSG00000282164.3	0.03	0.04	0.05	0.17	0.28	0.2	PEG13	chr8	lncRNA	paternally expressed 13
ENSG00000286224.1	0.17	0	0	0	0	0	AP000471.4	chr21	protein_coding	--
ENSG00000230267.7	0.01	0	0	0	0	0	HERC2P4	chr16	transcribed_unprocessed_pseudogene	hect domain and RLD 2 pseudogene 4
ENSG00000276334.1	1.06	1.1	1.19	0.83	0.35	0.39	AL133243.1	chr2	lncRNA	--
ENSG00000105202.9	118.9	112.73	109.01	92.16	91.64	101.39	FBL	chr19	protein_coding	fibrillarin
ENSG00000260526.1	0.48	0.41	0.38	0.24	0.27	0.19	RP11-73K9.2	chr4	lncRNA	--
ENSG00000010322.16	3.06	2.98	2.88	4.36	4.37	4.08	NISCH	chr3	protein_coding	nischarin
ENSG00000286527.1	0.05	0.08	0.05	0.12	0.09	0.21	RP11-431H16.4	chr14	lncRNA	--
ENSG00000272942.1	0.09	0.09	0	0.04	0.2	0.08	CTA-246H3.12	chr22	lncRNA	--
ENSG00000167798.17	0	0	0	0	0	0.01	C3P1	chr19	transcribed_unprocessed_pseudogene	complement component 3 precursor pseudogene
ENSG00000162819.12	23.74	21.96	22.94	19.77	19.07	17.99	BROX	chr1	protein_coding	BRO1 domain and CAAX motif containing
ENSG00000154222.15	7.38	7.54	7.46	8.16	9.02	7.76	CC2D1B	chr1	protein_coding	coiled-coil and C2 domain containing 1B
ENSG00000126432.14	173.12	160.5	178.45	208.49	198.41	205.17	PRDX5	chr11	protein_coding	peroxiredoxin 5
ENSG00000127743.6	0	0	0	0.08	0	0.02	IL17B	chr5	protein_coding	interleukin 17B
ENSG00000156966.7	0.09	0.08	0.07	0.04	0.04	0.17	B3GNT7	chr2	protein_coding	UDP-GlcNAc:betaGal beta-1,3-N-acetylglucosaminyltransferase 7
ENSG00000234337.4	0	0.04	0	0	0.04	0.08	RP11-297L17.6	chr16	processed_pseudogene	--
ENSG00000153347.10	0.04	0.04	0.03	0.02	0	0	FAM81B	chr5	protein_coding	family with sequence similarity 81 member B
ENSG00000096872.17	0.87	0.93	0.98	0.96	0.89	0.92	IFT74	chr9	protein_coding	intraflagellar transport 74
ENSG00000274373.1	0.4	0.19	0.09	0.04	0	0.39	RP13-714J12.1	chr12	lncRNA	--
ENSG00000256167.1	0.02	0.02	0.02	0	0.04	0.04	ATF4P4	chr11	transcribed_processed_pseudogene	activating transcription factor 4 pseudogene 4
ENSG00000260823.1	2.45	2.16	1.74	1.31	2.93	1.5	RP11-249C24.10	chr16	lncRNA	--
ENSG00000274712.2	0.58	0.46	0.4	0.46	0.59	0.65	RP11-147L13.15	chr17	transcribed_unprocessed_pseudogene	--
ENSG00000162415.7	0.02	0.02	0	0	0	0.08	ZSWIM5	chr1	protein_coding	zinc finger SWIM-type containing 5
ENSG00000167757.14	0	0	0	0	0	0.32	KLK11	chr19	protein_coding	kallikrein related peptidase 11
ENSG00000132881.12	2.05	1.59	1.84	1.54	1.4	1.54	CPLANE2	chr1	protein_coding	ciliogenesis and planar polarity effector 2
ENSG00000016391.11	0.92	0.89	0.76	0.7	0.77	0.89	CHDH	chr3	protein_coding	choline dehydrogenase
ENSG00000258128.2	0	0.01	0	0	0	0	MKRN9P	chr12	transcribed_processed_pseudogene	makorin ring finger protein 9, pseudogene
ENSG00000227017.1	0	0	0	0	0.04	0	AC007036.6	chr7	lncRNA	--
ENSG00000198513.14	0.19	0.26	0.25	0.23	0.28	0.25	ATL1	chr14	protein_coding	atlastin GTPase 1
ENSG00000261456.6	0	0	0	0	0.01	0.03	TUBB8	chr10	protein_coding	tubulin beta 8 class VIII
ENSG00000213442.5	3.19	2.75	3.04	2.32	2.75	2.86	RPL18AP3	chr12	processed_pseudogene	ribosomal protein L18a pseudogene 3
ENSG00000201176.1	0	0	0	0	0.28	0	RNU6-853P	chr4	snRNA	RNA, U6 small nuclear 853, pseudogene
ENSG00000078699.22	2.95	3.07	3.4	3.1	3.09	2.92	CBFA2T2	chr20	protein_coding	CBFA2/RUNX1 partner transcriptional co-repressor 2
ENSG00000196826.7	0	0.01	0.01	0	0.01	0	CTD-2192J16.17	chr19	protein_coding	--
ENSG00000183535.9	0.01	0	0	0	0	0.01	COL18A1-AS1	chr21	lncRNA	COL18A1 antisense RNA 1
ENSG00000109424.4	0	0	0.04	0	0	0.07	UCP1	chr4	protein_coding	uncoupling protein 1
ENSG00000132781.20	2.3	2.35	2.48	2.46	2.23	2.16	MUTYH	chr1	protein_coding	mutY DNA glycosylase
ENSG00000273796.1	0.5	0.65	1.26	0.98	1.29	0.65	LL21NC02-21A1.1	chr21	lncRNA	--
ENSG00000255348.1	0.11	0.1	0	0	0.09	0	RP11-700F16.3	chr11	lncRNA	--
ENSG00000272430.1	0	0.06	0	0	0	0	LINC02637	chr10	lncRNA	long intergenic non-protein coding RNA 2637
ENSG00000169093.16	0.03	0.04	0	0.02	0.03	0.06	ASMTL	chrX	protein_coding	acetylserotonin O-methyltransferase like
ENSG00000224167.2	7.11	8.94	7.69	9.27	8.87	9.09	LINC01357	chr1	lncRNA	long intergenic non-protein coding RNA 1357
ENSG00000157350.13	5.59	6.12	5.82	7.01	6.81	6.38	ST3GAL2	chr16	protein_coding	ST3 beta-galactoside alpha-2,3-sialyltransferase 2
ENSG00000165905.18	0.1	0.1	0.13	0.09	0.08	1.73	LARGE2	chr11	protein_coding	LARGE xylosyl- and glucuronyltransferase 2
ENSG00000202360.1	0	0	0	0	0	0.17	RN7SKP249	chr8	misc_RNA	RN7SK pseudogene 249
ENSG00000108352.13	0.26	0.32	0.37	0.2	0.22	0.46	RAPGEFL1	chr17	protein_coding	Rap guanine nucleotide exchange factor like 1
ENSG00000166250.12	4.35	4.72	4.79	4.29	3.78	3.97	CLMP	chr11	protein_coding	CXADR like membrane protein
ENSG00000265752.3	0	0	0	0.01	0	0	RP11-403A21.1	chr18	lncRNA	--
ENSG00000230149.2	0.2	0.06	0.12	0.12	0.23	0.46	RP3-508I15.19	chr22	lncRNA	--
ENSG00000285693.1	0.3	0.13	0.27	0.19	0.23	0.19	RP11-475M20.2	chr11	lncRNA	--
ENSG00000260475.1	0	0.04	0.07	0	0.1	0.07	RP11-85A1.3	chr10	lncRNA	--
ENSG00000180263.14	3.89	4.05	3.75	3.51	3.08	2.63	FGD6	chr12	protein_coding	FYVE, RhoGEF and PH domain containing 6
ENSG00000165406.16	3.85	3.78	3.87	3.47	3.22	2.99	MARCHF8	chr10	protein_coding	membrane associated ring-CH-type finger 8
ENSG00000181472.5	25.73	27.08	25.92	15.81	14.7	13.63	ZBTB2	chr6	protein_coding	zinc finger and BTB domain containing 2
ENSG00000230427.1	0	0	0	0.03	0	0	ALG14-AS1	chr1	lncRNA	ALG14 antisense RNA 1
ENSG00000150201.15	0	0	0.04	0	0.04	0	FXYD4	chr10	protein_coding	FXYD domain containing ion transport regulator 4
ENSG00000158747.15	36.78	36.51	38.08	34.19	35.3	33.29	NBL1	chr1	protein_coding	NBL1, DAN family BMP antagonist
ENSG00000237713.1	0	0	0	0	0	0.04	AC006000.5	chr7	lncRNA	--
ENSG00000205784.4	0	0	0.02	0	0	0	ARRDC5	chr19	protein_coding	arrestin domain containing 5
ENSG00000277453.1	0.12	0.06	0.11	0	0	0	CTC-492K19.7	chr19	lncRNA	--
ENSG00000250645.1	0	0	0	0	0	0.07	CTD-2228K2.1	chr5	processed_pseudogene	--
ENSG00000238098.9	2.87	2.9	2.73	2.3	2.45	2.21	ABCA17P	chr16	transcribed_unitary_pseudogene	ATP binding cassette subfamily A member 17, pseudogene
ENSG00000204706.14	0.01	0	0.02	0.02	0	0.01	MAMDC2-AS1	chr9	lncRNA	MAMDC2 antisense RNA 1
ENSG00000186854.11	2.68	2.74	2.32	1.81	1.94	1.91	TRABD2A	chr2	protein_coding	TraB domain containing 2A
ENSG00000284633.1	0.02	0.04	0.04	0.03	0.03	0	RP3-333H23.10	chr22	lncRNA	--
ENSG00000260828.1	0	0	0	0.11	0.11	0.27	HMGB3P32	chr16	processed_pseudogene	high mobility group box 3 pseudogene 32
ENSG00000242411.2	0	0	0	0	0.05	0	CTD-2086L14.1	chr19	processed_pseudogene	--
ENSG00000146700.9	1.24	1.39	1.01	1.95	1.75	1.42	SSC4D	chr7	protein_coding	scavenger receptor cysteine rich family member with 4 domains
ENSG00000254959.6	0.48	0.3	0.32	0.31	0.21	0.3	INMT-MINDY4	chr7	protein_coding	INMT-MINDY4 readthrough (NMD candidate)
ENSG00000169696.16	1.82	1.91	2.09	1.79	1.86	1.62	ASPSCR1	chr17	protein_coding	ASPSCR1 tether for SLC2A4, UBX domain containing
ENSG00000286190.2	1.01	1.36	1.05	1.57	1.71	2.42	RP11-807C20.3	chr17	protein_coding	--
ENSG00000126091.21	0.1	0.07	0.09	0.11	0.15	0.11	ST3GAL3	chr1	protein_coding	ST3 beta-galactoside alpha-2,3-sialyltransferase 3
ENSG00000080493.18	2.95	2.61	2.89	1.53	1.69	1.82	SLC4A4	chr4	protein_coding	solute carrier family 4 member 4
ENSG00000110665.12	0.01	0	0.01	0	0	0	C11orf21	chr11	protein_coding	chromosome 11 open reading frame 21
ENSG00000139977.14	6.17	5.88	6.61	4.93	5.07	4.9	NAA30	chr14	protein_coding	N-alpha-acetyltransferase 30, NatC catalytic subunit
ENSG00000101161.8	39.53	40.98	40.89	48.15	49.24	48.43	PRPF6	chr20	protein_coding	pre-mRNA processing factor 6
ENSG00000254132.1	0	0	0	0	0	0.06	MTND6P3	chr5	processed_pseudogene	MT-ND6 pseudogene 3
ENSG00000161996.19	0.58	0.65	0.7	0.75	0.77	0.79	WDR90	chr16	protein_coding	WD repeat domain 90
ENSG00000261265.1	0	0	0.04	0.04	0.04	0.04	CTD-2515H24.4	chr15	lncRNA	--
ENSG00000174384.9	0.25	0.09	0.27	0.39	0.26	0.38	PMS2P6	chr7	unprocessed_pseudogene	PMS1 homolog 2, mismatch repair system component pseudogene 6
ENSG00000287077.1	0.12	0.12	0.09	0.02	0	0.04	RP11-322M19.5	chr10	lncRNA	--
ENSG00000067836.13	0.74	0.85	0.77	1.2	1.14	1.36	ROGDI	chr16	protein_coding	rogdi atypical leucine zipper
ENSG00000151012.13	6.26	6.11	6.25	4.28	4.06	4.1	SLC7A11	chr4	protein_coding	solute carrier family 7 member 11
ENSG00000110427.17	0.02	0.02	0.01	0.08	0.09	0.08	KIAA1549L	chr11	protein_coding	KIAA1549 like
ENSG00000239636.1	0.07	0.13	0.03	0.03	0.03	0.18	TFAP2E-AS1	chr1	lncRNA	TFAP2E antisense RNA 1
ENSG00000201643.1	0	0	0.48	0	0	0.45	SNORA14A	chr7	snoRNA	small nucleolar RNA, H/ACA box 14A
ENSG00000140265.13	3.03	3.15	3.28	3.3	3.22	3.08	ZSCAN29	chr15	protein_coding	zinc finger and SCAN domain containing 29
ENSG00000280145.3	0.05	0.04	0.06	0.05	0.06	0.04	CH507-154B10.1	chr21	lncRNA	--
ENSG00000157152.17	0.05	0.08	0.05	0.05	0.11	0.08	SYN2	chr3	protein_coding	synapsin II
ENSG00000198265.12	1.55	1.7	1.49	1.28	1.26	1.33	HELZ	chr17	protein_coding	helicase with zinc finger
ENSG00000284186.1	4.44	3.41	5.17	3.88	3.13	6.94	MIR3615	chr17	miRNA	microRNA 3615
ENSG00000104626.15	3.49	3.32	3.82	4.21	4.21	4.54	ERI1	chr8	protein_coding	exoribonuclease 1
ENSG00000274443.4	0	0.05	0	0	0	0	C8orf89	chr8	protein_coding	chromosome 8 open reading frame 89
ENSG00000143363.17	5.73	6.55	5.3	6.28	5.08	5.38	PRUNE1	chr1	protein_coding	prune exopolyphosphatase 1
ENSG00000254614.2	1.04	0.64	0.93	0.81	0.93	0.66	AP003068.23	chr11	lncRNA	--
ENSG00000100373.10	0.03	0	0	0.08	0.06	0.03	UPK3A	chr22	protein_coding	uroplakin 3A
ENSG00000235269.2	0.12	0.03	0.13	0.07	0.13	0.46	LINC02331	chr14	lncRNA	long intergenic non-protein coding RNA 2331
ENSG00000275764.1	2.04	1.77	1.81	1.4	1.15	1.61	RP11-582E3.6	chr12	lncRNA	--
ENSG00000104808.8	0.49	0.68	0.6	0.58	0.31	0.57	DHDH	chr19	protein_coding	dihydrodiol dehydrogenase
ENSG00000150636.17	0.13	0.12	0.08	0.05	0.11	0.07	CCDC102B	chr18	protein_coding	coiled-coil domain containing 102B
ENSG00000214190.2	0	0	0	0	0.05	0	RNF152P1	chr9	processed_pseudogene	ring finger protein 152 pseudogene 1
ENSG00000264920.2	0.51	0.48	0.67	0.55	0.51	0.49	SP2-DT	chr17	lncRNA	SP2 divergent transcript
ENSG00000176054.6	1.5	1.41	0.84	1.38	0.72	1.58	RPL23P2	chr21	processed_pseudogene	ribosomal protein L23 pseudogene 2
ENSG00000261692.1	0	0	0	0.07	0.07	0	RP1-168P16.1	chr16	lncRNA	--
ENSG00000203334.5	0	0	0	0	0.01	0	RP11-25I9.3	chr11	lncRNA	--
ENSG00000270482.1	0	0.05	0.11	0	0.1	0.05	RP11-131L12.2	chr12	lncRNA	--
ENSG00000266733.7	0.03	0.01	0.01	0	0.01	0.05	TBC1D29P	chr17	transcribed_unprocessed_pseudogene	TBC1 domain family member 29, pseudogene
ENSG00000242082.2	0	0	0	0	0	0.03	SLC5A4-AS1	chr22	lncRNA	SLC5A4 antisense RNA 1
ENSG00000105939.14	6.52	7.04	7.07	5	5.06	5.4	ZC3HAV1	chr7	protein_coding	zinc finger CCCH-type containing, antiviral 1
ENSG00000130768.15	3.69	4.77	4.59	2.74	2.88	2.76	SMPDL3B	chr1	protein_coding	sphingomyelin phosphodiesterase acid like 3B
ENSG00000242960.1	1.28	1.2	1.46	0.56	0.88	0.93	FTH1P23	chr3	processed_pseudogene	ferritin heavy chain 1 pseudogene 23
ENSG00000286061.1	0.23	0.35	0.13	0.12	0.36	0.32	RCAN3AS	chr1	lncRNA	RCAN3 antisense RNA
ENSG00000247137.9	0.37	0.29	0.36	0.25	0.42	0.42	RP11-727A23.5	chr11	lncRNA	--
ENSG00000107249.24	3.1	3.26	3.2	2.7	2.39	2.27	GLIS3	chr9	protein_coding	GLIS family zinc finger 3
ENSG00000214629.3	0	0.07	0	0	0.03	0	RPSAP6	chr10	processed_pseudogene	ribosomal protein SA pseudogene 6
ENSG00000134255.14	4.4	4.11	4.01	3.72	3.54	3.58	CEPT1	chr1	protein_coding	choline/ethanolamine phosphotransferase 1
ENSG00000102385.13	0.04	0.1	0.07	0.05	0.07	0.06	DRP2	chrX	protein_coding	dystrophin related protein 2
ENSG00000100138.15	69.53	69.01	73.78	73.05	68.81	68.39	SNU13	chr22	protein_coding	small nuclear ribonucleoprotein 13
ENSG00000213851.3	0	0	0	0	0	0.03	RP11-324J13.1	chr4	processed_pseudogene	--
ENSG00000250756.1	0.64	0	0	0	0	0	RP11-225B17.1	chr7	unprocessed_pseudogene	--
ENSG00000198125.13	0.11	0.12	0.12	0.03	0.03	0.04	MB	chr22	protein_coding	myoglobin
ENSG00000090266.13	15.43	15.97	16.42	18.68	17.6	18.86	NDUFB2	chr7	protein_coding	NADH:ubiquinone oxidoreductase subunit B2
ENSG00000262580.5	0.5	0.61	0.68	0.46	0.48	0.35	RP11-334C17.5	chr17	lncRNA	--
ENSG00000257329.1	0	0	0.09	0.77	0.42	0.42	RP11-290L1.5	chr12	lncRNA	--
ENSG00000204934.10	1.96	1.75	2.15	2.39	2.57	2.12	ATP6V0E2-AS1	chr7	lncRNA	ATP6V0E2 antisense RNA 1
ENSG00000167157.11	0.19	0.3	0.2	0.21	0.39	0.12	PRRX2	chr9	protein_coding	paired related homeobox 2
ENSG00000120913.23	2.34	2.33	2.19	2.01	1.87	1.78	PDLIM2	chr8	protein_coding	PDZ and LIM domain 2
ENSG00000136689.19	0.01	0.06	0.03	0.04	0.03	0.41	IL1RN	chr2	protein_coding	interleukin 1 receptor antagonist
ENSG00000185187.13	2.71	2.62	2.95	3.52	3.16	4.07	SIGIRR	chr11	protein_coding	single Ig and TIR domain containing
ENSG00000287733.1	2.57	2.1	1.74	2.97	2.38	1.49	RP11-134L10.2	chr7	lncRNA	--
ENSG00000100503.26	2.79	2.93	2.78	3.35	3.17	3.24	NIN	chr14	protein_coding	ninein
ENSG00000145916.19	2.46	2.86	2.83	3.38	3.05	3.33	RMND5B	chr5	protein_coding	required for meiotic nuclear division 5 homolog B
ENSG00000283064.1	0.09	0	0.02	0.06	0.04	0	RP1-221C16.8	chr6	lncRNA	--
ENSG00000283240.1	0.03	0	0	0	0	0	RP11-239A17.1	chr12	lncRNA	--
ENSG00000007314.12	0.1	0.13	0.12	0.06	0.13	0.1	SCN4A	chr17	protein_coding	sodium voltage-gated channel alpha subunit 4
ENSG00000161551.15	0.41	0.44	0.4	0.37	0.32	0.37	ZNF577	chr19	protein_coding	zinc finger protein 577
ENSG00000234618.1	0.91	0.89	0.94	0.93	0.68	1.26	RPSAP9	chr9	processed_pseudogene	ribosomal protein SA pseudogene 9
ENSG00000186280.7	0.88	0.64	0.94	0.72	0.78	0.8	KDM4D	chr11	protein_coding	lysine demethylase 4D
ENSG00000067606.17	4.09	4.83	5.03	4.24	4.39	4.02	PRKCZ	chr1	protein_coding	protein kinase C zeta
ENSG00000224870.7	12.36	11.58	11.75	10.48	9.91	10.69	MRPL20-AS1	chr1	lncRNA	MRPL20 antisense RNA 1
ENSG00000147044.23	5.52	5.46	5.69	5.19	5	4.79	CASK	chrX	protein_coding	calcium/calmodulin dependent serine protein kinase
ENSG00000266844.1	0	0	0	0	0	0.01	RP11-862L9.3	chr18	lncRNA	--
ENSG00000250492.1	0	0	0	0	0.01	0	INTS6P1	chr5	processed_pseudogene	integrator complex subunit 6 pseudogene 1
ENSG00000134153.10	52.39	52.59	50.61	45.79	48.27	45.94	EMC7	chr15	protein_coding	ER membrane protein complex subunit 7
ENSG00000099246.18	4.11	3.53	3.55	3.58	3.25	3.59	RAB18	chr10	protein_coding	RAB18, member RAS oncogene family
ENSG00000241889.1	0.38	0.18	0.35	0.33	0.33	0.45	RP11-435F17.3	chr3	processed_pseudogene	--
ENSG00000248656.3	0.01	0	0	0	0	0	RP11-255I10.2	chr4	lncRNA	--
ENSG00000154144.13	2.94	3.2	3.19	3.31	3.02	2.93	TBRG1	chr11	protein_coding	transforming growth factor beta regulator 1
ENSG00000153037.15	2.39	1.99	2.18	2.12	2.19	2.27	SRP19	chr5	protein_coding	signal recognition particle 19
ENSG00000267144.2	0	0.06	0.03	0	0	0.03	ZNF222-DT	chr19	lncRNA	ZNF222 divergent transcript
ENSG00000213386.3	0	0.04	0	0	0	0.04	RP11-779O18.2	chr5	processed_pseudogene	--
ENSG00000235449.2	0.18	0	0	0	0	0	RP11-480I12.2	chr1	processed_pseudogene	--
ENSG00000267191.2	0.04	0	0.02	0.03	0.03	0.03	ZNF45-AS1	chr19	lncRNA	ZNF45 antisense RNA 1
ENSG00000226082.2	0	0	0	0	0.06	0	RP11-24H1.1	chr3	processed_pseudogene	--
ENSG00000180573.10	42.81	39.96	41.38	32.69	28.78	28.6	H2AC6	chr6	protein_coding	H2A clustered histone 6
ENSG00000255571.9	0.04	0.08	0.05	0.03	0.05	0.07	MIR9-3HG	chr15	lncRNA	MIR9-3 host gene
ENSG00000262624.1	0.43	0.81	0.88	1.41	0.46	0.92	RP11-104H15.9	chr17	lncRNA	--
ENSG00000110237.5	2.15	2.25	2.1	2.58	2.53	2.25	ARHGEF17	chr11	protein_coding	Rho guanine nucleotide exchange factor 17
ENSG00000237166.2	0	0	0	0.01	0	0.01	LINC01792	chr2	lncRNA	long intergenic non-protein coding RNA 1792
ENSG00000091732.17	15.25	14.12	14.96	13.86	14.13	14.46	ZC3HC1	chr7	protein_coding	zinc finger C3HC-type containing 1
ENSG00000183814.16	3.67	3.6	3.57	3.32	3.1	3.23	LIN9	chr1	protein_coding	lin-9 DREAM MuvB core complex component
ENSG00000273291.5	0	0.02	0	0	0	0.05	RP11-136C24.3	chr3	protein_coding	--
ENSG00000273973.1	0.25	0.35	0.11	0	0.27	0.16	RP11-973D8.5	chr12	lncRNA	--
ENSG00000131374.14	1.71	1.69	1.72	1.95	1.83	2.42	TBC1D5	chr3	protein_coding	TBC1 domain family member 5
ENSG00000114315.4	11.23	9.81	9.06	8.79	8.14	8.25	HES1	chr3	protein_coding	hes family bHLH transcription factor 1
ENSG00000124614.16	1.25	1.76	1.77	2.12	1.61	1.92	RPS10	chr6	protein_coding	ribosomal protein S10
ENSG00000166377.20	0.39	0.45	0.44	0.25	0.32	0.43	ATP9B	chr18	protein_coding	ATPase phospholipid transporting 9B (putative)
ENSG00000259945.1	1.04	0.79	0.67	0.82	1.8	0.9	CTD-2012K14.3	chr16	lncRNA	--
ENSG00000171467.16	2.4	2.63	2.78	2.51	2.3	2.47	ZNF318	chr6	protein_coding	zinc finger protein 318
ENSG00000273018.7	0.48	0.53	0.46	0.67	0.64	0.75	FAM106A	chr17	lncRNA	family with sequence similarity 106 member A
ENSG00000130748.7	11.04	10.93	12.47	12.6	12.36	16.79	TMEM160	chr19	protein_coding	transmembrane protein 160
ENSG00000179476.8	1.02	1.15	1.05	1.71	1.05	1.27	C14orf28	chr14	protein_coding	chromosome 14 open reading frame 28
ENSG00000185055.11	0.26	0.24	0.39	0.4	0.38	0.4	EFCAB10	chr7	protein_coding	EF-hand calcium binding domain 10
ENSG00000181690.8	1.3	1.26	1.21	1.31	1	1.09	PLAG1	chr8	protein_coding	PLAG1 zinc finger
ENSG00000259430.2	0.52	0.54	0.58	0.69	0.71	0.45	CERS3-AS1	chr15	lncRNA	CERS3 antisense RNA 1
ENSG00000281026.1	0.09	0.14	0.06	0.13	0.19	0.15	N4BP2L2-IT2	chr13	lncRNA	N4BPL2 intronic transcript 2
ENSG00000176845.13	6.01	6.22	7.01	6.52	5.65	5.14	METRNL	chr17	protein_coding	meteorin like, glial cell differentiation regulator
ENSG00000167085.13	42.31	41.3	42.73	42.85	43.19	47.38	PHB	chr17	protein_coding	prohibitin
ENSG00000279294.1	0	0	0	0.04	0.03	0.01	RP11-274A11.3	chr16	TEC	--
ENSG00000274092.1	0	0	0	0.13	0	0.04	CTD-3203P2.3	chr16	lncRNA	--
ENSG00000101337.16	25.51	27.78	27.81	26.4	28.49	26.19	TM9SF4	chr20	protein_coding	transmembrane 9 superfamily member 4
ENSG00000104447.13	1.16	1.01	1.07	0.94	0.86	0.81	TRPS1	chr8	protein_coding	transcriptional repressor GATA binding 1
ENSG00000149489.9	1.72	1.1	1.63	1.43	0.99	1.04	ROM1	chr11	protein_coding	retinal outer segment membrane protein 1
ENSG00000204625.10	0.5	0.19	0.37	0.83	0.43	0.22	HCG9	chr6	lncRNA	HLA complex group 9
ENSG00000196668.4	0.12	0.09	0.02	0.28	0.14	0.15	LINC00173	chr12	lncRNA	long intergenic non-protein coding RNA 173
ENSG00000242085.1	0.3	0.09	0.36	0.61	0.68	0.77	RPS20P33	chr14	processed_pseudogene	ribosomal protein S20 pseudogene 33
ENSG00000142700.12	0.03	0	0.01	0.01	0	0	DMRTA2	chr1	protein_coding	DMRT like family A2
ENSG00000184719.12	1.87	2.11	2.03	1.73	1.55	1.9	RNLS	chr10	protein_coding	renalase, FAD dependent amine oxidase
ENSG00000218016.2	0	0	0.05	0	0.02	0	ZNF192P2	chr6	unprocessed_pseudogene	--
ENSG00000287738.1	0.05	0	0	0.02	0.03	0.02	RP11-527D7.3	chr1	lncRNA	--
ENSG00000184986.11	0.73	0.99	0.84	0.83	1.08	0.6	TMEM121	chr14	protein_coding	transmembrane protein 121
ENSG00000228118.3	0	0	0	0.07	0	0	MYL6P5	chr17	processed_pseudogene	MYL6 pseudogene 5
ENSG00000076641.4	2.94	2.83	2.78	2.92	2.67	2.53	PAG1	chr8	protein_coding	phosphoprotein membrane anchor with glycosphingolipid microdomains 1
ENSG00000271009.3	0.03	0.05	0.03	0.01	0.07	0.04	RP11-346C20.4	chr16	lncRNA	--
ENSG00000114270.18	8.08	8.1	8.14	19.63	20.62	17.35	COL7A1	chr3	protein_coding	collagen type VII alpha 1 chain
ENSG00000254740.2	0	0.07	0.07	0.03	0.03	0	RP11-334E6.3	chr11	lncRNA	--
ENSG00000229497.1	0	0.21	0	0.1	0	0.1	AC005189.6	chr7	processed_pseudogene	--
ENSG00000066468.24	0.29	0.35	0.26	0.32	0.24	0.32	FGFR2	chr10	protein_coding	fibroblast growth factor receptor 2
ENSG00000105607.13	4.3	4.06	3.9	2.69	2.65	3.43	GCDH	chr19	protein_coding	glutaryl-CoA dehydrogenase
ENSG00000263718.2	0.05	0	0.05	0.11	0.04	0.09	SEPTIN9-DT	chr17	lncRNA	SEPTIN9 divergent transcript
ENSG00000162227.8	1.76	2.03	2.14	2.84	2.98	3.45	TAF6L	chr11	protein_coding	TATA-box binding protein associated factor 6 like
ENSG00000158321.18	0	0.02	0.01	0.01	0.01	0.01	AUTS2	chr7	protein_coding	activator of transcription and developmental regulator AUTS2
ENSG00000152455.16	6.08	5.84	6.29	5.09	5.05	5	SUV39H2	chr10	protein_coding	suppressor of variegation 3-9 homolog 2
ENSG00000116141.17	0.02	0.01	0.03	0.01	0.01	0.05	MARK1	chr1	protein_coding	microtubule affinity regulating kinase 1
ENSG00000180773.15	1.88	1.87	1.85	1.84	1.61	1.83	SLC36A4	chr11	protein_coding	solute carrier family 36 member 4
ENSG00000245857.3	0.03	0.12	0.13	0.15	0.13	0.22	GS1-24F4.2	chr8	lncRNA	--
ENSG00000258199.1	0.26	0	0	0	0	0	RP11-977G19.5	chr12	lncRNA	--
ENSG00000148840.11	7.88	8.87	8.39	9.24	9.82	8.98	PPRC1	chr10	protein_coding	PPARG related coactivator 1
ENSG00000214796.8	0.53	0.54	0.48	1.17	1.38	1.17	TUBA5P	chr1	transcribed_unprocessed_pseudogene	tubulin alpha 5, pseudogene
ENSG00000132824.14	40.18	39.34	40.83	38.57	37.96	36.71	SERINC3	chr20	protein_coding	serine incorporator 3
ENSG00000270115.1	0	0.21	0.07	0.13	0.06	0.13	RP11-415J8.7	chr1	lncRNA	--
ENSG00000259332.3	4.36	4.07	4.62	2.28	2.09	2.92	ST20-MTHFS	chr15	protein_coding	ST20-MTHFS readthrough
ENSG00000120057.5	0	0	0.03	0	0	0	SFRP5	chr10	protein_coding	secreted frizzled related protein 5
ENSG00000255440.2	0	0.07	0.03	0	0.1	0.06	RP11-632K5.2	chr11	lncRNA	--
ENSG00000234117.2	0	0.04	0	0	0	0	RP11-259P20.1	chr6	lncRNA	--
ENSG00000272338.2	0.24	0.34	0.33	0.37	0.52	0.37	RP11-722E23.2	chr8	lncRNA	--
ENSG00000233297.4	0.32	0.55	0.48	0.44	0.68	0.28	RASA4DP	chr7	unprocessed_pseudogene	RAS p21 protein activator 4CD, pseudogene
ENSG00000231074.9	2.23	2.25	2.23	2.34	2.32	2.22	HCG18	chr6	lncRNA	HLA complex group 18
ENSG00000166762.19	0.22	0.19	0.29	0.33	0.27	0.22	CATSPER2	chr15	protein_coding	cation channel sperm associated 2
ENSG00000106125.14	0	0.01	0.01	0	0.02	0.02	MINDY4	chr7	protein_coding	MINDY lysine 48 deubiquitinase 4
ENSG00000213527.5	0	0	0.09	0	0	0	RP11-591L14.1	chr15	processed_pseudogene	--
ENSG00000156804.7	26.86	27.21	27.54	12.78	13.03	11.56	FBXO32	chr8	protein_coding	F-box protein 32
ENSG00000203565.3	0	0	0	0.05	0	0	RP13-259N13.2	chr10	lncRNA	--
ENSG00000118263.15	5.9	5.72	6.28	5.67	5.72	5.47	KLF7	chr2	protein_coding	Kruppel like factor 7
ENSG00000265194.1	0	0.01	0.03	0.02	0.01	0.01	RP11-70L8.4	chr9	lncRNA	--
ENSG00000126337.14	0	0	0.02	0	0	0	KRT36	chr17	protein_coding	keratin 36
ENSG00000162642.14	15.22	14.47	14.36	14.32	14.46	14.31	C1orf52	chr1	protein_coding	chromosome 1 open reading frame 52
ENSG00000230068.2	0	0	0.14	0	0.04	0	CDC42-IT1	chr1	lncRNA	CDC42 intronic transcript 1
ENSG00000072864.16	1.44	1.7	1.64	1.72	1.76	2.07	NDE1	chr16	protein_coding	nudE neurodevelopment protein 1
ENSG00000234432.4	0.21	0.26	0.24	0.22	0.16	0.11	RP11-1275H24.1	chr7	lncRNA	--
ENSG00000263266.2	5.52	3.61	4.73	4.41	5.37	5.06	RPS7P1	chr17	processed_pseudogene	ribosomal protein S7 pseudogene 1
ENSG00000257730.1	0.2	0	0	0	0	0	LSM6P2	chr12	processed_pseudogene	LSM6 homolog, U6 small nuclear RNA and mRNA degradation associated pseudogene 2
ENSG00000267422.1	0.49	0.53	0.63	0.17	0.19	0.08	CTD-2554C21.1	chr19	transcribed_processed_pseudogene	--
ENSG00000103942.13	3.87	3.82	3.81	5.01	4.98	4.58	HOMER2	chr15	protein_coding	homer scaffold protein 2
ENSG00000236991.6	0	0	0	0.03	0.05	0.03	EDRF1-AS1	chr10	lncRNA	EDRF1 antisense RNA 1
ENSG00000197561.7	0.03	0.13	0.19	0	0.03	0	ELANE	chr19	protein_coding	elastase, neutrophil expressed
ENSG00000124003.13	0.03	0	0	0	0	0	MOGAT1	chr2	protein_coding	monoacylglycerol O-acyltransferase 1
ENSG00000143147.15	1.2	1.18	1.34	1.23	1.33	1.28	GPR161	chr1	protein_coding	G protein-coupled receptor 161
ENSG00000167984.18	0	0	0	0	0.01	0	NLRC3	chr16	protein_coding	NLR family CARD domain containing 3
ENSG00000145692.15	0.01	0	0.02	0	0	0.01	BHMT	chr5	protein_coding	betaine--homocysteine S-methyltransferase
ENSG00000243746.1	0.03	0.02	0	0.04	0.02	0.09	EEF1A1P10	chr7	processed_pseudogene	eukaryotic translation elongation factor 1 alpha 1 pseudogene 10
ENSG00000142875.19	4.64	4.23	4.18	4.9	4.43	4.63	PRKACB	chr1	protein_coding	protein kinase cAMP-activated catalytic subunit beta
ENSG00000279366.1	0	0	0	0	0.1	0	RP11-380M21.3	chr18	TEC	--
ENSG00000284237.1	0.04	0.06	0.05	0.02	0.04	0.03	LINC02767	chr1	lncRNA	long intergenic non-protein coding RNA 2767
ENSG00000155324.10	6.77	6.42	6.46	4.36	3.7	4.21	GRAMD2B	chr5	protein_coding	GRAM domain containing 2B
ENSG00000165091.18	0	0	0	0	0	0.01	TMC1	chr9	protein_coding	transmembrane channel like 1
ENSG00000166823.5	0.92	1.07	1.06	0.79	0.69	0.48	MESP1	chr15	protein_coding	mesoderm posterior bHLH transcription factor 1
ENSG00000215817.7	0.13	0.15	0.12	0.09	0.07	0.12	ZC3H11B	chr1	protein_coding	zinc finger CCCH-type containing 11B
ENSG00000114030.13	10.62	11.17	11.07	10.37	10.37	10.01	KPNA1	chr3	protein_coding	karyopherin subunit alpha 1
ENSG00000096060.15	2.19	1.98	1.99	1.6	1.42	1.48	FKBP5	chr6	protein_coding	FKBP prolyl isomerase 5
ENSG00000273117.1	0.26	0.28	0.3	0.66	0.35	0.45	INSIG1-DT	chr7	lncRNA	INSIG1 divergent transcript
ENSG00000274244.1	0	0.11	0.05	0.1	0.05	0	RP11-697E22.3	chr17	lncRNA	--
ENSG00000176407.18	14.58	15.02	14.89	10.87	11.45	11.04	KCMF1	chr2	protein_coding	potassium channel modulatory factor 1
ENSG00000279042.1	0	0.01	0	0	0	0	RP11-805F19.3	chr18	TEC	--
ENSG00000204305.15	0.34	0.68	0.67	0.5	0.79	0.54	AGER	chr6	protein_coding	advanced glycosylation end-product specific receptor
ENSG00000287498.1	0	0.02	0.01	0	0	0	RP11-574O16.2	chr2	lncRNA	--
ENSG00000139718.11	2.16	2.06	2.11	2.31	2.54	2.47	SETD1B	chr12	protein_coding	SET domain containing 1B, histone lysine methyltransferase
ENSG00000254102.2	0	0.02	0	0	0	0	RP11-21C4.1	chr8	lncRNA	--
ENSG00000176754.13	0.05	0.15	0.11	0.02	0.02	0.09	LINC00303	chr1	lncRNA	long intergenic non-protein coding RNA 303
ENSG00000214331.8	0.21	0.35	0.35	0.42	0.35	0.4	PDPR2P	chr16	transcribed_unprocessed_pseudogene	pyruvate dehydrogenase phosphatase regulatory subunit 2, pseudogene
ENSG00000006062.18	5.93	6.31	6.36	4.99	5.54	4.85	MAP3K14	chr17	protein_coding	mitogen-activated protein kinase kinase kinase 14
ENSG00000288670.1	0.74	0.86	0.82	1.14	0.94	0.99	RP11-122G18.14	chr1	lncRNA	--
ENSG00000137411.19	0.01	0.02	0.04	0.05	0.04	0.07	VARS2	chr6	protein_coding	valyl-tRNA synthetase 2, mitochondrial
ENSG00000136451.9	14.23	13.87	14.23	9.44	9.11	8.86	VEZF1	chr17	protein_coding	vascular endothelial zinc finger 1
ENSG00000001497.18	5.02	5.25	5.43	5.24	5.18	5.44	LAS1L	chrX	protein_coding	LAS1 like ribosome biogenesis factor
ENSG00000173917.11	21.13	22.48	22.85	11.71	11.51	10.29	HOXB2	chr17	protein_coding	homeobox B2
ENSG00000162817.7	2.39	2.48	2.54	1.05	1.42	1.57	C1orf115	chr1	protein_coding	chromosome 1 open reading frame 115
ENSG00000013503.10	3.84	4.23	3.74	4.86	4.34	4.64	POLR3B	chr12	protein_coding	RNA polymerase III subunit B
ENSG00000114204.15	0	0	0	0.01	0.06	0	SERPINI2	chr3	protein_coding	serpin family I member 2
ENSG00000233029.3	0	0	0	0	0.03	0.01	RP11-439A17.9	chr1	lncRNA	--
ENSG00000246695.8	0.79	0.89	0.73	1.09	1.07	1.03	RASSF8-AS1	chr12	lncRNA	RASSF8 antisense RNA 1
ENSG00000119723.17	2.07	2.5	2.41	2.73	2.62	2.28	COQ6	chr14	protein_coding	coenzyme Q6, monooxygenase
ENSG00000150938.10	23.26	23.24	22.83	21.34	21.06	22.74	CRIM1	chr2	protein_coding	cysteine rich transmembrane BMP regulator 1
ENSG00000162687.19	0.01	0.06	0.01	0.06	0.07	0.08	KCNT2	chr1	protein_coding	potassium sodium-activated channel subfamily T member 2
ENSG00000250474.2	0	0	0.06	0.03	0.06	0.03	WBP1LP2	chr7	processed_pseudogene	WBP1L pseudogene 2
ENSG00000197892.13	1.06	1.06	1.04	0.96	1.19	1.49	KIF13B	chr8	protein_coding	kinesin family member 13B
ENSG00000187189.11	1.95	2.06	2.41	1.73	1.71	1.67	TSPYL4	chr6	protein_coding	TSPY like 4
ENSG00000253463.1	0	0	0	0	0.05	0.05	HMGB1P19	chr8	processed_pseudogene	high mobility group box 1 pseudogene 19
ENSG00000256789.1	0.17	0	0.08	0.15	0.29	0	RP11-697H9.2	chr11	lncRNA	--
ENSG00000131969.15	0.12	0.17	0.06	0.15	0.18	0.08	ABHD12B	chr14	protein_coding	abhydrolase domain containing 12B
ENSG00000215311.3	0	0	0	0	0.04	0	NPM1P12	chr7	processed_pseudogene	nucleophosmin 1 pseudogene 12
ENSG00000113088.6	0.04	0	0	0	0	0	GZMK	chr5	protein_coding	granzyme K
ENSG00000172955.17	0	0.01	0	0	0	0.01	ADH6	chr4	protein_coding	alcohol dehydrogenase 6 (class V)
ENSG00000188282.12	0.01	0.02	0.01	0	0	0	RUFY4	chr2	protein_coding	RUN and FYVE domain containing 4
ENSG00000278189.1	0	0	0	1.6	1.97	13.62	RNA5-8SN1	chr21	rRNA	RNA, 5.8S ribosomal N1
ENSG00000272690.6	0.12	0.14	0.09	0.2	0.11	0.07	LINC02018	chr3	lncRNA	long intergenic non-protein coding RNA 2018
ENSG00000167992.13	0.01	0.03	0	0.06	0.03	0.04	VWCE	chr11	protein_coding	von Willebrand factor C and EGF domains
ENSG00000130775.16	1.1	1.16	1.27	1.06	1.16	1.16	THEMIS2	chr1	protein_coding	thymocyte selection associated family member 2
ENSG00000173404.5	0	0	0	0	0	0.01	INSM1	chr20	protein_coding	INSM transcriptional repressor 1
ENSG00000117598.13	0.19	0.23	0.14	0.16	0.1	0.08	PLPPR5	chr1	protein_coding	phospholipid phosphatase related 5
ENSG00000224543.4	0.16	0.3	0.29	0	0.54	0.54	SNRPGP15	chr19	processed_pseudogene	small nuclear ribonucleoprotein polypeptide G pseudogene 15
ENSG00000162368.14	43.93	40.69	42.92	41.72	39.37	43.85	CMPK1	chr1	protein_coding	cytidine/uridine monophosphate kinase 1
ENSG00000081177.18	3.65	3.7	3.63	3.51	3.33	3.35	EXD2	chr14	protein_coding	exonuclease 3'-5' domain containing 2
ENSG00000255302.5	23.13	22.44	22.55	24.55	21.64	24.82	EID1	chr15	protein_coding	EP300 interacting inhibitor of differentiation 1
ENSG00000178896.9	12.38	13.79	14.08	14.26	15.61	12.75	EXOSC4	chr8	protein_coding	exosome component 4
ENSG00000274985.1	0.59	0.68	0.54	0.4	0.45	0.23	PTCHD3P1	chr10	unprocessed_pseudogene	patched domain containing 3 pseudogene 1
ENSG00000225411.3	0.01	0.01	0.02	0.05	0.02	0	RP11-764K9.1	chr9	lncRNA	--
ENSG00000101846.8	0.52	0.77	0.56	0.83	0.86	0.75	STS	chrX	protein_coding	steroid sulfatase
ENSG00000268894.7	0	0	0	0.03	0.02	0	PLCE1-AS1	chr10	lncRNA	PLCE1 antisense RNA 1
ENSG00000213920.9	0	0	0.03	0.06	0.06	0	MDP1	chr14	protein_coding	magnesium dependent phosphatase 1
ENSG00000180061.10	0	0	0	0	0	0.26	TMEM150B	chr19	protein_coding	transmembrane protein 150B
ENSG00000125851.10	0	0	0	0	0	0.01	PCSK2	chr20	protein_coding	proprotein convertase subtilisin/kexin type 2
ENSG00000232079.7	0.02	0	0	0	0	0.05	LINC01697	chr21	lncRNA	long intergenic non-protein coding RNA 1697
ENSG00000109670.16	1.68	1.42	1.59	1.36	1.23	1.41	FBXW7	chr4	protein_coding	F-box and WD repeat domain containing 7
ENSG00000197321.15	6.65	6.88	6.91	8.38	8.3	7.46	SVIL	chr10	protein_coding	supervillin
ENSG00000233406.5	0	0.11	0	0	0	0.1	RP11-296A18.5	chr1	processed_pseudogene	--
ENSG00000117592.9	148.25	142.15	145.25	174.57	174.76	172.07	PRDX6	chr1	protein_coding	peroxiredoxin 6
ENSG00000138271.6	0.78	0.38	0.64	0.22	0.21	0.5	GPR87	chr3	protein_coding	G protein-coupled receptor 87
ENSG00000157873.18	5.87	5.81	5.34	4.93	5.15	4.31	TNFRSF14	chr1	protein_coding	TNF receptor superfamily member 14
ENSG00000232679.2	0.15	0	0	0	0.02	0.02	LINC01705	chr1	lncRNA	long intergenic non-protein coding RNA 1705
ENSG00000275056.1	0.06	0.15	0.09	0.03	0.14	0.14	RP11-127I20.8	chr16	lncRNA	--
ENSG00000259319.1	0.16	0.1	0.13	0.2	0.18	0.16	RP11-293M10.6	chr14	lncRNA	--
ENSG00000135480.16	11.95	11.93	11.83	14.51	13.48	17.92	KRT7	chr12	protein_coding	keratin 7
ENSG00000282246.1	0.21	0.29	0.35	0.52	0.47	0.54	RP11-295P9.13	chr10	protein_coding	--
ENSG00000286262.1	0.15	0	0.04	0	0.04	0.04	RP1-112E20.1	chr21	lncRNA	--
ENSG00000236391.3	0	0	0.07	0	0	0	AC092573.2	chr2	transcribed_processed_pseudogene	--
ENSG00000127249.15	0	0	0.01	0.01	0.01	0.01	ATP13A4	chr3	protein_coding	ATPase 13A4
ENSG00000138772.13	27.62	26.63	27.52	33.01	30.4	33.02	ANXA3	chr4	protein_coding	annexin A3
ENSG00000262343.1	0.11	0.1	0.2	0	0	0.09	RP11-353N14.3	chr17	lncRNA	--
ENSG00000172548.15	25.03	27.51	26.12	37.77	38.47	33.61	NIPAL4	chr5	protein_coding	NIPA like domain containing 4
ENSG00000270149.5	0.13	0.25	0.14	0.03	0.06	0.13	RP11-544M22.13	chr1	protein_coding	--
ENSG00000287023.1	0.12	0.03	0	0	0.03	0.03	RP11-396D16.1	chr10	lncRNA	--
ENSG00000067798.16	1.68	1.81	1.67	1.6	1.42	1.46	NAV3	chr12	protein_coding	neuron navigator 3
ENSG00000205542.11	941.79	838.01	875.39	842.81	838.48	899.53	TMSB4X	chrX	protein_coding	thymosin beta 4 X-linked
ENSG00000248510.2	0	0	0	0.01	0	0	LINC02267	chr4	lncRNA	long intergenic non-protein coding RNA 2267
ENSG00000260494.1	0	0.05	0	0	0	0	AC002310.10	chr16	unprocessed_pseudogene	--
ENSG00000163171.8	33.04	34.62	33.32	16.38	14.17	12.87	CDC42EP3	chr2	protein_coding	CDC42 effector protein 3
ENSG00000021300.14	0	0	0.02	0	0	0.08	PLEKHB1	chr11	protein_coding	pleckstrin homology domain containing B1
ENSG00000111664.11	0.2	0.31	0.22	0.28	0.37	0.34	GNB3	chr12	protein_coding	G protein subunit beta 3
ENSG00000153060.8	0.02	0	0.02	0	0.02	0	TEKT5	chr16	protein_coding	tektin 5
ENSG00000182446.14	12.72	14.04	14.88	12.15	11.76	11.94	NPLOC4	chr17	protein_coding	NPL4 homolog, ubiquitin recognition factor
ENSG00000157168.20	5.93	6.05	5.56	2.45	2.4	2.2	NRG1	chr8	protein_coding	neuregulin 1
ENSG00000166619.15	8.28	8.89	8.64	10.25	10.22	9.91	BLCAP	chr20	protein_coding	BLCAP apoptosis inducing factor
ENSG00000205940.8	0	0.04	0.03	0.03	0.01	0.04	HSP90AB2P	chr4	transcribed_processed_pseudogene	heat shock protein 90 alpha family class B member 2, pseudogene
ENSG00000277883.1	0.59	0.85	0.58	0.88	1.03	0.58	NLRP3P1	chrX	unprocessed_pseudogene	NLR family pyrin domain containing 3 pseudogene 1
ENSG00000274840.4	0	0	0	0	0	0.09	RP11-320G10.1	chr3	lncRNA	--
ENSG00000081818.4	0.06	0	0	0.01	0.01	0.04	PCDHB4	chr5	protein_coding	protocadherin beta 4
ENSG00000213088.12	0	0	0.02	0	0	0	ACKR1	chr1	protein_coding	atypical chemokine receptor 1 (Duffy blood group)
ENSG00000180900.20	5.89	6.85	6.86	8.12	9.08	8.16	SCRIB	chr8	protein_coding	scribble planar cell polarity protein
ENSG00000204410.16	0.82	0.67	0.82	0.84	0.86	0.88	MSH5	chr6	protein_coding	mutS homolog 5
ENSG00000281344.1	0	0	0	0	0	0.01	HELLPAR	chr12	lncRNA	HELLP associated long non-coding RNA
ENSG00000126903.16	9.01	9.69	8.57	12.84	13.82	11.71	SLC10A3	chrX	protein_coding	solute carrier family 10 member 3
ENSG00000202392.1	0	0	0	0.1	0	0	RN7SKP292	chr4	misc_RNA	RN7SK pseudogene 292
ENSG00000167851.15	0.03	0.01	0	0	0	0.01	CD300A	chr17	protein_coding	CD300a molecule
ENSG00000114248.10	0.12	0.18	0.24	0.18	0.11	0.09	LRRC31	chr3	protein_coding	leucine rich repeat containing 31
ENSG00000117983.17	0.01	0	0	0	0	0	MUC5B	chr11	protein_coding	mucin 5B, oligomeric mucus/gel-forming
ENSG00000179295.18	18.27	18.54	19.04	21.72	22.37	23.03	PTPN11	chr12	protein_coding	protein tyrosine phosphatase non-receptor type 11
ENSG00000286695.1	0.59	0.24	0.32	0.28	0.17	0.17	RP11-373E16.6	chr3	lncRNA	--
ENSG00000111786.9	67.48	66.27	69.36	67.85	66.37	66.52	SRSF9	chr12	protein_coding	serine and arginine rich splicing factor 9
ENSG00000286162.2	0.95	0.67	0.73	0.44	0.61	0.36	RP11-574F11.4	chr9	lncRNA	--
ENSG00000188536.13	0.04	0	0.04	0	0	0.04	HBA2	chr16	protein_coding	hemoglobin subunit alpha 2
ENSG00000167393.18	0.02	0.03	0.02	0.02	0.02	0.02	PPP2R3B	chrX	protein_coding	protein phosphatase 2 regulatory subunit B''beta
ENSG00000102978.13	33.54	32.65	33.58	30.43	30.29	31.59	POLR2C	chr16	protein_coding	RNA polymerase II subunit C
ENSG00000116698.21	7.24	7.61	7.78	6.29	6.18	5.42	SMG7	chr1	protein_coding	SMG7 nonsense mediated mRNA decay factor
ENSG00000157881.16	2.55	2.59	2.78	2.24	2.19	2.57	PANK4	chr1	protein_coding	pantothenate kinase 4 (inactive)
ENSG00000259414.1	0.19	0.14	0	0.04	0	0.08	HERC2P7	chr15	unprocessed_pseudogene	hect domain and RLD 2 pseudogene 7
ENSG00000174837.15	0.03	0	0.03	0	0	0.02	ADGRE1	chr19	protein_coding	adhesion G protein-coupled receptor E1
ENSG00000186204.15	0	0	0	0.01	0	0.09	CYP4F12	chr19	protein_coding	cytochrome P450 family 4 subfamily F member 12
ENSG00000279172.1	0.32	0.3	0.07	0.07	0.07	0.14	CTB-52I2.7	chr19	TEC	--
ENSG00000275005.1	0	0.06	0	0	0	0	RP11-234G16.5	chr10	lncRNA	--
ENSG00000068137.15	2.73	2.97	2.88	2.4	2.6	2.68	PLEKHH3	chr17	protein_coding	pleckstrin homology, MyTH4 and FERM domain containing H3
ENSG00000142330.20	1.63	2.02	1.9	1.86	1.76	1.8	CAPN10	chr2	protein_coding	calpain 10
ENSG00000270765.7	0.01	0.02	0.02	0.01	0.01	0.02	GAS2L2	chr17	protein_coding	growth arrest specific 2 like 2
ENSG00000287626.1	0.03	0	0	0	0	0.02	RP1-147M19.2	chr6	lncRNA	--
ENSG00000174106.3	4.35	4.14	4.03	3.77	4.05	4.08	LEMD3	chr12	protein_coding	LEM domain containing 3
ENSG00000213402.3	0	0.33	0.14	0.14	0.07	0.77	PTPRCAP	chr11	protein_coding	protein tyrosine phosphatase receptor type C associated protein
ENSG00000224525.2	0	0.04	0	0	0	0	RP11-561I11.3	chr1	lncRNA	--
ENSG00000203804.5	0.05	0.02	0	0	0.05	0	ADAMTSL4-AS1	chr1	lncRNA	ADAMTSL4 antisense RNA 1
ENSG00000173621.9	0	0.01	0.02	0	0	0.15	LRFN4	chr11	protein_coding	leucine rich repeat and fibronectin type III domain containing 4
ENSG00000285840.2	0.02	0	0	0	0.02	0	RP11-550P23.6	chr13	lncRNA	--
ENSG00000125827.9	6.08	5.85	5.91	4.16	4.14	4.74	TMX4	chr20	protein_coding	thioredoxin related transmembrane protein 4
ENSG00000184441.4	1.46	1.45	1.58	1.28	1.3	1.44	AP001062.7	chr21	lncRNA	--
ENSG00000276250.1	0.25	0.23	0.08	0.07	0.57	0.07	CTD-2349P21.12	chr17	lncRNA	--
ENSG00000086065.14	35.13	32	32.39	31.62	31.06	31.61	CHMP5	chr9	protein_coding	charged multivesicular body protein 5
ENSG00000236664.1	0.14	0	0	0.12	0	0	AC011998.1	chr2	lncRNA	--
ENSG00000146755.11	0	0.05	0.03	0	0.01	0	TRIM50	chr7	protein_coding	tripartite motif containing 50
ENSG00000163637.13	2.39	2.37	2.53	3.38	3.44	2.95	PRICKLE2	chr3	protein_coding	prickle planar cell polarity protein 2
ENSG00000234500.1	0	0	0	0	0.08	0	GS1-124K5.10	chr7	unprocessed_pseudogene	--
ENSG00000070669.17	42.48	40.23	39.55	34.75	34.68	35.46	ASNS	chr7	protein_coding	asparagine synthetase (glutamine-hydrolyzing)
ENSG00000105246.6	37.77	37.96	37.78	49.98	49.96	42.31	EBI3	chr19	protein_coding	Epstein-Barr virus induced 3
ENSG00000237190.4	13.64	13.11	13.81	17.41	17.73	18.5	CDKN2AIPNL	chr5	protein_coding	CDKN2A interacting protein N-terminal like
ENSG00000288597.1	0.04	0.08	0.05	0.05	0.05	0.06	RP5-1055C14.9	chrX	lncRNA	--
ENSG00000262662.1	0.06	0.12	0	0.17	0.11	0.06	CTD-2561B21.3	chr17	lncRNA	--
ENSG00000235275.3	0	0	0	0.09	0	0	KRT18P16	chr5	processed_pseudogene	keratin 18 pseudogene 16
ENSG00000170734.12	3.12	3.12	3.18	2.71	2.74	2.95	POLH	chr6	protein_coding	DNA polymerase eta
ENSG00000164253.14	5.18	4.56	4.73	4.42	4.06	4.25	WDR41	chr5	protein_coding	WD repeat domain 41
ENSG00000182873.5	0.85	0.72	1	0.57	0.75	0.45	PRKCZ-AS1	chr1	lncRNA	PRKCZ antisense RNA 1
ENSG00000131153.9	19.3	18.71	19.02	17.47	17.5	17.89	GINS2	chr16	protein_coding	GINS complex subunit 2
ENSG00000183298.5	1.44	1.2	1.32	2.34	2.16	1.99	RPSAP19	chr1	processed_pseudogene	ribosomal protein SA pseudogene 19
ENSG00000162512.16	8.45	9.08	8.68	9.13	9.45	8.38	SDC3	chr1	protein_coding	syndecan 3
ENSG00000135924.17	17.26	15.59	16.87	11.99	12.01	12.55	DNAJB2	chr2	protein_coding	DnaJ heat shock protein family (Hsp40) member B2
ENSG00000183484.12	2	1.86	1.99	2.47	2.31	2.23	GPR132	chr14	protein_coding	G protein-coupled receptor 132
ENSG00000254893.6	0.19	0.48	0.29	0.22	0.05	0.38	RAP1BL	chr5	translated_processed_pseudogene	RAP1B like (pseudogene)
ENSG00000237341.1	0	0	0	0	0	0.06	SYP-AS1	chrX	lncRNA	SYP antisense RNA 1
ENSG00000253203.6	0	0.05	0.07	0	0.07	0.05	GUSBP3	chr5	transcribed_unprocessed_pseudogene	GUSB pseudogene 3
ENSG00000205111.8	0.07	0.03	0	0	0.06	0.09	CDKL4	chr2	protein_coding	cyclin dependent kinase like 4
ENSG00000154529.15	0.19	0.21	0.2	0.26	0.23	0.23	CNTNAP3B	chr9	protein_coding	contactin associated protein family member 3B
ENSG00000253395.1	0.24	0.23	0.15	0.36	0.56	0.42	KB-1460A1.1	chr8	lncRNA	--
ENSG00000157578.14	0.27	0.21	0.19	0.37	0.24	0.23	LCA5L	chr21	protein_coding	lebercilin LCA5 like
ENSG00000197153.5	0.25	0.12	0.15	0.61	0.42	1.23	H3C12	chr6	protein_coding	H3 clustered histone 12
ENSG00000188765.7	0	0.16	0	0.15	0.43	0.14	TMSB4XP2	chr2	unprocessed_pseudogene	TMSB4X pseudogene 2
ENSG00000224295.3	0	0	0	0	0.02	0	OLFM5P	chr11	unitary_pseudogene	olfactomedin family member 5, pseudogene
ENSG00000153487.13	3.39	3.4	3.74	3.56	3.72	3.51	ING1	chr13	protein_coding	inhibitor of growth family member 1
ENSG00000233144.1	0.44	1.4	1.04	0.92	1.43	0.68	RP11-537A6.9	chr10	lncRNA	--
ENSG00000226360.5	0.97	1.06	1.04	0.8	0.79	0.69	RPL10AP6	chr3	processed_pseudogene	ribosomal protein L10a pseudogene 6
ENSG00000201544.1	0	0	0	0	0.45	0	SNORA16B	chr1	snoRNA	small nucleolar RNA, H/ACA box 16B
ENSG00000204745.4	0.26	0.29	0.22	0.27	0.26	0.28	AC083899.3	chr2	unprocessed_pseudogene	--
ENSG00000143198.13	13.55	13.19	13.73	14.2	14.04	13.87	MGST3	chr1	protein_coding	microsomal glutathione S-transferase 3
ENSG00000223552.1	0	0	0	0	0	0.09	CCR5AS	chr3	lncRNA	CCR5 antisense RNA
ENSG00000187905.10	0.01	0.02	0	0	0.02	0	LRRC74B	chr22	protein_coding	leucine rich repeat containing 74B
ENSG00000096384.20	404.06	405.54	401.48	408.31	429.16	427.97	HSP90AB1	chr6	protein_coding	heat shock protein 90 alpha family class B member 1
ENSG00000058600.16	2.22	2.53	2.41	2.53	2.54	2.46	POLR3E	chr16	protein_coding	RNA polymerase III subunit E
ENSG00000130175.10	56.53	59.72	59.69	60.43	64.79	62.45	PRKCSH	chr19	protein_coding	protein kinase C substrate 80K-H
ENSG00000023734.11	110.26	104.17	108.63	99.75	100.18	104.52	STRAP	chr12	protein_coding	serine/threonine kinase receptor associated protein
ENSG00000166908.18	15.92	17.21	17.47	15.51	15.94	14.66	PIP4K2C	chr12	protein_coding	phosphatidylinositol-5-phosphate 4-kinase type 2 gamma
ENSG00000112697.17	29.1	27.76	29.04	30.05	29.33	30.49	TMEM30A	chr6	protein_coding	transmembrane protein 30A
ENSG00000189077.11	7.65	8.05	7.96	9.13	8.87	9.67	TMEM120A	chr7	protein_coding	transmembrane protein 120A
ENSG00000213347.10	2.19	2.51	2.25	3.76	3.46	3.15	MXD3	chr5	protein_coding	MAX dimerization protein 3
ENSG00000228485.1	0	0.33	0	0.08	0.3	0.08	GRK5-IT1	chr10	lncRNA	GRK5 intronic transcript 1
ENSG00000280374.1	2.64	3.01	1.44	1.62	1.32	1.28	RP11-337N6.3	chr2	lncRNA	--
ENSG00000160284.15	5.2	5.8	5.95	6.96	7.17	7.26	SPATC1L	chr21	protein_coding	spermatogenesis and centriole associated 1 like
ENSG00000074935.14	3.82	3.91	3.8	2.41	1.95	2.08	TUBE1	chr6	protein_coding	tubulin epsilon 1
ENSG00000101577.10	3.55	3.51	3.13	3.34	3.2	3.91	LPIN2	chr18	protein_coding	lipin 2
ENSG00000224342.1	0	0.12	0	0	0.05	0	AC007879.1	chr2	lncRNA	--
ENSG00000198467.16	0.01	0.04	0.02	0.05	0.03	3.41	TPM2	chr9	protein_coding	tropomyosin 2
ENSG00000163513.19	3.37	3.27	3.58	6.16	5.8	7.19	TGFBR2	chr3	protein_coding	transforming growth factor beta receptor 2
ENSG00000109917.11	6.68	6.39	6.7	5.7	5.52	5.74	ZPR1	chr11	protein_coding	ZPR1 zinc finger
ENSG00000092330.18	13.59	14.18	13.99	15.6	15.53	15.65	TINF2	chr14	protein_coding	TERF1 interacting nuclear factor 2
ENSG00000198598.7	0.18	0.2	0.13	0.46	0.33	0.49	MMP17	chr12	protein_coding	matrix metallopeptidase 17
ENSG00000270806.2	0.03	0.03	0	0	0.03	0	C17orf50	chr17	protein_coding	chromosome 17 open reading frame 50
ENSG00000139437.18	1.68	2.15	2.07	1.61	1.79	1.49	TCHP	chr12	protein_coding	trichoplein keratin filament binding
ENSG00000105289.15	0.49	0.66	0.72	0.29	0.4	0.66	TJP3	chr19	protein_coding	tight junction protein 3
ENSG00000284052.1	0.24	0.19	0.21	0.26	0.26	0.21	RP11-284E5.1	chr2	lncRNA	--
ENSG00000163331.12	0	0	0	0	0.02	0	DAPL1	chr2	protein_coding	death associated protein like 1
ENSG00000257596.1	0.33	0.27	0.22	0.29	0.25	0.16	SCAT2	chr12	lncRNA	S-phase cancer associated transcript 2
ENSG00000262902.1	0.11	0.11	0	0.29	0.39	0.05	MTCO1P40	chr17	processed_pseudogene	MT-CO1 pseudogene 40
ENSG00000246016.2	0	0.07	0	0	0.06	0.13	LINC01513	chr5	lncRNA	long intergenic non-protein coding RNA 1513
ENSG00000185627.18	34.09	32.72	33.13	31.22	30.74	33.72	PSMD13	chr11	protein_coding	proteasome 26S subunit, non-ATPase 13
ENSG00000130449.6	1.95	2.27	2.24	1.96	2.22	2.16	ZSWIM6	chr5	protein_coding	zinc finger SWIM-type containing 6
ENSG00000160207.9	2.81	2.51	2.48	2.84	2.61	2.41	HSF2BP	chr21	protein_coding	heat shock transcription factor 2 binding protein
ENSG00000229647.2	0.64	0.58	0.45	0.57	0.43	0.43	MYOSLID	chr2	lncRNA	myocardin-induced smooth muscle lncRNA, inducer of differentiation
ENSG00000163606.11	0.13	0.04	0.12	0.03	0.02	0.03	CD200R1	chr3	protein_coding	CD200 receptor 1
ENSG00000151208.17	3.39	3.75	3.62	3.33	3.43	3.37	DLG5	chr10	protein_coding	discs large MAGUK scaffold protein 5
ENSG00000135439.12	0.05	0.09	0.08	0.08	0.07	0.11	AGAP2	chr12	protein_coding	ArfGAP with GTPase domain, ankyrin repeat and PH domain 2
ENSG00000224066.1	0.18	0.27	0.17	0.2	0.31	0.27	RP4-622L5.7	chr1	lncRNA	--
ENSG00000128849.11	3.35	3.13	2.97	3.42	3.22	3.18	CGNL1	chr15	protein_coding	cingulin like 1
ENSG00000165182.12	0.13	0.11	0.03	0.13	0.07	0.15	CXorf58	chrX	protein_coding	chromosome X open reading frame 58
ENSG00000235863.4	0	0	0	0.01	0.01	0.1	B3GALT4	chr6	protein_coding	beta-1,3-galactosyltransferase 4
ENSG00000103978.16	8.3	7.97	8.32	5.71	5.09	5.1	TMEM87A	chr15	protein_coding	transmembrane protein 87A
ENSG00000237126.8	0.01	0.02	0.02	0	0.01	0.01	AC073254.1	chr2	lncRNA	--
ENSG00000245281.8	0.15	0.2	0.28	0.39	0.24	0.16	CTD-2547L16.1	chr8	lncRNA	--
ENSG00000107719.9	0	0.04	0	0.02	0.02	0.01	PALD1	chr10	protein_coding	phosphatase domain containing paladin 1
ENSG00000165632.8	3.22	2.81	2.52	2.26	2.06	2.17	TAF3	chr10	protein_coding	TATA-box binding protein associated factor 3
ENSG00000135842.17	14.15	14.69	15.28	10.8	10.46	9.74	NIBAN1	chr1	protein_coding	niban apoptosis regulator 1
ENSG00000240739.1	0	0	0	0	0	0.1	RP11-69M1.1	chr12	unprocessed_pseudogene	--
ENSG00000268205.1	10.54	11.64	10.7	10.69	10.68	10.71	CTC-444N24.11	chr19	lncRNA	--
ENSG00000136160.17	0.02	0.02	0.01	0.01	0	0.04	EDNRB	chr13	protein_coding	endothelin receptor type B
ENSG00000137171.15	2.57	2.74	2.77	3.02	2.89	3.27	KLC4	chr6	protein_coding	kinesin light chain 4
ENSG00000259046.1	0	0	0	0	0	0.12	RRAGAP1	chr14	processed_pseudogene	Ras related GTP binding A pseudogene 1
ENSG00000163349.22	3.94	4.1	4.36	3.63	3.47	3.46	HIPK1	chr1	protein_coding	homeodomain interacting protein kinase 1
ENSG00000100206.10	0.16	0.07	0.2	0.06	0.11	0.11	DMC1	chr22	protein_coding	DNA meiotic recombinase 1
ENSG00000269473.1	0.23	0.23	0.32	0.52	0.53	0.59	ZNF132-DT	chr19	lncRNA	ZNF132 divergent transcript
ENSG00000251615.3	0.05	0.06	0.12	0.15	0.19	0.1	RP11-774O3.3	chr4	lncRNA	--
ENSG00000125650.4	0.13	0.19	0.39	0.33	0.23	0.49	PSPN	chr19	protein_coding	persephin
ENSG00000102890.16	0.23	0.26	0.42	0.8	0.59	0.97	ELMO3	chr16	protein_coding	engulfment and cell motility 3
ENSG00000215326.3	0	0	0	0	0	0.05	GPX1P2	chr21	processed_pseudogene	glutathione peroxidase pseudogene 2
ENSG00000142794.19	0.45	0.53	0.5	0.58	0.51	0.44	NBPF3	chr1	protein_coding	NBPF member 3
ENSG00000167840.13	6.93	8.13	7.01	5.05	4.93	5.29	ZNF232	chr17	protein_coding	zinc finger protein 232
ENSG00000165046.13	2.98	2.86	2.91	3.76	3.28	3.11	LETM2	chr8	protein_coding	leucine zipper and EF-hand containing transmembrane protein 2
ENSG00000205085.13	0.14	0.13	0.18	0.42	0.45	0.4	FAM71F2	chr7	protein_coding	family with sequence similarity 71 member F2
ENSG00000263809.1	149.6	136.63	143.75	122.05	118.57	135.29	RP11-849F2.7	chr17	protein_coding	--
ENSG00000154309.9	1.13	1.21	1.27	0.99	0.96	1	DISP1	chr1	protein_coding	dispatched RND transporter family member 1
ENSG00000064835.12	0	0	0	0	0	0.04	POU1F1	chr3	protein_coding	POU class 1 homeobox 1
ENSG00000213560.4	0	0	0	0.17	0	0	RP11-386I14.3	chr1	processed_pseudogene	--
ENSG00000100629.17	0.44	0.55	0.58	0.5	0.47	0.63	CEP128	chr14	protein_coding	centrosomal protein 128
ENSG00000286219.1	0.24	0.26	0.27	0.16	0.19	0.2	NOTCH2NLC	chr1	protein_coding	notch 2 N-terminal like C
ENSG00000104517.13	4.73	4.8	4.55	3.29	3.08	3.25	UBR5	chr8	protein_coding	ubiquitin protein ligase E3 component n-recognin 5
ENSG00000155926.14	0	0	0	0	0	0.01	SLA	chr8	protein_coding	Src like adaptor
ENSG00000265808.4	9.94	9.11	10.07	9.17	9.16	9.83	SEC22B	chr1	protein_coding	SEC22 homolog B, vesicle trafficking protein
ENSG00000159239.13	0.07	0.05	0.05	0.07	0.06	0.04	RP11-523H20.5	chr2	protein_coding	--
ENSG00000136167.15	0.95	0.83	0.77	0.62	0.76	2.11	LCP1	chr13	protein_coding	lymphocyte cytosolic protein 1
ENSG00000227077.3	0.17	0.16	0	0.15	0.43	0.43	AC107983.4	chr17	processed_pseudogene	--
ENSG00000070214.16	5.75	5.37	5.49	4.71	5.18	5.35	SLC44A1	chr9	protein_coding	solute carrier family 44 member 1
ENSG00000277918.1	0.21	0	0	0.37	0	65.57	RNVU1-28	chr1	snRNA	RNA, variant U1 small nuclear 28
ENSG00000002933.9	0	0	0.01	0	0	0.29	TMEM176A	chr7	protein_coding	transmembrane protein 176A
ENSG00000172403.11	0.03	0.06	0.05	0.04	0.07	0.09	SYNPO2	chr4	protein_coding	synaptopodin 2
ENSG00000066933.16	0.75	0.77	0.69	0.75	0.66	0.64	MYO9A	chr15	protein_coding	myosin IXA
ENSG00000229337.2	0.12	0.16	0.1	0.01	0.06	0.06	AC079305.8	chr2	lncRNA	--
ENSG00000089486.17	10.76	10.82	10.98	11.69	11.47	11.24	CDIP1	chr16	protein_coding	cell death inducing p53 target 1
ENSG00000272989.1	0.2	0.15	0.07	0.21	0.16	0.21	LINC02012	chr3	lncRNA	long intergenic non-protein coding RNA 2012
ENSG00000266744.1	0	0	0	0	0	0.06	RP11-131K5.1	chr17	lncRNA	--
ENSG00000170542.6	0	0	0.02	0.01	0.01	0.47	SERPINB9	chr6	protein_coding	serpin family B member 9
ENSG00000135077.9	0.11	0.09	0.07	0.04	0.08	0.07	HAVCR2	chr5	protein_coding	hepatitis A virus cellular receptor 2
ENSG00000272645.3	1.41	2.05	1.88	2.72	2.24	2.11	GTF2IP20	chr1	transcribed_unprocessed_pseudogene	general transcription factor IIi pseudogene 20
ENSG00000251639.2	0.12	0	0	0	0	0	RP11-20I20.1	chr4	processed_pseudogene	--
ENSG00000207336.1	0	0	0	0.29	0	0	RNU6-658P	chr5	snRNA	RNA, U6 small nuclear 658, pseudogene
ENSG00000131873.7	3.63	3.28	3.22	3.37	3.36	3.23	CHSY1	chr15	protein_coding	chondroitin sulfate synthase 1
ENSG00000184611.12	0.01	0.01	0	0	0	0.04	KCNH7	chr2	protein_coding	potassium voltage-gated channel subfamily H member 7
ENSG00000169139.12	13.04	13.23	13.22	11.41	9.78	11.16	UBE2V2	chr8	protein_coding	ubiquitin conjugating enzyme E2 V2
ENSG00000139656.7	0	0.03	0.03	0	0	0	SMIM2	chr13	protein_coding	small integral membrane protein 2
ENSG00000171759.10	0	0	0.01	0	0	0.09	PAH	chr12	protein_coding	phenylalanine hydroxylase
ENSG00000185842.16	1.12	1.11	1.23	0.85	0.81	0.93	DNAH14	chr1	protein_coding	dynein axonemal heavy chain 14
ENSG00000272498.1	0	0.18	0	0	0	0.16	RP11-415F23.3	chr3	lncRNA	--
ENSG00000166704.12	1.45	1.51	1.69	1.74	1.54	1.32	ZNF606	chr19	protein_coding	zinc finger protein 606
ENSG00000196990.9	0.01	0	0	0	0	0	FAM163B	chr9	protein_coding	family with sequence similarity 163 member B
ENSG00000130703.17	3.6	3.74	3.44	3.72	3.92	3.45	OSBPL2	chr20	protein_coding	oxysterol binding protein like 2
ENSG00000287259.1	0	0	0.02	0	0	0	RP11-450B15.1	chr1	lncRNA	--
ENSG00000160447.7	5.57	6.15	6.6	6.81	7.75	6.6	PKN3	chr9	protein_coding	protein kinase N3
ENSG00000099849.15	6.85	7.57	7.05	10.54	9.91	12.21	RASSF7	chr11	protein_coding	Ras association domain family member 7
ENSG00000287724.1	0.21	0.28	0.23	0.3	0.29	0.11	RP11-67L3.7	chr1	lncRNA	--
ENSG00000156261.13	85.14	77.29	77.62	64.75	66.16	70.03	CCT8	chr21	protein_coding	chaperonin containing TCP1 subunit 8
ENSG00000259865.1	6.98	6.3	6.3	6.55	7.44	8.46	RP11-488L18.10	chr1	lncRNA	--
ENSG00000276953.1	0.17	0	0.08	0	0.07	0.3	TRBV12-4	chr7	TR_V_gene	T cell receptor beta variable 12-4
ENSG00000134001.15	39.39	38.25	37.87	37.1	37.22	37.5	EIF2S1	chr14	protein_coding	eukaryotic translation initiation factor 2 subunit alpha
ENSG00000268518.1	0	0	0.1	0	0	0.05	CTD-2545M3.8	chr19	lncRNA	--
ENSG00000198208.12	0.54	0.5	0.53	0.75	0.77	0.75	RPS6KL1	chr14	protein_coding	ribosomal protein S6 kinase like 1
ENSG00000172345.14	0.17	0.16	0.21	0.19	0.16	0.2	STARD5	chr15	protein_coding	StAR related lipid transfer domain containing 5
ENSG00000141485.17	0	0	0.02	0.01	0	0.14	SLC13A5	chr17	protein_coding	solute carrier family 13 member 5
ENSG00000229015.2	0	0.08	0.24	0	0	0	RP11-265D19.6	chrX	transcribed_unprocessed_pseudogene	--
ENSG00000122729.19	12.73	13.88	13.36	21.54	22.37	20.19	ACO1	chr9	protein_coding	aconitase 1
ENSG00000109576.14	3.53	3.74	3.65	4.8	3.76	3.86	AADAT	chr4	protein_coding	aminoadipate aminotransferase
ENSG00000204568.12	56.86	56.53	60.51	50.24	47.51	46.2	MRPS18B	chr6	protein_coding	mitochondrial ribosomal protein S18B
ENSG00000278829.1	0	0.08	0	0	0.11	0	RP11-358B23.7	chr17	lncRNA	--
ENSG00000007341.19	2.66	2.6	2.6	2.3	2.22	2.02	ST7L	chr1	protein_coding	suppression of tumorigenicity 7 like
ENSG00000248323.7	0.92	0.9	0.9	0.64	0.66	0.52	LUCAT1	chr5	lncRNA	lung cancer associated transcript 1
ENSG00000257557.2	0.3	0.37	0.34	0.3	0.43	0.3	PPP1R12A-AS1	chr12	lncRNA	PPP1R12A antisense RNA 1
ENSG00000271707.1	0.13	0	0.04	0	0.15	0.07	ATP1B3P1	chr2	processed_pseudogene	ATPase Na+/K+ transporting subunit beta 3 pseudogene 1
ENSG00000235790.7	0.16	0.06	0.13	0.14	0.12	0.12	PEF1-AS1	chr1	lncRNA	PEF1 and COL16A1 antisense RNA 1
ENSG00000150681.10	0	0	0.01	0.05	0.01	0.06	RGS18	chr1	protein_coding	regulator of G protein signaling 18
ENSG00000085231.14	25.63	23.41	23.96	19.99	18.99	20.5	AK6	chr5	protein_coding	adenylate kinase 6
ENSG00000125245.14	0.02	0	0	0.03	0	0	GPR18	chr13	protein_coding	G protein-coupled receptor 18
ENSG00000288089.1	0	0	0	0.05	0	0	RP11-342D6.1	chr2	lncRNA	--
ENSG00000188599.17	4.44	4.18	4.32	4.72	5.02	4.35	NPIPP1	chr16	transcribed_unprocessed_pseudogene	nuclear pore complex interacting protein pseudogene 1
ENSG00000210176.1	10.68	15.3	20.5	28.46	20.14	49.47	MT-TH	chrM	Mt_tRNA	mitochondrially encoded tRNA-His (CAU/C)
ENSG00000160345.13	5.38	5.29	4.26	3.79	4.39	3.82	C9orf116	chr9	protein_coding	chromosome 9 open reading frame 116
ENSG00000259648.1	0	0.02	0.08	0.04	0.12	0.09	RP11-643G16.4	chr14	transcribed_processed_pseudogene	--
ENSG00000137955.16	15.31	15.08	15.47	11.95	10.62	10.67	RABGGTB	chr1	protein_coding	Rab geranylgeranyltransferase subunit beta
ENSG00000153574.9	17.15	15.87	14.72	10.31	9.11	11.43	RPIA	chr2	protein_coding	ribose 5-phosphate isomerase A
ENSG00000278621.1	0.2	0.19	0.31	0.17	0.23	0.17	THBS1-AS1	chr15	lncRNA	THBS1 antisense RNA 1
ENSG00000224635.2	0.15	0.14	0.15	0.07	0.19	0.21	RP4-564F22.5	chr20	lncRNA	--
ENSG00000100124.15	5.08	5.32	5.32	6.14	6.79	6.15	ANKRD54	chr22	protein_coding	ankyrin repeat domain 54
ENSG00000111405.9	0.09	0.05	0.08	0.07	0.02	0.03	ENDOU	chr12	protein_coding	endonuclease, poly(U) specific
ENSG00000250116.2	0.02	0.04	0	0	0	0.02	RHOQ-AS1	chr2	lncRNA	RHOQ antisense RNA 1
ENSG00000227379.2	0	0.07	0	0	0.31	0	PPIAP2	chr20	processed_pseudogene	peptidylprolyl isomerase A pseudogene 2
ENSG00000173039.19	12.62	13.4	13.37	13.95	13.9	13.33	RELA	chr11	protein_coding	RELA proto-oncogene, NF-kB subunit
ENSG00000268027.5	0	0	0	0	0	0.02	AC006129.2	chr19	lncRNA	--
ENSG00000249592.6	0.37	0.64	0.65	0.76	0.8	0.89	RP11-440L14.1	chr4	lncRNA	--
ENSG00000012171.20	1.37	1.73	2.1	1.62	1.77	1.48	SEMA3B	chr3	protein_coding	semaphorin 3B
ENSG00000062194.16	14.94	14.81	14.86	11.23	10.39	10.58	GPBP1	chr5	protein_coding	GC-rich promoter binding protein 1
ENSG00000251372.6	0.01	0	0	0	0	0	LINC00499	chr4	lncRNA	long intergenic non-protein coding RNA 499
ENSG00000113594.10	0.61	0.52	0.46	0.76	0.59	0.8	LIFR	chr5	protein_coding	LIF receptor subunit alpha
ENSG00000123091.5	34.6	32.75	32.57	34.39	31.85	32.25	RNF11	chr1	protein_coding	ring finger protein 11
ENSG00000234225.2	0	0.04	0	0	0	0	RP4-704D21.2	chr1	lncRNA	--
ENSG00000179101.5	0.18	0.49	0.32	0.23	0.23	0.08	H3P47	chrX	processed_pseudogene	H3 histone pseudogene 47
ENSG00000115884.11	45.53	46.83	46.05	41.3	43.29	41.54	SDC1	chr2	protein_coding	syndecan 1
ENSG00000189308.11	3.63	3.4	3.5	2.62	2.49	2.28	LIN54	chr4	protein_coding	lin-54 DREAM MuvB core complex component
ENSG00000259495.3	0.04	0.06	0.06	0.05	0.06	0.06	RP11-210M15.2	chr15	lncRNA	--
ENSG00000232230.1	0.04	0	0	0	0	0	TPM4P1	chr10	processed_pseudogene	tropomyosin 4 pseudogene 1
ENSG00000233996.1	0	0	0	0	0	0.02	KDM3AP1	chr2	processed_pseudogene	KDM3A pseudogene 1
ENSG00000285630.1	0	0.13	0.12	0.02	0.12	0.1	RP11-253D19.3	chr10	lncRNA	--
ENSG00000067955.15	12.08	12.19	12.65	11.77	11.59	11.88	CBFB	chr16	protein_coding	core-binding factor subunit beta
ENSG00000122482.21	7.05	6.33	6.63	4.89	5.1	5.21	ZNF644	chr1	protein_coding	zinc finger protein 644
ENSG00000163395.17	39.57	40.23	41.55	30.25	33.85	29.18	IGFN1	chr1	protein_coding	immunoglobulin like and fibronectin type III domain containing 1
ENSG00000272023.1	0	0	0.08	0.16	0.15	0	AFF4-DT	chr5	lncRNA	AFF4 divergent transcript
ENSG00000201555.1	0.39	0.37	0.36	0	0.68	0	Y_RNA	chr6	misc_RNA	--
ENSG00000127129.10	0.7	0.7	0.72	0.82	0.92	0.6	EDN2	chr1	protein_coding	endothelin 2
ENSG00000279483.2	2.81	3.08	2.14	2.86	1.61	2.01	RP11-84E17.1	chr7	processed_pseudogene	--
ENSG00000162881.6	0	0	0	0	0	0.37	OXER1	chr2	protein_coding	oxoeicosanoid receptor 1
ENSG00000172478.18	0	0	0.05	0.02	0.01	0.21	MAB21L4	chr2	protein_coding	mab-21 like 4
ENSG00000273125.2	0	0	0.02	0	0	0	LINC01990	chr3	lncRNA	long intergenic non-protein coding RNA 1990
ENSG00000233155.1	0	0	0	0	0	0.09	HMGA1P8	chr2	processed_pseudogene	high mobility group AT-hook 1 pseudogene 8
ENSG00000112494.10	0	0	0	0	0	0.08	UNC93A	chr6	protein_coding	unc-93 homolog A
ENSG00000133985.3	1.63	1.76	1.46	1.95	1.96	1.92	TTC9	chr14	protein_coding	tetratricopeptide repeat domain 9
ENSG00000086504.18	23.57	22.67	23.32	25.57	26.1	26.08	MRPL28	chr16	protein_coding	mitochondrial ribosomal protein L28
ENSG00000232748.3	0.24	0.27	0.16	0.36	0.26	0.23	RP11-196G11.6	chr16	lncRNA	--
ENSG00000255237.1	0	0.05	0	0	0	0	RP13-317D12.3	chr11	lncRNA	--
ENSG00000103811.18	7.25	7.03	7.3	5.97	6.17	6.28	CTSH	chr15	protein_coding	cathepsin H
ENSG00000269296.1	0.01	0	0	0.01	0.01	0	AC005614.3	chr19	lncRNA	--
ENSG00000107077.19	0.88	0.89	0.88	0.7	0.83	0.82	KDM4C	chr9	protein_coding	lysine demethylase 4C
ENSG00000186432.10	15.95	15.87	15.05	11.56	11.11	10.91	KPNA4	chr3	protein_coding	karyopherin subunit alpha 4
ENSG00000251978.1	0	0	0	0	0	0.26	RNA5SP236	chr7	rRNA_pseudogene	RNA, 5S ribosomal pseudogene 236
ENSG00000149716.13	3.03	3.19	3.35	2.92	2.87	2.44	LTO1	chr11	protein_coding	LTO1 maturation factor of ABCE1
ENSG00000166192.15	0.63	0.51	0.64	0.45	0.38	0.44	SENP8	chr15	protein_coding	SUMO peptidase family member, NEDD8 specific
ENSG00000080503.24	1.25	1.18	1.27	1.31	1.31	1.3	SMARCA2	chr9	protein_coding	SWI/SNF related, matrix associated, actin dependent regulator of chromatin, subfamily a, member 2
ENSG00000116922.15	9.33	9.25	9.11	7.88	8.02	7.11	C1orf109	chr1	protein_coding	chromosome 1 open reading frame 109
ENSG00000141562.18	3.41	4.22	3.91	4.09	4.11	4.55	NARF	chr17	protein_coding	nuclear prelamin A recognition factor
ENSG00000100105.18	7.76	8.3	7.71	9.37	9.28	8.32	PATZ1	chr22	protein_coding	POZ/BTB and AT hook containing zinc finger 1
ENSG00000267750.6	0.28	0.23	0.29	0.26	0.13	0.2	RUNDC3A-AS1	chr17	lncRNA	RUNDC3A antisense RNA 1
ENSG00000235964.1	0	0	0	0	0.1	0	FXYD6P2	chr10	processed_pseudogene	FXYD domain containing ion transport regulator 6 pseudogene 2
ENSG00000196705.8	0.77	0.79	0.85	0.6	0.56	0.67	ZNF431	chr19	protein_coding	zinc finger protein 431
ENSG00000261512.2	1.7	2.28	1.6	1.39	1.88	1.59	RP11-46D6.1	chr16	lncRNA	--
ENSG00000235478.5	0	0.03	0	0.02	0	0	LINC01664	chr22	lncRNA	long intergenic non-protein coding RNA 1664
ENSG00000196924.19	150.97	167.66	167.01	260.88	282.92	247.28	FLNA	chrX	protein_coding	filamin A
ENSG00000279977.1	0	0	0	0	0.02	0.02	CTD-3222D19.4	chr19	TEC	--
ENSG00000124275.15	5.38	4.68	5.24	5.53	5.18	5.81	MTRR	chr5	protein_coding	5-methyltetrahydrofolate-homocysteine methyltransferase reductase
ENSG00000276980.1	3.1	2.89	2.51	2.4	2.83	2.58	CTD-3128G10.7	chr19	lncRNA	--
ENSG00000079435.10	0.65	0.65	0.65	0.44	0.35	0.58	LIPE	chr19	protein_coding	lipase E, hormone sensitive type
ENSG00000254521.7	0.01	0	0	0	0	0	SIGLEC12	chr19	protein_coding	sialic acid binding Ig like lectin 12
ENSG00000156787.17	1.34	1.21	1.15	1.24	1.03	1.18	TBC1D31	chr8	protein_coding	TBC1 domain family member 31
ENSG00000183273.7	0	0	0	0	0	0.01	CCDC60	chr12	protein_coding	coiled-coil domain containing 60
ENSG00000224023.10	0.55	0.6	0.54	0.61	0.46	0.66	EDRF1-DT	chr10	lncRNA	EDRF1 divergent transcript
ENSG00000033178.13	11.64	10.54	10.54	7.14	6.96	6.64	UBA6	chr4	protein_coding	ubiquitin like modifier activating enzyme 6
ENSG00000214253.9	27.37	25.78	27.3	32.31	33.31	34.19	FIS1	chr7	protein_coding	fission, mitochondrial 1
ENSG00000259354.5	0.69	0.97	0.64	0.72	0.72	0.52	RP11-519G16.3	chr15	lncRNA	--
ENSG00000270127.2	0.01	0.06	0.03	0.06	0.1	0.16	RP11-526I2.5	chr15	lncRNA	--
ENSG00000176058.13	2.96	3.19	3	5.16	5.43	5.8	TPRN	chr9	protein_coding	taperin
ENSG00000138675.17	0.24	0.25	0.32	0.18	0.16	0.08	FGF5	chr4	protein_coding	fibroblast growth factor 5
ENSG00000272862.1	0	0	0	0.12	0.12	0.61	RP11-814H16.2	chr4	lncRNA	--
ENSG00000276846.1	0.09	0.26	0	0	0	0.2	CTD-3220F14.3	chr19	lncRNA	--
ENSG00000080166.16	0	0.01	0	0	0.01	0.01	DCT	chr13	protein_coding	dopachrome tautomerase
ENSG00000143811.19	15.23	14.71	15.15	13.89	13.38	14.52	PYCR2	chr1	protein_coding	pyrroline-5-carboxylate reductase 2
ENSG00000142621.20	0.03	0.05	0.05	0.02	0.02	0.03	FHAD1	chr1	protein_coding	forkhead associated phosphopeptide binding domain 1
ENSG00000225096.3	0.26	0.17	0.26	0.15	0.12	0.14	XXbac-BPG55C20.7	chr6	lncRNA	--
ENSG00000228755.1	0	0.02	0.02	0	0.01	0	PABPC1P8	chr10	processed_pseudogene	poly(A) binding protein cytoplasmic 1 pseudogene 8
ENSG00000180673.9	0	0	0	0	0.02	0	EXOC5P1	chr4	processed_pseudogene	exocyst complex component 5 pseudogene 1
ENSG00000278867.1	0.19	0.33	0.12	0.17	0.12	0.11	RP11-640N20.4	chr17	TEC	--
ENSG00000173085.15	12.09	11.31	10.63	12.72	11.12	11.7	COQ2	chr4	protein_coding	coenzyme Q2, polyprenyltransferase
ENSG00000211893.4	0.01	0	0	0	0	0.02	IGHG2	chr14	IG_C_gene	immunoglobulin heavy constant gamma 2 (G2m marker)
ENSG00000108469.15	2.7	2.62	2.47	2.47	2.34	2.33	RECQL5	chr17	protein_coding	RecQ like helicase 5
ENSG00000071794.16	18.13	17.97	18.01	11.7	11.3	11.47	HLTF	chr3	protein_coding	helicase like transcription factor
ENSG00000248668.3	0.08	0.03	0.01	0.06	0.03	0.03	OXCT1-AS1	chr5	lncRNA	OXCT1 antisense RNA 1
ENSG00000287819.1	0	0	0	0.19	0.23	0.15	RP11-252H14.1	chr8	lncRNA	--
ENSG00000167920.10	9.67	7.98	9.75	7.41	7.79	7.24	TMEM99	chr17	lncRNA	--
ENSG00000267688.1	0.74	0.35	0.68	1.3	1.09	0.7	AC005262.2	chr19	lncRNA	--
ENSG00000278700.1	0.12	0.55	0.11	0.2	0.1	0.1	Metazoa_SRP	chr16	misc_RNA	--
ENSG00000266401.2	1.22	0.84	0.62	1.66	1.56	1.63	RP11-874J12.4	chr18	lncRNA	--
ENSG00000278640.1	0	0	0	0	0	0.11	Metazoa_SRP	chr11	misc_RNA	--
ENSG00000163870.16	15.71	17.18	17.25	20.98	20.86	17.22	TPRA1	chr3	protein_coding	transmembrane protein adipocyte associated 1
ENSG00000270141.3	1.36	2.26	1.54	1.25	1.79	2.9	TERC	chr3	lncRNA	telomerase RNA component
ENSG00000167895.15	0.09	0.1	0.04	0.03	0.01	0.08	TMC8	chr17	protein_coding	transmembrane channel like 8
ENSG00000205277.10	0.02	0.02	0.04	0.03	0.03	0.02	MUC12	chr7	protein_coding	mucin 12, cell surface associated
ENSG00000130054.5	3.83	4.27	4.1	5.06	5.64	4.98	FAM155B	chrX	protein_coding	--
ENSG00000256100.1	1.88	2.42	2.07	1.59	1.95	1.62	AP000721.4	chr11	protein_coding	--
ENSG00000227121.2	0.04	0.04	0.1	0.02	0.07	0.13	LINC02672	chr10	lncRNA	long intergenic non-protein coding RNA 2672
ENSG00000217027.1	0	0.13	0.06	0.53	0.06	0.06	TPT1P4	chr6	processed_pseudogene	tumor protein, translationally-controlled 1 pseudogene 4
ENSG00000105639.20	0.15	0.15	0.14	0.19	0.24	0.2	JAK3	chr19	protein_coding	Janus kinase 3
ENSG00000213714.1	0.15	0.14	0.23	0.04	0.04	0	FAM209B	chr20	protein_coding	family with sequence similarity 209 member B
ENSG00000273598.1	0.06	0.27	0.1	0.15	0.19	0.24	PMS2P6	chr7	transcribed_unprocessed_pseudogene	PMS1 homolog 2, mismatch repair system component pseudogene 6
ENSG00000135047.16	13.72	13.43	13.87	11.06	10.55	11.68	CTSL	chr9	protein_coding	cathepsin L
ENSG00000250948.1	0	0	0.13	0.25	0.12	0.12	RP11-1079K10.2	chr17	lncRNA	--
ENSG00000284624.1	0	0.01	0.02	0.01	0	0.01	RP11-379B18.8	chr3	lncRNA	--
ENSG00000142959.5	0.11	0.08	0.22	0.11	0.14	0.12	BEST4	chr1	protein_coding	bestrophin 4
ENSG00000213782.7	0.15	0.06	0.15	0.07	0.1	0.08	DDX47	chr12	protein_coding	DEAD-box helicase 47
ENSG00000140939.14	11.67	11.19	10.91	12.06	11.8	11.06	NOL3	chr16	protein_coding	nucleolar protein 3
ENSG00000100568.11	12.64	12.28	12.67	16.91	16.49	17.48	VTI1B	chr14	protein_coding	vesicle transport through interaction with t-SNAREs 1B
ENSG00000104064.18	5.31	5.53	5.55	3.86	3.57	3.82	GABPB1	chr15	protein_coding	GA binding protein transcription factor subunit beta 1
ENSG00000182271.13	0	0.03	0	0	0	0	TMIGD1	chr17	protein_coding	transmembrane and immunoglobulin domain containing 1
ENSG00000213959.2	0	0	0.06	0	0	0	RP5-1100H13.3	chr20	processed_pseudogene	--
ENSG00000104889.7	0.12	0.16	0.06	0.06	0.04	0.03	RNASEH2A	chr19	protein_coding	ribonuclease H2 subunit A
ENSG00000183207.14	41.2	41.54	42.54	34.5	34.3	36.64	RUVBL2	chr19	protein_coding	RuvB like AAA ATPase 2
ENSG00000157021.9	0	0	0	0	0.03	0	CIBAR1P1	chr15	unprocessed_pseudogene	CIBAR1 pseudogene 1
ENSG00000269952.1	0.1	0.2	0	0.46	0.27	0.18	RP11-324I22.3	chr10	lncRNA	--
ENSG00000161016.18	631.09	615.85	636.53	681.28	662.53	670.23	RPL8	chr8	protein_coding	ribosomal protein L8
ENSG00000130477.16	0.5	0.49	0.41	1.09	1.55	1.12	UNC13A	chr19	protein_coding	unc-13 homolog A
ENSG00000272865.2	0.01	0	0.01	0	0	0	RP11-561I11.4	chr1	lncRNA	--
ENSG00000274584.1	0	0	0	0.1	0	0	RP11-819M15.2	chr11	unprocessed_pseudogene	--
ENSG00000160305.18	1.46	1.34	1.36	1.24	1.17	1.41	DIP2A	chr21	protein_coding	disco interacting protein 2 homolog A
ENSG00000142549.10	0.06	0.02	0.01	0.03	0.05	0	IGLON5	chr19	protein_coding	IgLON family member 5
ENSG00000148488.17	0.02	0.04	0.02	0.17	0.22	0.2	ST8SIA6	chr10	protein_coding	ST8 alpha-N-acetyl-neuraminide alpha-2,8-sialyltransferase 6
ENSG00000237818.1	0.05	0	0	0	0.04	0	RPS3AP29	chr7	processed_pseudogene	RPS3A pseudogene 29
ENSG00000149573.9	0.04	0.03	0.09	0.01	0	0.87	MPZL2	chr11	protein_coding	myelin protein zero like 2
ENSG00000127947.16	24.55	22.28	22.6	18.68	17.02	16.11	PTPN12	chr7	protein_coding	protein tyrosine phosphatase non-receptor type 12
ENSG00000080845.19	7.85	8.79	8.35	10.22	10.08	9.17	DLGAP4	chr20	protein_coding	DLG associated protein 4
ENSG00000204843.13	6.97	6.69	6.77	6.17	6.13	6.22	DCTN1	chr2	protein_coding	dynactin subunit 1
ENSG00000126254.12	40.86	42.9	45.1	38.18	37.37	41.01	RBM42	chr19	protein_coding	RNA binding motif protein 42
ENSG00000265218.1	0.05	0.12	0.02	0.05	0.02	0	RP11-927P21.1	chr17	lncRNA	--
ENSG00000177300.7	0.06	0.09	0.04	0.07	0.04	0.01	CLDN22	chr4	protein_coding	claudin 22
ENSG00000113971.21	0.53	0.51	0.4	0.6	0.53	0.65	NPHP3	chr3	protein_coding	nephrocystin 3
ENSG00000085276.19	0.13	0.11	0.11	0.37	0.37	0.49	MECOM	chr3	protein_coding	MDS1 and EVI1 complex locus
ENSG00000092850.12	0	0	0	0.02	0	0.02	TEKT2	chr1	protein_coding	tektin 2
ENSG00000267007.1	1.33	1.77	1.44	1.03	1.08	1.15	CTB-31O20.3	chr19	lncRNA	--
ENSG00000113790.11	4.7	4.38	4.43	4.7	3.98	4.37	EHHADH	chr3	protein_coding	enoyl-CoA hydratase and 3-hydroxyacyl CoA dehydrogenase
ENSG00000185950.9	19.54	19.27	18.59	11.63	11.43	11.67	IRS2	chr13	protein_coding	insulin receptor substrate 2
ENSG00000286489.1	0	0	0.04	0	0.03	0.03	RP11-190J1.11	chr10	lncRNA	--
ENSG00000241754.2	0	0.01	0	0	0	0.02	RP11-280H21.1	chr3	lncRNA	--
ENSG00000270562.1	0.16	0.17	0.1	0.32	0.37	0.23	RP11-154H23.3	chr3	lncRNA	--
ENSG00000143158.11	38.8	37.61	38.63	27.65	26.7	27.12	MPC2	chr1	protein_coding	mitochondrial pyruvate carrier 2
ENSG00000255733.6	0	0	0.01	0.01	0	0	IFNG-AS1	chr12	lncRNA	IFNG antisense RNA 1
ENSG00000100078.4	0	0	0	0	0	0.08	PLA2G3	chr22	protein_coding	phospholipase A2 group III
ENSG00000279089.1	0.29	0.42	0.28	0.32	0.22	0.34	RP11-481C4.2	chr17	TEC	--
ENSG00000224043.8	0.46	0.5	0.53	0.4	0.28	0.32	CCNT2-AS1	chr2	lncRNA	CCNT2 antisense RNA 1
ENSG00000229659.1	0.08	0.15	0	0	0	0.14	RPL26P6	chr10	processed_pseudogene	ribosomal protein L26 pseudogene 6
ENSG00000100162.15	14.66	15.82	17.36	15.9	16.5	15.4	CENPM	chr22	protein_coding	centromere protein M
ENSG00000269427.1	0.07	0.12	0.12	0.12	0.06	0	CTC-429P9.1	chr19	lncRNA	--
ENSG00000279118.1	0.3	0.38	0.22	0.22	0.19	0.19	RP11-517I3.2	chr5	TEC	--
ENSG00000123213.23	3.43	3.38	3.47	2.83	3.04	3.11	NLN	chr5	protein_coding	neurolysin
ENSG00000232459.1	0	0	0	0	0.13	0	OR4F14P	chr15	unprocessed_pseudogene	olfactory receptor family 4 subfamily F member 14 pseudogene
ENSG00000141738.14	3.96	3.31	4.05	3.3	3.51	3.53	GRB7	chr17	protein_coding	growth factor receptor bound protein 7
ENSG00000100982.12	10.89	10.54	10.81	13.42	14.16	13.61	PCIF1	chr20	protein_coding	phosphorylated CTD interacting factor 1
ENSG00000224965.1	0.09	0.09	0	0	0.04	0	LINC02586	chr1	lncRNA	long intergenic non-protein coding RNA 2586
ENSG00000129824.16	4.03	3.48	4.17	0.17	0.13	0.07	RPS4Y1	chrY	protein_coding	ribosomal protein S4 Y-linked 1
ENSG00000204542.3	0.12	0	0.03	0	0	0	C6orf15	chr6	protein_coding	chromosome 6 open reading frame 15
ENSG00000162365.12	0.01	0	0.01	0	0	0.03	CYP4A22	chr1	protein_coding	cytochrome P450 family 4 subfamily A member 22
ENSG00000113615.13	3.94	3.58	3.97	4.47	4.11	4.67	SEC24A	chr5	protein_coding	SEC24 homolog A, COPII coat complex component
ENSG00000249236.2	0.12	0.14	0.03	0.24	0.21	0.1	CTD-2227I18.1	chr5	lncRNA	--
ENSG00000277299.1	0.44	0.41	0.95	0.43	0.61	0.33	RP11-837J7.4	chr12	lncRNA	--
ENSG00000139971.15	0.95	0.92	0.8	0.9	0.74	0.71	ARMH4	chr14	protein_coding	armadillo like helical domain containing 4
ENSG00000020633.19	0.16	0.11	0.07	0.26	0.17	0.34	RUNX3	chr1	protein_coding	RUNX family transcription factor 3
ENSG00000229851.1	0.47	0.36	0.32	0.11	0.22	0.22	ARSD-AS1	chrX	lncRNA	ARSD antisense RNA 1
ENSG00000120049.20	0.28	0.19	0.18	0.17	0.4	0.33	KCNIP2	chr10	protein_coding	potassium voltage-gated channel interacting protein 2
ENSG00000188522.15	0.04	0.1	0.05	0.04	0.02	1.04	FAM83G	chr17	protein_coding	family with sequence similarity 83 member G
ENSG00000259467.1	0	0	0	0	0.06	0	NDUFAF4P1	chr15	processed_pseudogene	NADH:ubiquinone oxidoreductase complex assembly factor 4 pseudogene 1
ENSG00000197696.10	1.34	1.19	0.98	0.45	0.47	1.71	NMB	chr15	protein_coding	neuromedin B
ENSG00000106123.12	0.02	0.03	0.03	0.03	0.01	0.14	EPHB6	chr7	protein_coding	EPH receptor B6
ENSG00000282458.1	0.11	0.01	0.04	0.03	0.01	0.03	WASH5P	chr19	transcribed_processed_pseudogene	WASP family homolog 5, pseudogene
ENSG00000223989.1	0	0	0.08	0	0	0.14	RP11-84A14.5	chr1	lncRNA	--
ENSG00000273270.1	0.6	0.59	0.6	0.75	1.02	0.84	RP11-212P7.2	chr7	lncRNA	--
ENSG00000244380.1	1.67	1.63	2.14	2.8	2.07	1.72	RP11-24C3.2	chr3	lncRNA	--
ENSG00000204977.10	2.21	2.05	2.22	1.86	1.8	1.74	TRIM13	chr13	protein_coding	tripartite motif containing 13
ENSG00000272719.1	0	0.06	0	0.18	0.06	0.06	CTB-161C1.1	chr7	lncRNA	--
ENSG00000183172.9	11.43	10.9	12.76	16.2	17	14.45	SMDT1	chr22	protein_coding	single-pass membrane protein with aspartate rich tail 1
ENSG00000172977.13	8.93	8.42	9.18	8.85	8.58	8.46	KAT5	chr11	protein_coding	lysine acetyltransferase 5
ENSG00000248599.2	0.07	0.07	0.09	0.03	0.03	0.04	FLJ42969	chr8	lncRNA	--
ENSG00000255186.1	0	0	0	0	0	0.2	RP11-514F3.5	chr11	lncRNA	--
ENSG00000178301.4	0.61	0.56	0.62	0.72	1	0.92	AQP11	chr11	protein_coding	aquaporin 11
ENSG00000165023.7	0.03	0.01	0.01	0	0.01	0.01	DIRAS2	chr9	protein_coding	DIRAS family GTPase 2
ENSG00000284981.1	0	0	0.03	0	0	0	UPK3BL2	chr7	protein_coding	uroplakin 3B like 2
ENSG00000130766.5	27.03	29.73	30.52	21.6	21.86	18.99	SESN2	chr1	protein_coding	sestrin 2
ENSG00000177103.15	0.51	0.55	0.46	0.55	0.46	0.45	DSCAML1	chr11	protein_coding	DS cell adhesion molecule like 1
ENSG00000179913.11	0.11	0.27	0.19	0.43	0.27	2.04	B3GNT3	chr19	protein_coding	UDP-GlcNAc:betaGal beta-1,3-N-acetylglucosaminyltransferase 3
ENSG00000231105.2	0	0	0	0	0	0.06	ECE1-AS1	chr1	lncRNA	ECE1 antisense RNA 1
ENSG00000252213.1	0	0	0	0	0	0.43	SNORA74D	chr5	snoRNA	small nucleolar RNA, H/ACA box 74D
ENSG00000184227.8	1.39	0.74	0.93	1.02	1.22	1.38	ACOT1	chr14	protein_coding	acyl-CoA thioesterase 1
ENSG00000160113.6	18.99	20.76	21.29	23.85	24.66	27.01	NR2F6	chr19	protein_coding	nuclear receptor subfamily 2 group F member 6
ENSG00000137210.14	37.95	36.46	37.23	46.87	47.55	46.28	TMEM14B	chr6	protein_coding	transmembrane protein 14B
ENSG00000234567.1	0	0	0.2	0	0	0	RP1-283K11.2	chr6	lncRNA	--
ENSG00000256591.5	2.23	2.73	2.13	2.93	2.96	3.02	RP11-286N22.8	chr11	protein_coding	--
ENSG00000268614.1	3.35	3.33	3.41	2.8	3.88	4.43	CTD-2207O23.10	chr19	protein_coding	--
ENSG00000143278.5	0	0	0.07	0.02	0	0	F13B	chr1	protein_coding	coagulation factor XIII B chain
ENSG00000173457.11	81.77	87.21	93.01	96.41	94.15	92.45	PPP1R14B	chr11	protein_coding	protein phosphatase 1 regulatory inhibitor subunit 14B
ENSG00000267255.1	0.68	0.29	0.51	0.59	0.58	0.8	CTB-50L17.5	chr19	lncRNA	--
ENSG00000249051.2	0.5	0.23	0.15	0	0.36	0.07	RP11-447E20.1	chr4	processed_pseudogene	--
ENSG00000228917.1	0.16	0	0	0	0	0	NECTIN4-AS1	chr1	lncRNA	NECTIN4 antisense RNA 1
ENSG00000231992.1	0.08	0	0.08	0	0.07	0.07	RP11-57H12.2	chr1	lncRNA	--
ENSG00000224080.1	0.31	0.96	0.79	1.78	1.08	0.41	UBE2FP1	chr3	processed_pseudogene	UBE2F pseudogene 1
ENSG00000279113.1	0.25	0.15	0.23	0.36	0.78	0.56	RP13-895J2.8	chr12	TEC	--
ENSG00000114978.18	21.06	19.9	20.47	16.28	15.03	16.22	MOB1A	chr2	protein_coding	MOB kinase activator 1A
ENSG00000281538.1	0.06	0.37	0.15	0.29	0.53	0.24	RP4-669P10.20	chr22	lncRNA	--
ENSG00000241679.2	0	0	0.04	0.04	0	0.04	RP11-80H8.4	chr3	lncRNA	--
ENSG00000234264.1	0.48	0.4	0.44	0.42	0.24	0.39	DEPDC1-AS1	chr1	lncRNA	DEPDC1 antisense RNA 1
ENSG00000150628.7	0.2	0.27	0.3	0.33	0.22	0.22	SPATA4	chr4	protein_coding	spermatogenesis associated 4
ENSG00000132017.10	10.52	11.68	10.92	9.61	11.19	10.59	DCAF15	chr19	protein_coding	DDB1 and CUL4 associated factor 15
ENSG00000082781.12	19.28	19.82	20.77	19.89	20.33	20.48	ITGB5	chr3	protein_coding	integrin subunit beta 5
ENSG00000082068.9	3.17	3.16	3.21	3.87	3.58	4.05	WDR70	chr5	protein_coding	WD repeat domain 70
ENSG00000187608.10	21.49	24.05	25.25	13.94	11.74	23.76	ISG15	chr1	protein_coding	ISG15 ubiquitin like modifier
ENSG00000268621.6	0.02	0	0.03	0.03	0.06	0.41	IGFL2-AS1	chr19	lncRNA	IGFL2 antisense RNA 1
ENSG00000135912.11	2.68	2.77	2.81	2.7	2.49	2.51	TTLL4	chr2	protein_coding	tubulin tyrosine ligase like 4
ENSG00000234785.1	0.03	0.1	0	0.05	0.07	0	EEF1GP5	chrX	processed_pseudogene	eukaryotic translation elongation factor 1 gamma pseudogene 5
ENSG00000237595.5	0.23	0.48	0.26	0.54	0.46	0.26	LINC01275	chr20	lncRNA	long intergenic non-protein coding RNA 1275
ENSG00000205138.4	13.16	13.4	14.17	11.45	12.25	10.69	SDHAF1	chr19	protein_coding	succinate dehydrogenase complex assembly factor 1
ENSG00000224745.1	0	0.07	0	0	0	0.06	RP11-380G5.2	chr10	lncRNA	--
ENSG00000287762.1	0	0	0	0	0.01	0	RP11-331M18.1	chr4	lncRNA	--
ENSG00000196917.6	0	0	0.01	0.02	0.04	0.17	HCAR1	chr12	protein_coding	hydroxycarboxylic acid receptor 1
ENSG00000257531.2	0.1	0	0	0	0.17	0.17	RP3-405J10.2	chr12	transcribed_processed_pseudogene	--
ENSG00000258920.1	2.96	2.97	3.97	5.58	5.36	4.07	FOXN3-AS1	chr14	lncRNA	FOXN3 antisense RNA 1
ENSG00000100241.21	6.13	6.07	6.2	8.76	8.86	10.18	SBF1	chr22	protein_coding	SET binding factor 1
ENSG00000141503.17	5.85	6.58	6.57	5.84	6.38	6.41	MINK1	chr17	protein_coding	misshapen like kinase 1
ENSG00000246339.6	0.07	0.03	0.03	0.02	0.04	0.04	EXTL3-AS1	chr8	lncRNA	EXTL3 antisense RNA 1
ENSG00000132832.10	0.17	0	0.02	0.04	0.09	0.09	RP11-445H22.5	chr20	lncRNA	--
ENSG00000228824.7	0.01	0.02	0.02	0.01	0.02	0.01	MIR4500HG	chr13	lncRNA	MIR4500 host gene
ENSG00000256742.1	0.19	0.24	0.41	0.28	0.61	0.22	KDM2B-DT	chr12	lncRNA	KDM2B divergent transcript
ENSG00000184897.6	30.39	32.3	32.17	27	23.42	24.95	H1-10	chr3	protein_coding	H1.10 linker histone
ENSG00000236483.1	0	0	0	0	0.04	0	MTND2P40	chr19	unprocessed_pseudogene	MT-ND2 pseudogene 40
ENSG00000227706.4	0.64	0.92	0.98	0.81	0.82	0.7	RP11-301G19.1	chr6	lncRNA	--
ENSG00000180861.9	0.35	0.33	0.35	0.6	0.57	0.7	LINC01559	chr12	lncRNA	long intergenic non-protein coding RNA 1559
ENSG00000230658.2	0.31	0.26	0.23	0.27	0.35	0.29	KLHL7-DT	chr7	lncRNA	KLHL7 divergent transcript
ENSG00000083828.16	3.69	3.64	3.85	2.81	2.72	2.62	ZNF586	chr19	protein_coding	zinc finger protein 586
ENSG00000259544.1	0	0.06	0	0.05	0.05	0	RP11-158M2.2	chr15	lncRNA	--
ENSG00000258301.3	2.89	3.53	3.47	3.26	3.34	3.64	VASH1-AS1	chr14	lncRNA	VASH1 antisense RNA 1
ENSG00000231102.1	0	0.08	0	0	0	0	RP11-298J23.5	chr6	lncRNA	--
ENSG00000255811.1	0	0	0	0.05	0	0.05	RP1-34M23.5	chr1	lncRNA	--
ENSG00000266953.6	3.6	4.64	4.06	3.87	3.6	3.94	RP11-618P17.4	chr19	protein_coding	--
ENSG00000198796.7	17.88	18.9	18.91	18.54	18.19	16.12	ALPK2	chr18	protein_coding	alpha kinase 2
ENSG00000226716.1	0	0.04	0	0	0	0	AL589986.2	chr1	lncRNA	--
ENSG00000140479.18	0	0	0	0	0	0.13	PCSK6	chr15	protein_coding	proprotein convertase subtilisin/kexin type 6
ENSG00000147118.12	0.03	0.24	0.04	1.32	1.01	1.11	ZNF182	chrX	protein_coding	zinc finger protein 182
ENSG00000279353.1	0	0	0	0.02	0	0	RP11-864N7.4	chr11	TEC	--
ENSG00000225067.4	0.53	0.42	0.34	0.33	0.26	0.52	RPL23AP2	chr19	processed_pseudogene	ribosomal protein L23a pseudogene 2
ENSG00000261949.7	0.05	0	0	0.01	0	0	GFY	chr19	protein_coding	golgi associated olfactory signaling regulator
ENSG00000249007.1	0.14	0.2	0.13	0.12	0.15	0.12	RP11-510N19.5	chr1	lncRNA	--
ENSG00000240950.1	0.11	0	0	0	0.05	0	RP11-372E1.1	chr3	processed_pseudogene	--
ENSG00000234199.3	0.04	0.06	0.01	0	0.03	0	LINC01191	chr2	lncRNA	long intergenic non-protein coding RNA 1191
ENSG00000182366.11	0	0	0	0	0	0.02	FAM87A	chr8	lncRNA	family with sequence similarity 87 member A
ENSG00000233041.8	0	0	0	0	0	0.13	PHGR1	chr15	protein_coding	proline, histidine and glycine rich 1
ENSG00000169251.13	21.02	20.26	20.97	14.84	12.95	12.51	NMD3	chr3	protein_coding	NMD3 ribosome export adaptor
ENSG00000120332.16	0	0.01	0	0	0	0	TNN	chr1	protein_coding	tenascin N
ENSG00000164855.16	3.98	4.29	4.05	4.21	3.87	4.31	TMEM184A	chr7	protein_coding	transmembrane protein 184A
ENSG00000225900.1	0	0	0	0	0.1	0	HSPE1P13	chr2	processed_pseudogene	heat shock protein family E (Hsp10) member 1 pseudogene 13
ENSG00000204610.14	0.01	0.01	0	0	0	0.4	TRIM15	chr6	protein_coding	tripartite motif containing 15
ENSG00000136099.13	0.01	0.01	0.01	0	0	0	PCDH8	chr13	protein_coding	protocadherin 8
ENSG00000237685.1	0.14	0.16	0.33	0.06	0.08	0.33	RP11-360O19.4	chr6	lncRNA	--
ENSG00000272077.1	0.4	0.42	0.48	0.39	0.54	0.82	RP11-348P10.2	chr3	lncRNA	--
ENSG00000223023.1	0	0.31	0	0	0	0	Y_RNA	chr18	misc_RNA	--
ENSG00000169688.11	0	0.08	0	0	0	0	MT1B	chr16	protein_coding	metallothionein 1B
ENSG00000224656.1	0.03	0	0	0	0	0	SMSP1	chrX	processed_pseudogene	SMS pseudogene 1
ENSG00000269469.1	3.17	2.88	2.43	2.36	2.91	1.52	CTD-3148I10.9	chr19	protein_coding	--
ENSG00000092439.16	2.27	2.08	2.3	2.35	2.02	2.12	TRPM7	chr15	protein_coding	transient receptor potential cation channel subfamily M member 7
ENSG00000166863.13	0	0	0.02	0	0	0	TAC3	chr12	protein_coding	tachykinin precursor 3
ENSG00000111727.12	1.62	1.62	1.77	1.22	1.09	0.83	HCFC2	chr12	protein_coding	host cell factor C2
ENSG00000005844.19	0	0	0	0	0	0.08	ITGAL	chr16	protein_coding	integrin subunit alpha L
ENSG00000153495.11	0.04	0.07	0.07	0.03	0	0.09	TEX29	chr13	protein_coding	testis expressed 29
ENSG00000236333.4	0.01	0.01	0.02	0.01	0.01	0.01	TRHDE-AS1	chr12	lncRNA	TRHDE antisense RNA 1
ENSG00000010219.13	2.94	3.08	3.19	2.71	2.49	2.82	DYRK4	chr12	protein_coding	dual specificity tyrosine phosphorylation regulated kinase 4
ENSG00000213225.7	0	0	0.02	0.01	0.01	0.01	NOC2LP1	chr2	transcribed_processed_pseudogene	NOC2 like nucleolar associated transcriptional repressor pseudogene 1
ENSG00000126775.9	5.1	4.95	4.64	4.19	3.93	4.02	ATG14	chr14	protein_coding	autophagy related 14
ENSG00000168477.19	0.18	0.16	0.15	0.13	0.18	0.12	TNXB	chr6	protein_coding	tenascin XB
ENSG00000226715.4	0.04	0	0	0.01	0	0	LINC01709	chr1	lncRNA	long intergenic non-protein coding RNA 1709
ENSG00000139173.10	1.1	0.57	0.64	0.66	0.69	0.67	TMEM117	chr12	protein_coding	transmembrane protein 117
ENSG00000266472.6	53.12	54.14	54.26	57.8	58.05	57.01	MRPS21	chr1	protein_coding	mitochondrial ribosomal protein S21
ENSG00000257660.5	0.19	0.24	0.17	0.22	0.49	0.11	ADCY6-DT	chr12	lncRNA	ADCY6 divergent transcript
ENSG00000144834.14	22.76	23.75	25.97	23.89	24.1	22.32	TAGLN3	chr3	protein_coding	transgelin 3
ENSG00000260304.1	2.05	3.63	1.87	2.92	3.26	2.09	RP11-388M20.6	chr16	lncRNA	--
ENSG00000231181.1	0	0	0.12	0	0.11	0.16	RP13-15M17.1	chr1	processed_pseudogene	--
ENSG00000233967.7	0.07	0.05	0.08	0.13	0.13	0.11	RP11-250B2.3	chr6	lncRNA	--
ENSG00000267815.1	0	0	0	0	0	0.07	CTB-191K22.5	chr19	lncRNA	--
ENSG00000258761.1	0	0.12	0	0.06	0	0	RP11-24J19.1	chr15	lncRNA	--
ENSG00000141028.6	0	0	0	0	0	0.05	CDRT15P1	chr17	unprocessed_pseudogene	CDRT15 pseudogene 1
ENSG00000259954.1	0.03	0	0.01	0.01	0.03	0	IL21R-AS1	chr16	lncRNA	IL21R antisense RNA 1
ENSG00000105204.14	2.75	3.62	2.9	5.06	5.22	5.54	DYRK1B	chr19	protein_coding	dual specificity tyrosine phosphorylation regulated kinase 1B
ENSG00000159131.17	15.41	14.95	15.66	11.04	11.3	11.52	GART	chr21	protein_coding	phosphoribosylglycinamide formyltransferase, phosphoribosylglycinamide synthetase, phosphoribosylaminoimidazole synthetase
ENSG00000197798.9	7.06	6.84	7.01	6.79	6.74	6.25	FAM118B	chr11	protein_coding	family with sequence similarity 118 member B
ENSG00000115677.18	37.12	39.7	40.04	39.83	40.9	40.51	HDLBP	chr2	protein_coding	high density lipoprotein binding protein
ENSG00000279923.1	0.08	0.05	0	0.05	0	0.14	CTD-2008E3.1	chr5	TEC	--
ENSG00000138639.18	0.66	0.64	0.61	0.52	0.52	0.53	ARHGAP24	chr4	protein_coding	Rho GTPase activating protein 24
ENSG00000263280.2	0.62	0.43	0.53	0.72	0.43	0.68	LA16c-325D7.2	chr16	lncRNA	--
ENSG00000256389.2	0	0	0	0	0	0.01	RP11-606D9.1	chr12	lncRNA	--
ENSG00000272733.1	0.03	0	0	0	0	0	KB-208E9.1	chr22	lncRNA	--
ENSG00000113575.10	36.64	36.36	35.72	39.57	38.39	38.84	PPP2CA	chr5	protein_coding	protein phosphatase 2 catalytic subunit alpha
ENSG00000171016.13	2.17	2.08	2.04	1.69	1.83	1.54	PYGO1	chr15	protein_coding	pygopus family PHD finger 1
ENSG00000226435.10	0.05	0.01	0.05	0.05	0.02	0.03	ANKRD18DP	chr3	transcribed_unprocessed_pseudogene	ankyrin repeat domain 18D, pseudogene
ENSG00000138795.10	0.12	0.09	0.08	0.06	0.08	0.08	LEF1	chr4	protein_coding	lymphoid enhancer binding factor 1
ENSG00000241933.1	0	0	0	0.01	0.03	0.02	DENND6A-DT	chr3	lncRNA	DENND6A divergent transcript
ENSG00000284343.1	0	0.44	0	0	0	0	MIR631	chr15	miRNA	microRNA 631
ENSG00000176809.11	1.01	1.03	1.06	1.37	1.43	1.12	LRRC37A3	chr17	protein_coding	leucine rich repeat containing 37 member A3
ENSG00000260038.1	0.1	0.09	0	0.26	0.08	0.08	RP11-407G23.4	chr16	lncRNA	--
ENSG00000268509.2	0	0	0.11	0	0	0	RP11-572B2.1	chr3	lncRNA	--
ENSG00000162664.17	3.87	3.45	3.8	3.37	3.24	3.36	ZNF326	chr1	protein_coding	zinc finger protein 326
ENSG00000198569.10	0.03	0.04	0	0.09	0.03	0.04	SLC34A3	chr9	protein_coding	solute carrier family 34 member 3
ENSG00000167543.16	3.46	3.93	3.7	4.15	3.82	4.4	TP53I13	chr17	protein_coding	tumor protein p53 inducible protein 13
ENSG00000240520.7	0.12	0.05	0.05	0	0.01	0	UOX	chr1	transcribed_unitary_pseudogene	urate oxidase (pseudogene)
ENSG00000276691.1	0	0	0	0.06	0	0	RP5-1057I20.5	chr12	lncRNA	--
ENSG00000197372.10	1.28	1.06	1.18	0.79	0.78	0.83	ZNF675	chr19	protein_coding	zinc finger protein 675
ENSG00000276704.1	0	0	0.18	0	0.08	0	RP11-128N14.4	chr13	lncRNA	--
ENSG00000260777.1	0.08	0.08	0.05	0.15	0.03	0.11	CTD-2008P7.1	chr17	lncRNA	--
ENSG00000267152.1	0.67	0.51	0.35	0.74	0.58	0.53	CTD-2528L19.6	chr19	lncRNA	--
ENSG00000154217.15	2.47	2.37	2.44	2.11	1.99	1.81	PITPNC1	chr17	protein_coding	phosphatidylinositol transfer protein cytoplasmic 1
ENSG00000031003.10	2.96	2.73	2.64	3.28	3.08	3	FAM13B	chr5	protein_coding	family with sequence similarity 13 member B
ENSG00000285509.1	0.04	0.05	0.12	0	0.02	0	TBCEL-TECTA	chr11	protein_coding	TBCEL-TECTA readthrough
ENSG00000284902.1	0	0	0	0.02	0.04	0	RP11-582H21.1	chr2	lncRNA	--
ENSG00000279502.1	0.17	0	0	0	0.05	0	RP11-354E23.4	chr10	TEC	--
ENSG00000033867.16	2.31	2.14	2.34	2.1	1.98	2.07	SLC4A7	chr3	protein_coding	solute carrier family 4 member 7
ENSG00000016082.15	1.13	1.05	0.94	0.8	0.59	0.69	ISL1	chr5	protein_coding	ISL LIM homeobox 1
ENSG00000138375.13	6.75	6.5	6.44	6.13	6.37	6.15	SMARCAL1	chr2	protein_coding	SWI/SNF related, matrix associated, actin dependent regulator of chromatin, subfamily a like 1
ENSG00000168291.13	12.73	11.91	12.12	13.77	13.37	13.4	PDHB	chr3	protein_coding	pyruvate dehydrogenase E1 subunit beta
ENSG00000142920.17	0.29	0.35	0.33	0.45	0.43	0.46	AZIN2	chr1	protein_coding	antizyme inhibitor 2
ENSG00000181035.14	0.71	0.99	0.94	0.97	1.11	1.62	SLC25A42	chr19	protein_coding	solute carrier family 25 member 42
ENSG00000112530.11	0.01	0	0	0	0.01	0.08	PACRG	chr6	protein_coding	parkin coregulated
ENSG00000266852.2	0.5	0	0	0	0	0	MIR4482	chr10	miRNA	microRNA 4482
ENSG00000286637.1	0	0	0	0	0.01	0.01	RP11-46H14.1	chr4	lncRNA	--
ENSG00000230005.2	0	0	0	0	0.02	0	SNAP47-AS1	chr1	lncRNA	SNAP47 antisense RNA 1
ENSG00000204952.3	0	0.01	0.01	0	0	0	FBXO47	chr17	protein_coding	F-box protein 47
ENSG00000219797.2	0.14	0	0.06	0.25	0	0	PPIAP9	chr6	processed_pseudogene	peptidylprolyl isomerase A pseudogene 9
ENSG00000257403.2	0	0	0	0	0	0.12	CTD-2547E10.3	chr16	unprocessed_pseudogene	--
ENSG00000042286.15	8.88	8.84	9.13	7.82	7.9	7.85	AIFM2	chr10	protein_coding	apoptosis inducing factor mitochondria associated 2
ENSG00000237682.2	0	0.02	0	0.02	0	0	PRKCIP1	chrX	processed_pseudogene	PRKCI pseudogene 1
ENSG00000215717.7	16.61	15.06	15.88	12.64	11.54	11.88	TMEM167B	chr1	protein_coding	transmembrane protein 167B
ENSG00000248724.6	0.03	0	0.01	0	0.02	0.02	NPHP3-AS1	chr3	lncRNA	NPHP3 antisense RNA 1
ENSG00000197355.11	1.61	1.18	1.33	0.95	0.92	2.05	UAP1L1	chr9	protein_coding	UDP-N-acetylglucosamine pyrophosphorylase 1 like 1
ENSG00000220785.7	0.27	0.32	0.27	0.42	0.38	0.42	MTMR9LP	chr1	transcribed_unprocessed_pseudogene	myotubularin related protein 9 like, pseudogene
ENSG00000253405.1	0	0	0	0	0	0.02	EVX1-AS	chr7	lncRNA	EVX1 antisense RNA
ENSG00000240661.3	0	0.01	0	0	0	0	RP11-174O3.3	chr3	transcribed_unitary_pseudogene	--
ENSG00000064999.15	2.11	1.84	2.01	1.98	1.98	1.87	ANKS1A	chr6	protein_coding	ankyrin repeat and sterile alpha motif domain containing 1A
ENSG00000235034.7	2.73	2.86	3.08	2.83	2.72	2.62	C19orf81	chr19	protein_coding	chromosome 19 open reading frame 81
ENSG00000175155.11	1.07	1.13	0.98	1	1.06	1.35	YPEL2	chr17	protein_coding	yippee like 2
ENSG00000225976.5	0.15	0	0	0.13	0	0	CKS1BP2	chr10	processed_pseudogene	CDC28 protein kinase regulatory subunit 1B pseudogene 2
ENSG00000101473.17	7.97	7.9	8.22	9.72	9.35	8.19	ACOT8	chr20	protein_coding	acyl-CoA thioesterase 8
ENSG00000213939.4	0	0.08	0	0	0.08	0	RP11-314A20.1	chr17	processed_pseudogene	--
ENSG00000100664.11	52.19	49.25	49.77	47.73	41.97	40.24	EIF5	chr14	protein_coding	eukaryotic translation initiation factor 5
ENSG00000081985.13	0	0	0	0.03	0	0	IL12RB2	chr1	protein_coding	interleukin 12 receptor subunit beta 2
ENSG00000124587.14	5.87	6.28	5.75	11.61	12.12	10.65	PEX6	chr6	protein_coding	peroxisomal biogenesis factor 6
ENSG00000197818.12	2.57	2.49	2.74	2.92	2.81	2.55	SLC9A8	chr20	protein_coding	solute carrier family 9 member A8
ENSG00000159314.11	2.52	2.84	2.93	2.11	2.13	2	ARHGAP27	chr17	protein_coding	Rho GTPase activating protein 27
ENSG00000170577.8	0.29	0.16	0.48	0.51	0.38	0.53	SIX2	chr2	protein_coding	SIX homeobox 2
ENSG00000254693.1	0.45	0.12	0.12	0.28	0.11	0.22	RP11-58K22.5	chr11	lncRNA	--
ENSG00000257830.1	0	0	0	0	0.05	0	RP11-845M18.7	chr12	lncRNA	--
ENSG00000240869.3	0	0.11	0	0	0	0	RN7SL128P	chr6	misc_RNA	RNA, 7SL, cytoplasmic 128, pseudogene
ENSG00000080709.16	0.01	0	0	0.04	0	0.01	KCNN2	chr5	protein_coding	potassium calcium-activated channel subfamily N member 2
ENSG00000286512.1	0	0	0	0	0.01	0	RP1-80B9.4	chr6	lncRNA	--
ENSG00000242876.3	0.13	0	0.46	0	0.32	0.11	RN7SL812P	chr22	misc_RNA	RNA, 7SL, cytoplasmic 812, pseudogene
ENSG00000147654.15	7.79	7.37	7.62	7.5	6.94	6.98	EBAG9	chr8	protein_coding	estrogen receptor binding site associated antigen 9
ENSG00000215533.8	0	0.03	0.06	0	0.03	0.08	LINC00189	chr21	lncRNA	long intergenic non-protein coding RNA 189
ENSG00000178660.6	0	0	0	0.04	0.07	0.04	ARMC10P1	chr3	processed_pseudogene	armadillo repeat containing 10 pseudogene 1
ENSG00000007264.15	2.07	1.87	2.16	1.46	1.75	1.55	MATK	chr19	protein_coding	megakaryocyte-associated tyrosine kinase
ENSG00000170935.8	0	0.02	0.02	0.01	0.01	0.03	NCBP2L	chrX	protein_coding	nuclear cap binding protein subunit 2 like
ENSG00000249650.1	0.06	0.06	0.05	0	0.2	0	RP11-310P5.1	chr5	lncRNA	--
ENSG00000163016.10	0.07	0.02	0.02	0.07	0.05	0.08	ALMS1P1	chr2	transcribed_unprocessed_pseudogene	ALMS1 pseudogene 1
ENSG00000162437.14	3.09	2.65	2.65	2.51	2.08	2.1	RAVER2	chr1	protein_coding	ribonucleoprotein, PTB binding 2
ENSG00000267312.1	0	0.03	0	0	0	0	RP11-1094M14.7	chr17	processed_pseudogene	--
ENSG00000158901.12	0	0	0	0.02	0	0	WFDC8	chr20	protein_coding	WAP four-disulfide core domain 8
ENSG00000130649.10	0.01	0	0.05	0.01	0.01	0.03	CYP2E1	chr10	protein_coding	cytochrome P450 family 2 subfamily E member 1
ENSG00000176243.9	0.05	0	0	0	0	0	CDV3P1	chr3	processed_pseudogene	CDV3 pseudogene 1
ENSG00000102032.13	0.86	1.16	1.19	4.42	3.62	3.29	RENBP	chrX	protein_coding	renin binding protein
ENSG00000254486.1	0.05	0.09	0.06	0.01	0.06	0.04	LINC02547	chr11	lncRNA	long intergenic non-protein coding RNA 2547
ENSG00000153790.12	2.47	2.37	2.36	2.59	2.4	2.36	C7orf31	chr7	protein_coding	chromosome 7 open reading frame 31
ENSG00000231544.3	0	0	0	0.06	0	0	RSL24D1P11	chr18	processed_pseudogene	ribosomal L24 domain containing 1 pseudogene 11
ENSG00000087274.18	7.65	7.99	7.91	8.1	8.47	8.95	ADD1	chr4	protein_coding	adducin 1
ENSG00000111348.9	3.61	3.44	3.7	8.37	7.35	8.45	ARHGDIB	chr12	protein_coding	Rho GDP dissociation inhibitor beta
ENSG00000145908.13	2.74	2.77	2.77	2.86	2.28	2.58	ZNF300	chr5	protein_coding	zinc finger protein 300
ENSG00000257167.2	1.79	1.83	1.96	2.75	3.15	2.91	TMPO-AS1	chr12	lncRNA	TMPO antisense RNA 1
ENSG00000279394.1	0	0	0	0	0.04	0	RP11-81A1.4	chr15	TEC	--
ENSG00000169313.10	0	0.01	0.03	0	0	0	P2RY12	chr3	protein_coding	purinergic receptor P2Y12
ENSG00000153157.13	0.01	0	0	0.01	0	0.01	SYCP2L	chr6	protein_coding	synaptonemal complex protein 2 like
ENSG00000261771.5	0.8	0.88	0.69	0.57	0.68	0.7	DNAAF4-CCPG1	chr15	lncRNA	DNAAF4-CCPG1 readthrough (NMD candidate)
ENSG00000163762.7	35.06	32.45	32.52	30.72	28.55	29.66	TM4SF18	chr3	protein_coding	transmembrane 4 L six family member 18
ENSG00000061918.14	5.7	4.93	5.08	4.97	4.68	5.01	GUCY1B1	chr4	protein_coding	guanylate cyclase 1 soluble subunit beta 1
ENSG00000226017.2	0.04	0.03	0.03	0.02	0.04	0.02	PRICKLE2-AS3	chr3	lncRNA	PRICKLE2 antisense RNA 3
ENSG00000134533.6	1.93	1.76	1.98	0.86	0.84	1.1	RERG	chr12	protein_coding	RAS like estrogen regulated growth inhibitor
ENSG00000255126.1	0.18	0.17	0.11	0.21	0.31	0.05	CTD-2531D15.5	chr11	lncRNA	--
ENSG00000253690.1	0	0	0	0	0	0.03	RP11-380I10.4	chr8	lncRNA	--
ENSG00000228206.2	0	0.12	0	0.11	0.11	0	AC016717.1	chr2	processed_pseudogene	--
ENSG00000277728.1	0.45	0.21	0.48	0.13	0.52	0.59	RP11-143K11.7	chr17	lncRNA	--
ENSG00000229848.1	0.11	0.07	0.1	0.16	0.13	0.22	RP13-766D20.2	chr17	lncRNA	--
ENSG00000146067.16	2.27	2.79	2.75	3.87	3.74	3.73	FAM193B	chr5	protein_coding	family with sequence similarity 193 member B
ENSG00000138435.16	0.06	0.02	0.01	0.06	0.06	0.05	CHRNA1	chr2	protein_coding	cholinergic receptor nicotinic alpha 1 subunit
ENSG00000238045.9	5.71	4.35	4.2	3.97	3.9	4.82	AC009133.12	chr16	lncRNA	--
ENSG00000238077.1	0	0	0	0.03	0	0	NMNAT1P3	chr3	processed_pseudogene	NMNAT1 pseudogene 3
ENSG00000216307.2	0	0.05	0	0	0	0	RP3-400B16.2	chr6	processed_pseudogene	--
ENSG00000188859.7	0.06	0.05	0.03	0.05	0.06	0.04	FAM78B	chr1	protein_coding	family with sequence similarity 78 member B
ENSG00000196395.7	0	0	0.21	0.2	0.2	0.2	RP13-77O11.11	chrX	unprocessed_pseudogene	--
ENSG00000286429.1	0	0	0	0.03	0.03	0	RP11-565D17.2	chr1	lncRNA	--
ENSG00000185019.17	3.22	3.64	3.43	2.55	2.7	2.79	UBOX5	chr20	protein_coding	U-box domain containing 5
ENSG00000286954.1	0	0	0	0.02	0	0	RP1-309H15.3	chr6	lncRNA	--
ENSG00000220130.1	0.13	0.12	0	0.11	0	0	RP1-72A23.3	chr6	processed_pseudogene	--
ENSG00000279029.1	0	0	0	0	0.02	0	RP11-144I2.1	chr10	TEC	--
ENSG00000274752.1	0	0	0.08	0	0	0	TRBV12-3	chr7	TR_V_gene	T cell receptor beta variable 12-3
ENSG00000218725.2	0	0	0	0.09	0.02	0	B3GALNT2P1	chr6	processed_pseudogene	beta-1,3-N-acetylgalactosaminyltransferase 2 pseudogene 1
ENSG00000258734.2	0	0	0	0	0	0.06	RP11-112J1.3	chr14	processed_pseudogene	--
ENSG00000269487.1	1.19	1.06	1.14	1.2	1.02	0.43	CTB-174O21.2	chr19	lncRNA	--
ENSG00000142449.13	0	0	0	0	0	0.02	FBN3	chr19	protein_coding	fibrillin 3
ENSG00000223138.1	0	0	0	0	0	0.3	RNA5SP450	chr18	rRNA_pseudogene	RNA, 5S ribosomal pseudogene 450
ENSG00000213762.12	7.22	7.6	7.35	6.54	6.5	5.53	ZNF134	chr19	protein_coding	zinc finger protein 134
ENSG00000137216.19	11.4	12.51	12.03	9.86	10.36	8.98	TMEM63B	chr6	protein_coding	transmembrane protein 63B
ENSG00000253174.2	0.24	0.22	0.41	0.15	0.3	0.28	RP11-360L9.7	chr8	lncRNA	--
ENSG00000264304.1	0	0	0	0	0.11	0	RP11-20B24.7	chr17	lncRNA	--
ENSG00000113048.17	7.23	7.48	7.63	7.82	7.36	7.5	MRPS27	chr5	protein_coding	mitochondrial ribosomal protein S27
ENSG00000235191.1	0.65	1.3	0.82	0.99	0.98	0.84	NUCB1-AS1	chr19	lncRNA	NUCB1 antisense RNA 1
ENSG00000275882.1	0.13	0.12	0.15	0.14	0.25	0.37	IKBKGP1	chrX	unprocessed_pseudogene	inhibitor of nuclear factor kappa B kinase subunit gamma pseudogene 1
ENSG00000164610.10	7.46	7.02	6.93	4.75	4.65	4.19	RP9	chr7	protein_coding	RP9 pre-mRNA splicing factor
ENSG00000168852.13	0.01	0	0	0.01	0	0	TPTE2P5	chr13	transcribed_unprocessed_pseudogene	transmembrane phosphoinositide 3-phosphatase and tensin homolog 2 pseudogene 5
ENSG00000147647.13	0.03	0.02	0.01	0.1	0.05	0.13	DPYS	chr8	protein_coding	dihydropyrimidinase
ENSG00000151778.11	0	0	0	0	0	0.14	SERP2	chr13	protein_coding	stress associated endoplasmic reticulum protein family member 2
ENSG00000233008.6	0.03	0.03	0.03	0.01	0	0.01	LINC01725	chr1	lncRNA	long intergenic non-protein coding RNA 1725
ENSG00000267449.1	0	0	0	0.12	0	0	RP11-264B14.2	chr17	lncRNA	--
ENSG00000171159.5	47.15	47.39	49.63	41.91	41.91	34.1	C9orf16	chr9	protein_coding	--
ENSG00000228203.7	0.01	0	0	0	0	0.08	GRASLND	chr2	lncRNA	glycosaminoglycan regulatory associated long non-coding RNA
ENSG00000119614.3	0	0.02	0	0	0	0	VSX2	chr14	protein_coding	visual system homeobox 2
ENSG00000222032.1	0.06	0	0	0	0	0	AC112721.2	chr2	lncRNA	--
ENSG00000148841.17	4.81	5.42	5.18	6.38	6.43	5.88	ITPRIP	chr10	protein_coding	inositol 1,4,5-trisphosphate receptor interacting protein
ENSG00000201573.1	1.72	1.29	2.52	0.3	0	0	Y_RNA	chr14	misc_RNA	--
ENSG00000112357.14	2.75	3.36	3.52	2.48	2.81	2.56	PEX7	chr6	protein_coding	peroxisomal biogenesis factor 7
ENSG00000174016.11	0.02	0.04	0.01	0.05	0.05	0.01	TENT5D	chrX	protein_coding	terminal nucleotidyltransferase 5D
ENSG00000162747.12	0	0	0.01	0.01	0.04	0.02	FCGR3B	chr1	protein_coding	Fc fragment of IgG receptor IIIb
ENSG00000176248.9	3.5	3.66	4.02	4.37	4.42	5.14	ANAPC2	chr9	protein_coding	anaphase promoting complex subunit 2
ENSG00000070367.16	5.09	4.77	4.81	3.75	3.55	3.83	EXOC5	chr14	protein_coding	exocyst complex component 5
ENSG00000273680.1	0.54	0.71	0.59	1.18	1.02	1.02	RP11-996F15.6	chr12	lncRNA	--
ENSG00000121578.13	6.98	7.05	7.02	6.25	5.69	5.57	B4GALT4	chr3	protein_coding	beta-1,4-galactosyltransferase 4
ENSG00000163161.14	6.59	6.76	6.89	6.72	6.68	6.61	ERCC3	chr2	protein_coding	ERCC excision repair 3, TFIIH core complex helicase subunit
ENSG00000196220.16	0.06	0.07	0.06	0.07	0.07	0.07	SRGAP3	chr3	protein_coding	SLIT-ROBO Rho GTPase activating protein 3
ENSG00000165637.13	106.68	94.32	95.86	88.52	88.11	90.2	VDAC2	chr10	protein_coding	voltage dependent anion channel 2
ENSG00000170469.11	1.22	1.34	1.12	2.22	1.81	1.58	SPATA24	chr5	protein_coding	spermatogenesis associated 24
ENSG00000228037.1	0.06	0.05	0.1	0.05	0.14	0.05	RP3-395M20.9	chr1	lncRNA	--
ENSG00000249565.2	0.18	0	0	0.03	0.08	0.08	SERBP1P5	chr4	processed_pseudogene	SERPINE1 mRNA binding protein 1 pseudogene 5
ENSG00000144481.17	0.13	0.2	0.19	0.17	0.19	0.2	TRPM8	chr2	protein_coding	transient receptor potential cation channel subfamily M member 8
ENSG00000272103.2	0.02	0.01	0.01	0.07	0.01	0.12	CTD-2653M23.3	chr5	lncRNA	--
ENSG00000285868.1	0.17	0.14	0.17	0.3	0.25	0.18	CTB-109A12.2	chr5	protein_coding	--
ENSG00000147573.17	13.28	12.55	13.29	10.08	9.22	8.26	TRIM55	chr8	protein_coding	tripartite motif containing 55
ENSG00000230701.2	0.39	0.4	0.29	0.22	0.4	0.28	FBXW4P1	chr22	processed_pseudogene	F-box and WD repeat domain containing 4 pseudogene 1
ENSG00000287190.1	0.18	0.26	0.07	0.05	0.02	0.18	CH17-353B19.2	chr1	lncRNA	--
ENSG00000047644.19	5.07	5.17	4.65	4.22	4.19	4	WWC3	chrX	protein_coding	WWC family member 3
ENSG00000177879.17	17.35	15.91	16.42	20.06	19.26	20.22	AP3S1	chr5	protein_coding	adaptor related protein complex 3 subunit sigma 1
ENSG00000176095.12	5.86	6.14	6.49	8.07	7.76	7.7	IP6K1	chr3	protein_coding	inositol hexakisphosphate kinase 1
ENSG00000197665.7	0	0	0.02	0	0	0	AC007952.6	chr17	lncRNA	--
ENSG00000175105.8	1.84	1.68	1.82	1.84	1.69	1.57	ZNF654	chr3	protein_coding	zinc finger protein 654
ENSG00000172586.8	30.45	33.04	31.04	30.06	30.68	33.16	CHCHD1	chr10	protein_coding	coiled-coil-helix-coiled-coil-helix domain containing 1
ENSG00000173890.17	3.44	3.17	2.95	2.14	1.86	2.19	GPR160	chr3	protein_coding	G protein-coupled receptor 160
ENSG00000237753.2	0.7	0.75	0.62	1	0.82	0.85	AC079922.3	chr2	lncRNA	--
ENSG00000164074.16	1.8	1.72	1.7	1.36	1.34	1.3	ABHD18	chr4	protein_coding	abhydrolase domain containing 18
ENSG00000143171.13	0	0	0	0	0.01	0.02	RXRG	chr1	protein_coding	retinoid X receptor gamma
[truncated: 29,644 more rows]

## Sheet: OS-GROUP-expressed_gene_FPKM
Gene	OE-HNRNPF_1	OE-HNRNPF_2	OE-HNRNPF_3	NC_1	NC_2	NC_3	Symbol	Chr	GeneType	Description
ENSG00000257884.2	0	0	0	0	0	0.03	RP11-597A11.4	chr14	transcribed_processed_pseudogene	--
ENSG00000119397.18	1.92	1.97	2	1.96	2.16	1.9	CNTRL	chr9	protein_coding	centriolin
ENSG00000241905.1	0	0.12	0	0	0	0	NDUFS6P1	chr3	processed_pseudogene	NADH:ubiquinone oxidoreductase subunit S6 pseudogene 1
ENSG00000243501.5	0.62	0.44	0.41	0.26	0.32	0.29	RP11-257K9.8	chr6	protein_coding	--
ENSG00000144677.15	5.89	6.08	5.64	4.07	4.02	3.54	CTDSPL	chr3	protein_coding	CTD small phosphatase like
ENSG00000278879.1	0.08	0.02	0	0.04	0.02	0	AP000560.3	chr11	TEC	--
ENSG00000270068.1	0.09	0	0.17	0	0.09	0	RP4-761J14.9	chr12	lncRNA	--
ENSG00000276176.1	0	0.63	1.32	0	0.67	0.61	MIR6090	chr11	miRNA	microRNA 6090
ENSG00000166405.15	0	0	0	0	0	0.01	RIC3	chr11	protein_coding	RIC3 acetylcholine receptor chaperone
ENSG00000188086.15	0.03	0	0	0	0	0	PRSS45P	chr3	protein_coding	serine protease 45, pseudogene
ENSG00000147459.18	1.56	1.42	1.37	1.53	1.55	1.54	DOCK5	chr8	protein_coding	dedicator of cytokinesis 5
ENSG00000140259.7	14.08	16.06	14.01	18.02	16.96	16.29	MFAP1	chr15	protein_coding	microfibril associated protein 1
ENSG00000278524.1	0	0	0	0.61	0	0	MIR6810	chr2	miRNA	microRNA 6810
ENSG00000102390.11	29.92	30.12	27.82	24.56	24.04	25.69	PBDC1	chrX	protein_coding	polysaccharide biosynthesis domain containing 1
ENSG00000055955.17	0.19	0.19	0.25	0.13	0.15	0.12	ITIH4	chr3	protein_coding	inter-alpha-trypsin inhibitor heavy chain 4
ENSG00000138867.17	24.19	24.87	27.92	26.95	29.15	27.63	GUCD1	chr22	protein_coding	guanylyl cyclase domain containing 1
ENSG00000285973.2	0	0.01	0	0	0	0.02	RP11-105F10.1	chr10	lncRNA	--
ENSG00000235997.3	0	0	0.01	0	0	0	LINC01936	chr2	lncRNA	long intergenic non-protein coding RNA 1936
ENSG00000199846.1	0.25	0	0	0	0.26	0.48	RNU1-72P	chr7	snRNA	RNA, U1 small nuclear 72, pseudogene
ENSG00000223791.1	0.35	0.1	0.05	0.05	0.1	0.05	UBE2E1-AS1	chr3	lncRNA	UBE2E1 antisense RNA 1
ENSG00000162972.10	11.67	11.12	10.33	10.23	10.07	10.31	MAIP1	chr2	protein_coding	matrix AAA peptidase interacting protein 1
ENSG00000086666.19	10.04	9.56	9.49	8.49	8.42	8.97	ZFAND6	chr15	protein_coding	zinc finger AN1-type containing 6
ENSG00000231084.2	0.93	0.51	0.32	0.57	0.53	0.39	RPL22P24	chr1	processed_pseudogene	ribosomal protein L22 pseudogene 24
ENSG00000260537.2	13.95	14.52	15.1	14.91	17.46	14.71	RP11-529K1.3	chr16	protein_coding	--
ENSG00000214617.9	0.01	0	0	0	0	0	SLC6A10P	chr16	transcribed_unprocessed_pseudogene	solute carrier family 6 member 10, pseudogene
ENSG00000288531.1	0	0.01	0	0.04	0	0	RP11-206L10.19	chr1	lncRNA	--
ENSG00000275198.1	0.03	0.02	0.09	0.06	0.03	0.04	RP11-471B22.3	chr14	lncRNA	--
ENSG00000135577.5	0.09	0.06	0.07	0.05	0.04	0.01	NMBR	chr6	protein_coding	neuromedin B receptor
ENSG00000228189.5	0	0	0.01	0	0	0	LINC02843	chr9	lncRNA	long intergenic non-protein coding RNA 2843
ENSG00000261456.6	0	0.01	0	0.03	0.03	0.05	TUBB8	chr10	protein_coding	tubulin beta 8 class VIII
ENSG00000186106.11	1.01	0.74	0.83	0.75	0.82	1.05	ANKRD46	chr8	protein_coding	ankyrin repeat domain 46
ENSG00000127957.18	2.72	3.63	2.82	2.92	3.54	3.94	PMS2P3	chr7	transcribed_unprocessed_pseudogene	PMS1 homolog 2, mismatch repair system component pseudogene 3
ENSG00000254094.1	0.07	0	0.08	0.08	0.08	0	AC078852.1	chr4	lncRNA	--
ENSG00000275401.1	0	0	0.11	0.06	0.33	0.31	RP4-564F22.7	chr20	lncRNA	--
ENSG00000236404.11	1.55	1.4	1.29	1.21	1.24	1.33	VLDLR-AS1	chr9	lncRNA	VLDLR antisense RNA 1
ENSG00000283355.1	0.07	0.21	0.15	0.05	0.15	0.11	RP11-739P1.3	chr4	TEC	--
ENSG00000254003.1	0	0	0.07	0.07	0	0	SRI-AS1	chr7	lncRNA	SRI antisense RNA 1
ENSG00000272345.1	0.04	0	0.18	0.05	0	0.12	RP1-30M3.5	chr6	lncRNA	--
ENSG00000185219.17	1.24	1.43	1.48	1.25	1.33	1.24	ZNF445	chr3	protein_coding	zinc finger protein 445
ENSG00000274244.1	0	0.19	0	0	0	0	RP11-697E22.3	chr17	lncRNA	--
ENSG00000102081.15	7.79	7.11	7.02	6.85	6.23	6.66	FMR1	chrX	protein_coding	FMRP translational regulator 1
ENSG00000188312.14	2.74	2.79	2.67	3.04	2.98	3.01	CENPP	chr9	protein_coding	centromere protein P
ENSG00000257624.1	0.16	0	0	0	0	0.15	RP1-128M12.3	chr12	processed_pseudogene	--
ENSG00000138468.16	2.29	2.22	2.03	1.84	2.04	2.12	SENP7	chr3	protein_coding	SUMO specific peptidase 7
ENSG00000261801.6	2.51	2.13	2.43	2.35	1.99	2.32	LOXL1-AS1	chr15	lncRNA	LOXL1 antisense RNA 1
ENSG00000255446.1	0.76	0.67	0.62	0.5	0.55	0.87	CTD-2531D15.4	chr11	lncRNA	--
ENSG00000230896.1	0.46	0.38	0.4	0.21	0.54	0.37	RP11-767N6.7	chr1	lncRNA	--
ENSG00000179698.14	0.19	0.16	0.19	0.11	0.11	0.16	WDR97	chr8	protein_coding	WD repeat domain 97
ENSG00000267340.1	1.18	1.15	0.8	1.51	0.81	0.93	RP11-242D8.3	chr17	processed_pseudogene	--
ENSG00000105711.14	1.17	1.25	1.34	1.44	1.48	1.74	SCN1B	chr19	protein_coding	sodium voltage-gated channel beta subunit 1
ENSG00000111300.10	5.55	5.4	5.37	5.33	5.2	5.72	NAA25	chr12	protein_coding	N-alpha-acetyltransferase 25, NatB auxiliary subunit
ENSG00000135272.12	10.49	10.33	9.65	8.19	8.85	8.72	MDFIC	chr7	protein_coding	MyoD family inhibitor domain containing
ENSG00000286180.1	0.12	0.04	0.04	0	0	0.11	RP11-731B4.2	chr7	lncRNA	--
ENSG00000019485.14	0.74	0.65	0.96	0.74	0.79	0.85	PRDM11	chr11	protein_coding	PR/SET domain 11
ENSG00000256596.1	0.02	0	0	0.06	0	0	RP11-522N14.2	chr12	lncRNA	--
ENSG00000147687.19	11.3	11.07	9.86	9.4	8.66	9.27	TATDN1	chr8	protein_coding	TatD DNase domain containing 1
ENSG00000250303.4	0.14	0.15	0.18	0.14	0.11	0.1	LINC02762	chr11	lncRNA	long intergenic non-protein coding RNA 2762
ENSG00000214530.10	1.54	2.15	1.84	1.98	1.93	2.01	STARD10	chr11	protein_coding	StAR related lipid transfer domain containing 10
ENSG00000048828.17	23.43	23.01	23.63	24.07	25.78	24.97	FAM120A	chr9	protein_coding	family with sequence similarity 120A
ENSG00000277690.2	0	0	0.08	0.09	0	0	XXbac-B33L19.15	chr22	processed_pseudogene	--
ENSG00000288722.1	7.4	6.68	5.19	6.06	5.25	5.03	F8A1	chrX	protein_coding	coagulation factor VIII associated 1
ENSG00000183054.12	0.01	0.01	0.01	0.02	0.02	0.02	RGPD6	chr2	protein_coding	RANBP2 like and GRIP domain containing 6
ENSG00000273004.1	0.26	0.46	0.37	0.8	0.27	0.64	GS1-279B7.2	chr1	lncRNA	--
ENSG00000286629.1	0.05	0.03	0	0	0	0.05	RP11-214C8.6	chr17	lncRNA	--
ENSG00000100554.12	12.24	11.63	10.74	9.76	8.75	9.65	ATP6V1D	chr14	protein_coding	ATPase H+ transporting V1 subunit D
ENSG00000233324.1	0	0	0	0	0.16	0.06	EEF1A1P34	chr20	processed_pseudogene	eukaryotic translation elongation factor 1 alpha 1 pseudogene 34
ENSG00000223309.1	0	0	0.38	0.41	0	0.71	RNU6-722P	chrX	snRNA	RNA, U6 small nuclear 722, pseudogene
ENSG00000249306.6	0.04	0.03	0.03	0.08	0.14	0.05	LINC01411	chr5	lncRNA	long intergenic non-protein coding RNA 1411
ENSG00000185127.6	5.47	5.7	5.83	4.56	5.35	5.02	C6orf120	chr6	protein_coding	chromosome 6 open reading frame 120
ENSG00000156983.17	5.47	5.31	6.43	4.54	5.25	4.96	BRPF1	chr3	protein_coding	bromodomain and PHD finger containing 1
ENSG00000116704.8	1.59	1.9	1.57	1.89	2.1	1.96	SLC35D1	chr1	protein_coding	solute carrier family 35 member D1
ENSG00000268163.1	1.4	0.96	1.2	1.91	1.49	1.26	AC004076.9	chr19	protein_coding	--
ENSG00000278959.1	0.03	0	0.06	0.02	0.06	0.01	RP11-455I9.1	chr7	TEC	--
ENSG00000197915.7	0.05	0.06	0.06	0.04	0.07	0.1	HRNR	chr1	protein_coding	hornerin
ENSG00000198270.13	1.21	0.99	1.23	0.93	0.83	0.75	TMEM116	chr12	protein_coding	transmembrane protein 116
ENSG00000244451.1	0	0.13	0	0	0	0.13	RPL34P21	chr11	processed_pseudogene	ribosomal protein L34 pseudogene 21
ENSG00000272677.1	0.17	0.42	0.09	0.14	0.22	0.41	HNRNPD-DT	chr4	lncRNA	HNRNPD divergent transcript
ENSG00000268649.5	0.46	0.7	0.6	0.86	0.54	0.5	RP4-806M20.4	chr20	lncRNA	--
ENSG00000124140.14	0.34	0.26	0.39	0.4	0.31	0.34	SLC12A5	chr20	protein_coding	solute carrier family 12 member 5
ENSG00000163285.8	0	0	0	0	0	0.01	GABRG1	chr4	protein_coding	gamma-aminobutyric acid type A receptor subunit gamma1
ENSG00000264829.1	0	0	0.11	0	0	0.1	RP11-474I11.8	chr17	lncRNA	--
ENSG00000285130.2	3.96	4.11	4.3	4.98	5.57	5.16	RP11-16N10.2	chr9	protein_coding	--
ENSG00000143067.5	9.43	9.64	8.83	7.18	7.28	7.59	ZNF697	chr1	protein_coding	zinc finger protein 697
ENSG00000101856.10	80.08	76.26	73.85	74.54	78.77	79.57	PGRMC1	chrX	protein_coding	progesterone receptor membrane component 1
ENSG00000267092.2	0.34	0.33	0.43	0.09	0.26	0.24	CTB-25B13.9	chr19	lncRNA	--
ENSG00000013375.16	11.36	10.86	10.16	9.92	9.48	10.04	PGM3	chr6	protein_coding	phosphoglucomutase 3
ENSG00000279656.1	0.1	0.07	0.14	0.15	0.14	0.03	RP11-298I3.6	chr14	TEC	--
ENSG00000180357.9	5.42	5.94	5.85	5.61	6.3	5.13	ZNF609	chr15	protein_coding	zinc finger protein 609
ENSG00000238153.1	0.1	0	0	0	0	0	CTA-714B7.4	chr22	processed_pseudogene	--
ENSG00000271918.1	0.44	0.5	0.59	0.42	0.52	0.53	CTD-2287O16.5	chr5	lncRNA	--
ENSG00000233369.7	3.75	3.95	3.77	4.05	3.84	3.64	GTF2IP4	chr7	transcribed_processed_pseudogene	general transcription factor IIi pseudogene 4
ENSG00000248729.1	0	0.07	0	0	0	0.13	MTCO1P30	chr5	processed_pseudogene	MT-CO1 pseudogene 30
ENSG00000248858.7	0.03	0.04	0.03	0.02	0.02	0	FLJ46284	chr8	lncRNA	--
ENSG00000099341.12	57.77	58.73	58.7	61.92	61.89	61.2	PSMD8	chr19	protein_coding	proteasome 26S subunit, non-ATPase 8
ENSG00000244245.1	0.11	0	0	0	0	0	RP11-120B7.1	chr5	processed_pseudogene	--
ENSG00000100982.12	9.84	9.66	10.95	10.29	10.45	9.96	PCIF1	chr20	protein_coding	phosphorylated CTD interacting factor 1
ENSG00000188032.10	0.03	0.02	0	0	0.03	0	C19orf67	chr19	protein_coding	chromosome 19 open reading frame 67
ENSG00000227888.4	0.13	0.16	0.07	0.45	0.1	0.15	FAM66A	chr8	lncRNA	family with sequence similarity 66 member A
ENSG00000183914.14	0.03	0.02	0.02	0.02	0.02	0.01	DNAH2	chr17	protein_coding	dynein axonemal heavy chain 2
ENSG00000159263.16	0.01	0.01	0.01	0.02	0	0.01	SIM2	chr21	protein_coding	SIM bHLH transcription factor 2
ENSG00000141522.12	42.56	43.21	52.3	54.93	61.74	56.95	ARHGDIA	chr17	protein_coding	Rho GDP dissociation inhibitor alpha
ENSG00000251544.1	0.05	0	0.03	0	0	0	MTND5P12	chr5	processed_pseudogene	MT-ND5 pseudogene 12
ENSG00000266076.1	0.22	0.42	0.25	0.32	0.12	0.32	CTD-2535L24.2	chr17	protein_coding	--
ENSG00000005194.15	17.62	17.87	16.83	18.57	17.2	16.67	CIAPIN1	chr16	protein_coding	cytokine induced apoptosis inhibitor 1
ENSG00000081923.15	0.51	0.49	0.53	0.22	0.35	0.31	ATP8B1	chr18	protein_coding	ATPase phospholipid transporting 8B1
ENSG00000144852.20	0	0.01	0	0.02	0.01	0	NR1I2	chr3	protein_coding	nuclear receptor subfamily 1 group I member 2
ENSG00000243667.7	3.54	3.82	3.63	2.99	3.12	2.85	WDR92	chr2	protein_coding	--
ENSG00000275207.1	0.35	0	0	0.38	0	0.33	MIR6740	chr1	miRNA	microRNA 6740
ENSG00000260088.1	0.05	0.26	0.05	0.06	0.27	0.2	DDX59-AS1	chr1	lncRNA	DDX59 antisense RNA 1
ENSG00000285839.1	3.79	4	4.38	4.24	4.88	4.51	RP11-91A18.6	chr1	protein_coding	--
ENSG00000177570.15	0.39	0.38	0.42	0.46	0.52	0.58	SAMD12	chr8	protein_coding	sterile alpha motif domain containing 12
ENSG00000260743.1	0	0	0.1	0.14	0	0.05	RP11-255C15.3	chr3	lncRNA	--
ENSG00000115808.12	3.92	3.77	3.43	3.46	3.62	3.78	STRN	chr2	protein_coding	striatin
ENSG00000287165.1	0.08	0.08	0	0.09	0	0	RP11-395L14.19	chr2	lncRNA	--
ENSG00000186810.8	0	0.08	0.09	0	0	0	CXCR3	chrX	protein_coding	C-X-C motif chemokine receptor 3
ENSG00000239686.1	0	0	0	0	0.23	0.11	RP11-665C16.1	chr14	processed_pseudogene	--
ENSG00000090470.15	5.93	6.52	7.03	6.42	6.67	6.83	PDCD7	chr15	protein_coding	programmed cell death 7
ENSG00000137204.15	0	0	0	0.01	0.01	0	SLC22A7	chr6	protein_coding	solute carrier family 22 member 7
ENSG00000197134.13	0.88	0.96	0.73	1.02	1.08	1.01	ZNF257	chr19	protein_coding	zinc finger protein 257
ENSG00000189306.11	7.25	7.3	7.84	7.25	6.77	6.6	RRP7A	chr22	protein_coding	ribosomal RNA processing 7 homolog A
ENSG00000223387.6	0.16	0.18	0.26	0.15	0.27	0.22	LINC02068	chr3	lncRNA	long intergenic non-protein coding RNA 2068
ENSG00000287085.1	0	0	0.02	0.02	0	0.02	RP11-173H9.2	chr2	lncRNA	--
ENSG00000249116.1	0.92	0.89	1.12	0.9	0.28	1.13	IRX4-AS1	chr5	lncRNA	IRX4 antisense RNA 1
ENSG00000272913.1	0.91	1.14	1.1	1.18	1.71	1.23	RP11-440D17.3	chr2	lncRNA	--
ENSG00000260635.1	0.09	0	0	0	0	0.09	RP11-21M24.3	chr16	lncRNA	--
ENSG00000287031.1	0	0.03	0.03	0.04	0.05	0.03	RP11-810C16.2	chr5	lncRNA	--
ENSG00000107362.14	2.53	2.36	2.18	1.7	2.11	2.24	ABHD17B	chr9	protein_coding	abhydrolase domain containing 17B, depalmitoylase
ENSG00000115541.11	79.63	76.67	64.9	79.5	59.4	71.68	HSPE1	chr2	protein_coding	heat shock protein family E (Hsp10) member 1
ENSG00000071677.1	0	0	0.15	0	0	0	PRLH	chr2	protein_coding	prolactin releasing hormone
ENSG00000253618.1	0	0	0	0	0.2	0.09	GRPEL2-AS1	chr5	lncRNA	GRPEL2 antisense RNA 1
ENSG00000186074.19	0	0.02	0	0	0	0	CD300LF	chr17	protein_coding	CD300 molecule like family member f
ENSG00000148053.17	0.01	0	0	0	0	0	NTRK2	chr9	protein_coding	neurotrophic receptor tyrosine kinase 2
ENSG00000267334.1	0.04	0	0	0	0	0	KIF18B-DT	chr17	lncRNA	KIF18B divergent transcript
ENSG00000164256.11	0.03	0.02	0.04	0	0.04	0.02	PRDM9	chr5	protein_coding	PR/SET domain 9
ENSG00000140044.13	3.81	4.08	4.59	3.28	3.65	3.22	JDP2	chr14	protein_coding	Jun dimerization protein 2
ENSG00000227382.1	0.15	0.07	0	0.04	0.04	0.07	EIF4A2P2	chr10	processed_pseudogene	eukaryotic translation initiation factor 4A2 pseudogene 2
ENSG00000236119.1	0	0	0	0	0.12	0	AP000688.15	chr21	lncRNA	--
ENSG00000271993.1	0.06	0.3	0.06	0.14	0.19	0.18	RP11-285J16.1	chr3	lncRNA	--
ENSG00000221826.10	0.41	0.28	0.35	0.24	0.28	0.2	PSG3	chr19	protein_coding	pregnancy specific beta-1-glycoprotein 3
ENSG00000105664.11	0.01	0.02	0.04	0	0	0	COMP	chr19	protein_coding	cartilage oligomeric matrix protein
ENSG00000161958.11	0.41	0.52	0.48	0.57	0.34	0.45	FGF11	chr17	protein_coding	fibroblast growth factor 11
ENSG00000271904.1	0	0	0.1	0.1	0	0.09	CTC-498M16.4	chr5	lncRNA	--
ENSG00000180329.14	6.31	5.55	5.86	5.15	5.18	6.02	CCDC43	chr17	protein_coding	coiled-coil domain containing 43
ENSG00000043093.15	6.69	5.92	5.45	5.73	5.54	5.93	DCUN1D1	chr3	protein_coding	defective in cullin neddylation 1 domain containing 1
ENSG00000285990.1	0.18	0	0	0	0.12	0	NBEAP6	chr14	transcribed_unprocessed_pseudogene	neurobeachin pseudogene 6
ENSG00000133895.18	6.54	6.64	7.9	8.11	9.75	9.19	MEN1	chr11	protein_coding	menin 1
ENSG00000124212.6	0.06	0.06	0.09	0.09	0.11	0.05	PTGIS	chr20	protein_coding	prostaglandin I2 synthase
ENSG00000167182.15	4.77	4.49	5.71	5.77	7.58	4.86	SP2	chr17	protein_coding	Sp2 transcription factor
ENSG00000100664.11	36.31	34.22	33.34	28	27.55	27.98	EIF5	chr14	protein_coding	eukaryotic translation initiation factor 5
ENSG00000079459.13	8.8	9.15	8.56	9.44	10.02	9.63	FDFT1	chr8	protein_coding	farnesyl-diphosphate farnesyltransferase 1
ENSG00000105404.11	43	43.62	39.06	34.95	29.3	36.85	RABAC1	chr19	protein_coding	Rab acceptor 1
ENSG00000163785.13	10.01	9.14	8.87	8.65	9.12	8.51	RYK	chr3	protein_coding	receptor like tyrosine kinase
ENSG00000104320.14	18.54	15.9	15.23	12.85	12.47	12.78	NBN	chr8	protein_coding	nibrin
ENSG00000182103.5	0.01	0.02	0.02	0	0	0.02	FAM181B	chr11	protein_coding	family with sequence similarity 181 member B
ENSG00000100284.22	6.63	7.02	7.46	6.43	8.08	6.75	TOM1	chr22	protein_coding	target of myb1 membrane trafficking protein
ENSG00000183476.13	0.02	0	0	0.02	0	0	SH2D7	chr15	protein_coding	SH2 domain containing 7
ENSG00000119915.5	1.62	1.82	1.56	1.59	1.03	1.71	ELOVL3	chr10	protein_coding	ELOVL fatty acid elongase 3
ENSG00000134138.20	1.39	1.5	1.19	1.29	1.61	1.39	MEIS2	chr15	protein_coding	Meis homeobox 2
ENSG00000276988.1	0.31	0.45	0.32	0.68	0.96	0.59	Metazoa_SRP	chr7	misc_RNA	--
ENSG00000233334.3	0.02	0	0	0	0	0	FAM53B-AS1	chr10	lncRNA	FAM53B antisense RNA 1
ENSG00000280116.2	0	0	0	0	0.16	0	RP11-641J8.2	chrX	unprocessed_pseudogene	--
ENSG00000160741.17	12.78	12.41	12.37	15.33	16.48	14.27	CRTC2	chr1	protein_coding	CREB regulated transcription coactivator 2
ENSG00000272138.2	0.08	0.08	0.08	0.03	0.03	0.04	LINC01607	chr8	lncRNA	long intergenic non-protein coding RNA 1607
ENSG00000253683.1	1.22	1.98	1.03	0.89	1.26	1.92	CTB-79E8.3	chr5	processed_pseudogene	--
ENSG00000265743.1	0.1	0	0	0.1	0.1	0.09	RP11-848P1.3	chr17	lncRNA	--
ENSG00000258343.2	0.03	0.03	0.06	0.1	0.03	0	RP11-536G4.2	chr12	lncRNA	--
ENSG00000160172.10	0.46	0.66	0.53	0.24	0.32	0.24	FAM86C2P	chr11	transcribed_unprocessed_pseudogene	family with sequence similarity 86 member C2, pseudogene
ENSG00000286864.1	0.19	0.3	0.57	0.15	0.26	0.29	RP11-497D24.1	chr2	lncRNA	--
ENSG00000260447.1	0	0.06	0	0	0	0	RP11-304L19.2	chr16	lncRNA	--
ENSG00000230312.2	0.21	0.25	0.39	0.42	0.48	0.48	SLC25A53P1	chrX	processed_pseudogene	SLC25A53 pseudogene 1
ENSG00000143032.8	0	0.02	0.08	0	0.02	0	BARHL2	chr1	protein_coding	BarH like homeobox 2
ENSG00000201469.1	0	0.34	0	0	0	0	RNA5SP379	chr12	rRNA_pseudogene	RNA, 5S ribosomal pseudogene 379
ENSG00000271983.1	0	0	0.24	0	0	0	RP11-28H5.2	chr15	lncRNA	--
ENSG00000157856.12	0.04	0.02	0.09	0.01	0.04	0.01	DRC1	chr2	protein_coding	dynein regulatory complex subunit 1
ENSG00000161970.15	9.53	7.97	7.59	8.97	8.41	8.88	RPL26	chr17	protein_coding	ribosomal protein L26
ENSG00000236204.6	0.09	0.1	0.12	0.13	0.08	0.12	LINC01376	chr2	lncRNA	long intergenic non-protein coding RNA 1376
ENSG00000280515.1	0	0	0	0	0.02	0.02	SALRNA2	chr15	lncRNA	senescence associated long non-coding RNA 2
ENSG00000235605.1	2.76	2.69	2.54	2.54	2.75	2.53	RP5-827C21.1	chr1	processed_pseudogene	--
ENSG00000149968.12	0.38	0.49	0.51	0.65	0.54	0.52	MMP3	chr11	protein_coding	matrix metallopeptidase 3
ENSG00000267504.1	0.11	0.07	0.11	0	0.07	0.03	RP11-845C23.2	chr18	lncRNA	--
ENSG00000108309.14	0.58	0.4	0.55	0.37	0.54	0.56	RUNDC3A	chr17	protein_coding	RUN domain containing 3A
ENSG00000286242.1	0.43	0.14	0.34	0.47	0.34	0.18	RP11-10L12.8	chr4	lncRNA	--
ENSG00000166452.12	11.01	11.21	10.07	10.92	10.47	10.29	AKIP1	chr11	protein_coding	A-kinase interacting protein 1
ENSG00000234544.2	0	0.09	0	0	0	0	PTGES3P5	chr10	processed_pseudogene	prostaglandin E synthase 3 pseudogene 5
ENSG00000182796.14	3.12	2.27	2.78	2.02	2.42	2.11	TMEM198B	chr12	transcribed_unitary_pseudogene	transmembrane protein 198B (pseudogene)
ENSG00000279861.1	0.56	0.65	0.93	0.98	0.47	1.06	RP11-43N16.4	chr19	TEC	--
ENSG00000136146.15	14.8	13.3	13.07	13.21	11.95	13.91	MED4	chr13	protein_coding	mediator complex subunit 4
ENSG00000124067.17	5.33	6.18	6.68	7.06	7.78	6.98	SLC12A4	chr16	protein_coding	solute carrier family 12 member 4
ENSG00000237118.3	0.1	0.02	0.1	0.17	0.08	0.05	CYP2F2P	chr19	transcribed_processed_pseudogene	cytochrome P450 family 2 subfamily F member 2, pseudogene
ENSG00000058866.15	1.7	1.76	1.48	2.23	2.29	2.14	DGKG	chr3	protein_coding	diacylglycerol kinase gamma
ENSG00000068903.20	2.54	2.52	2.63	3.32	3.57	3.32	SIRT2	chr19	protein_coding	sirtuin 2
ENSG00000228923.1	0.49	0.63	0.58	0.89	0.42	0.54	AP000355.2	chr22	lncRNA	--
ENSG00000105298.14	3.84	4.03	5.22	5.37	5.47	5.47	CACTIN	chr19	protein_coding	cactin, spliceosome C complex subunit
ENSG00000254890.1	0	0.08	0	0	0	0	RP11-10A7.1	chr11	processed_pseudogene	--
ENSG00000229405.1	0	0	0	0.06	0	0	AC092580.1	chr2	processed_pseudogene	--
ENSG00000176840.12	0	0	0.05	0	0	0	MIR7-3HG	chr19	lncRNA	MIR7-3 host gene
ENSG00000235478.5	0.02	0	0	0	0	0	LINC01664	chr22	lncRNA	long intergenic non-protein coding RNA 1664
ENSG00000159337.7	0.07	0.03	0.14	0.11	0.13	0.09	PLA2G4D	chr15	protein_coding	phospholipase A2 group IVD
ENSG00000255931.2	0	0	0	0.08	0	0	RP11-286N22.10	chr11	lncRNA	--
ENSG00000225496.1	0.16	0.1	0.11	0	0	0	RTRAFP1	chr2	processed_pseudogene	RTRAF pseudogene 1
ENSG00000165899.12	0.01	0.02	0.01	0.01	0	0	OTOGL	chr12	protein_coding	otogelin like
ENSG00000259459.6	0	0.02	0	0.02	0.05	0.02	LINC02568	chr15	lncRNA	long intergenic non-protein coding RNA 2568
ENSG00000199036.1	0.35	0.35	0.36	0	0.37	0.34	MIR219A1	chr6	miRNA	microRNA 219a-1
ENSG00000124702.18	38.77	39.42	38.21	41.36	42.84	39.06	KLHDC3	chr6	protein_coding	kelch domain containing 3
ENSG00000229474.8	0.07	0.05	0.13	0.08	0.04	0.07	PATL2	chr15	protein_coding	PAT1 homolog 2
ENSG00000240373.1	0	0.22	0.11	0.49	0.35	0.32	SEC62-AS1	chr3	lncRNA	SEC62 antisense RNA 1
ENSG00000244041.7	0.55	0.54	0.52	0.64	0.74	0.91	LINC01011	chr6	lncRNA	long intergenic non-protein coding RNA 1011
ENSG00000260625.3	0.32	0.24	0.21	0.09	0.29	0.19	RP11-452L6.7	chr16	lncRNA	--
ENSG00000256981.1	0.09	0.17	0	0.09	0.09	0.04	TAS2R18	chr12	unprocessed_pseudogene	--
ENSG00000214407.3	2.05	2.34	1.88	1.19	1.33	1.53	LINC02085	chr3	lncRNA	long intergenic non-protein coding RNA 2085
ENSG00000100711.14	3.78	3.69	3.76	3.41	3.46	3.23	ZFYVE21	chr14	protein_coding	zinc finger FYVE-type containing 21
ENSG00000149575.9	0	0.01	0	0.01	0	0	SCN2B	chr11	protein_coding	sodium voltage-gated channel beta subunit 2
ENSG00000248174.6	0.03	0	0	0	0.02	0.01	LINC02268	chr4	lncRNA	long intergenic non-protein coding RNA 2268
ENSG00000286692.1	0	0	0	0	0	0.08	RP11-366L18.2	chr1	lncRNA	--
ENSG00000005001.10	0.03	0.05	0.05	0.09	0.1	0.09	PRSS22	chr16	protein_coding	serine protease 22
ENSG00000178078.12	5.02	5.02	5.82	6.78	5.54	5.91	STAP2	chr19	protein_coding	signal transducing adaptor family member 2
ENSG00000218976.2	0	0	0.03	0	0	0	IMPDH1P9	chr6	unprocessed_pseudogene	inosine monophosphate dehydrogenase 1 pseudogene 9
ENSG00000011376.12	2.33	2.56	2.62	2.35	2.53	2.2	LARS2	chr3	protein_coding	leucyl-tRNA synthetase 2, mitochondrial
ENSG00000272426.1	0	0	0	0	0.09	0.25	RP11-108M9.6	chr1	lncRNA	--
ENSG00000150712.11	4.68	4.65	5.09	4.81	4.75	4.27	MTMR12	chr5	protein_coding	myotubularin related protein 12
ENSG00000278910.4	0.05	0	0	0	0	0	BANCR	chr9	lncRNA	BRAF-activated non-protein coding RNA
ENSG00000257894.2	0.05	0.05	0.07	0.09	0	0.1	RP1-78O14.1	chr12	lncRNA	--
ENSG00000267474.1	0.09	0.04	0.13	0.1	0.09	0	CTC-548K16.6	chr19	lncRNA	--
ENSG00000257803.2	0.08	0.03	0.14	0.03	0.06	0.18	PIGAP1	chr12	processed_pseudogene	phosphatidylinositol glycan anchor biosynthesis class A pseudogene 1
ENSG00000105323.17	33.2	33.27	36.27	38.5	45.99	39.97	HNRNPUL1	chr19	protein_coding	heterogeneous nuclear ribonucleoprotein U like 1
ENSG00000272567.1	0	0	0.23	0	0	0	RP11-73K9.3	chr4	lncRNA	--
ENSG00000198794.12	3.49	3.13	3.34	3.14	3.32	2.86	SCAMP5	chr15	protein_coding	secretory carrier membrane protein 5
ENSG00000188026.13	1.75	1.8	2.15	2.28	2.32	2.16	RILPL1	chr12	protein_coding	Rab interacting lysosomal protein like 1
ENSG00000198542.14	0.01	0	0	0.01	0.01	0.01	ITGBL1	chr13	protein_coding	integrin subunit beta like 1
ENSG00000215845.11	2.67	2.8	2.72	3.07	2.32	3.02	TSTD1	chr1	protein_coding	thiosulfate sulfurtransferase like domain containing 1
ENSG00000077458.13	2.37	2.26	1.71	2.07	1.8	2.05	FAM76B	chr11	protein_coding	family with sequence similarity 76 member B
ENSG00000115163.15	14.17	13.75	14.05	12.97	12.39	11.86	CENPA	chr2	protein_coding	centromere protein A
ENSG00000242853.3	0	0.13	0.27	0.44	0	0.51	RN7SL749P	chr10	misc_RNA	RNA, 7SL, cytoplasmic 749, pseudogene
ENSG00000116833.14	0.01	0	0	0	0	0.01	NR5A2	chr1	protein_coding	nuclear receptor subfamily 5 group A member 2
ENSG00000135372.9	9.33	9.54	9.69	11.33	11.36	10	NAT10	chr11	protein_coding	N-acetyltransferase 10
ENSG00000182223.7	0	0	0	0	0	0.03	ZAR1	chr4	protein_coding	zygote arrest 1
ENSG00000127955.17	1.52	1.36	1.27	1.23	1.24	1.25	GNAI1	chr7	protein_coding	G protein subunit alpha i1
ENSG00000268093.1	1.61	1.49	2.06	2.09	1.75	2.05	AC022154.7	chr19	lncRNA	--
ENSG00000158715.6	3.01	3.42	3.71	4.19	3.87	4.37	SLC45A3	chr1	protein_coding	solute carrier family 45 member 3
ENSG00000136108.15	16.06	14.6	12.73	15.36	14.5	15.29	CKAP2	chr13	protein_coding	cytoskeleton associated protein 2
ENSG00000259121.2	0	0	0.2	0	0	0	RP11-545M17.2	chr14	processed_pseudogene	--
ENSG00000103544.15	0.67	0.56	0.58	0.56	0.62	0.67	VPS35L	chr16	protein_coding	VPS35 endosomal protein sorting factor like
ENSG00000180611.7	3.37	3.04	3.39	3.08	2.81	2.71	MB21D2	chr3	protein_coding	Mab-21 domain containing 2
ENSG00000060749.16	5.6	5.23	5.21	5.51	5.15	5.31	QSER1	chr11	protein_coding	glutamine and serine rich 1
ENSG00000059769.20	9.14	7.52	8.52	8.63	7.3	8.62	DNAJC25	chr9	protein_coding	DnaJ heat shock protein family (Hsp40) member C25
ENSG00000163472.19	9.36	9.19	9.69	9.06	9.35	8.91	TMEM79	chr1	protein_coding	transmembrane protein 79
ENSG00000166326.7	7.85	7.34	7.28	8.14	8.47	7.88	TRIM44	chr11	protein_coding	tripartite motif containing 44
ENSG00000147255.19	0.01	0	0	0	0.01	0	IGSF1	chrX	protein_coding	immunoglobulin superfamily member 1
ENSG00000226508.1	0	0.11	0.04	0	0	0	LINC01918	chr2	lncRNA	long intergenic non-protein coding RNA 1918
ENSG00000233013.10	0.04	0.02	0.08	0.08	0.1	0.02	FAM157B	chr9	transcribed_unprocessed_pseudogene	family with sequence similarity 157 member B
ENSG00000251637.6	0.01	0	0	0	0	0	LINC02754	chr11	lncRNA	long intergenic non-protein coding RNA 2754
ENSG00000068912.14	19.94	19.41	16.97	17.65	16.84	18.83	ERLEC1	chr2	protein_coding	endoplasmic reticulum lectin 1
ENSG00000099899.15	9.29	9.35	11.16	10.42	12.64	11.37	TRMT2A	chr22	protein_coding	tRNA methyltransferase 2 homolog A
ENSG00000234911.2	0.3	0.35	0.24	0.19	0.15	0.14	TEX21P	chr14	transcribed_unitary_pseudogene	testis expressed 21, pseudogene
ENSG00000179241.13	2.76	2.56	2.28	2.57	2.63	2.96	LDLRAD3	chr11	protein_coding	low density lipoprotein receptor class A domain containing 3
ENSG00000141994.16	6.71	7.04	8.3	8.25	9.77	9.45	DUS3L	chr19	protein_coding	dihydrouridine synthase 3 like
ENSG00000283703.2	0.09	0.19	0.25	0.28	0.26	0.32	VSIG10L2	chr11	protein_coding	V-set and immunoglobulin domain containing 10 like 2
ENSG00000236878.1	0.12	0	0	0	0.06	0	MTATP6P26	chr2	processed_pseudogene	MT-ATP6 pseudogene 26
ENSG00000287458.1	0	0.03	0	0.03	0	0.03	RP3-340B19.7	chr6	lncRNA	--
ENSG00000086506.3	1.33	1.58	1.28	1.94	1.45	0.84	HBQ1	chr16	protein_coding	hemoglobin subunit theta 1
ENSG00000162877.13	0.01	0.01	0.03	0	0	0	PM20D1	chr1	protein_coding	peptidase M20 domain containing 1
ENSG00000171729.14	28.79	30.8	31.66	33.61	38.09	35.13	TMEM51	chr1	protein_coding	transmembrane protein 51
ENSG00000242412.1	0	0	0.02	0	0	0	DBIL5P2	chr2	transcribed_processed_pseudogene	diazepam binding inhibitor-like 5 pseudogene 2
ENSG00000181924.7	12.12	11.39	10.49	12.68	12.85	13.17	COA4	chr11	protein_coding	cytochrome c oxidase assembly factor 4 homolog
ENSG00000164938.14	2.9	2.82	2.42	2.91	2.76	2.73	TP53INP1	chr8	protein_coding	tumor protein p53 inducible nuclear protein 1
ENSG00000127311.10	0.86	0.66	0.68	0.67	0.79	0.65	HELB	chr12	protein_coding	DNA helicase B
ENSG00000174775.18	5.89	6.86	6.9	10.61	9.76	10.86	HRAS	chr11	protein_coding	HRas proto-oncogene, GTPase
ENSG00000254338.1	0	0	0.1	0.1	0.1	0	MAFA-AS1	chr8	lncRNA	MAFA antisense RNA 1
ENSG00000145642.12	0	0	0	0	0	0.03	SHISAL2B	chr5	protein_coding	shisa like 2B
ENSG00000268598.1	0.12	0	0	0	0.12	0	VN1R80P	chr19	unprocessed_pseudogene	vomeronasal 1 receptor 80 pseudogene
ENSG00000197558.13	0.09	0.1	0.11	0.19	0.16	0.15	SSPOP	chr7	transcribed_unitary_pseudogene	SCO-spondin, pseudogene
ENSG00000278997.1	0.09	0.06	0.15	0.22	0.3	0.08	RP11-131M11.2	chr1	TEC	--
ENSG00000104518.11	6.5	6.74	7.58	6.72	6.72	6.94	GSDMD	chr8	protein_coding	gasdermin D
ENSG00000080511.5	0	0	0	0	0	0.02	RDH8	chr19	protein_coding	retinol dehydrogenase 8
ENSG00000164754.15	36.93	34.68	32.81	34.06	34.85	34.37	RAD21	chr8	protein_coding	RAD21 cohesin complex component
ENSG00000120526.12	6.8	6.34	6.18	5.55	5.39	5.22	NUDCD1	chr8	protein_coding	NudC domain containing 1
ENSG00000283440.1	0.16	0.04	0.2	0.04	0.08	0.07	LINC01260	chr20	lncRNA	long intergenic non-protein coding RNA 1260
ENSG00000151322.20	0.01	0	0	0.02	0.02	0.02	NPAS3	chr14	protein_coding	neuronal PAS domain protein 3
ENSG00000108389.10	4.57	4.87	4.87	4.73	5.06	4.66	MTMR4	chr17	protein_coding	myotubularin related protein 4
ENSG00000157933.10	6.54	6.86	8.34	8.48	9.51	9.09	SKI	chr1	protein_coding	SKI proto-oncogene
ENSG00000215302.8	1	0.88	0.89	1.14	1.5	1.49	CTD-3092A11.1	chr15	transcribed_unprocessed_pseudogene	--
ENSG00000107831.14	0.08	0	0.03	0.03	0.08	0.08	FGF8	chr10	protein_coding	fibroblast growth factor 8
ENSG00000255342.1	0	0	0	0.28	0	0	RP11-762B21.5	chr11	processed_pseudogene	--
ENSG00000253326.2	0.88	1.16	0.93	1.31	0.87	1.07	RP11-261C10.7	chr1	processed_pseudogene	--
ENSG00000213362.3	0	0.07	0	0.16	0	0	FTH1P12	chr9	processed_pseudogene	ferritin heavy chain 1 pseudogene 12
ENSG00000178562.18	0.02	0	0	0	0	0	CD28	chr2	protein_coding	CD28 molecule
ENSG00000284292.1	156.77	165.77	171.15	146.09	150	151.64	RP5-900K19.2	chr7	protein_coding	--
ENSG00000203441.2	0.04	0	0.05	0.15	0	0.13	LINC00449	chr13	lncRNA	long intergenic non-protein coding RNA 449
ENSG00000091651.9	16.04	14.7	15.17	15.1	14.83	15.25	ORC6	chr16	protein_coding	origin recognition complex subunit 6
ENSG00000264365.1	0	0	0.14	0	0	0.07	RP11-621L6.2	chr18	lncRNA	--
ENSG00000279502.1	0	0.06	0	0	0	0.06	RP11-354E23.4	chr10	TEC	--
ENSG00000104228.13	5.89	6.34	6.27	5.58	5.1	4.77	TRIM35	chr8	protein_coding	tripartite motif containing 35
ENSG00000125910.6	0.05	0.02	0.17	0.13	0.12	0.16	S1PR4	chr19	protein_coding	sphingosine-1-phosphate receptor 4
ENSG00000226094.1	0.11	0	0	0	0.06	0	RPL7P3	chr20	processed_pseudogene	ribosomal protein L7 pseudogene 3
ENSG00000245857.3	0.09	0.17	0.29	0.17	0.11	0.04	GS1-24F4.2	chr8	lncRNA	--
ENSG00000226332.2	1.95	1.4	2.33	2.63	2.01	2.54	RP11-157P1.4	chr20	lncRNA	--
ENSG00000228312.1	0	0.22	0	0	0	0	GAPDHP45	chr10	processed_pseudogene	glyceraldehyde 3 phosphate dehydrogenase pseudogene 45
ENSG00000217644.5	0	0.07	0.15	0.08	0.23	0	RP4-803A2.1	chr1	processed_pseudogene	--
ENSG00000232480.1	8.61	9.08	8.28	6.82	5.63	6.09	TGFB2-AS1	chr1	lncRNA	TGFB2 antisense RNA 1 (head to head)
ENSG00000099904.16	7.79	8.39	9.83	9.1	10.73	9.66	ZDHHC8	chr22	protein_coding	zinc finger DHHC-type palmitoyltransferase 8
ENSG00000281741.2	2.12	2.9	2.7	2.71	2.7	2.41	CH17-118O6.6	chr1	TEC	--
ENSG00000205277.10	0.05	0.05	0.07	0.05	0.04	0.05	MUC12	chr7	protein_coding	mucin 12, cell surface associated
ENSG00000237886.1	0.57	0.77	0.73	0.43	0.48	0.75	NALT1	chr9	lncRNA	NOTCH1 associated lncRNA in T cell acute lymphoblastic leukemia 1
ENSG00000244232.3	0	0	0	0	0	0.24	RN7SL698P	chr3	misc_RNA	RNA, 7SL, cytoplasmic 698, pseudogene
ENSG00000143398.20	30.93	30.87	28.47	27.23	30.93	27.36	PIP5K1A	chr1	protein_coding	phosphatidylinositol-4-phosphate 5-kinase type 1 alpha
ENSG00000233593.10	0.1	0.11	0.12	0.09	0.12	0.1	LINC02609	chr1	lncRNA	long intergenic non-protein coding RNA 2609
ENSG00000286828.1	0.15	0.02	0.17	0.14	0.15	0.08	CTD-2215E18.4	chr5	lncRNA	--
ENSG00000103507.14	28.58	28.49	32.45	28.52	33.75	31.48	BCKDK	chr16	protein_coding	branched chain keto acid dehydrogenase kinase
ENSG00000253428.1	0.08	0	0	0	0	0	LINC01942	chr5	lncRNA	long intergenic non-protein coding RNA 1942
ENSG00000213994.3	0.36	0.35	0.82	0.39	0.18	0.25	RP11-414H17.5	chr10	lncRNA	--
ENSG00000282965.1	0	0	0	0	0	0.05	RP11-683L23.7	chr18	lncRNA	--
ENSG00000211701.2	0	0	0	0	0	0.08	TRGV1	chr7	TR_V_gene	T cell receptor gamma variable 1 (non-functional)
ENSG00000212163.6	0	0.6	1.04	0.67	0.42	0.19	SNORD91A	chr17	snoRNA	small nucleolar RNA, C/D box 91A
ENSG00000206228.4	0	0	0	0	0	0.05	HNRNPA1P4	chr8	processed_pseudogene	heterogeneous nuclear ribonucleoprotein A1 pseudogene 4
ENSG00000241935.9	3.79	4.08	4.5	3.58	2.91	3.21	HOGA1	chr10	protein_coding	4-hydroxy-2-oxoglutarate aldolase 1
ENSG00000269940.1	0.32	0.19	0.13	0.14	0.07	0.06	RP11-73M18.7	chr14	lncRNA	--
ENSG00000240230.6	3.32	3.62	3.15	3.39	3.39	3.17	COX19	chr7	protein_coding	cytochrome c oxidase assembly factor COX19
ENSG00000249884.8	2.52	3.04	3.17	3.13	3.05	2.8	RNF103-CHMP3	chr2	protein_coding	RNF103-CHMP3 readthrough
ENSG00000174796.12	2.64	2.35	2.11	2.11	1.83	2.11	THAP6	chr4	protein_coding	THAP domain containing 6
ENSG00000173275.13	1.33	1.35	1.08	0.95	0.99	1.21	ZNF449	chrX	protein_coding	zinc finger protein 449
ENSG00000112983.18	4.42	4.51	4.33	4.83	5.22	4.57	BRD8	chr5	protein_coding	bromodomain containing 8
ENSG00000236480.1	0	0	0	0	0.03	0	PKMP1	chr1	processed_pseudogene	pyruvate kinase M1/2 pseudogene 1
ENSG00000144031.12	0.02	0.02	0.13	0.08	0.14	0.07	ANKRD53	chr2	protein_coding	ankyrin repeat domain 53
ENSG00000278071.1	3.01	2.89	2.46	1.98	1.6	2.47	RP11-736N17.10	chr14	lncRNA	--
ENSG00000198795.11	0	0.01	0.01	0.01	0.02	0.04	ZNF521	chr18	protein_coding	zinc finger protein 521
ENSG00000150551.11	0.44	0.64	0.57	0.49	0.42	0.55	LYPD1	chr2	protein_coding	LY6/PLAUR domain containing 1
ENSG00000132932.19	0.12	0.13	0.1	0.13	0.09	0.11	ATP8A2	chr13	protein_coding	ATPase phospholipid transporting 8A2
ENSG00000110514.19	4.21	4.4	4.57	5.05	5.69	4.89	MADD	chr11	protein_coding	MAP kinase activating death domain
ENSG00000285085.1	1.21	1.42	1.78	1.46	1.46	1.73	XXbac-BPG300A18.14	chr6	protein_coding	--
ENSG00000266924.1	0.06	0.12	0.19	0.07	0	0.12	RP11-154H12.2	chr18	lncRNA	--
ENSG00000006059.4	0.03	0	0	0	0	0	KRT33A	chr17	protein_coding	keratin 33A
ENSG00000261087.1	0.1	0.27	0.32	0.56	0.53	0.34	ZNNT1	chr8	lncRNA	ZNF706 neighboring transcript 1
ENSG00000268279.4	2.05	2.39	2.29	1.7	1.57	1.3	RP11-434D12.1	chr3	protein_coding	--
ENSG00000204287.14	0	0	0.13	0.1	0.03	0.21	HLA-DRA	chr6	protein_coding	major histocompatibility complex, class II, DR alpha
ENSG00000259775.1	0.45	0.44	0.23	0.25	0.41	0.37	RP11-45P15.4	chr14	lncRNA	--
ENSG00000103241.7	0	0	0	0.02	0	0	FOXF1	chr16	protein_coding	forkhead box F1
ENSG00000261167.1	0.53	0.34	0.39	0.31	0.23	0.24	RP11-517B11.7	chr3	lncRNA	--
ENSG00000082213.18	8.49	8.04	6.86	5.5	5.41	5.07	C5orf22	chr5	protein_coding	chromosome 5 open reading frame 22
ENSG00000287839.1	2.23	1.69	2.15	1.56	1.25	1.9	RP11-29H23.8	chr1	lncRNA	--
ENSG00000151929.10	13.74	15.52	16.42	22.99	26.71	24.52	BAG3	chr10	protein_coding	BAG cochaperone 3
ENSG00000237524.10	0	0	0	0	0	0.05	TEX51	chr2	protein_coding	testis expressed 51
ENSG00000149582.16	1.76	1.87	1.94	2.35	2.68	2.5	TMEM25	chr11	protein_coding	transmembrane protein 25
ENSG00000143612.21	56.65	55.51	57.26	52.73	54.21	52.27	C1orf43	chr1	protein_coding	chromosome 1 open reading frame 43
ENSG00000134516.18	0.61	0.62	0.66	0.51	0.62	0.57	DOCK2	chr5	protein_coding	dedicator of cytokinesis 2
ENSG00000109919.10	19.64	18.74	18.07	20.9	18.09	20.52	MTCH2	chr11	protein_coding	mitochondrial carrier 2
ENSG00000241186.10	0	0	0	0	0.02	0	TDGF1	chr3	protein_coding	teratocarcinoma-derived growth factor 1
ENSG00000196408.12	0.02	0.04	0.04	0.02	0.02	0.03	NOXO1	chr16	protein_coding	NADPH oxidase organizer 1
ENSG00000163344.6	23.74	21.4	21.86	18.59	19.41	18.62	PMVK	chr1	protein_coding	phosphomevalonate kinase
ENSG00000228626.1	0.14	0	0	0	0	0	RP11-495P10.9	chr1	unprocessed_pseudogene	--
ENSG00000270917.1	0	0	0	0.12	0.22	0	RP11-27I1.6	chr9	processed_pseudogene	--
ENSG00000072952.20	0.01	0	0	0	0.04	0.01	IRAG1	chr11	protein_coding	inositol 1,4,5-triphosphate receptor associated 1
ENSG00000265334.1	0	0	0	0.07	0	0.12	CTD-2349P21.11	chr17	lncRNA	--
ENSG00000204713.11	7.42	7.6	7.67	6.56	7.33	6.41	TRIM27	chr6	protein_coding	tripartite motif containing 27
ENSG00000279199.1	0.07	0.12	0.11	0.13	0.23	0.1	RP11-749I16.3	chr17	TEC	--
ENSG00000163449.11	1.23	1.07	1.1	0.72	0.72	0.81	TMEM169	chr2	protein_coding	transmembrane protein 169
ENSG00000255085.8	0	0.05	0	0.05	0	0	AF186192.5	chr8	transcribed_unprocessed_pseudogene	--
ENSG00000164122.9	0.02	0.02	0.07	0.05	0.07	0.06	ASB5	chr4	protein_coding	ankyrin repeat and SOCS box containing 5
ENSG00000230383.1	1.31	1.01	0.6	1.39	0.89	1.41	AC009245.3	chr7	processed_pseudogene	--
ENSG00000274331.1	0.05	0	0	0.08	0.02	0	RP11-403A3.1	chr13	lncRNA	--
ENSG00000118418.14	64.73	59.96	57.66	56.91	48.36	56.33	HMGN3	chr6	protein_coding	high mobility group nucleosomal binding domain 3
ENSG00000251794.1	0.55	0	0	0	0	0	RNU6-237P	chr16	snRNA	RNA, U6 small nuclear 237, pseudogene
ENSG00000160062.15	0.86	0.84	1.01	0.76	0.57	0.78	ZBTB8A	chr1	protein_coding	zinc finger and BTB domain containing 8A
ENSG00000284642.1	0.05	0.15	0.16	0.4	0.11	0.12	RP4-736L20.5	chr1	lncRNA	--
ENSG00000207185.1	0	0.72	0.37	0	0	0.35	RNU6-1157P	chr11	snRNA	RNA, U6 small nuclear 1157, pseudogene
ENSG00000110435.13	7.99	8.1	7.17	8	9.13	8.91	PDHX	chr11	protein_coding	pyruvate dehydrogenase complex component X
ENSG00000213337.9	0.94	0.96	1.11	0.85	1.01	1.13	ANKRD39	chr2	protein_coding	ankyrin repeat domain 39
ENSG00000286225.1	0	0	0	0	0.09	0	RP11-707K3.1	chr2	lncRNA	--
ENSG00000124151.19	8.8	8.62	7.66	6.83	7.04	7.23	NCOA3	chr20	protein_coding	nuclear receptor coactivator 3
ENSG00000268975.2	7.91	7.9	7.84	8.36	8.15	8.01	MIA-RAB4B	chr19	protein_coding	MIA-RAB4B readthrough (NMD candidate)
ENSG00000235098.9	0	0.01	0	0	0.02	0.1	ANKRD65	chr1	protein_coding	ankyrin repeat domain 65
ENSG00000260593.1	0.08	0	0	0.09	0.09	0.08	RP11-432I5.2	chr16	lncRNA	--
ENSG00000260029.2	0	0.03	0	0	0	0	RP11-401P9.1	chr16	lncRNA	--
ENSG00000229132.2	2.05	1.31	1.6	1.65	2.31	3.34	EIF4A1P10	chrX	processed_pseudogene	eukaryotic translation initiation factor 4A1 pseudogene 10
ENSG00000251667.1	0.12	0.12	0.04	0.31	0.08	0.08	BRCC3P1	chr5	processed_pseudogene	BRCA1/BRCA2-containing complex subunit 3 pseudogene 1
ENSG00000259579.1	0.06	0	0	0.07	0	0	RP11-66B24.5	chr15	lncRNA	--
ENSG00000113441.16	4	3.82	3.38	3.7	3.32	3.7	LNPEP	chr5	protein_coding	leucyl and cystinyl aminopeptidase
ENSG00000108506.13	2	1.97	1.74	2.4	2.18	2.44	INTS2	chr17	protein_coding	integrator complex subunit 2
ENSG00000235812.4	0	0	0	0.04	0	0	ADAM21P1	chr14	transcribed_processed_pseudogene	ADAM metallopeptidase domain 21 pseudogene 1
ENSG00000025156.13	11.99	11.14	10.46	9.74	9.88	9.47	HSF2	chr6	protein_coding	heat shock transcription factor 2
ENSG00000124120.11	7.93	7.89	7.69	6.06	6.37	6.17	TTPAL	chr20	protein_coding	alpha tocopherol transfer protein like
ENSG00000206803.1	0	0.36	0	0	0	0	RNU6-968P	chr1	snRNA	RNA, U6 small nuclear 968, pseudogene
ENSG00000275024.1	0	0.14	0	0	0	0	CTB-1144G6.6	chr10	lncRNA	--
ENSG00000164620.9	6.46	7.51	8.96	8.45	8.88	9.41	RELL2	chr5	protein_coding	RELT like 2
ENSG00000221046.1	0.31	0.6	0.32	0	0	0	RNU6ATAC38P	chr20	snRNA	RNA, U6atac small nuclear 38, pseudogene
ENSG00000255245.4	1.3	1.26	2.24	1.86	2.06	2.12	FXYD6-FXYD2	chr11	protein_coding	FXYD6-FXYD2 readthrough
ENSG00000258807.5	0	0	0	0.05	0	0	RP11-1152H15.1	chr14	lncRNA	--
ENSG00000270673.1	0.38	0.21	0.39	0.3	0.17	0.77	YTHDF3-DT	chr8	lncRNA	YTHDF3 divergent transcript
ENSG00000242021.2	0.62	0.39	0.36	0.72	0.63	0.33	RP11-268G12.3	chrX	lncRNA	--
ENSG00000239002.3	0.24	0.92	0.36	0.52	0	0.11	SCARNA10	chr12	snoRNA	small Cajal body-specific RNA 10
ENSG00000236254.1	0.03	0.11	0	0	0	0	MTND4P14	chr9	unprocessed_pseudogene	MT-ND4 pseudogene 14
ENSG00000235183.3	0	0	0	0	0.25	0	SRP14P3	chr17	processed_pseudogene	signal recognition particle 14 pseudogene 3
ENSG00000141367.12	31.26	30.95	29.12	36.73	38.11	37.16	CLTC	chr17	protein_coding	clathrin heavy chain
ENSG00000259349.2	0.23	0.17	0.37	0.12	0.15	0.35	RP11-15E18.1	chr17	lncRNA	--
ENSG00000104774.13	13.44	13.96	15.88	14.45	16.32	15.03	MAN2B1	chr19	protein_coding	mannosidase alpha class 2B member 1
ENSG00000287980.1	0	0.03	0	0	0.12	0	RP11-506J19.1	chr1	lncRNA	--
ENSG00000220392.1	0	0.08	0	0.09	0.08	0	FCF1P5	chr6	processed_pseudogene	FCF1 pseudogene 5
ENSG00000165688.12	9.49	9.17	11.14	12.84	11.49	11.49	PMPCA	chr9	protein_coding	peptidase, mitochondrial processing subunit alpha
ENSG00000164674.17	24.01	24.74	25.62	29.82	31.66	30.76	SYTL3	chr6	protein_coding	synaptotagmin like 3
ENSG00000167693.17	15.15	17.21	17.68	16.28	18.24	16.69	NXN	chr17	protein_coding	nucleoredoxin
ENSG00000138356.14	1.13	1.1	1.11	1.33	1.4	1.18	AOX1	chr2	protein_coding	aldehyde oxidase 1
ENSG00000246273.8	1.93	2.13	1.9	1.72	1.88	1.7	SBF2-AS1	chr11	lncRNA	SBF2 antisense RNA 1
ENSG00000226890.1	0	0	0	0.13	0	0	LA16c-395F10.1	chr16	lncRNA	--
ENSG00000112379.9	2.04	2.08	1.74	3.11	3.22	3.1	ARFGEF3	chr6	protein_coding	ARFGEF family member 3
ENSG00000259216.2	0.08	0.08	0.24	0	0.08	0.15	RP11-227D13.2	chr15	processed_pseudogene	--
ENSG00000168944.17	2.76	2.39	2.23	1.94	1.88	1.87	CEP120	chr5	protein_coding	centrosomal protein 120
ENSG00000180616.9	0.05	0.02	0.05	0.05	0.09	0.06	SSTR2	chr17	protein_coding	somatostatin receptor 2
ENSG00000267168.1	3.26	2.3	3.15	2.68	3.44	2.77	RP11-318A15.7	chr17	protein_coding	--
ENSG00000189362.12	2.01	2.06	1.73	1.81	1.58	1.68	NEMP2	chr2	protein_coding	nuclear envelope integral membrane protein 2
ENSG00000060709.15	0	0.01	0	0	0	0	RIMBP2	chr12	protein_coding	RIMS binding protein 2
ENSG00000103222.20	13.06	13.87	15.38	14.47	14.73	13.38	ABCC1	chr16	protein_coding	ATP binding cassette subfamily C member 1
ENSG00000285841.1	0.02	0.02	0.03	0	0	0.01	RP5-914M6.2	chr7	lncRNA	--
ENSG00000267088.1	0.09	0	0.18	0	0	0.08	RP11-115N12.1	chr18	processed_pseudogene	--
ENSG00000134901.13	11.17	11.82	11.28	7.99	9.89	9.03	POGLUT2	chr13	protein_coding	protein O-glucosyltransferase 2
ENSG00000248713.2	0.01	0	0	0.01	0.02	0.04	C4orf54	chr4	protein_coding	chromosome 4 open reading frame 54
ENSG00000279069.1	0.98	0.73	1.05	0.68	0.66	0.78	RP11-159D12.6	chr17	TEC	--
ENSG00000230393.1	0.05	0.07	0.02	0.02	0.05	0.03	AC092667.2	chr2	lncRNA	--
ENSG00000231345.3	0.07	0.09	0.03	0.06	0.09	0.1	BEND3P1	chr10	transcribed_processed_pseudogene	BEN domain containing 3 pseudogene 1
ENSG00000198911.12	14.73	15.37	16.45	15.86	18.09	16.57	SREBF2	chr22	protein_coding	sterol regulatory element binding transcription factor 2
ENSG00000102805.16	1.5	1.37	1.2	1.29	1.32	1.39	CLN5	chr13	protein_coding	CLN5 intracellular trafficking protein
ENSG00000270240.2	0	0	0	0	0.16	0.1	AC015849.2	chr17	lncRNA	--
ENSG00000238141.2	0	0	0.06	0	0.12	0	BRWD1-AS1	chr21	lncRNA	BRWD1 antisense RNA 1
ENSG00000274501.1	0.89	0.25	0	0	0.39	0.12	RP4-583P15.16	chr20	lncRNA	--
ENSG00000266017.1	3.37	2.82	2.45	3.69	4.96	4.55	MIR4477B	chr9	miRNA	microRNA 4477b
ENSG00000259783.6	0	0.06	0	0	0	0.06	LINC02259	chr15	lncRNA	long intergenic non-protein coding RNA 2259
ENSG00000171105.14	3.22	3.05	3.48	2.64	2.95	2.65	INSR	chr19	protein_coding	insulin receptor
ENSG00000287049.1	0.05	0.14	0.19	0.05	0	0.09	RP11-27M15.2	chr2	lncRNA	--
ENSG00000213849.3	0	0	0	0	0.11	0	AC104306.1	chr3	processed_pseudogene	--
ENSG00000162676.12	0.08	0.07	0.13	0.12	0.17	0.15	GFI1	chr1	protein_coding	growth factor independent 1 transcriptional repressor
ENSG00000230732.4	0.25	0.19	0.08	0.06	0.09	0.18	AC127904.2	chr3	lncRNA	--
ENSG00000272203.1	0.31	0	0.11	0	0	0.1	AC004775.5	chr5	lncRNA	--
ENSG00000181847.12	0	0.01	0.01	0	0.01	0	TIGIT	chr3	protein_coding	T cell immunoreceptor with Ig and ITIM domains
ENSG00000108849.8	0.12	0.31	0.24	0	0.16	0.19	PPY	chr17	protein_coding	pancreatic polypeptide
ENSG00000279953.1	0.08	0.11	0.11	0.27	0.03	0.18	RP11-338K17.5	chr12	TEC	--
ENSG00000284969.1	162.76	162.35	156.89	162.07	162.37	147.69	RP4-541C22.8	chr11	protein_coding	--
ENSG00000260442.5	1.27	1.7	0.95	1.1	1.31	0.89	ATP2A1-AS1	chr16	lncRNA	ATP2A1 antisense RNA 1
ENSG00000110080.20	3.9	3.99	4.03	4	4.19	4.36	ST3GAL4	chr11	protein_coding	ST3 beta-galactoside alpha-2,3-sialyltransferase 4
ENSG00000204913.7	0	0	0	0	0.09	0	LRRC3C	chr17	protein_coding	leucine rich repeat containing 3C
ENSG00000228158.2	0.93	1.61	0.88	1.81	1.23	1.19	TLE1P1	chrX	processed_pseudogene	TLE family member 1 pseudogene 1
ENSG00000095777.17	1.63	1.63	1.51	1.4	1.37	1.21	MYO3A	chr10	protein_coding	myosin IIIA
ENSG00000267681.1	0.52	0.13	0.53	0.71	0.13	0.12	CTD-3199J23.6	chr17	transcribed_processed_pseudogene	--
ENSG00000122121.12	0.02	0	0	0	0	0.02	XPNPEP2	chrX	protein_coding	X-prolyl aminopeptidase 2
ENSG00000172794.20	0.03	0	0.02	0.03	0.06	0.03	RAB37	chr17	protein_coding	RAB37, member RAS oncogene family
ENSG00000119660.4	0	0	0	0	0.11	0	DPPA5P4	chr14	processed_pseudogene	developmental pluripotency associated 5 pseudogene 4
ENSG00000132004.13	4.6	4.57	4.59	5.54	6.96	6.31	FBXW9	chr19	protein_coding	F-box and WD repeat domain containing 9
ENSG00000287990.1	0	0	0.01	0	0.01	0.01	RP11-1140I5.2	chr14	lncRNA	--
ENSG00000167080.9	0.45	0.46	0.38	0.36	0.46	0.45	B4GALNT2	chr17	protein_coding	beta-1,4-N-acetyl-galactosaminyltransferase 2
ENSG00000187778.14	19.17	19.93	22.95	24.18	23.18	23.69	MCRS1	chr12	protein_coding	microspherule protein 1
ENSG00000221716.1	0.3	0.3	0.31	0.67	0.63	0.29	SNORA11	chrX	snoRNA	small nucleolar RNA, H/ACA box 11
ENSG00000272630.1	0.13	0.05	0.05	0.14	0.15	0.13	RP11-344N10.5	chr10	lncRNA	--
ENSG00000155629.15	0.47	0.55	0.57	0.86	0.64	0.92	PIK3AP1	chr10	protein_coding	phosphoinositide-3-kinase adaptor protein 1
ENSG00000135763.10	5.54	5.66	5.48	6.18	5.8	6.35	URB2	chr1	protein_coding	URB2 ribosome biogenesis homolog
ENSG00000207195.1	0	0	0.36	0	0	0	Y_RNA	chr4	misc_RNA	--
ENSG00000246898.1	0.89	0.99	0.68	0.86	0.79	0.81	LINC00920	chr16	lncRNA	long intergenic non-protein coding RNA 920
ENSG00000273171.1	0	0	0.05	0.05	0	0.04	CTB-96E2.2	chr17	protein_coding	--
ENSG00000260583.1	0	0.07	0	0.54	0	0.13	AP000223.42	chr21	lncRNA	--
ENSG00000280165.1	0	0	0	0.02	0	0	PCDH20	chr13	protein_coding	protocadherin 20
ENSG00000241738.1	0	0	0	0	0	0.02	ZNF90P1	chr3	processed_pseudogene	zinc finger protein 90 pseudogene 1
ENSG00000112851.15	13.62	12.5	11.61	10.8	10.77	10.78	ERBIN	chr5	protein_coding	erbb2 interacting protein
ENSG00000260751.2	1.1	0.97	0.89	0.79	1.06	1.4	CTD-2196E14.6	chr16	lncRNA	--
ENSG00000241818.1	0	0	0	0	0	0.1	SCG5-AS1	chr15	lncRNA	SCG5 antisense RNA 1
ENSG00000245573.9	0.62	0.67	0.59	0.69	0.69	0.63	BDNF-AS	chr11	lncRNA	BDNF antisense RNA
ENSG00000210112.1	6.31	7.27	7.01	8.17	10.05	7.59	MT-TM	chrM	Mt_tRNA	mitochondrially encoded tRNA-Met (AUA/G)
ENSG00000256030.1	0	0.17	0	0	0	0.06	CBX3P4	chr12	transcribed_processed_pseudogene	chromobox 3 pseudogene 4
ENSG00000275700.6	6.38	6.47	6	6.85	7.02	6.79	AATF	chr17	protein_coding	apoptosis antagonizing transcription factor
ENSG00000117036.12	3.5	3.93	3.57	3.92	3.45	3.58	ETV3	chr1	protein_coding	ETS variant transcription factor 3
ENSG00000138459.9	4.5	4.44	4.18	4.08	4.16	3.84	SLC35A5	chr3	protein_coding	solute carrier family 35 member A5
ENSG00000214360.5	0.06	0.11	0.06	0	0	0	EFCAB9	chr5	protein_coding	EF-hand calcium binding domain 9
ENSG00000035403.18	44.14	45.62	46.69	42.6	44.15	43.79	VCL	chr10	protein_coding	vinculin
ENSG00000279332.1	0.32	0.53	0.22	0.35	0.22	0.61	RP11-799B12.1	chr18	TEC	--
ENSG00000165669.14	2.6	2.58	2.46	2.68	2.2	2.55	FAM204A	chr10	protein_coding	family with sequence similarity 204 member A
ENSG00000204882.4	0	0	0.05	0	0	0.02	GPR20	chr8	protein_coding	G protein-coupled receptor 20
ENSG00000285458.1	1.05	1.05	1.08	1.09	1.18	1.28	RP11-397E7.6	chr4	protein_coding	--
ENSG00000146856.14	0.4	0.33	0.24	0.26	0.33	0.28	AGBL3	chr7	protein_coding	AGBL carboxypeptidase 3
ENSG00000266962.2	5.13	5.64	5.95	6.41	7.75	6.57	HSD17B1-AS1	chr17	lncRNA	HSD17B1 antisense RNA 1
ENSG00000278987.1	0.39	0.52	0.2	0.41	0.39	0.41	LA16c-431H6.7	chr16	TEC	--
ENSG00000140459.18	0.1	0.04	0.13	0.05	0.05	0	CYP11A1	chr15	protein_coding	cytochrome P450 family 11 subfamily A member 1
ENSG00000064989.13	0.1	0.11	0.07	0.06	0.05	0.06	CALCRL	chr2	protein_coding	calcitonin receptor like receptor
ENSG00000237686.7	4.26	4.71	4.48	4.7	4.32	4.27	SCIRT	chr6	lncRNA	stem cell inhibitory RNA transcript
ENSG00000169126.16	0.08	0.06	0.05	0.2	0.18	0.16	ODAD2	chr10	protein_coding	outer dynein arm docking complex subunit 2
ENSG00000234741.8	47.84	48.48	42.33	47.43	41.03	47.02	GAS5	chr1	lncRNA	growth arrest specific 5
ENSG00000228327.3	1.55	1.41	1.45	1.39	1.96	1.63	RP11-206L10.2	chr1	transcribed_unprocessed_pseudogene	--
ENSG00000228477.1	0.59	0.68	0.77	0.82	0.67	0.66	RP3-342P20.2	chr1	processed_pseudogene	--
ENSG00000100345.22	192.91	208.94	250.4	206.03	220.14	199.21	MYH9	chr22	protein_coding	myosin heavy chain 9
ENSG00000223705.9	2.69	2.48	2.63	2.57	2.67	2.08	NSUN5P1	chr7	transcribed_unprocessed_pseudogene	NSUN5 pseudogene 1
ENSG00000241429.1	0	0	0.03	0	0	0	EEF1A1P25	chr3	processed_pseudogene	eukaryotic translation elongation factor 1 alpha 1 pseudogene 25
ENSG00000166136.16	1.66	1.45	1.35	1.54	1.23	1.49	NDUFB8	chr10	protein_coding	NADH:ubiquinone oxidoreductase subunit B8
ENSG00000273513.1	0	0	0	0.02	0	0	TBC1D3K	chr17	protein_coding	TBC1 domain family member 3K
ENSG00000164411.12	0.06	0.06	0.1	0.06	0.04	0.04	GJB7	chr6	protein_coding	gap junction protein beta 7
ENSG00000239569.3	3.02	4.03	3.29	2.38	2.35	2.56	KMT2E-AS1	chr7	lncRNA	KMT2E antisense RNA 1
ENSG00000120533.13	9.77	9.06	8.36	8.63	7.66	8.2	ENY2	chr8	protein_coding	ENY2 transcription and export complex 2 subunit
ENSG00000227007.1	0	0	0	0.02	0	0.05	LINC01247	chr2	lncRNA	long intergenic non-protein coding RNA 1247
ENSG00000225224.1	0.25	0	0	0	0.17	0.08	RPS27AP12	chr7	processed_pseudogene	RPS27A pseudogene 12
ENSG00000197016.12	1.66	1.51	1.55	1.79	1.48	1.48	ZNF470	chr19	protein_coding	zinc finger protein 470
ENSG00000235209.1	0	0	0	0	0.06	0	CTA-150C2.13	chr22	lncRNA	--
ENSG00000134982.17	2.12	1.92	1.95	1.62	1.69	1.63	APC	chr5	protein_coding	APC regulator of WNT signaling pathway
ENSG00000162999.13	0.3	0.25	0.24	0.25	0.17	0.42	DUSP19	chr2	protein_coding	dual specificity phosphatase 19
ENSG00000169733.12	5.12	5.62	6.53	6.66	7.52	7.45	RFNG	chr17	protein_coding	RFNG O-fucosylpeptide 3-beta-N-acetylglucosaminyltransferase
ENSG00000211455.8	2.82	2.39	2.52	2.15	2.1	2.12	STK38L	chr12	protein_coding	serine/threonine kinase 38 like
ENSG00000182944.18	22.73	23.68	23.5	20.81	20.53	20.52	EWSR1	chr22	protein_coding	EWS RNA binding protein 1
ENSG00000099977.15	19.97	18.61	14.4	15.84	15.45	18.28	DDT	chr22	protein_coding	D-dopachrome tautomerase
ENSG00000237271.2	0	0	0.11	0	0.04	0.03	AC009498.1	chr2	lncRNA	--
ENSG00000237158.1	0	0	0.08	0	0.16	0	RP11-472F14.4	chr9	processed_pseudogene	--
ENSG00000127863.16	2.81	2.97	2.93	2.31	2	2.42	TNFRSF19	chr13	protein_coding	TNF receptor superfamily member 19
ENSG00000101203.16	0.1	0.08	0.09	0.07	0.05	0.09	COL20A1	chr20	protein_coding	collagen type XX alpha 1 chain
ENSG00000173011.12	4.96	4.98	5.08	6.93	5.8	5.97	TADA2B	chr4	protein_coding	transcriptional adaptor 2B
ENSG00000204305.15	1.41	1.26	1.3	1.26	1.34	1.4	AGER	chr6	protein_coding	advanced glycosylation end-product specific receptor
ENSG00000250624.1	0	0	0	0	0	0.05	MTCYBP43	chr4	unprocessed_pseudogene	MT-CYB pseudogene 43
ENSG00000027075.16	1.4	1.17	1.33	1.14	1.29	1.16	PRKCH	chr14	protein_coding	protein kinase C eta
ENSG00000212766.9	0	0.01	0	0	0	0	EWSAT1	chr15	lncRNA	Ewing sarcoma associated transcript 1
ENSG00000265474.1	0	0.07	0.08	0.08	0.08	0.07	AC010761.9	chr17	lncRNA	--
ENSG00000232872.2	0	0.03	0.05	0.07	0.03	0.05	CTAGE3P	chr13	processed_pseudogene	CTAGE family member 3, pseudogene
ENSG00000124713.6	0.29	0.28	0.41	0.6	0.52	0.62	GNMT	chr6	protein_coding	glycine N-methyltransferase
ENSG00000250673.2	0	0.1	0.14	0.09	0.21	0	REELD1	chr4	protein_coding	reeler domain containing 1
ENSG00000179958.10	14.66	15.24	15.6	14.94	12.28	14.1	DCTPP1	chr16	protein_coding	dCTP pyrophosphatase 1
ENSG00000231501.1	0	0.24	0	0	0	0	MTND4LP1	chrX	processed_pseudogene	MT-ND4L pseudogene 1
ENSG00000124232.11	0.07	0.14	0.19	0.32	0.26	0.2	RBPJL	chr20	protein_coding	recombination signal binding protein for immunoglobulin kappa J region like
ENSG00000179165.11	0	0.02	0	0.04	0.02	0.02	PXT1	chr6	protein_coding	peroxisomal testis enriched protein 1
ENSG00000279349.1	0.02	0.01	0.02	0.08	0.03	0.04	RP11-147G7.3	chr3	TEC	--
ENSG00000178297.14	0.55	0.52	0.54	0.51	0.59	0.72	TMPRSS9	chr19	protein_coding	transmembrane serine protease 9
ENSG00000231395.1	0.08	0.22	0	0.08	0.16	0.07	ARL4AP4	chr3	processed_pseudogene	ADP ribosylation factor like GTPase 4A pseudogene 4
ENSG00000177197.7	0.08	0	0.17	0.09	0	0.23	PCNPP5	chr13	processed_pseudogene	PEST containing nuclear protein pseudogene 5
ENSG00000229044.1	0	0	0.09	0.1	0	0	RP11-266K22.2	chr1	lncRNA	--
ENSG00000262049.1	0.06	0.08	0	0.06	0.08	0.07	RP13-1032I1.7	chr17	lncRNA	--
ENSG00000288721.1	1.09	1.28	1.5	1.26	1.39	1.24	RP5-973N23.5	chr6	protein_coding	--
ENSG00000286088.1	1.03	1.06	0.99	0.98	0.67	0.73	RP11-107C16.2	chr10	protein_coding	--
ENSG00000180318.4	1.2	0.86	1.22	0.96	1.06	0.89	ALX1	chr12	protein_coding	ALX homeobox 1
ENSG00000259890.1	0	0.07	0	0	0	0	DNM1P50	chr15	unprocessed_pseudogene	dynamin 1 pseudogene 50
ENSG00000207426.1	0.35	0	0	0.38	0	0	Y_RNA	chrX	misc_RNA	--
ENSG00000237026.1	0	0	0	0.27	0	0	RP11-328P23.2	chr7	processed_pseudogene	--
ENSG00000267857.2	0	0	0.13	0	0	0.18	RP5-1023B21.1	chr21	lncRNA	--
ENSG00000233225.3	0.48	0.17	0.28	0.15	0.39	0.16	SSBL3P1	chr7	processed_pseudogene	--
ENSG00000158683.9	0.03	0.02	0.03	0.02	0.02	0.03	PKD1L1	chr7	protein_coding	polycystin 1 like 1, transient receptor potential channel interacting
ENSG00000105289.15	0.07	0.12	0.07	0.06	0.15	0.1	TJP3	chr19	protein_coding	tight junction protein 3
ENSG00000162385.11	25.84	24.3	22.04	20.68	16.19	19.42	MAGOH	chr1	protein_coding	mago homolog, exon junction complex subunit
ENSG00000175691.9	1.22	1.42	1.03	1.19	1.42	0.97	ZNF77	chr19	protein_coding	zinc finger protein 77
ENSG00000240038.7	0.24	0.25	0.22	0.18	0.13	0.16	AMY2B	chr1	protein_coding	amylase alpha 2B
ENSG00000136014.12	0.03	0.01	0.02	0.02	0.03	0.05	USP44	chr12	protein_coding	ubiquitin specific peptidase 44
ENSG00000263001.7	5.09	5.13	5.56	5.22	5.81	5.61	GTF2I	chr7	protein_coding	general transcription factor IIi
ENSG00000213260.3	0	0	0.05	0	0	0	YWHAZP5	chr10	processed_pseudogene	tyrosine 3-monooxygenase/tryptophan 5-monooxygenase activation protein zeta pseudogene 5
ENSG00000279463.1	0.17	0.25	0	0.29	0	0	RP11-157H4.1	chr13	lncRNA	--
ENSG00000160588.10	0.45	0.36	0.26	0.66	0.8	0.77	MPZL3	chr11	protein_coding	myelin protein zero like 3
ENSG00000205560.13	8.07	8.46	9.38	7.46	9.21	7.62	CPT1B	chr22	protein_coding	carnitine palmitoyltransferase 1B
ENSG00000111058.8	0.21	0.22	0.24	0.31	0.28	0.28	ACSS3	chr12	protein_coding	acyl-CoA synthetase short chain family member 3
ENSG00000177752.15	0.17	0.18	0.16	0.21	0.25	0.21	YIPF7	chr4	protein_coding	Yip1 domain family member 7
ENSG00000287369.1	0.27	0.18	0.23	0.15	0.09	0.35	RP11-589G9.1	chr4	lncRNA	--
ENSG00000180953.11	0.46	0.61	0.49	0.53	0.42	0.66	ST20	chr15	protein_coding	suppressor of tumorigenicity 20
ENSG00000111801.16	2.04	2.04	1.69	1.83	2.02	2.21	BTN3A3	chr6	protein_coding	butyrophilin subfamily 3 member A3
ENSG00000243420.3	0	0	0.13	0.29	0.13	0	RN7SL734P	chr12	misc_RNA	RNA, 7SL, cytoplasmic 734, pseudogene
ENSG00000018625.15	0.17	0.13	0.15	0.09	0.1	0.15	ATP1A2	chr1	protein_coding	ATPase Na+/K+ transporting subunit alpha 2
ENSG00000165097.16	5.28	4.8	4.61	4.95	4.7	4.88	KDM1B	chr6	protein_coding	lysine demethylase 1B
ENSG00000261186.2	0.04	0.1	0.04	0.04	0	0.03	LINC01238	chr2	lncRNA	long intergenic non-protein coding RNA 1238
ENSG00000288532.1	0	0	0.08	0.09	0	0	RP11-612B6.1	chr12	lncRNA	--
ENSG00000092964.18	4.05	4.38	4.63	5.05	5.13	5.22	DPYSL2	chr8	protein_coding	dihydropyrimidinase like 2
ENSG00000078399.19	22.81	21.14	22.3	21.83	22.61	21.92	HOXA9	chr7	protein_coding	homeobox A9
ENSG00000149243.16	8.22	7.29	7.97	7.46	7.43	7.54	KLHL35	chr11	protein_coding	kelch like family member 35
ENSG00000170892.13	15.85	15.68	16.99	18.02	18.9	19.54	TSEN34	chr19	protein_coding	tRNA splicing endonuclease subunit 34
ENSG00000232237.4	0.86	0.86	1.07	0.97	0.91	0.91	ASCL5	chr1	protein_coding	achaete-scute family bHLH transcription factor 5
ENSG00000122787.15	0.02	0.04	0.02	0.01	0	0.02	AKR1D1	chr7	protein_coding	aldo-keto reductase family 1 member D1
ENSG00000286681.1	0.37	0.35	0.31	0.27	0.3	0.36	RP5-1047A19.16	chr8	lncRNA	--
ENSG00000234208.1	0	0	0	0	0	0.13	CTA-256D12.11	chr22	lncRNA	--
ENSG00000163170.12	5.03	5.57	4.61	4.44	3.79	4.18	BOLA3	chr2	protein_coding	bolA family member 3
ENSG00000139988.10	0.03	0.06	0.07	0.04	0.05	0.08	RDH12	chr14	protein_coding	retinol dehydrogenase 12
ENSG00000159251.8	0.26	0.23	0.26	0.22	0.47	0.34	ACTC1	chr15	protein_coding	actin alpha cardiac muscle 1
ENSG00000231906.1	0	0.16	0	0	0	0.15	RP11-541M12.3	chr10	processed_pseudogene	--
ENSG00000114529.13	4.28	3.98	4.11	3.46	3.46	3.44	C3orf52	chr3	protein_coding	chromosome 3 open reading frame 52
ENSG00000266990.1	0	0	0	0	0	0.06	LLNLR-284B4.2	chr19	lncRNA	--
ENSG00000175899.15	0.01	0	0	0	0	0	A2M	chr12	protein_coding	alpha-2-macroglobulin
ENSG00000166598.16	105.22	102.43	97.33	95.29	95.11	96.88	HSP90B1	chr12	protein_coding	heat shock protein 90 beta family member 1
ENSG00000077147.16	28.95	27.7	25.04	26.42	24.86	26.9	TM9SF3	chr10	protein_coding	transmembrane 9 superfamily member 3
ENSG00000183826.18	1.24	1.32	1.43	1.42	1.78	1.59	BTBD9	chr6	protein_coding	BTB domain containing 9
ENSG00000228623.6	0.99	0.91	0.71	0.99	0.89	1.06	ZNF883	chr9	transcribed_unprocessed_pseudogene	zinc finger protein 883
ENSG00000213779.4	0.34	0	0	0	0	0	RP11-452G18.1	chr11	processed_pseudogene	--
ENSG00000269335.6	3.47	4.23	4.66	5.79	4.96	5.03	IKBKG	chrX	protein_coding	inhibitor of nuclear factor kappa B kinase regulatory subunit gamma
ENSG00000214485.6	6.37	7.53	7.02	5.83	6.35	7.7	RPL7P1	chr5	processed_pseudogene	ribosomal protein L7 pseudogene 1
ENSG00000164181.14	4.42	4.24	3.63	3.68	3.47	3.65	ELOVL7	chr5	protein_coding	ELOVL fatty acid elongase 7
ENSG00000286743.1	0	0.02	0	0.02	0	0.02	RP1-77H15.2	chr17	lncRNA	--
ENSG00000166685.12	6.92	6.57	7.24	7.94	8.42	8.04	COG1	chr17	protein_coding	component of oligomeric golgi complex 1
ENSG00000198203.10	5.05	5.04	4.42	4.15	3.82	4.09	SULT1C2	chr2	protein_coding	sulfotransferase family 1C member 2
ENSG00000114670.14	1.77	1.73	1.6	1.24	1.53	1.43	NEK11	chr3	protein_coding	NIMA related kinase 11
ENSG00000235974.1	0.07	0.07	0.08	0.04	0.11	0.04	VN2R19P	chr19	unitary_pseudogene	vomeronasal 2 receptor 19, pseudogene
ENSG00000134897.14	2.08	1.79	1.75	1.53	1.5	1.76	BIVM	chr13	protein_coding	basic, immunoglobulin-like variable motif containing
ENSG00000285587.1	0.04	0.07	0.07	0.01	0.04	0.04	RP11-506P9.1	chr10	lncRNA	--
ENSG00000233048.1	0.01	0.01	0	0	0	0	LINC01722	chr20	lncRNA	long intergenic non-protein coding RNA 1722
ENSG00000261722.1	0	0	0	0.13	0	0.11	RP11-679B19.2	chr16	lncRNA	--
ENSG00000127423.11	4.07	4.85	5	4.43	4.86	4.47	AUNIP	chr1	protein_coding	aurora kinase A and ninein interacting protein
ENSG00000223901.2	0	0.14	0.14	0.11	0.07	0.03	AP001469.5	chr21	lncRNA	--
ENSG00000047410.14	17.1	16.51	16.12	14.81	15.37	14.41	TPR	chr1	protein_coding	translocated promoter region, nuclear basket protein
ENSG00000124783.14	17.9	16.77	15.25	15.91	15.86	17.06	SSR1	chr6	protein_coding	signal sequence receptor subunit 1
ENSG00000259164.1	0.13	0.38	0	0.35	0.07	0	RP11-463C8.4	chr14	protein_coding	--
ENSG00000178750.3	0.07	0	0.07	0.19	0.03	0.22	STX19	chr3	protein_coding	syntaxin 19
ENSG00000207988.1	0	0.39	0	0	0	0	MIR576	chr4	miRNA	microRNA 576
ENSG00000273637.1	5.35	5.13	4.81	5.02	3.63	4.31	RP5-864K19.7	chr1	lncRNA	--
ENSG00000239911.2	0.5	0.69	0.44	0.4	0.21	0.35	PRKAG2-AS1	chr7	lncRNA	PRKAG2 antisense RNA 1
ENSG00000112159.12	3.13	3.4	3.25	3.33	3.22	3.18	MDN1	chr6	protein_coding	midasin AAA ATPase 1
ENSG00000249685.1	0.43	0.5	0.44	0.56	1.06	0.73	RP11-360F5.3	chr4	lncRNA	--
ENSG00000287032.1	0.03	0.03	0.04	0	0.06	0.05	RP11-379H18.2	chr7	lncRNA	--
ENSG00000196796.5	0.03	0.03	0	0.03	0	0	NPIPB10P	chr16	unprocessed_pseudogene	nuclear pore complex interacting protein family, member B10, pseudogene
ENSG00000196743.9	8.09	8.18	8.17	7.72	6.86	6.38	GM2A	chr5	protein_coding	GM2 ganglioside activator
ENSG00000145388.15	3.78	3.21	2.99	3.59	3.44	3.43	METTL14	chr4	protein_coding	methyltransferase 14, N6-adenosine-methyltransferase subunit
ENSG00000173267.14	5.06	5.14	5.13	4.7	2.8	4.17	SNCG	chr10	protein_coding	synuclein gamma
ENSG00000220771.2	0	0	0.16	0	0	0	BOLA2P3	chr6	processed_pseudogene	bolA family member 2 pseudogene 3
ENSG00000267281.3	4.9	4.4	4.82	5.02	4.87	4.81	ATF7-NPFF	chr12	protein_coding	ATF7-NPFF readthrough
ENSG00000120008.16	6.5	6.45	6.65	5.64	5.98	5.63	WDR11	chr10	protein_coding	WD repeat domain 11
ENSG00000173825.7	0.23	0.24	0.24	0.25	0.14	0.15	TIGD3	chr11	protein_coding	tigger transposable element derived 3
ENSG00000107719.9	0.1	0.12	0.09	0.06	0.09	0.09	PALD1	chr10	protein_coding	phosphatase domain containing paladin 1
ENSG00000234197.1	0.28	0.48	0.5	0.76	0.65	0.53	ETV5-AS1	chr3	lncRNA	ETV5 antisense RNA 1
ENSG00000117020.19	9.15	8.62	7.87	7.45	7.29	7.74	AKT3	chr1	protein_coding	AKT serine/threonine kinase 3
ENSG00000175061.18	39.66	41.13	38.77	42.96	34.26	41.99	SNHG29	chr17	lncRNA	small nucleolar RNA host gene 29
ENSG00000247903.1	0.21	0.21	0.2	0.32	0.22	0.17	RP11-421F16.3	chr12	lncRNA	--
ENSG00000090857.14	15.22	15.13	14.7	15.07	15.24	14.61	PDPR	chr16	protein_coding	pyruvate dehydrogenase phosphatase regulatory subunit
ENSG00000118137.10	0	0.03	0	0.04	0.04	0	APOA1	chr11	protein_coding	apolipoprotein A1
ENSG00000228351.3	0.03	0	0	0	0	0	AC018832.1	chr3	lncRNA	--
ENSG00000189043.10	32.15	32.31	27.05	28.8	21.26	25.55	NDUFA4	chr7	protein_coding	NDUFA4 mitochondrial complex associated
ENSG00000231471.1	0	0	0.15	0	0	0	HMGN2P34	chr10	processed_pseudogene	high mobility group nucleosomal binding domain 2 pseudogene 34
ENSG00000118113.12	0	0	0	0	0	0.01	MMP8	chr11	protein_coding	matrix metallopeptidase 8
ENSG00000201071.1	0	0	0	0	0	0.33	Y_RNA	chr15	misc_RNA	--
ENSG00000165406.16	5.36	5.08	5.29	5.06	5.59	4.89	MARCHF8	chr10	protein_coding	membrane associated ring-CH-type finger 8
ENSG00000229016.1	0	0	0	0	0	0.05	RP11-224O19.4	chr1	processed_pseudogene	--
ENSG00000167800.10	0	0.02	0	0.02	0	0	TBX10	chr11	protein_coding	T-box transcription factor 10
ENSG00000234805.1	0.21	0.08	0.13	0.09	0.2	0.02	AC090505.5	chr3	processed_pseudogene	--
ENSG00000165164.14	0.05	0.04	0.05	0.04	0.04	0.02	CFAP47	chrX	protein_coding	cilia and flagella associated protein 47
ENSG00000185728.17	14.98	13.36	12.81	13.26	12.5	12.33	YTHDF3	chr8	protein_coding	YTH N6-methyladenosine RNA binding protein 3
ENSG00000265692.1	0.22	0.5	0.31	0.21	0.18	0.35	LINC01970	chr17	lncRNA	long intergenic non-protein coding RNA 1970
ENSG00000245466.1	0	0.01	0	0.01	0.01	0	CTD-2540L5.6	chr14	lncRNA	--
ENSG00000260060.1	0.52	1.05	0.62	1.38	0.87	0.93	RP11-388M20.1	chr16	lncRNA	--
ENSG00000253227.2	1.44	1.3	1.47	0.85	1.48	1.17	RP11-383J24.1	chr8	lncRNA	--
ENSG00000232520.2	0	0.01	0	0.01	0	0	GCSIR	chr2	lncRNA	GPR55 cis regulatory suppressor of immune response RNA
ENSG00000160716.6	0.17	0.12	0.1	0.08	0.1	0.1	CHRNB2	chr1	protein_coding	cholinergic receptor nicotinic beta 2 subunit
ENSG00000158815.11	0.14	0.23	0.19	0.3	0.66	0.4	FGF17	chr8	protein_coding	fibroblast growth factor 17
ENSG00000184303.5	0.08	0.05	0	0	0	0.03	DRD5P1	chr2	processed_pseudogene	dopamine receptor D5 pseudogene 1
ENSG00000132128.17	8.73	9.06	9.44	10.25	10.67	9.77	LRRC41	chr1	protein_coding	leucine rich repeat containing 41
ENSG00000130054.5	3.96	3.78	5.21	3.56	3.43	3.21	FAM155B	chrX	protein_coding	--
ENSG00000268530.6	3.48	3.7	3.72	3.67	3.02	3.96	CTC-273B12.5	chr19	lncRNA	--
ENSG00000206337.12	0.05	0.04	0.03	0.04	0.08	0.05	HCP5	chr6	lncRNA	HLA complex P5
ENSG00000111832.13	5.85	5.17	4.29	4.33	4.41	4.6	RWDD1	chr6	protein_coding	RWD domain containing 1
ENSG00000262061.6	0	0	0.03	0.06	0	0.1	RPH3AL-AS1	chr17	lncRNA	RPH3AL antisense RNA 1
ENSG00000198756.12	1.41	1.51	1.49	0.77	0.96	0.78	COLGALT2	chr1	protein_coding	collagen beta(1-O)galactosyltransferase 2
ENSG00000165821.12	1.22	1.14	1.3	1.36	1.59	1.16	SALL2	chr14	protein_coding	spalt like transcription factor 2
ENSG00000159556.10	2.77	3.24	3.33	3.17	3.22	2.82	ISL2	chr15	protein_coding	ISL LIM homeobox 2
ENSG00000155846.17	0.64	0.62	0.76	0.72	0.78	0.72	PPARGC1B	chr5	protein_coding	PPARG coactivator 1 beta
ENSG00000136738.15	6.89	6.14	5.69	6.02	6.15	5.03	STAM	chr10	protein_coding	signal transducing adaptor molecule
ENSG00000108219.15	9.09	9.4	9.96	10.04	10.53	10.7	TSPAN14	chr10	protein_coding	tetraspanin 14
ENSG00000159685.11	4.39	4.34	4.07	5.5	4.43	5.56	CHCHD6	chr3	protein_coding	coiled-coil-helix-coiled-coil-helix domain containing 6
ENSG00000122376.12	8.44	7.48	7.78	6.62	7.31	7.82	SHLD2	chr10	protein_coding	shieldin complex subunit 2
ENSG00000275572.1	0	0	0	0.05	0	0	GRIFIN	chr7	protein_coding	galectin-related inter-fiber protein
ENSG00000243562.3	0.13	0	0	0	0	0.12	RN7SL838P	chr11	misc_RNA	RNA, 7SL, cytoplasmic 838, pseudogene
ENSG00000270894.1	0.37	0.09	0.09	0.1	0.19	0.09	AC015849.13	chr17	lncRNA	--
ENSG00000088205.13	16.06	14.75	13.85	14.91	14.19	14.99	DDX18	chr2	protein_coding	DEAD-box helicase 18
ENSG00000124228.15	23.57	24.11	23.88	24.51	25.54	23.95	DDX27	chr20	protein_coding	DEAD-box helicase 27
ENSG00000234319.1	0.43	0	0	0.16	0	0	RPS12P2	chr10	processed_pseudogene	ribosomal protein S12 pseudogene 2
ENSG00000154370.16	6.24	6.93	7.52	7.49	7.54	7.42	TRIM11	chr1	protein_coding	tripartite motif containing 11
ENSG00000275894.1	1.76	1.72	2.19	2.17	2.55	2.5	RP3-453C12.14	chr20	lncRNA	--
ENSG00000273445.1	0.36	0.42	0	0.08	0.67	0.34	RP11-1399P15.1	chr2	lncRNA	--
ENSG00000234187.1	0	0	0.04	0	0	0.04	AIMP1P1	chr20	processed_pseudogene	aminoacyl tRNA synthetase complex interacting multifunctional protein 1 pseudogene 1
ENSG00000243323.7	0.01	0	0	0.01	0.02	0	PTPRVP	chr1	unitary_pseudogene	protein tyrosine phosphatase receptor type V, pseudogene
ENSG00000178802.18	5.44	5.57	5.38	4.77	4.81	4.8	MPI	chr15	protein_coding	mannose phosphate isomerase
ENSG00000092208.19	6.08	7.01	5.88	5.09	4.98	4.91	GEMIN2	chr14	protein_coding	gem nuclear organelle associated protein 2
ENSG00000287264.1	0	0	0.1	0	0.04	0	CMB9-60A24.1	chr11	lncRNA	--
ENSG00000279862.1	0.11	0.03	0.09	0.03	0	0	RP11-423E7.2	chr3	TEC	--
ENSG00000287559.1	0.01	0.01	0	0.01	0.01	0	RP1-259A10.2	chr6	lncRNA	--
ENSG00000228955.2	0.53	0	0.36	0.58	0.54	1.16	RP11-452J6.2	chr1	processed_pseudogene	--
ENSG00000236863.2	0	0.08	0.08	0	0	0	RPL23AP23	chr1	processed_pseudogene	ribosomal protein L23a pseudogene 23
ENSG00000109743.11	0.14	0.21	0.21	0.18	0.28	0.23	BST1	chr4	protein_coding	bone marrow stromal cell antigen 1
ENSG00000123576.5	0.18	0	0.13	0.29	0.19	0.05	ESX1	chrX	protein_coding	ESX homeobox 1
ENSG00000234397.3	0	0	0.08	0	0	0	PPIAP34	chr1	processed_pseudogene	peptidylprolyl isomerase A pseudogene 34
ENSG00000214525.4	0.03	0.03	0	0	0.03	0	AC130709.1	chr2	processed_pseudogene	--
ENSG00000278966.2	0	0	0	0.05	0.04	0.04	RP5-1174N9.2	chr1	TEC	--
ENSG00000085491.17	17.15	16.54	15.54	12.88	12.21	13.79	SLC25A24	chr1	protein_coding	solute carrier family 25 member 24
ENSG00000136883.15	3.06	2.75	3.85	2.04	2.47	2.53	KIF12	chr9	protein_coding	kinesin family member 12
ENSG00000137040.10	8.06	6.91	6.9	6.41	5.83	6.8	RANBP6	chr9	protein_coding	RAN binding protein 6
ENSG00000131473.17	74.93	77.7	85.69	91.84	96.21	87.98	ACLY	chr17	protein_coding	ATP citrate lyase
ENSG00000284543.1	0.57	0.51	0.71	0.3	0.25	0.28	LINC01226	chr1	lncRNA	long intergenic non-protein coding RNA 1226
ENSG00000287842.1	0	0.04	0	0	0	0	RP11-184E24.1	chr13	lncRNA	--
ENSG00000255062.1	1.55	1.51	1.58	1.36	1.92	1.58	RP11-712L6.5	chr11	lncRNA	--
ENSG00000230311.2	0.09	0	0	0	0	0	TOMM20P4	chrX	processed_pseudogene	TOMM20 pseudogene 4
ENSG00000103549.22	11.91	13.34	14.66	16.43	16.11	15.7	RNF40	chr16	protein_coding	ring finger protein 40
ENSG00000248791.1	0	0	0.03	0	0	0	CTD-2165H16.3	chr5	processed_pseudogene	--
ENSG00000129990.15	0.18	0.15	0.19	0.12	0.22	0.23	SYT5	chr19	protein_coding	synaptotagmin 5
ENSG00000181790.11	0.19	0.16	0.3	0.48	0.64	0.56	ADGRB1	chr8	protein_coding	adhesion G protein-coupled receptor B1
ENSG00000280968.1	4.25	3.46	4.34	3.88	4.38	4.36	ENSG00000280968	chr22	miRNA	--
ENSG00000206549.13	0	0	0	0	0.03	0	RP11-316F12.1	chr3	protein_coding	--
ENSG00000263846.1	0	0.04	0	0	0	0	CIAPIN1P	chr18	processed_pseudogene	cytokine induced apoptosis inhibitor 1 pseudogene
ENSG00000089335.21	5.09	4.88	4.32	4.86	4.9	5.15	ZNF302	chr19	protein_coding	zinc finger protein 302
ENSG00000153560.12	6.57	6.62	6.3	4	4.45	4.17	UBP1	chr3	protein_coding	upstream binding protein 1
ENSG00000133256.13	0.09	0.12	0.09	0.06	0.07	0.1	PDE6B	chr4	protein_coding	phosphodiesterase 6B
ENSG00000258987.2	0.28	0.27	0.62	0.41	0.29	0.35	RP11-131H24.4	chr14	lncRNA	--
ENSG00000197747.9	206.69	216	178.37	170.9	150.64	171.76	S100A10	chr1	protein_coding	S100 calcium binding protein A10
ENSG00000232729.8	0.04	0.1	0.11	0.03	0.01	0.06	AC083884.8	chr7	lncRNA	--
ENSG00000168070.12	0.42	0.34	0.51	0.07	0.19	0.24	MAJIN	chr11	protein_coding	membrane anchored junction protein
ENSG00000140575.13	18.84	18	17.71	15.4	16.13	15.54	IQGAP1	chr15	protein_coding	IQ motif containing GTPase activating protein 1
ENSG00000080572.13	0	0	0	0.07	0.02	0	DNAAF6	chrX	protein_coding	dynein axonemal assembly factor 6
ENSG00000166471.11	12.12	11.69	11.06	10.79	9.97	10.33	TMEM41B	chr11	protein_coding	transmembrane protein 41B
ENSG00000006638.13	0.84	0.85	1	0.83	0.88	1.19	TBXA2R	chr19	protein_coding	thromboxane A2 receptor
ENSG00000250234.1	0	0.09	0	0.1	0.1	0.18	CTD-2024P10.1	chr5	lncRNA	--
ENSG00000160862.13	0	0	0.03	0	0	0.04	AZGP1	chr7	protein_coding	alpha-2-glycoprotein 1, zinc-binding
ENSG00000135945.10	3.82	3.88	3.35	3.54	3.57	3.54	REV1	chr2	protein_coding	REV1 DNA directed polymerase
ENSG00000187736.13	1.56	1.66	1.56	1.59	1.72	1.56	NHEJ1	chr2	protein_coding	non-homologous end joining factor 1
ENSG00000183722.9	4.35	3.57	3.88	3.45	3.29	3.51	LHFPL6	chr13	protein_coding	LHFPL tetraspan subfamily member 6
ENSG00000228727.9	0.49	0.78	0.96	0.79	0.59	0.95	SAPCD1	chr6	protein_coding	suppressor APC domain containing 1
ENSG00000172476.4	0.21	0.26	0.21	0.28	0.31	0.29	RAB40A	chrX	protein_coding	RAB40A, member RAS oncogene family
ENSG00000090621.15	20.01	20.78	21.74	21.61	22.09	22.37	PABPC4	chr1	protein_coding	poly(A) binding protein cytoplasmic 4
ENSG00000260190.1	0.29	0.09	0.15	0.78	0.44	0.67	RP11-229P13.25	chr9	lncRNA	--
ENSG00000104765.16	41.62	39.22	36.54	45.17	40.7	46.78	BNIP3L	chr8	protein_coding	BCL2 interacting protein 3 like
ENSG00000094796.5	0	0	0.02	0	0	0	KRT31	chr17	protein_coding	keratin 31
ENSG00000256389.2	0	0	0	0.01	0	0	RP11-606D9.1	chr12	lncRNA	--
ENSG00000164776.10	0.17	0.26	0.19	0.34	0.38	0.19	PHKG1	chr7	protein_coding	phosphorylase kinase catalytic subunit gamma 1
ENSG00000100991.12	48.86	52.18	53.21	49.74	50.97	49.37	TRPC4AP	chr20	protein_coding	transient receptor potential cation channel subfamily C member 4 associated protein
ENSG00000120337.10	0.06	0.07	0.03	0.05	0	0.04	TNFSF18	chr1	protein_coding	TNF superfamily member 18
ENSG00000244144.1	0	0.15	0.08	0	0	0.14	RP11-757F18.3	chr3	processed_pseudogene	--
ENSG00000144736.14	2.33	2.42	2.32	1.77	1.92	1.94	SHQ1	chr3	protein_coding	SHQ1, H/ACA ribonucleoprotein assembly factor
ENSG00000185973.12	1.15	1.25	1.04	1.08	1.31	1.15	TMLHE	chrX	protein_coding	trimethyllysine hydroxylase, epsilon
ENSG00000265727.2	0	0	0.26	0	0	0	RN7SL648P	chrX	misc_RNA	RNA, 7SL, cytoplasmic 648, pseudogene
ENSG00000149305.7	0	0.01	0	0	0	0	HTR3B	chr11	protein_coding	5-hydroxytryptamine receptor 3B
ENSG00000200389.1	0	0	0	0	0.38	0	RNU6-509P	chr3	snRNA	RNA, U6 small nuclear 509, pseudogene
ENSG00000117600.14	0	0	0.03	0.01	0	0	PLPPR4	chr1	protein_coding	phospholipid phosphatase related 4
ENSG00000177459.11	0	0	0	0	0	0.02	ERICH5	chr8	protein_coding	glutamate rich 5
ENSG00000179387.10	4.33	4.02	3.69	4.05	3.91	4.32	ELMOD2	chr4	protein_coding	ELMO domain containing 2
ENSG00000224138.1	0.45	0.52	0.39	0.33	0.55	0.43	AC000123.4	chr7	lncRNA	--
ENSG00000156345.18	1.47	1.55	1.63	1.64	1.75	1.76	CDK20	chr9	protein_coding	cyclin dependent kinase 20
ENSG00000261126.7	0.06	0.03	0.04	0.06	0.05	0.06	RBFADN	chr18	lncRNA	RBFA downstream neighbor
ENSG00000280587.1	0.5	0.54	0.55	0.48	0.86	0.49	LINC01348	chr1	lncRNA	long intergenic non-protein coding RNA 1348
ENSG00000261799.1	0.82	0.76	0.44	0.54	0.6	0.67	RP11-283I3.6	chr12	lncRNA	--
ENSG00000248449.2	0.01	0	0.01	0.03	0.01	0.01	PCDHGB8P	chr5	transcribed_unitary_pseudogene	protocadherin gamma subfamily B, 8 pseudogene
ENSG00000004660.15	2.7	2.87	2.69	4.21	4.38	4.22	CAMKK1	chr17	protein_coding	calcium/calmodulin dependent protein kinase kinase 1
ENSG00000164418.22	0.01	0.01	0.01	0.11	0.11	0.12	GRIK2	chr6	protein_coding	glutamate ionotropic receptor kainate type subunit 2
ENSG00000253258.1	0.05	0	0	0	0	0	RP11-539E17.5	chr8	lncRNA	--
ENSG00000099377.14	8.18	7.51	8.62	7.65	7.54	7.45	HSD3B7	chr16	protein_coding	hydroxy-delta-5-steroid dehydrogenase, 3 beta- and steroid delta-isomerase 7
ENSG00000146072.6	14.31	14.39	16.06	14.59	15.79	14.77	TNFRSF21	chr6	protein_coding	TNF receptor superfamily member 21
ENSG00000231852.9	0	0	0	0.02	0.04	0	CYP21A2	chr6	protein_coding	cytochrome P450 family 21 subfamily A member 2
ENSG00000136936.11	4.38	3.71	3.3	3.6	3.87	3.23	XPA	chr9	protein_coding	XPA, DNA damage recognition and repair factor
ENSG00000138002.16	1.47	1.45	1.48	1.7	1.53	1.48	IFT172	chr2	protein_coding	intraflagellar transport 172
ENSG00000165091.18	0	0.01	0.01	0	0	0	TMC1	chr9	protein_coding	transmembrane channel like 1
ENSG00000147548.17	5.52	5.37	5.04	5.11	5.18	5	NSD3	chr8	protein_coding	nuclear receptor binding SET domain protein 3
ENSG00000185633.10	0.68	0.92	1.25	1.04	0.86	1.16	NDUFA4L2	chr12	protein_coding	NDUFA4 mitochondrial complex associated like 2
ENSG00000280228.1	0.01	0.01	0	0	0	0.01	RP11-67L14.1	chr2	TEC	--
ENSG00000272752.6	14.06	14.68	16.07	12.03	13.21	12.53	STAG3L5P-PVRIG2P-PILRB	chr7	lncRNA	STAG3L5P-PVRIG2P-PILRB readthrough
ENSG00000181031.16	1.68	1.8	2.18	2.37	2.82	2.63	RPH3AL	chr17	protein_coding	rabphilin 3A like (without C2 domains)
ENSG00000247137.9	0.94	0.75	0.67	0.74	0.78	0.66	RP11-727A23.5	chr11	lncRNA	--
ENSG00000141437.10	0	0	0	0	0	0.03	SLC25A52	chr18	protein_coding	solute carrier family 25 member 52
ENSG00000167325.15	31.17	31.62	28.59	29.62	30.98	29.75	RRM1	chr11	protein_coding	ribonucleotide reductase catalytic subunit M1
ENSG00000286098.1	0.61	0.43	0.48	0.54	0.71	0.42	CTC-359D24.6	chr19	protein_coding	--
ENSG00000259953.2	0.59	0.6	0.55	0.69	0.55	0.5	RP11-4O1.2	chr9	lncRNA	--
ENSG00000245685.7	0.11	0.26	0.12	0.2	0.21	0.22	FRG1-DT	chr4	lncRNA	FRG1 divergent transcript
ENSG00000153071.15	3.42	3.1	3.36	2.94	3.16	2.99	DAB2	chr5	protein_coding	DAB adaptor protein 2
ENSG00000288059.1	0	0.07	0	0	0.07	0	RP13-52K8.2	chrX	lncRNA	--
ENSG00000248098.12	0.02	0.03	0.05	0.04	0.04	0.07	BCKDHA	chr19	protein_coding	branched chain keto acid dehydrogenase E1 subunit alpha
ENSG00000185745.10	1.33	1	1.39	1.53	1.84	1.77	IFIT1	chr10	protein_coding	interferon induced protein with tetratricopeptide repeats 1
ENSG00000231754.2	0	0.02	0	0	0	0	AL512380.1	chr6	lncRNA	--
ENSG00000167550.11	6.49	5.44	5.02	5.85	5.04	5.36	RHEBL1	chr12	protein_coding	RHEB like 1
ENSG00000279694.1	0	0	0.02	0.02	0.02	0	RP11-5O23.2	chr15	TEC	--
ENSG00000251461.3	0.09	0	0	0	0	0	RP11-501C14.6	chr17	lncRNA	--
ENSG00000174669.12	0.1	0.14	0.26	0.05	0.13	0.07	SLC29A2	chr11	protein_coding	solute carrier family 29 member 2
ENSG00000270402.1	0.06	0.12	0	0	0.26	0	CTC-412M14.5	chr19	processed_pseudogene	--
ENSG00000267225.1	0	0.07	0	0	0	0	WDR7-OT1	chr18	lncRNA	WDR7 overlapping transcript 1
ENSG00000215210.3	0.1	0.07	0.03	0.04	0.1	0.06	RBMXP2	chr9	processed_pseudogene	RBMX pseudogene 2
ENSG00000172575.12	0.41	0.34	0.31	0.17	0.2	0.34	RASGRP1	chr15	protein_coding	RAS guanyl releasing protein 1
ENSG00000163399.16	46.77	47.03	47.92	43.83	46.23	43.98	ATP1A1	chr1	protein_coding	ATPase Na+/K+ transporting subunit alpha 1
ENSG00000086288.12	0	0	0.02	0	0	0	NME8	chr7	protein_coding	NME/NM23 family member 8
ENSG00000235272.2	0.22	0.31	0.22	0.21	0.34	0.13	RAMACL	chr6	protein_coding	RNA guanine-7 methyltransferase activating subunit like (pseudogene)
ENSG00000180398.13	29.29	28.37	26.41	25.88	25.91	25.29	MCFD2	chr2	protein_coding	multiple coagulation factor deficiency 2, ER cargo receptor complex subunit
ENSG00000182511.12	0.04	0.05	0.09	0.05	0.06	0.03	FES	chr15	protein_coding	FES proto-oncogene, tyrosine kinase
ENSG00000261595.1	0	0.05	0	0.12	0.02	0.02	PPM1J-DT	chr1	lncRNA	PPM1J divergent transcript
ENSG00000180383.4	0.03	0	0	0	0	0	DEFB124	chr20	protein_coding	defensin beta 124
ENSG00000286013.1	0.07	0.1	0.04	0	0.04	0	CTB-30L5.3	chr7	lncRNA	--
ENSG00000285597.1	0	0.04	0	0	0.04	0	CTD-2651B20.9	chr15	lncRNA	--
ENSG00000247324.2	0.01	0.01	0.09	0	0.09	0.08	RP11-510M2.2	chr16	lncRNA	--
ENSG00000185122.11	16.14	17.23	19.34	20.32	23.74	22.16	HSF1	chr8	protein_coding	heat shock transcription factor 1
ENSG00000277510.1	0.15	0	0.16	0	0.16	0	Metazoa_SRP	chr19	misc_RNA	--
ENSG00000160207.9	1.88	1.83	1.25	1.39	1.64	1.49	HSF2BP	chr21	protein_coding	heat shock transcription factor 2 binding protein
ENSG00000060971.19	2.75	3.22	3.47	2.77	3.01	2.79	ACAA1	chr3	protein_coding	acetyl-CoA acyltransferase 1
ENSG00000129437.11	0.1	0.06	0.3	0.29	0.27	0.25	KLK14	chr19	protein_coding	kallikrein related peptidase 14
ENSG00000119392.16	5.47	5.58	5.79	5.75	6.48	5.47	GLE1	chr9	protein_coding	GLE1 RNA export mediator
ENSG00000286447.1	0.17	0.07	0.21	0.14	0.26	0.16	RP11-346M10.3	chr3	lncRNA	--
ENSG00000185499.16	0.93	1.1	1.17	1.11	1.03	0.92	MUC1	chr1	protein_coding	mucin 1, cell surface associated
ENSG00000196418.13	1.74	1.56	1.5	1.08	1.37	1.27	ZNF124	chr1	protein_coding	zinc finger protein 124
ENSG00000162695.12	4.1	3.85	3.48	3.88	3.5	3.96	SLC30A7	chr1	protein_coding	solute carrier family 30 member 7
ENSG00000264057.1	0.16	0.24	0.04	0.04	0	0.27	RP11-583F2.1	chr17	transcribed_unprocessed_pseudogene	--
ENSG00000260423.2	0.1	0.11	0.03	0.12	0.14	0.12	LINC02367	chr12	lncRNA	long intergenic non-protein coding RNA 2367
ENSG00000182888.5	0.09	0	0	0	0	0	RPS27AP20	chrX	processed_pseudogene	RPS27A pseudogene 20
ENSG00000257842.6	0	0	0	0.01	0.01	0	LINC02588	chr14	lncRNA	--
ENSG00000271355.1	0	0	0	0.09	0	0	RP4-666O22.3	chr1	processed_pseudogene	--
ENSG00000168646.13	0.23	0.49	0.62	0.41	0.52	0.45	AXIN2	chr17	protein_coding	axin 2
ENSG00000158163.15	3.82	4.57	5.55	4.21	5.11	4.63	DZIP1L	chr3	protein_coding	DAZ interacting zinc finger protein 1 like
ENSG00000160325.15	1.37	1.86	1.87	1.82	2.51	2.49	CACFD1	chr9	protein_coding	calcium channel flower domain containing 1
ENSG00000137200.13	13.82	14.59	14.92	15.28	14.91	13.82	CMTR1	chr6	protein_coding	cap methyltransferase 1
ENSG00000269897.5	7.74	7.17	7.79	7.65	7.68	7.32	COMMD3-BMI1	chr10	protein_coding	COMMD3-BMI1 readthrough
ENSG00000126088.14	25.04	25.86	25.27	30.95	28.52	27.25	UROD	chr1	protein_coding	uroporphyrinogen decarboxylase
ENSG00000161681.16	3.22	3.71	4.03	3.98	4.58	4.33	SHANK1	chr19	protein_coding	SH3 and multiple ankyrin repeat domains 1
ENSG00000276702.1	0.12	0.06	0	0.07	0.06	0.12	RP11-3D4.4	chr15	lncRNA	--
ENSG00000167971.16	0.06	0.01	0.01	0.07	0.03	0.04	CASKIN1	chr16	protein_coding	CASK interacting protein 1
ENSG00000111344.11	3.83	3.54	4.19	4.38	5.09	4.81	RASAL1	chr12	protein_coding	RAS protein activator like 1
ENSG00000164385.9	0.14	0.1	0.05	0.19	0.12	0.17	LINC01600	chr6	lncRNA	long intergenic non-protein coding RNA 1600
ENSG00000230955.1	4.22	4.98	4.71	5.59	4.43	4.6	RP11-109P14.10	chr1	lncRNA	--
ENSG00000284770.2	1.16	1.13	1.11	1.21	0.96	1.02	TBCE	chr1	protein_coding	tubulin folding cofactor E
ENSG00000152291.14	53.43	52.34	52.72	51.82	54.28	51.06	TGOLN2	chr2	protein_coding	trans-golgi network protein 2
ENSG00000166596.15	0.11	0.09	0.09	0.06	0.12	0.14	CFAP52	chr17	protein_coding	cilia and flagella associated protein 52
ENSG00000248027.1	0.17	0.24	0.17	0.07	0.17	0.14	ARHGAP42-AS1	chr11	lncRNA	ARHGAP42 antisense RNA 1
ENSG00000203740.4	0	0	0	0.02	0	0	METTL11B	chr1	protein_coding	--
ENSG00000110057.8	5.55	6.24	6.82	6.54	6.71	6.74	UNC93B1	chr11	protein_coding	unc-93 homolog B1, TLR signaling regulator
ENSG00000287587.1	0	0	0.03	0	0	0.03	RP1-21K4.2	chr1	lncRNA	--
ENSG00000145220.14	12.1	12.41	10.14	16.41	15.46	15.59	LYAR	chr4	protein_coding	Ly1 antibody reactive
ENSG00000177098.9	0.03	0.04	0.04	0.13	0.06	0.04	SCN4B	chr11	protein_coding	sodium voltage-gated channel beta subunit 4
ENSG00000280924.1	0.21	0.38	0.18	0.6	0.84	0.74	LINC00628	chr1	lncRNA	long intergenic non-protein coding RNA 628
ENSG00000111361.13	10.88	10.36	9.3	12.2	11.25	11.37	EIF2B1	chr12	protein_coding	eukaryotic translation initiation factor 2B subunit alpha
ENSG00000207117.1	0	0	0	0	0	0.36	Y_RNA	chr2	misc_RNA	--
ENSG00000260186.5	0.02	0	0.02	0.02	0	0.06	LINC02137	chr16	lncRNA	long intergenic non-protein coding RNA 2137
ENSG00000010219.13	2.52	2.19	1.97	2.63	2.57	2.42	DYRK4	chr12	protein_coding	dual specificity tyrosine phosphorylation regulated kinase 4
ENSG00000251333.3	0.11	0.21	0.06	0	0.11	0.1	RTN3P1	chr4	processed_pseudogene	reticulon 3 pseudogene 1
ENSG00000286162.2	0.57	0.23	0.52	0.27	0.36	0.26	RP11-574F11.4	chr9	lncRNA	--
ENSG00000272702.1	0.2	0.39	0.21	0.16	0.04	0.17	RP11-44N22.3	chr2	lncRNA	--
ENSG00000024862.18	10.45	11.01	11.6	10.86	9.35	10.91	CCDC28A	chr6	protein_coding	coiled-coil domain containing 28A
ENSG00000128928.10	6.78	6.89	7.03	6.88	6.96	6.31	IVD	chr15	protein_coding	isovaleryl-CoA dehydrogenase
ENSG00000101191.17	7.6	8.1	9.62	9.7	10.57	9.7	DIDO1	chr20	protein_coding	death inducer-obliterator 1
ENSG00000139517.9	2.36	2.48	1.94	1.84	2.3	1.99	LNX2	chr13	protein_coding	ligand of numb-protein X 2
ENSG00000143409.16	1.53	1.82	2.09	2.07	1.82	1.55	MINDY1	chr1	protein_coding	MINDY lysine 48 deubiquitinase 1
ENSG00000229321.2	0.04	0.03	0.03	0.01	0	0.03	AC008269.2	chr2	lncRNA	--
ENSG00000257509.1	0.22	0.29	0.38	0.24	0.15	0.49	RP11-762I7.4	chr12	lncRNA	--
ENSG00000238280.2	2.09	2	2.95	1.84	2.6	2.36	RP11-436D10.3	chr10	lncRNA	--
ENSG00000132872.12	0	0	0.01	0	0.01	0.01	SYT4	chr18	protein_coding	synaptotagmin 4
ENSG00000244509.4	10.96	11.3	10.25	10.34	10.11	9.55	APOBEC3C	chr22	protein_coding	apolipoprotein B mRNA editing enzyme catalytic subunit 3C
ENSG00000198055.11	10.49	10.4	11.48	10.43	10.08	10.49	GRK6	chr5	protein_coding	G protein-coupled receptor kinase 6
ENSG00000050730.16	0.07	0.11	0.02	0.08	0.03	0.04	TNIP3	chr4	protein_coding	TNFAIP3 interacting protein 3
ENSG00000167081.18	7.35	7.42	6.98	8.63	8.35	8.87	PBX3	chr9	protein_coding	PBX homeobox 3
ENSG00000259546.1	0.06	0.06	0	0.06	0	0.05	RP11-351M8.2	chr15	lncRNA	--
ENSG00000172554.12	0	0	0.01	0.01	0.01	0.02	SNTG2	chr2	protein_coding	syntrophin gamma 2
ENSG00000286504.1	0.06	0.05	0.01	0.05	0.14	0.05	RP11-90D4.8	chr12	lncRNA	--
ENSG00000073737.17	0.25	0.37	0.2	0.21	0.09	0.14	DHRS9	chr2	protein_coding	dehydrogenase/reductase 9
ENSG00000273604.2	7.76	9.01	9.91	12.83	11.77	12	EPOP	chr17	protein_coding	elongin BC and polycomb repressive complex 2 associated protein
ENSG00000207322.1	0	0.23	0	0	0	0	RNU1-89P	chr4	snRNA	RNA, U1 small nuclear 89, pseudogene
ENSG00000113593.12	5.63	5.77	5.04	4.77	5.21	5.11	PPWD1	chr5	protein_coding	peptidylprolyl isomerase domain and WD repeat containing 1
ENSG00000286593.1	0.17	0.22	0.19	0.07	0.08	0.06	RP11-757O6.8	chr18	lncRNA	--
ENSG00000249222.1	0.05	0	0	0	0	0.05	ATP5MGL	chr22	protein_coding	ATP synthase membrane subunit g like
ENSG00000272256.1	0.05	0.16	0.11	0.12	0.28	0.16	RP11-489E7.4	chr8	lncRNA	--
ENSG00000225446.3	0	0	0.04	0	0	0.02	LINC01763	chr1	lncRNA	long intergenic non-protein coding RNA 1763
ENSG00000267787.7	0.18	0.19	0.24	0.19	0.1	0.15	RP11-35G9.5	chr18	lncRNA	--
ENSG00000201183.1	0	0.24	0	0	0	0	RNVU1-3	chr1	snRNA	RNA, variant U1 small nuclear 3
ENSG00000274620.1	0.72	0.7	0	1.57	0.74	0.34	MIR378J	chr17	miRNA	microRNA 378j
ENSG00000223652.2	0.04	0.15	0.08	0.08	0.12	0	AC106786.1	chr5	lncRNA	--
ENSG00000182931.9	0.06	0.42	0.57	0.27	0.19	0.18	WFDC10B	chr20	protein_coding	WAP four-disulfide core domain 10B
ENSG00000102738.8	7.03	5.88	6.14	6.01	5.58	4.81	MRPS31	chr13	protein_coding	mitochondrial ribosomal protein S31
ENSG00000280649.2	0.33	0.75	0.6	0.57	0.42	0.59	CH17-172B3.1	chr1	TEC	--
ENSG00000006007.12	10.38	10.18	9.6	10.11	10.17	10.36	GDE1	chr16	protein_coding	glycerophosphodiester phosphodiesterase 1
ENSG00000143799.14	16.55	16.88	16.63	19.56	20.27	19.24	PARP1	chr1	protein_coding	poly(ADP-ribose) polymerase 1
ENSG00000230005.2	0.02	0	0.02	0.03	0.02	0.09	SNAP47-AS1	chr1	lncRNA	SNAP47 antisense RNA 1
ENSG00000182612.10	1.04	0.91	1.16	0.95	0.91	0.96	TSPAN10	chr17	protein_coding	tetraspanin 10
ENSG00000272807.1	0.74	0.36	0.38	0.46	0.22	0.6	RP11-260M2.1	chr2	lncRNA	--
ENSG00000147234.11	2.74	2.81	3.17	2.17	2.4	2.29	FRMPD3	chrX	protein_coding	FERM and PDZ domain containing 3
ENSG00000054793.14	4.42	4.85	4.84	5.92	5.97	5.65	ATP9A	chr20	protein_coding	ATPase phospholipid transporting 9A (putative)
ENSG00000251054.1	0	0	0	0.1	0	0	CTD-2215E18.3	chr5	lncRNA	--
ENSG00000287825.1	1.31	0.87	1.28	1.64	1.11	2.03	RP3-475N16.9	chr6	lncRNA	--
ENSG00000074054.20	7.87	7.57	7.42	7.84	9.11	8.23	CLASP1	chr2	protein_coding	cytoplasmic linker associated protein 1
ENSG00000226674.11	0.01	0	0	0	0.01	0	TEX41	chr2	lncRNA	testis expressed 41
ENSG00000267692.1	0.31	0.3	0.31	0.34	0	0	TAF9P3	chr19	processed_pseudogene	TATA-box binding protein associated factor 9 pseudogene 3
ENSG00000006712.15	19.75	21.01	18.66	22.38	23.49	21.72	PAF1	chr19	protein_coding	PAF1 homolog, Paf1/RNA polymerase II complex component
ENSG00000283696.1	0.51	0.57	0.44	0.56	0.69	0.48	RP11-122G18.12	chr1	lncRNA	--
ENSG00000265845.2	0.04	0	0	0	0.04	0.04	RP11-20B24.5	chr17	lncRNA	--
ENSG00000259514.1	0.46	0.7	0.42	0.23	0.32	0.24	RP11-685G9.2	chr15	lncRNA	--
ENSG00000284783.1	0	0	0	0	0	0.15	RP11-736I24.4	chr15	transcribed_unprocessed_pseudogene	--
ENSG00000267758.1	0.16	0.54	0.08	0.09	0.24	0.15	RP11-358B23.5	chr17	lncRNA	--
ENSG00000200998.1	0	0	0	0	0	0.33	Y_RNA	chr4	misc_RNA	--
ENSG00000109686.19	4.06	4.12	3.71	3.65	3.86	3.87	SH3D19	chr4	protein_coding	SH3 domain containing 19
ENSG00000200677.1	0	0	0	0	0	0.53	SNORD18	chr15	snoRNA	--
ENSG00000175183.10	6.61	6.48	5.66	7.24	6.53	7.27	CSRP2	chr12	protein_coding	cysteine and glycine rich protein 2
ENSG00000255856.2	0.34	0.1	0.24	0.26	0.18	0.26	RP11-87C12.5	chr12	lncRNA	--
ENSG00000136816.16	21.31	20.73	21.27	21.53	19.84	19.72	TOR1B	chr9	protein_coding	torsin family 1 member B
ENSG00000196593.9	0.01	0	0.03	0	0.01	0.01	ANKRD20A19P	chr13	transcribed_unprocessed_pseudogene	ankyrin repeat domain 20 family member A19, pseudogene
ENSG00000204371.11	5.66	5.87	7.35	8.3	8.46	7.82	EHMT2	chr6	protein_coding	euchromatic histone lysine methyltransferase 2
ENSG00000037749.13	5.09	4.58	4.4	4.48	3.71	4.43	MFAP3	chr5	protein_coding	microfibril associated protein 3
ENSG00000140506.17	0.04	0.01	0.03	0.02	0	0	LMAN1L	chr15	protein_coding	lectin, mannose binding 1 like
ENSG00000207294.1	0	0	0	0	0.4	0	Y_RNA	chr16	misc_RNA	--
ENSG00000279948.1	0.22	0.29	0.23	0.11	0.21	0.2	CTD-2233K9.1	chr19	TEC	--
ENSG00000258170.1	0	0	0.09	0	0	0	RP11-263K4.5	chr12	lncRNA	--
ENSG00000269547.1	5.93	5.76	7.52	5.73	7.62	7.07	CTC-360G5.8	chr19	protein_coding	--
ENSG00000284641.1	0	0	0.09	0	0	0	RP4-749H3.4	chr1	lncRNA	--
ENSG00000163950.13	68.56	65.19	64.43	76.52	76.05	75.96	SLBP	chr4	protein_coding	stem-loop binding protein
ENSG00000105374.10	0.04	0.33	0.22	0.46	0.35	0.24	NKG7	chr19	protein_coding	natural killer cell granule protein 7
ENSG00000170509.12	0.07	0.05	0.1	0.05	0.02	0.2	HSD17B13	chr4	protein_coding	hydroxysteroid 17-beta dehydrogenase 13
ENSG00000184363.10	1.03	1.05	1.05	1.42	1.36	1.54	PKP3	chr11	protein_coding	plakophilin 3
ENSG00000158623.14	5.99	5.42	5.37	4.79	5.34	4.44	COPG2	chr7	protein_coding	COPI coat complex subunit gamma 2
ENSG00000172183.16	0.67	0.72	0.52	0.87	0.71	0.84	ISG20	chr15	protein_coding	interferon stimulated exonuclease gene 20
ENSG00000092853.14	9.57	10.91	10.22	8.47	8.78	8.35	CLSPN	chr1	protein_coding	claspin
ENSG00000253582.1	0.08	0.08	0	0	0	0	RP11-649G15.2	chr8	lncRNA	--
ENSG00000287774.1	0	0.07	0	0	0	0	RP11-69K20.1	chr3	lncRNA	--
ENSG00000160471.13	0.07	0.06	0.04	0.11	0.13	0.09	COX6B2	chr19	protein_coding	cytochrome c oxidase subunit 6B2
ENSG00000286239.1	7.93	7.76	8.44	7.59	8.36	7.86	RP11-660K21.1	chr2	protein_coding	--
ENSG00000106804.8	1.3	1.52	1.14	0.86	0.78	0.89	C5	chr9	protein_coding	complement C5
ENSG00000278590.1	0.39	0	0	0	0.27	0	RN7SL113P	chr2	misc_RNA	RNA, 7SL, cytoplasmic 113, pseudogene
ENSG00000131470.15	7.4	7.29	7.34	8.33	7.14	8.24	PSMC3IP	chr17	protein_coding	PSMC3 interacting protein
ENSG00000137038.8	5.85	6.26	5	6.37	4.39	5.61	DMAC1	chr9	protein_coding	distal membrane arm assembly component 1
ENSG00000123485.12	20.34	18.72	18.97	22.41	23.55	23.31	HJURP	chr2	protein_coding	Holliday junction recognition protein
ENSG00000155229.21	11.23	11.55	11.46	11.69	12.71	11.8	MMS19	chr10	protein_coding	MMS19 homolog, cytosolic iron-sulfur assembly component
ENSG00000101460.13	0.07	0	0	0.04	0.03	0.06	MAP1LC3A	chr20	protein_coding	microtubule associated protein 1 light chain 3 alpha
ENSG00000132952.12	3.05	3	2.82	2.14	2.5	2.52	USPL1	chr13	protein_coding	ubiquitin specific peptidase like 1
ENSG00000226121.2	0.57	0.64	0.57	0.59	0.52	0.52	AHCTF1P1	chr2	processed_pseudogene	AT-hook containing transcription factor 1 pseudogene 1
ENSG00000133874.2	1.69	2.32	1.87	1.85	3.05	2.27	RNF122	chr8	protein_coding	ring finger protein 122
ENSG00000273489.1	0.06	0.13	0.15	0.1	0.03	0.11	RP11-180C16.1	chr7	lncRNA	--
ENSG00000128271.22	0.23	0.2	0.31	0.44	0.45	0.42	ADORA2A	chr22	protein_coding	adenosine A2a receptor
ENSG00000275348.1	0	0.16	0	0	0	0	RP11-592P9.3	chr3	processed_pseudogene	--
ENSG00000185040.13	0	0.01	0	0	0	0.01	SPDYE16	chr7	protein_coding	speedy/RINGO cell cycle regulator family member E16
ENSG00000272195.1	2.27	1.84	1.94	1.62	1.69	1.95	RP11-156E8.1	chr1	lncRNA	--
ENSG00000103723.17	0.81	0.78	0.98	0.63	0.69	0.76	AP3B2	chr15	protein_coding	adaptor related protein complex 3 subunit beta 2
ENSG00000260828.1	0	0.07	0.35	0.15	0	0	HMGB3P32	chr16	processed_pseudogene	high mobility group box 3 pseudogene 32
ENSG00000099622.14	20.5	20.06	19.31	15.3	12.88	14	CIRBP	chr19	protein_coding	cold inducible RNA binding protein
ENSG00000204351.12	13.08	13.37	14.55	16.83	17.55	16.31	SKIV2L	chr6	protein_coding	Ski2 like RNA helicase
ENSG00000163938.17	29.44	28.17	27.56	24.67	25.67	24.32	GNL3	chr3	protein_coding	G protein nucleolar 3
ENSG00000258352.1	0	0.06	0.13	0.07	0	0.06	IFITM3P6	chr12	transcribed_processed_pseudogene	IFITM3P pseudogene 6
ENSG00000268670.1	0.34	0.33	0.52	0.87	0.88	0.97	CTD-2622I13.3	chr19	lncRNA	--
ENSG00000200913.1	4.13	2.92	3.82	6.57	5.8	4.25	SNORD46	chr1	snoRNA	small nucleolar RNA, C/D box 46
ENSG00000268499.1	0.36	0.09	0.28	0.4	0	0.17	CTB-102L5.8	chr19	lncRNA	--
ENSG00000260081.2	0.01	0.06	0.02	0.07	0.05	0.08	RP11-66N11.8	chrX	transcribed_processed_pseudogene	--
ENSG00000259508.1	0	0.04	0	0	0	0	RP11-661D19.3	chr14	lncRNA	--
ENSG00000137486.17	2.64	2.61	2.86	3.23	3.59	3.12	ARRB1	chr11	protein_coding	arrestin beta 1
ENSG00000095951.17	2.57	2.57	2.45	2.25	2.49	2.52	HIVEP1	chr6	protein_coding	HIVEP zinc finger 1
ENSG00000261757.1	0	0.02	0	0	0	0	AC005592.3	chr5	lncRNA	--
ENSG00000105695.15	0.16	0.18	0.08	0.2	0.1	0.15	MAG	chr19	protein_coding	myelin associated glycoprotein
ENSG00000231770.6	1.92	2.54	2.56	2.77	2.33	2.32	TMEM44-AS1	chr3	lncRNA	TMEM44 antisense RNA 1
ENSG00000249755.2	0.06	0.06	0.06	0.13	0	0	RP11-466G12.2	chr4	processed_pseudogene	--
ENSG00000249252.5	0.17	0.04	0.22	0.09	0.13	0.16	C1QTNF7-AS1	chr4	lncRNA	C1QTNF7 antisense RNA 1
ENSG00000138308.6	0	0	0	0	0.03	0	PLA2G12B	chr10	protein_coding	phospholipase A2 group XIIB
ENSG00000217078.1	0	0	0	0	0	0.1	RP1-13D10.3	chr6	processed_pseudogene	--
ENSG00000229991.1	0.04	0	0.04	0.18	0.04	0.04	AKR1B1P1	chr1	processed_pseudogene	aldehyde reductase family 1 member B1 pseudogene 1
ENSG00000086475.15	24.54	24.53	23.55	23.52	24.91	25.16	SEPHS1	chr10	protein_coding	selenophosphate synthetase 1
ENSG00000196091.15	0.01	0.01	0.01	0.02	0.01	0	MYBPC1	chr12	protein_coding	myosin binding protein C1
ENSG00000164932.13	4.31	3.97	3.33	4.14	3.52	3.85	CTHRC1	chr8	protein_coding	collagen triple helix repeat containing 1
ENSG00000171659.15	0.12	0.08	0.08	0.11	0.08	0.1	GPR34	chrX	protein_coding	G protein-coupled receptor 34
ENSG00000255319.5	0	0	0	0	0	0.02	ENPP7P8	chr11	transcribed_unprocessed_pseudogene	ectonucleotide pyrophosphatase/phosphodiesterase 7 pseudogene 8
ENSG00000116852.15	10.16	10.1	12.22	10.13	11.72	10.32	KIF21B	chr1	protein_coding	kinesin family member 21B
ENSG00000285533.2	0.1	0.12	0.18	0.26	0.2	0.26	RELA-DT	chr11	lncRNA	RELA divergent transcript
ENSG00000172992.12	2.49	2.52	2.95	3.48	4.42	4.16	DCAKD	chr17	protein_coding	dephospho-CoA kinase domain containing
ENSG00000275763.3	0	0.02	0.04	0	0	0.05	ZNF516-DT	chr18	lncRNA	ZNF516 divergent transcript
ENSG00000267682.1	0.1	0.1	0.53	0.23	0.21	0	CTD-3220F14.2	chr19	lncRNA	--
ENSG00000103196.12	5.65	6.06	5.99	3.06	3.4	2.95	CRISPLD2	chr16	protein_coding	cysteine rich secretory protein LCCL domain containing 2
ENSG00000239468.3	0	0	0	0	0.14	0	RN7SL569P	chr7	misc_RNA	RNA, 7SL, cytoplasmic 569, pseudogene
ENSG00000279121.1	0	0.14	0	0.08	0	0.28	RP11-83B20.5	chr12	TEC	--
ENSG00000237749.4	0	0	0	0	0.16	0	RP3-423B22.5	chr1	processed_pseudogene	--
ENSG00000260441.5	0	0	0	0	0.08	0	RP11-96D1.7	chr16	lncRNA	--
ENSG00000235947.1	0.67	0.52	0.33	0.35	0.36	0.35	EGOT	chr3	lncRNA	eosinophil granule ontogeny transcript
ENSG00000126767.18	24.82	25.03	25.7	23.52	26.22	26.52	ELK1	chrX	protein_coding	ETS transcription factor ELK1
ENSG00000221520.1	0.93	0	0.47	1.02	0.48	0	MIR1285-1	chr7	miRNA	microRNA 1285-1
ENSG00000089101.19	0	0	0.01	0.01	0.05	0	CFAP61	chr20	protein_coding	cilia and flagella associated protein 61
ENSG00000180042.5	0	0.08	0.25	0.09	0	0.08	OR1R1P	chr17	protein_coding	olfactory receptor family 1 subfamily R member 1 pseudogene
ENSG00000280303.2	0.64	0.32	0.46	0.68	0.5	0.59	ERICD	chr8	lncRNA	E2F1-regulated inhibitor of cell death
ENSG00000197696.10	0.46	0.71	0.54	0.59	0.59	0.58	NMB	chr15	protein_coding	neuromedin B
ENSG00000265688.2	0.97	1.73	1.66	1.37	2.27	1.56	MAFG-DT	chr17	lncRNA	MAFG divergent transcript
ENSG00000256340.8	0.63	0.41	0.41	0.42	0.34	0.46	ABCC6P1	chr16	transcribed_unprocessed_pseudogene	ATP binding cassette subfamily C member 6 pseudogene 1
ENSG00000238142.2	0.02	0	0	0	0	0	RP11-108M9.4	chr1	lncRNA	--
ENSG00000142396.10	2.26	2.27	2.72	1.9	1.8	1.89	ERVK3-1	chr19	protein_coding	endogenous retrovirus group K3 member 1
ENSG00000277803.1	0	0	0.07	0	0	0	RP11-747E23.1	chr11	processed_pseudogene	--
ENSG00000137877.10	0.09	0.08	0.1	0.1	0.1	0.11	SPTBN5	chr15	protein_coding	spectrin beta, non-erythrocytic 5
ENSG00000198912.12	4.37	4.06	4.37	5.52	6	5.91	C1orf174	chr1	protein_coding	chromosome 1 open reading frame 174
ENSG00000128886.12	0.31	0.59	0.51	0.67	0.4	0.49	ELL3	chr15	protein_coding	elongation factor for RNA polymerase II 3
ENSG00000273350.1	0.97	1.14	0.59	0.43	0.4	0.28	RP4-539M6.20	chr22	lncRNA	--
ENSG00000164822.5	0	0	0	0	0	0.08	DEFA6	chr8	protein_coding	defensin alpha 6
ENSG00000286340.1	0.04	0.1	0.03	0.06	0.07	0.06	RP11-477E3.3	chr6	lncRNA	--
ENSG00000189068.11	0.06	0.08	0	0.06	0.09	0.05	VSTM1	chr19	protein_coding	V-set and transmembrane domain containing 1
ENSG00000260613.2	0.04	0.04	0.04	0.04	0	0.04	RP3-522J7.6	chr22	lncRNA	--
ENSG00000257221.4	0.09	0.04	0	0.16	0.02	0.02	RP11-689B22.2	chr12	lncRNA	--
ENSG00000226056.1	0	0	0.06	0	0	0	MTND4P32	chrX	processed_pseudogene	MT-ND4 pseudogene 32
ENSG00000231551.8	0.07	0.11	0.07	0.09	0.08	0.07	PDE4DIPP6	chr1	transcribed_unprocessed_pseudogene	PDE4DIP pseudogene 6
ENSG00000071462.12	14.26	14.72	14.12	16.44	15.17	15.42	BUD23	chr7	protein_coding	BUD23 rRNA methyltransferase and ribosome maturation factor
ENSG00000232646.1	0	0	0	0.2	0.19	0.17	RP11-344N10.4	chr10	processed_pseudogene	--
ENSG00000156966.7	0.08	0.08	0.08	0.08	0.08	0.08	B3GNT7	chr2	protein_coding	UDP-GlcNAc:betaGal beta-1,3-N-acetylglucosaminyltransferase 7
ENSG00000156298.13	0.56	0.4	0.34	0.41	0.57	0.38	TSPAN7	chrX	protein_coding	tetraspanin 7
ENSG00000136110.13	0	0	0	0.03	0	0.02	CNMD	chr13	protein_coding	chondromodulin
ENSG00000140006.12	4.21	4.43	3.75	2.8	2.72	2.98	WDR89	chr14	protein_coding	WD repeat domain 89
ENSG00000170248.15	14.86	14.13	14.02	12.06	12.93	12.38	PDCD6IP	chr3	protein_coding	programmed cell death 6 interacting protein
ENSG00000225505.1	0	0	0.05	0	0	0	RP11-330C7.3	chr1	processed_pseudogene	--
ENSG00000121764.11	0.52	0.54	0.62	0.7	0.66	0.63	HCRTR1	chr1	protein_coding	hypocretin receptor 1
ENSG00000217442.4	0.08	0.08	0	0	0	0	SYCE3	chr22	protein_coding	synaptonemal complex central element protein 3
ENSG00000280369.1	0	0.12	0	0	0	0	CTD-2256P15.3	chr5	TEC	--
ENSG00000287597.1	0.02	0	0.02	0	0.02	0	RP11-209B12.1	chr5	lncRNA	--
ENSG00000277662.1	0.16	0.46	0.16	0.34	0.16	0.52	RP11-74J13.9	chr13	lncRNA	--
ENSG00000188816.4	1.01	1.55	1.26	1.01	1.2	1.37	HMX2	chr10	protein_coding	H6 family homeobox 2
ENSG00000184451.5	1.3	1.6	1.56	1.78	1.24	1.99	CCR10	chr17	protein_coding	C-C motif chemokine receptor 10
ENSG00000207399.1	0.36	0.36	0.37	0.4	0.38	0.34	RNU6-1011P	chr8	snRNA	RNA, U6 small nuclear 1011, pseudogene
ENSG00000170128.5	0.03	0	0.03	0.04	0.03	0	GPR25	chr1	protein_coding	G protein-coupled receptor 25
ENSG00000223865.11	0.01	0.01	0.01	0.08	0.06	0.02	HLA-DPB1	chr6	protein_coding	major histocompatibility complex, class II, DP beta 1
ENSG00000202198.1	56.68	28.14	46.23	29.68	11.29	27.29	7SK	chr6	misc_RNA	--
ENSG00000060718.22	0.1	0.05	0.09	0.28	0.39	0.27	COL11A1	chr1	protein_coding	collagen type XI alpha 1 chain
ENSG00000171791.14	2.02	2.23	1.88	1.57	1.54	1.47	BCL2	chr18	protein_coding	BCL2 apoptosis regulator
ENSG00000254718.6	0.01	0	0	0.01	0.03	0.01	CTD-2184C24.2	chr14	lncRNA	--
ENSG00000118412.13	7.14	6.33	6.7	5.7	5.55	5.62	CASP8AP2	chr6	protein_coding	caspase 8 associated protein 2
ENSG00000254016.3	0.27	0.18	0.09	0.2	0	0.17	ALG1L10P	chr12	unprocessed_pseudogene	ALG1 like 10, pseudogene
ENSG00000231625.4	0.05	0.08	0	0	0.03	0	SLC47A1P2	chr17	transcribed_unprocessed_pseudogene	SLC47A1 pseudogene 2
ENSG00000162616.9	6.01	5.9	5.27	6.99	6.39	7.28	DNAJB4	chr1	protein_coding	DnaJ heat shock protein family (Hsp40) member B4
ENSG00000112972.15	6.74	6.67	5.89	4.86	4.37	5.27	HMGCS1	chr5	protein_coding	3-hydroxy-3-methylglutaryl-CoA synthase 1
ENSG00000198732.11	0.12	0.1	0.1	0.05	0.08	0	SMOC1	chr14	protein_coding	SPARC related modular calcium binding 1
ENSG00000121858.11	33.37	30.85	28.62	17.12	18.14	18.43	TNFSF10	chr3	protein_coding	TNF superfamily member 10
ENSG00000172831.14	9.95	9.22	11.76	9.8	10.37	10.02	CES2	chr16	protein_coding	carboxylesterase 2
ENSG00000261659.2	0.02	0	0.04	0.05	0.07	0.02	LA16c-313D11.12	chr16	lncRNA	--
ENSG00000006125.18	19.73	20.26	18.82	17.75	18.37	17.68	AP2B1	chr17	protein_coding	adaptor related protein complex 2 subunit beta 1
ENSG00000203801.8	0.04	0.01	0.06	0.01	0.04	0.01	LINC00222	chr6	lncRNA	long intergenic non-protein coding RNA 222
ENSG00000117592.9	137.19	136.36	120.86	125.74	107.59	125.7	PRDX6	chr1	protein_coding	peroxiredoxin 6
ENSG00000199568.1	1.34	0.98	1.03	0.74	0.69	2.23	RNU5A-1	chr15	snRNA	RNA, U5A small nuclear 1
ENSG00000236565.3	1.26	2.46	1.38	1.03	0.29	0.62	HNRNPA3P5	chr13	processed_pseudogene	heterogeneous nuclear ribonucleoprotein A3 pseudogene 5
ENSG00000198786.2	1066.04	1076.36	957.51	791.02	779.31	740.44	MT-ND5	chrM	protein_coding	mitochondrially encoded NADH:ubiquinone oxidoreductase core subunit 5
ENSG00000226501.2	0	0	0	0	0	0.07	USF1P1	chr21	processed_pseudogene	upstream transcription factor 1 pseudogene 1
ENSG00000204348.10	6.08	5.93	7.03	8.13	7.63	7.8	DXO	chr6	protein_coding	decapping exoribonuclease
ENSG00000141404.17	0.81	0.89	0.97	0.76	0.74	0.6	GNAL	chr18	protein_coding	G protein subunit alpha L
ENSG00000122873.12	12.51	10.69	8.94	9.14	9.46	8.91	CISD1	chr10	protein_coding	CDGSH iron sulfur domain 1
ENSG00000233242.3	0.13	0.09	0.02	0.08	0.02	0.05	RP11-220I1.2	chr9	lncRNA	--
ENSG00000089916.18	2.29	2.14	1.98	1.97	1.95	1.96	GPATCH2L	chr14	protein_coding	G-patch domain containing 2 like
ENSG00000185697.17	8.15	7.56	6.75	6.71	6.48	6.95	MYBL1	chr8	protein_coding	MYB proto-oncogene like 1
ENSG00000261633.1	0.07	0.27	0.29	0.08	0.14	0.2	RP11-405F3.5	chr16	lncRNA	--
ENSG00000157895.11	4.49	4.67	4.98	5.47	5.33	5.16	C12orf43	chr12	protein_coding	chromosome 12 open reading frame 43
ENSG00000286583.1	0	0.07	0.05	0	0.02	0.02	RP11-246E12.4	chr18	lncRNA	--
ENSG00000232608.1	0.15	0.14	0	0.16	0	0.14	TIMM9P2	chr21	processed_pseudogene	TIMM9 pseudogene 2
ENSG00000187189.11	3.09	3.39	3.19	3.76	4.02	3.49	TSPYL4	chr6	protein_coding	TSPY like 4
ENSG00000255508.7	2.36	2.31	2.82	2.88	3.18	2.92	RP11-864I4.1	chr11	protein_coding	--
ENSG00000250696.5	0.01	0.01	0.01	0.04	0	0	RP11-704M14.1	chr4	lncRNA	--
ENSG00000285747.1	0.02	0.02	0	0	0	0.02	RP11-286O18.2	chr14	lncRNA	--
ENSG00000234975.6	0.85	1.2	0.87	1.04	0.88	1.7	FTH1P2	chr1	processed_pseudogene	ferritin heavy chain 1 pseudogene 2
ENSG00000256988.2	0	0	0.02	0	0	0.03	RP11-234B24.4	chr12	lncRNA	--
ENSG00000115750.17	6.53	5.56	5.3	5.37	5.56	4.73	TAF1B	chr2	protein_coding	TATA-box binding protein associated factor, RNA polymerase I subunit B
ENSG00000279331.1	1.25	1.63	0.79	1.24	1.48	1.47	RBM12B-AS1	chr8	TEC	RBM12B antisense RNA 1
ENSG00000012174.12	8	7.56	7.35	7	6.91	6.87	MBTPS2	chrX	protein_coding	membrane bound transcription factor peptidase, site 2
ENSG00000262031.1	0	0	0	0	0	0.07	LINC01974	chr17	lncRNA	long intergenic non-protein coding RNA 1974
ENSG00000171448.9	2.47	2.29	2.12	1.93	1.79	1.84	ZBTB26	chr9	protein_coding	zinc finger and BTB domain containing 26
ENSG00000235955.1	0	0	0	0.02	0	0.01	CICP20	chr7	processed_pseudogene	capicua transcriptional repressor pseudogene 20
ENSG00000114019.15	53	56.2	65.59	55.54	60.75	55.96	AMOTL2	chr3	protein_coding	angiomotin like 2
ENSG00000251756.1	0	0	0	0.39	0	0.34	RNA5SP385	chr14	rRNA_pseudogene	RNA, 5S ribosomal pseudogene 385
ENSG00000229205.5	0	0	0	0	0.02	0	LINC00200	chr10	lncRNA	long intergenic non-protein coding RNA 200
ENSG00000165325.15	0.01	0	0	0	0	0	DEUP1	chr11	protein_coding	deuterosome assembly protein 1
ENSG00000162607.13	56.39	52.5	48.35	42.27	42.43	45.85	USP1	chr1	protein_coding	ubiquitin specific peptidase 1
ENSG00000145982.13	2.2	2.07	2.25	1.92	2.29	1.77	FARS2	chr6	protein_coding	phenylalanyl-tRNA synthetase 2, mitochondrial
ENSG00000286334.1	0.2	0.25	0.13	0.07	0.13	0.43	RP11-419D4.1	chr13	lncRNA	--
ENSG00000244165.2	4.5	4.62	4.42	5.93	4.94	5	P2RY11	chr19	protein_coding	purinergic receptor P2Y11
ENSG00000241258.7	11.95	12.17	13.25	12.74	12.81	12.4	CRCP	chr7	protein_coding	CGRP receptor component
ENSG00000186081.12	0	0	0	0	0	0.03	KRT5	chr12	protein_coding	keratin 5
ENSG00000157703.16	0	0	0.01	0	0.01	0	SVOPL	chr7	protein_coding	SVOP like
ENSG00000250709.1	0.78	0.69	1.01	0.48	0.55	0.54	CCDC169-SOHLH2	chr13	protein_coding	CCDC169-SOHLH2 readthrough
ENSG00000240889.1	0.24	0.3	0.17	0.41	0.1	0.16	NDUFB2-AS1	chr7	lncRNA	NDUFB2 antisense RNA 1
ENSG00000254635.6	7.13	7.13	7.12	5.76	5.61	5.43	WAC-AS1	chr10	lncRNA	WAC antisense RNA 1 (head to head)
ENSG00000167770.12	8.33	8.08	8.45	9.13	10.65	9.04	OTUB1	chr11	protein_coding	OTU deubiquitinase, ubiquitin aldehyde binding 1
ENSG00000133460.19	2.47	2.61	2.45	1.76	1.55	1.87	SLC2A11	chr22	protein_coding	solute carrier family 2 member 11
ENSG00000156463.18	4.65	4.68	4.76	3.49	3.85	3.28	SH3RF2	chr5	protein_coding	SH3 domain containing ring finger 2
ENSG00000121417.14	1.92	1.9	1.71	1.7	1.8	1.69	ZNF211	chr19	protein_coding	zinc finger protein 211
ENSG00000276436.1	0.09	0	0.19	0.2	0.29	0.09	RP11-195L15.2	chr13	lncRNA	--
ENSG00000151623.15	3.97	3.29	3.27	3.27	3.14	3.33	NR3C2	chr4	protein_coding	nuclear receptor subfamily 3 group C member 2
ENSG00000288055.1	0.07	0	0	0	0.02	0	CTD-2168K21.3	chr8	lncRNA	--
ENSG00000258768.2	0.22	0.2	0.17	0.27	0.19	0.19	CTD-2292M16.8	chr14	lncRNA	--
ENSG00000066044.15	15.29	15.48	15.62	17.26	18.23	17.07	ELAVL1	chr19	protein_coding	ELAV like RNA binding protein 1
ENSG00000255381.1	0	0.23	0	0	0	0	AP001258.5	chr11	processed_pseudogene	--
ENSG00000213199.8	1.11	1.07	1.1	1.46	1.99	1.61	ASIC3	chr7	protein_coding	acid sensing ion channel subunit 3
ENSG00000266964.6	0.02	0.06	0	0.02	0.06	0.04	FXYD1	chr19	protein_coding	FXYD domain containing ion transport regulator 1
ENSG00000227192.1	0	0.21	0	0	0	0.27	RP1-45I4.3	chr6	lncRNA	--
ENSG00000135249.8	7.79	7.33	7.03	7	6.51	6.77	RINT1	chr7	protein_coding	RAD50 interactor 1
ENSG00000260298.2	0	0.04	0	0.04	0	0	ACTG1P16	chr16	transcribed_processed_pseudogene	actin gamma 1 pseudogene 16
ENSG00000160932.11	32.35	32.49	33.11	34.33	38.93	37.71	LY6E	chr8	protein_coding	lymphocyte antigen 6 family member E
ENSG00000118922.18	1.49	1.34	1.22	1.03	1.06	1.19	KLF12	chr13	protein_coding	Kruppel like factor 12
ENSG00000231965.4	0.15	0	0.15	0	0	0	AF131215.1	chr8	processed_pseudogene	--
ENSG00000200385.1	0	0.28	0	0	0	0.27	ENSG10010135511.1	chr14	snoRNA	--
ENSG00000242689.3	0.55	0.54	0.4	0.63	0.44	0.66	CNTF	chr11	protein_coding	ciliary neurotrophic factor
ENSG00000182831.12	6.35	6.07	5.68	5.74	5.46	5.6	C16orf72	chr16	protein_coding	chromosome 16 open reading frame 72
ENSG00000157613.11	9.37	8.99	11.41	10.25	11.33	10.1	CREB3L1	chr11	protein_coding	cAMP responsive element binding protein 3 like 1
ENSG00000206763.1	0	0	0.37	0.4	0	0	RNU6-10P	chr7	snRNA	RNA, U6 small nuclear 10, pseudogene
ENSG00000253979.1	0.11	0	0	0	0	0	RP11-443C10.2	chr5	lncRNA	--
ENSG00000274149.1	0.15	0.43	0.3	0	0	0	RP11-450H5.4	chr3	processed_pseudogene	--
ENSG00000226779.1	0	0	0.04	0	0	0	NAALADL2-AS2	chr3	lncRNA	NAALADL2 antisense RNA 2
ENSG00000238024.1	0.15	0.15	0.46	0	0.47	0.14	DDX39BP2	chr6	unprocessed_pseudogene	DEAD-box helicase 39B pseudogene 2
ENSG00000124574.15	2.57	2.31	2.88	2.58	2.49	2.5	ABCC10	chr6	protein_coding	ATP binding cassette subfamily C member 10
ENSG00000158158.12	5	5.54	5.47	5.42	6.45	5.57	CNNM4	chr2	protein_coding	cyclin and CBS domain divalent metal cation transport mediator 4
ENSG00000267282.1	0	0.09	0	0	0.09	0	CTB-129P6.4	chr19	lncRNA	--
ENSG00000230568.1	0.05	0.03	0	0	0	0	SF3A3P1	chr20	processed_pseudogene	splicing factor 3a, subunit 3 pseudogene 1
ENSG00000261795.1	0	0.01	0	0	0	0	RP11-90P13.1	chr7	lncRNA	--
ENSG00000214694.12	1.28	1.12	1.11	1.18	1.19	1.36	ARHGEF33	chr2	protein_coding	Rho guanine nucleotide exchange factor 33
ENSG00000268643.2	3.99	2.81	2.75	2.57	2.84	3	AC006486.9	chr19	protein_coding	--
ENSG00000254681.6	0.33	0.3	0.41	0.28	0.43	0.4	PKD1P5	chr16	transcribed_unprocessed_pseudogene	polycystin 1, transient receptor potential channel interacting pseudogene 5
ENSG00000271002.1	0	0.24	0.13	0.41	0.26	0.12	RP11-599B13.8	chr17	processed_pseudogene	--
ENSG00000172081.14	9.91	10.85	11.27	12.55	13.18	11.85	MOB3A	chr19	protein_coding	MOB kinase activator 3A
ENSG00000259065.2	0.36	0.28	0.4	0.49	0.55	0.52	RP5-1021I20.1	chr14	lncRNA	--
ENSG00000223529.1	0	0	0.03	0.03	0	0.03	EEF1A1P8	chr3	processed_pseudogene	eukaryotic translation elongation factor 1 alpha 1 pseudogene 8
ENSG00000225697.13	7.75	7.77	8.41	7.86	7.18	7	SLC26A6	chr3	protein_coding	solute carrier family 26 member 6
ENSG00000198464.14	3.07	3.19	2.81	2.62	2.31	2.42	ZNF480	chr19	protein_coding	zinc finger protein 480
ENSG00000227479.1	0	0.09	0	0	0	0	AC124861.1	chr2	lncRNA	--
ENSG00000227676.4	0.04	0.19	0	0.08	0	0.07	LINC01068	chr13	lncRNA	long intergenic non-protein coding RNA 1068
ENSG00000237063.1	0.13	0	0	0	0	0.06	RP4-550H1.5	chr20	lncRNA	--
ENSG00000280404.1	0	0	0	0.2	0	0.17	ENSG00000280404	chr7	pseudogene	--
ENSG00000134954.14	43.3	42.62	40.12	35.19	35.37	35.49	ETS1	chr11	protein_coding	ETS proto-oncogene 1, transcription factor
ENSG00000273270.1	0.51	0.52	0.61	0.5	0.36	0.47	RP11-212P7.2	chr7	lncRNA	--
ENSG00000224020.1	3.59	2.81	2.58	1.94	2.55	2.12	MIR181A2HG	chr9	lncRNA	MIR181A2 host gene
ENSG00000262519.1	0	0	0.26	0.14	0	0	TXNP4	chr17	processed_pseudogene	thioredoxin pseudogene 4
ENSG00000048540.15	0.02	0.01	0	0	0.01	0.01	LMO3	chr12	protein_coding	LIM domain only 3
ENSG00000152503.10	2.63	2.58	2.67	1.34	1.58	1.59	TRIM36	chr5	protein_coding	tripartite motif containing 36
ENSG00000109062.12	11.34	12.26	13.49	16.18	17.44	16	SLC9A3R1	chr17	protein_coding	SLC9A3 regulator 1
ENSG00000134046.12	9.67	9.46	8.46	7.93	7.14	7.04	MBD2	chr18	protein_coding	methyl-CpG binding domain protein 2
ENSG00000167113.11	7.4	7.71	7.96	7.02	6.53	7.5	COQ4	chr9	protein_coding	coenzyme Q4
ENSG00000197587.11	3.89	4.47	4.75	4.75	4.54	4.18	DMBX1	chr1	protein_coding	diencephalon/mesencephalon homeobox 1
ENSG00000137807.16	8.38	8.13	8.03	7.84	8.2	7.61	KIF23	chr15	protein_coding	kinesin family member 23
ENSG00000173991.6	0.16	0.28	0.29	0.49	0.38	0.31	TCAP	chr17	protein_coding	titin-cap
ENSG00000243660.11	0.41	0.44	0.45	0.33	0.26	0.34	ZNF487	chr10	protein_coding	zinc finger protein 487
ENSG00000259935.1	0	0	0.07	0	0	0	RP11-519C12.1	chr15	lncRNA	--
ENSG00000158825.6	0.67	0.6	0.29	1.04	0.93	0.49	CDA	chr1	protein_coding	cytidine deaminase
ENSG00000225401.2	0	0	0	0	0.12	0.05	TGIF2P1	chr1	processed_pseudogene	TGFB induced factor homeobox 2 pseudogene 1
ENSG00000119048.8	16.07	16.16	12.95	12.36	11.12	13.81	UBE2B	chr5	protein_coding	ubiquitin conjugating enzyme E2 B
ENSG00000130560.9	13.54	14.21	15.99	17.49	17.47	16.39	UBAC1	chr9	protein_coding	UBA domain containing 1
ENSG00000272338.2	0	0	0	0.07	0.14	0	RP11-722E23.2	chr8	lncRNA	--
ENSG00000186960.13	0.19	0.18	0.22	0.23	0.27	0.2	LINC01551	chr14	lncRNA	long intergenic non-protein coding RNA 1551
ENSG00000285892.1	0	0.07	0	0	0	0	RP11-538D15.1	chr7	lncRNA	--
ENSG00000259692.6	0	0	0	0.01	0	0	RP11-499F3.2	chr15	lncRNA	--
ENSG00000250475.1	0.13	0	0	0	0	0	RP11-312A15.3	chr4	unprocessed_pseudogene	--
ENSG00000237009.2	0	0	0.22	0	0	0	GLIS3-AS1	chr9	lncRNA	GLIS3 antisense RNA 1
ENSG00000162976.13	4.28	3.52	3.64	2.35	2.34	2.83	SLC66A3	chr2	protein_coding	solute carrier family 66 member 3
ENSG00000070214.16	6.33	6.06	5.84	5.84	5.76	5.84	SLC44A1	chr9	protein_coding	solute carrier family 44 member 1
ENSG00000265625.1	0.11	0.18	0.04	0.16	0.11	0.11	RP11-68I3.11	chr17	lncRNA	--
ENSG00000232696.1	0.08	0.25	0.09	0.28	0.09	0.08	AC017006.2	chr2	lncRNA	--
ENSG00000180861.9	0.37	0.49	0.46	0.37	0.48	0.21	LINC01559	chr12	lncRNA	long intergenic non-protein coding RNA 1559
ENSG00000273363.1	0.29	0.35	0.29	0.08	0.15	0.14	RP11-285G1.14	chr10	lncRNA	--
ENSG00000248996.1	1.53	1.58	2.93	1.87	2.41	1.95	RP11-1334A24.6	chr5	lncRNA	--
ENSG00000070882.13	6.72	6.51	6.44	5.04	5.27	4.95	OSBPL3	chr7	protein_coding	oxysterol binding protein like 3
ENSG00000231203.1	0.03	0	0	0	0	0	KRT8P10	chr2	processed_pseudogene	keratin 8 pseudogene 10
ENSG00000237879.1	0	0	0	0	0	0.04	LINC00398	chr13	lncRNA	long intergenic non-protein coding RNA 398
ENSG00000286459.1	0	0	0.11	0.08	0	0.07	RP11-1167A19.16	chr11	lncRNA	--
ENSG00000127831.11	3.14	3.18	2.92	2.19	2.44	2.62	VIL1	chr2	protein_coding	villin 1
ENSG00000249961.10	0.01	0	0	0	0	0.01	TERB1	chr16	protein_coding	telomere repeat binding bouquet formation protein 1
ENSG00000128578.10	3.38	3.19	3.23	2.85	2.84	2.83	STRIP2	chr7	protein_coding	striatin interacting protein 2
ENSG00000220842.6	9.77	12.12	7.32	10.35	4.99	7.63	RPL21P16	chr10	processed_pseudogene	ribosomal protein L21 pseudogene 16
ENSG00000263540.1	0.57	0	0	0	0	0	MIR5582	chr11	miRNA	microRNA 5582
ENSG00000264404.3	0	0.05	0	0	0	0	LINC02675	chr10	lncRNA	long intergenic non-protein coding RNA 2675
ENSG00000276128.2	0.09	0.08	0.09	0.02	0.07	0.01	GXYLT1P5	chr9	transcribed_processed_pseudogene	GXYLT1 pseudogene 5
ENSG00000159450.12	0.18	0.18	0.28	0.26	0.37	0.24	TCHH	chr1	protein_coding	trichohyalin
ENSG00000226405.1	0	0	0	0.11	0	0	RP5-984P4.1	chr20	processed_pseudogene	--
ENSG00000160993.4	2.6	3.29	3.66	3.59	3.92	3.61	ALKBH4	chr7	protein_coding	alkB homolog 4, lysine demethylase
ENSG00000273449.1	1.51	0.82	0.17	0.41	0.43	0.24	RP11-218F10.3	chr4	lncRNA	--
ENSG00000246985.8	0.03	0.04	0.02	0	0.03	0.07	SOCS2-AS1	chr12	lncRNA	SOCS2 antisense RNA 1
ENSG00000018510.18	6.66	6.5	5.84	5.58	5.56	5.58	AGPS	chr2	protein_coding	alkylglycerone phosphate synthase
ENSG00000287555.1	0.02	0.02	0.04	0.01	0.04	0.02	RP11-555K12.4	chr4	lncRNA	--
ENSG00000186222.5	4.5	4.69	5.36	6.1	5.66	6.65	BLOC1S4	chr4	protein_coding	biogenesis of lysosomal organelles complex 1 subunit 4
ENSG00000236780.7	0.05	0.07	0.08	0.05	0.06	0.06	LINC01829	chr2	lncRNA	long intergenic non-protein coding RNA 1829
ENSG00000069702.11	0.72	0.86	0.56	0.61	0.71	0.58	TGFBR3	chr1	protein_coding	transforming growth factor beta receptor 3
ENSG00000163701.19	0.14	0.12	0.04	0.12	0.11	0.15	IL17RE	chr3	protein_coding	interleukin 17 receptor E
ENSG00000010932.17	0	0.01	0	0	0	0	FMO1	chr1	protein_coding	flavin containing dimethylaniline monoxygenase 1
ENSG00000165240.21	0.71	0.77	0.85	0.9	0.77	0.76	ATP7A	chrX	protein_coding	ATPase copper transporting alpha
ENSG00000170606.15	44.64	43.23	41.36	36.76	38.96	38.98	HSPA4	chr5	protein_coding	heat shock protein family A (Hsp70) member 4
ENSG00000231929.2	0.07	0.06	0	0	0.14	0	HMGB3P31	chrX	processed_pseudogene	high mobility group box 3 pseudogene 31
ENSG00000288047.1	0	0	0.04	0	0	0	RP11-215D10.2	chr11	lncRNA	--
ENSG00000263528.8	2.15	2.69	3.02	2.7	2.77	2.71	IKBKE	chr1	protein_coding	inhibitor of nuclear factor kappa B kinase subunit epsilon
ENSG00000100888.15	3.86	4.01	4.12	3.89	4.22	3.83	CHD8	chr14	protein_coding	chromodomain helicase DNA binding protein 8
ENSG00000231999.7	0.08	0.08	0.07	0.02	0.06	0.07	LRRC8C-DT	chr1	lncRNA	LRRC8C divergent transcript
ENSG00000228697.4	0.01	0	0	0	0	0	RP5-968D22.3	chr1	lncRNA	--
ENSG00000177853.14	4.87	4.45	4.26	4.11	4.02	4.02	ZNF518A	chr10	protein_coding	zinc finger protein 518A
ENSG00000203737.5	0.02	0	0	0.03	0	0	GPR52	chr1	protein_coding	G protein-coupled receptor 52
ENSG00000138061.12	11.97	11.54	11.31	12.13	11.3	11.98	CYP1B1	chr2	protein_coding	cytochrome P450 family 1 subfamily B member 1
ENSG00000226913.2	0.08	0.08	0.11	0.1	0.08	0.14	BSN-DT	chr3	lncRNA	BSN divergent transcript
ENSG00000224048.6	0	0	0	0	0.01	0	LINC02612	chr2	lncRNA	long intergenic non-protein coding RNA 2612
ENSG00000270772.1	0	0	0	0	0	0.1	PDHA1P1	chr3	processed_pseudogene	PDHA1 pseudogene 1
ENSG00000205832.8	0.03	0.03	0.02	0	0.01	0.03	C16orf96	chr16	protein_coding	chromosome 16 open reading frame 96
ENSG00000253286.6	0.02	0	0.02	0	0	0.02	CTD-2552K11.2	chr8	lncRNA	--
ENSG00000166135.14	5.54	5.77	5.52	5.96	5.61	6.07	HIF1AN	chr10	protein_coding	hypoxia inducible factor 1 subunit alpha inhibitor
ENSG00000228063.2	0.32	0.42	0.34	0.33	0.25	0.25	LYPLAL1-DT	chr1	lncRNA	LYPLAL1 divergent transcript
ENSG00000101189.7	23.37	23.34	24.9	28.99	28.92	28.06	MRGBP	chr20	protein_coding	MRG domain binding protein
ENSG00000229605.5	0	0.08	0	0	0	0	RPL21P93	chr10	processed_pseudogene	ribosomal protein L21 pseudogene 93
ENSG00000267508.6	0.42	0.43	0.43	0.37	0.31	0.38	ZNF285	chr19	protein_coding	zinc finger protein 285
ENSG00000174021.11	109.47	101.5	94.5	92.85	81.74	97.61	GNG5	chr1	protein_coding	G protein subunit gamma 5
ENSG00000164308.17	17.97	17.28	16.27	13.9	14.9	14.05	ERAP2	chr5	protein_coding	endoplasmic reticulum aminopeptidase 2
ENSG00000180287.17	0.06	0.02	0.03	0.01	0.04	0.02	PLD5	chr1	protein_coding	phospholipase D family member 5
ENSG00000138347.16	0.07	0.02	0.08	0.05	0.04	0.08	MYPN	chr10	protein_coding	myopalladin
ENSG00000272145.1	5.11	4.69	3.98	4.05	4.1	4.44	NFYC-AS1	chr1	lncRNA	NFYC antisense RNA 1
ENSG00000199875.1	0	0.34	0	0	0	0	Y_RNA	chr11	misc_RNA	--
ENSG00000171385.10	0.06	0.06	0.1	0.05	0.07	0.03	KCND3	chr1	protein_coding	potassium voltage-gated channel subfamily D member 3
ENSG00000127184.13	53.6	52.35	45.54	52.39	37.44	45.09	COX7C	chr5	protein_coding	cytochrome c oxidase subunit 7C
ENSG00000198467.16	0.07	0.05	0.14	0.09	0.18	0.06	TPM2	chr9	protein_coding	tropomyosin 2
ENSG00000145824.13	0.06	0.02	0	0.02	0	0	CXCL14	chr5	protein_coding	C-X-C motif chemokine ligand 14
ENSG00000205485.13	3.44	3.7	3.67	3.42	3.66	3.32	AC004980.7	chr7	transcribed_unprocessed_pseudogene	--
ENSG00000260711.2	0	0.01	0	0	0	0	RP11-747H7.3	chr14	lncRNA	--
ENSG00000255418.6	0	0.03	0	0	0.03	0.08	LINC02718	chr11	lncRNA	long intergenic non-protein coding RNA 2718
ENSG00000164329.14	3.08	2.87	2.68	2.75	2.83	2.91	TENT2	chr5	protein_coding	terminal nucleotidyltransferase 2
ENSG00000100813.15	21.99	22.32	23.52	22.83	23.06	23.11	ACIN1	chr14	protein_coding	apoptotic chromatin condensation inducer 1
ENSG00000227339.1	0	0.01	0	0	0	0	THRAP3P1	chr3	processed_pseudogene	THRAP3 pseudogene 1
ENSG00000261963.3	0.04	0	0	0.1	0	0	CCDC92B	chr17	unitary_pseudogene	coiled-coil domain containing 92B
ENSG00000186298.12	20.97	19.38	17.48	19.82	19.11	20.49	PPP1CC	chr12	protein_coding	protein phosphatase 1 catalytic subunit gamma
ENSG00000236686.1	0	0	0	0.03	0	0.03	BZW1P1	chr3	processed_pseudogene	basic leucine zipper and W2 domains 1 pseudogene 1
ENSG00000265491.5	5.74	5.11	4.8	4.03	4.4	4.46	RNF115	chr1	protein_coding	ring finger protein 115
ENSG00000123977.10	1.33	1.81	1.42	1.5	2.34	2.05	DAW1	chr2	protein_coding	dynein assembly factor with WD repeats 1
ENSG00000259868.3	0.01	0.04	0.02	0.05	0.05	0.04	RP11-1012E15.2	chr14	lncRNA	--
ENSG00000137804.14	0.04	0.02	0.04	0.06	0.06	0.07	NUSAP1	chr15	protein_coding	nucleolar and spindle associated protein 1
ENSG00000185610.6	0	0	0.01	0	0	0	DBX2	chr12	protein_coding	developing brain homeobox 2
ENSG00000286380.1	0	0.04	0.09	0.09	0.17	0.04	RP11-738B7.2	chr7	lncRNA	--
ENSG00000288266.1	0	0	0	0	0.05	0	AF064858.9	chr21	TEC	--
ENSG00000267140.1	3.34	5.18	3.76	4.88	2.65	3.16	RP11-322E11.6	chr18	protein_coding	--
ENSG00000204410.16	3.15	3.33	3.74	3.91	3.82	3.43	MSH5	chr6	protein_coding	mutS homolog 5
ENSG00000204323.5	0.08	0.07	0.1	0.22	0.16	0.09	SMIM5	chr17	protein_coding	small integral membrane protein 5
ENSG00000279913.1	0	0	0	0	0	0.07	AP001962.3	chr4	TEC	--
ENSG00000080200.10	7.02	6.05	5.82	6.06	6.45	6.58	CRYBG3	chr3	protein_coding	crystallin beta-gamma domain containing 3
ENSG00000213409.4	0	0.05	0	0.1	0	0	C1QBPP2	chr11	processed_pseudogene	complement C1q binding protein pseudogene 2
ENSG00000233340.1	0	0	0	0	0	0.1	RP11-25C19.3	chr10	lncRNA	--
ENSG00000162191.14	22.18	24.55	24.06	26.7	25.49	24.58	UBXN1	chr11	protein_coding	UBX domain protein 1
ENSG00000287021.1	0.01	0.01	0	0	0.01	0	RP11-18O11.3	chr4	lncRNA	--
ENSG00000083807.10	0.56	0.72	0.59	0.39	0.28	0.33	SLC27A5	chr19	protein_coding	solute carrier family 27 member 5
ENSG00000002330.14	14.09	14.34	15.82	18.63	17.67	20.7	BAD	chr11	protein_coding	BCL2 associated agonist of cell death
ENSG00000246130.1	0.04	0.04	0.03	0.05	0	0.1	RP11-875O11.2	chr8	lncRNA	--
ENSG00000284691.1	0.17	0.18	0.06	0.13	0.17	0.1	RP11-511P7.5	chr7	protein_coding	--
ENSG00000257550.2	0	0.02	0	0	0	0.02	RP11-793H13.3	chr12	lncRNA	--
ENSG00000114738.11	14.47	13.65	13.97	11.06	11.51	11.24	MAPKAPK3	chr3	protein_coding	MAPK activated protein kinase 3
ENSG00000224349.2	0.34	0.22	0.34	0.24	0.12	0.11	FAM135A-AS1	chr6	lncRNA	FAM135A antisense RNA 1
ENSG00000261460.1	11.67	12.38	11.79	11.1	11.12	10.18	RP11-106M3.3	chr15	lncRNA	--
ENSG00000171467.16	3.58	3.58	3.43	4.27	4.46	3.93	ZNF318	chr6	protein_coding	zinc finger protein 318
ENSG00000134313.16	3.19	3.23	3.22	3.22	3.3	3.06	KIDINS220	chr2	protein_coding	kinase D interacting substrate 220
ENSG00000267324.1	0	0.03	0	0	0	0	RP11-411B10.5	chr18	processed_pseudogene	--
ENSG00000198951.12	14.03	15.08	14.34	10.82	12.04	11.09	NAGA	chr22	protein_coding	alpha-N-acetylgalactosaminidase
ENSG00000121481.11	8.06	7.86	7.22	7.14	6.96	7.47	RNF2	chr1	protein_coding	ring finger protein 2
ENSG00000169122.11	1.37	1.49	1.78	1.11	1.63	1.28	FAM110B	chr8	protein_coding	family with sequence similarity 110 member B
ENSG00000100490.10	0.71	0.63	0.54	0.59	0.46	0.5	CDKL1	chr14	protein_coding	cyclin dependent kinase like 1
ENSG00000168300.14	3.39	3.31	3.19	2.78	2.73	2.86	PCMTD1	chr8	protein_coding	protein-L-isoaspartate (D-aspartate) O-methyltransferase domain containing 1
ENSG00000159352.16	76.55	76.78	74.54	72.93	67.88	71.26	PSMD4	chr1	protein_coding	proteasome 26S subunit ubiquitin receptor, non-ATPase 4
ENSG00000239246.3	1.31	1.53	1.07	0.57	0.36	0.41	RP11-464D20.2	chr17	processed_pseudogene	--
ENSG00000274220.1	0.11	0.12	0.05	0.23	0.13	0.12	RP11-77K12.9	chr16	lncRNA	--
ENSG00000288717.1	0.12	0	0	0.13	0	0.11	RP11-852E15.4	chr3	lncRNA	--
ENSG00000277778.2	0	0	0.02	0.02	0.02	0.04	PGM5P2	chr9	transcribed_unprocessed_pseudogene	phosphoglucomutase 5 pseudogene 2
ENSG00000272656.1	0.78	0.44	0.34	0.61	0.35	0.42	RP11-219D15.3	chr3	lncRNA	--
ENSG00000072071.16	4.42	5.13	5.92	5.52	5.71	5.7	ADGRL1	chr19	protein_coding	adhesion G protein-coupled receptor L1
ENSG00000224579.1	0	0.12	0.24	0	0	0	AC012314.19	chr19	unprocessed_pseudogene	--
ENSG00000185112.6	10.12	10.8	11.44	7.39	8	8.59	FAM43A	chr3	protein_coding	family with sequence similarity 43 member A
ENSG00000197021.9	11.48	11.43	11.52	12.79	13.27	13.05	EOLA2	chrX	protein_coding	endothelium and lymphocyte associated ASCH domain 2
ENSG00000240065.8	7.98	8.53	8.47	8.29	6.31	8.02	PSMB9	chr6	protein_coding	proteasome 20S subunit beta 9
ENSG00000142634.13	58.24	62.2	70.63	68.92	78.4	78.23	EFHD2	chr1	protein_coding	EF-hand domain family member D2
ENSG00000105393.16	43.01	43.64	46.04	42.61	43.51	41.97	BABAM1	chr19	protein_coding	BRISC and BRCA1 A complex member 1
ENSG00000182912.6	0.18	0.21	0.26	0.37	0.29	0.41	TSPEAR-AS2	chr21	lncRNA	TSPEAR antisense RNA 2
ENSG00000278383.1	0.42	0.24	0.51	0.46	0.43	0.95	RP4-694B14.8	chr20	lncRNA	--
ENSG00000254554.1	1.31	1.7	2.33	1.44	1.05	1.1	RP11-351I24.1	chr11	lncRNA	--
ENSG00000277040.1	0.09	0	0	0	0	0	RP11-307N16.7	chr13	processed_pseudogene	--
ENSG00000286543.1	0	0	0	0	0.01	0	RP11-1108I11.1	chr5	lncRNA	--
ENSG00000145332.14	3.11	2.9	2.76	3.07	3.07	3.3	KLHL8	chr4	protein_coding	kelch like family member 8
ENSG00000232187.1	6.29	9.37	6.91	9.29	7.28	10.15	FTH1P7	chr13	processed_pseudogene	ferritin heavy chain 1 pseudogene 7
ENSG00000251520.1	0	0.07	0.07	0.08	0	0	RP11-46A10.6	chr1	unprocessed_pseudogene	--
ENSG00000153993.14	0.06	0.07	0.03	0.06	0.02	0.03	SEMA3D	chr7	protein_coding	semaphorin 3D
ENSG00000227932.2	0.06	0	0	0	0	0.03	SELENOOLP	chr10	transcribed_unitary_pseudogene	selenoprotein O like, pseudogene
ENSG00000166068.13	3.72	3.7	3.12	3.36	3.36	3.19	SPRED1	chr15	protein_coding	sprouty related EVH1 domain containing 1
ENSG00000104938.18	0	0	0	0	0.01	0	CLEC4M	chr19	protein_coding	C-type lectin domain family 4 member M
ENSG00000231512.6	0	0	0.03	0	0	0	SEPTIN14P21	chr1	transcribed_unprocessed_pseudogene	septin 14 pseudogene 21
ENSG00000128016.7	14.15	14.01	16.51	14.83	19.59	16.27	ZFP36	chr19	protein_coding	ZFP36 ring finger protein
ENSG00000158941.16	17.17	17.31	18.53	21.67	21.55	21.93	CCAR2	chr8	protein_coding	cell cycle and apoptosis regulator 2
ENSG00000018699.13	5.39	5.27	4.64	5.32	5.59	5	TTC27	chr2	protein_coding	tetratricopeptide repeat domain 27
ENSG00000241255.1	0.1	0.47	0.49	0.11	0.4	0.18	RP1-89D4.1	chr11	processed_pseudogene	--
ENSG00000263393.1	0	0	0	0	0.07	0.33	RP11-53I6.4	chr18	lncRNA	--
ENSG00000236937.2	0.11	0	0	0	0.11	0	PTGES3P4	chr10	processed_pseudogene	prostaglandin E synthase 3 pseudogene 4
ENSG00000148082.10	2.51	2.62	2.72	1.37	1.49	1.71	SHC3	chr9	protein_coding	SHC adaptor protein 3
ENSG00000249787.2	0	0.02	0.02	0	0.04	0	RP11-346J10.1	chr5	lncRNA	--
ENSG00000244005.13	4.18	4.39	4.24	3.94	4.06	4.49	NFS1	chr20	protein_coding	NFS1 cysteine desulfurase
ENSG00000236397.3	0.59	0.44	0.4	0.37	0.72	0.55	DDX11L2	chr2	unprocessed_pseudogene	DEAD/H-box helicase 11 like 2 (pseudogene)
ENSG00000266891.1	0.64	0.31	0.65	0.23	0.44	0.1	RP11-692N5.2	chr18	processed_pseudogene	--
ENSG00000256056.1	0.08	0	0.04	0.05	0.04	0.12	RP11-709A23.2	chr12	unprocessed_pseudogene	--
ENSG00000012983.12	13.56	11.62	10.76	9.76	9.25	10.44	MAP4K5	chr14	protein_coding	mitogen-activated protein kinase kinase kinase kinase 5
ENSG00000198840.2	876.88	891.9	788.9	721.93	530.75	659.46	MT-ND3	chrM	protein_coding	mitochondrially encoded NADH:ubiquinone oxidoreductase core subunit 3
ENSG00000248428.1	0	0	0	0	0	0.05	CTC-551A13.1	chr5	lncRNA	--
ENSG00000260528.5	0.29	0.27	0.26	0.23	0.39	0.27	FAM157C	chr16	lncRNA	family with sequence similarity 157 member C
ENSG00000255181.3	0.03	0	0	0.03	0	0	CCDC166	chr8	protein_coding	coiled-coil domain containing 166
ENSG00000203867.8	0.93	0.97	0.91	0.71	0.86	0.76	RBM20	chr10	protein_coding	RNA binding motif protein 20
ENSG00000184100.6	0.5	0.45	0.53	0.18	0.39	0.57	BRD7P2	chr3	processed_pseudogene	bromodomain containing 7 pseudogene 2
ENSG00000279345.1	0.27	0.41	0.16	2.21	1.97	1.51	RP3-522J7.7	chr22	lncRNA	--
ENSG00000167476.10	55.94	57.23	62.26	70.23	65.67	71.42	JSRP1	chr19	protein_coding	junctional sarcoplasmic reticulum protein 1
ENSG00000273553.1	0	0	0	0	0.12	0	CTD-2049O4.2	chr16	lncRNA	--
ENSG00000240758.2	2.71	2.58	1.5	2.77	2.85	3.95	RP11-155G14.6	chr7	lncRNA	--
ENSG00000172752.14	0	0	0	0.02	0	0	COL6A5	chr3	protein_coding	collagen type VI alpha 5 chain
ENSG00000256061.7	0.09	0.17	0.16	0.07	0.05	0.19	DNAAF4	chr15	protein_coding	dynein axonemal assembly factor 4
ENSG00000285404.1	6.11	5.66	5.63	4.89	5.5	5.49	LL22NC03-44A4.3	chr22	protein_coding	--
ENSG00000257365.8	1.44	1.28	1.22	0.84	1.09	0.92	FNTB	chr14	protein_coding	farnesyltransferase, CAAX box, beta
ENSG00000224409.1	0.1	0	0.1	0	0.1	0.19	RP11-114B7.6	chr1	lncRNA	--
ENSG00000169379.17	6.5	5.77	5.71	5.13	5.16	5.1	ARL13B	chr3	protein_coding	ADP ribosylation factor like GTPase 13B
ENSG00000277224.2	0.23	0.32	0.07	0.25	0.1	0.18	H2BC7	chr6	protein_coding	H2B clustered histone 7
ENSG00000212710.5	0.02	0.03	0.03	0.07	0	0.03	CTAGE1	chr18	protein_coding	cutaneous T cell lymphoma-associated antigen 1
ENSG00000225973.4	4.57	4.8	5.54	5.26	3.85	3.91	PIGBOS1	chr15	protein_coding	PIGB opposite strand 1
ENSG00000146005.4	0.07	0.11	0.17	0.08	0.09	0.06	PSD2	chr5	protein_coding	pleckstrin and Sec7 domain containing 2
ENSG00000175356.14	0.08	0.04	0.04	0.05	0.05	0.08	SCUBE2	chr11	protein_coding	signal peptide, CUB domain and EGF like domain containing 2
ENSG00000180185.11	4.97	5.05	4.8	5.27	5.38	5.41	FAHD1	chr16	protein_coding	fumarylacetoacetate hydrolase domain containing 1
ENSG00000095587.9	1.41	1.29	1.4	1.12	1.08	1.09	TLL2	chr10	protein_coding	tolloid like 2
ENSG00000228420.1	0.33	0.08	0.17	0.18	0.17	0.23	LINC01768	chr1	lncRNA	long intergenic non-protein coding RNA 1768
ENSG00000013275.8	47.93	50.38	53.32	53.17	49.87	53.36	PSMC4	chr19	protein_coding	proteasome 26S subunit, ATPase 4
ENSG00000262228.3	0.16	0.37	0.2	0.46	0.32	0.63	RP11-676J12.4	chr17	lncRNA	--
ENSG00000170142.12	27.99	26.68	24.03	19.58	16.43	20.4	UBE2E1	chr3	protein_coding	ubiquitin conjugating enzyme E2 E1
ENSG00000196427.14	0.07	0.03	0.07	0.14	0.2	0.09	NBPF4	chr1	protein_coding	NBPF member 4
ENSG00000279176.1	0	0	0	0.03	0	0.03	RP11-43D4.3	chr12	TEC	--
ENSG00000158164.7	5.29	6.24	5.64	5.12	4.5	4.19	TMSB15A	chrX	protein_coding	thymosin beta 15A
ENSG00000226478.3	0.24	0.2	0.32	0.38	0.5	0.36	UPF3AP1	chr17	processed_pseudogene	UPF3A pseudogene 1
ENSG00000267023.5	2.56	2.34	2.04	2.6	2.87	2.2	LRRC37A16P	chr17	transcribed_unprocessed_pseudogene	leucine rich repeat containing 37 member A16, pseudogene
ENSG00000170340.11	8.54	8.79	8.05	7.81	8.29	8.23	B3GNT2	chr2	protein_coding	UDP-GlcNAc:betaGal beta-1,3-N-acetylglucosaminyltransferase 2
ENSG00000272157.1	0.08	0	0	0	0	0	CTD-2168K21.2	chr8	lncRNA	--
ENSG00000119655.11	48.04	49.03	44.47	43.67	38.15	38.9	NPC2	chr14	protein_coding	NPC intracellular cholesterol transporter 2
ENSG00000226124.8	0.45	0.36	0.34	0.48	0.3	0.29	FTCDNL1	chr2	protein_coding	formiminotransferase cyclodeaminase N-terminal like
ENSG00000160345.13	2.89	3.16	3.03	3.28	3.17	3.96	C9orf116	chr9	protein_coding	chromosome 9 open reading frame 116
ENSG00000239264.9	58.93	59.5	60.71	63.16	68.05	66.2	TXNDC5	chr6	protein_coding	thioredoxin domain containing 5
ENSG00000260368.1	0.03	0.33	0.14	0.07	0.04	0.06	RP11-521I2.3	chr8	lncRNA	--
ENSG00000277999.1	0.14	0.07	0	0	0.07	0.27	RP11-426C22.8	chr16	lncRNA	--
ENSG00000196597.13	0.92	1	0.75	0.74	0.85	0.92	ZNF782	chr9	protein_coding	zinc finger protein 782
ENSG00000103343.13	1.84	1.43	1.77	1.85	2.09	1.8	ZNF174	chr16	protein_coding	zinc finger protein 174
ENSG00000228630.5	0.03	0.03	0.11	0.1	0	0.07	HOTAIR	chr12	lncRNA	HOX transcript antisense RNA
ENSG00000073614.13	5.27	5.06	4.88	4.98	5.23	5.33	KDM5A	chr12	protein_coding	lysine demethylase 5A
ENSG00000149735.7	0.21	0.08	0.26	0.09	0.13	0	GPHA2	chr11	protein_coding	glycoprotein hormone subunit alpha 2
ENSG00000225938.1	0	0.19	0.1	0	0.1	0	RP4-575N6.4	chr1	lncRNA	--
ENSG00000185182.14	0.03	0	0.01	0	0	0	GOLGA8EP	chr15	transcribed_unprocessed_pseudogene	golgin A8 family member E, pseudogene
ENSG00000165300.8	1.05	0.99	0.99	1.03	1.11	1.05	SLITRK5	chr13	protein_coding	SLIT and NTRK like family member 5
ENSG00000184602.6	4.83	5.75	5.21	5.46	5.06	5.05	SNN	chr16	protein_coding	stannin
ENSG00000180479.14	0.43	0.55	0.4	0.41	0.36	0.46	ZNF571	chr19	protein_coding	zinc finger protein 571
ENSG00000258272.1	0	0.1	0	0	0	0	RP11-510I5.4	chr12	lncRNA	--
ENSG00000124444.16	3.92	3.64	3.98	3.44	3.97	4.13	ZNF576	chr19	protein_coding	zinc finger protein 576
ENSG00000173714.8	0	0.01	0.03	0.02	0.03	0.07	WFIKKN2	chr17	protein_coding	WAP, follistatin/kazal, immunoglobulin, kunitz and netrin domain containing 2
ENSG00000177468.7	0	0.02	0	0	0	0	OLIG3	chr6	protein_coding	oligodendrocyte transcription factor 3
ENSG00000106477.20	1.57	1.62	1.53	1.23	1.17	1.26	CEP41	chr7	protein_coding	centrosomal protein 41
ENSG00000134873.10	0.24	0.17	0.14	0.14	0.13	0.14	CLDN10	chr13	protein_coding	claudin 10
ENSG00000269934.3	0.05	0.04	0.04	0.01	0.02	0.02	RP5-1139B12.2	chr1	lncRNA	--
ENSG00000177885.15	24.9	25.96	24.73	32.26	30.18	31.01	GRB2	chr17	protein_coding	growth factor receptor bound protein 2
ENSG00000129295.9	1.06	0.74	0.82	0.84	0.75	0.77	LRRC6	chr8	protein_coding	--
ENSG00000007384.15	5.19	5.49	6.45	6.49	7.43	7.05	RHBDF1	chr16	protein_coding	rhomboid 5 homolog 1
ENSG00000251556.1	4.62	4.33	4.16	3.7	4.03	3.7	RP11-118M9.3	chr5	lncRNA	--
ENSG00000244217.1	0	0	0	0	0.05	0.1	RPS4XP10	chr8	processed_pseudogene	ribosomal protein S4X pseudogene 10
ENSG00000120688.9	9.08	8.22	8.32	8.57	9.26	8.59	WBP4	chr13	protein_coding	WW domain binding protein 4
ENSG00000225563.2	0	0	0.04	0	0	0	AC006076.1	chr20	lncRNA	--
ENSG00000168143.9	0.92	0.88	0.85	0.86	0.82	0.96	FAM83B	chr6	protein_coding	family with sequence similarity 83 member B
ENSG00000267288.2	0.39	0.56	0.4	0.29	0.46	0.54	RP13-890H12.2	chr17	lncRNA	--
ENSG00000115290.10	11.2	10.55	9.99	9.17	10.12	9.11	GRB14	chr2	protein_coding	growth factor receptor bound protein 14
ENSG00000232457.4	0.11	0.18	0.08	0.12	0.15	0.31	SLC16A6P1	chr17	transcribed_unprocessed_pseudogene	SLC16A6 pseudogene 1
ENSG00000226450.2	0.26	0.48	0.35	0.32	0.35	0.45	CYP2D8P	chr22	unprocessed_pseudogene	ccytochrome P450 family 2 subfamily D member 8, pseudogene
ENSG00000120837.8	6.47	5.43	5.14	4.23	4.32	4.78	NFYB	chr12	protein_coding	nuclear transcription factor Y subunit beta
ENSG00000264676.2	0	0	0.15	0	0	0	RN7SL204P	chr2	misc_RNA	RNA, 7SL, cytoplasmic 204, pseudogene
ENSG00000225329.3	0.34	0.26	0.35	0.34	0.2	0.2	LHFPL3-AS2	chr7	lncRNA	LHFPL3 antisense RNA 2
ENSG00000172478.18	0.01	0	0.01	0	0.03	0.08	MAB21L4	chr2	protein_coding	mab-21 like 4
ENSG00000280365.1	0	0.21	0	0	0	0	RP11-9H20.2	chr18	TEC	--
ENSG00000207501.1	0.71	1.62	0.97	1.3	0.49	1.57	RNVU1-14	chr1	snRNA	RNA, variant U1 small nuclear 14
ENSG00000051596.10	17.64	18.04	15.69	17	16.63	19.14	THOC3	chr5	protein_coding	THO complex 3
ENSG00000282419.3	0	0	0.03	0	0	0	TEX13D	chrX	protein_coding	TEX13 family member D
ENSG00000188931.4	1.36	1.67	1.59	1.05	1.19	0.91	CFAP126	chr1	protein_coding	cilia and flagella associated protein 126
ENSG00000105085.11	1.04	1.13	1.26	1.34	1.5	1.34	MED26	chr19	protein_coding	mediator complex subunit 26
ENSG00000182040.9	0.04	0	0	0	0.03	0	USH1G	chr17	protein_coding	USH1 protein network component sans
ENSG00000266217.2	0	0	0.1	0	0	0	CTSLP2	chr10	unprocessed_pseudogene	cathepsin L pseudogene 2
ENSG00000250290.1	0.02	0.27	0.11	0.19	0.11	0.06	NCAPGP1	chr8	processed_pseudogene	non-SMC condensin I complex subunit G pseudogene 1
ENSG00000245888.7	0.05	0.03	0.02	0.01	0.02	0.05	NSMCE1-DT	chr16	lncRNA	NSMCE1 divergent transcript
ENSG00000285547.1	4.85	4.96	4.16	4.79	5.22	4.42	AL135749.6	chrX	protein_coding	--
ENSG00000260128.6	0.42	0.24	0.08	0.3	0.54	0.42	ULK4P2	chr15	transcribed_unprocessed_pseudogene	ULK4 pseudogene 2
ENSG00000183153.7	2.24	1.95	2.24	2.4	2.59	2.51	GJD3	chr17	protein_coding	gap junction protein delta 3
ENSG00000027644.5	0.02	0.07	0.07	0.05	0.08	0.09	INSRR	chr1	protein_coding	insulin receptor related receptor
ENSG00000176428.6	0.79	0.82	0.64	1.19	1.04	1.46	VPS37D	chr7	protein_coding	VPS37D subunit of ESCRT-I
ENSG00000197061.5	0.1	0.38	0.29	0.63	0.2	0.09	H4C3	chr6	protein_coding	H4 clustered histone 3
ENSG00000246662.6	0.18	0.09	0.21	0.12	0.15	0.21	LINC00535	chr8	lncRNA	--
ENSG00000227113.2	0.34	0	0.17	0.18	0	0.32	RP11-460N20.4	chr7	unprocessed_pseudogene	--
ENSG00000261606.5	0.03	0.04	0.03	0	0	0.01	RP11-414J4.2	chr15	lncRNA	--
ENSG00000225192.1	0.11	0.02	0.02	0.02	0.02	0.04	ZNF33BP1	chr10	processed_pseudogene	zinc finger protein 33B pseudogene 1
ENSG00000235959.1	0	0	0	0	0.09	0	AC009237.17	chr2	processed_pseudogene	--
ENSG00000251155.2	0	0.2	0.43	0.23	0.43	0.2	SEPTIN14P4	chr4	processed_pseudogene	septin 14 pseudogene 4
ENSG00000267368.1	4.13	4.34	4.65	3.76	2.76	3.6	UPK3BL1	chr7	protein_coding	uroplakin 3B like 1
ENSG00000262089.1	0.45	1.22	0.35	1.12	0.59	0.86	RP11-589P10.5	chr17	lncRNA	--
ENSG00000171421.13	10.76	10.79	11.14	12.09	9.1	10.81	MRPL36	chr5	protein_coding	mitochondrial ribosomal protein L36
ENSG00000162073.14	7.77	8.37	9.35	7.58	9.6	8.38	PAQR4	chr16	protein_coding	progestin and adipoQ receptor family member 4
ENSG00000006062.18	6.36	6.68	7.92	10.81	11.77	11.43	MAP3K14	chr17	protein_coding	mitogen-activated protein kinase kinase kinase 14
ENSG00000286048.1	0.04	0.14	0.06	0.11	0	0	CTD-2366F13.3	chr5	lncRNA	--
ENSG00000163611.11	0.26	0.24	0.3	0.23	0.25	0.3	SPICE1	chr3	protein_coding	spindle and centriole associated protein 1
ENSG00000135502.19	0.98	1.31	1.34	1.21	1.54	1.54	SLC26A10	chr12	transcribed_unitary_pseudogene	solute carrier family 26 member 10
ENSG00000101782.15	17.04	15.9	14.35	13.08	12.74	12.83	RIOK3	chr18	protein_coding	RIO kinase 3
ENSG00000287797.1	0	0	0	0.02	0	0	RP11-430H15.1	chr1	lncRNA	--
ENSG00000197168.13	0.04	0.02	0.02	0.05	0.06	0.02	NEK5	chr13	protein_coding	NIMA related kinase 5
ENSG00000042062.13	1.11	1.22	1.67	1.31	1.47	1.31	RIPOR3	chr20	protein_coding	RIPOR family member 3
ENSG00000282048.1	0	0.02	0	0	0	0	RP4-590F24.2	chr1	lncRNA	--
ENSG00000250771.2	0.01	0	0	0	0	0.03	RP11-153M7.3	chr4	transcribed_unprocessed_pseudogene	--
ENSG00000107669.18	5.52	6.14	5.37	4.11	4.3	4.55	ATE1	chr10	protein_coding	arginyltransferase 1
ENSG00000111231.9	17.87	17.99	15.76	16.08	15.81	16.61	GPN3	chr12	protein_coding	GPN-loop GTPase 3
ENSG00000174606.14	4.79	4.3	4.41	3.71	3.87	3.53	ANGEL2	chr1	protein_coding	angel homolog 2
ENSG00000104804.8	0.05	0.05	0.05	0.02	0.05	0.02	TULP2	chr19	protein_coding	TUB like protein 2
ENSG00000265282.1	0	0.14	0.07	0.08	0	0.07	RP11-269G24.4	chr17	lncRNA	--
ENSG00000116254.18	0.02	0.03	0.03	0.09	0.04	0.09	CHD5	chr1	protein_coding	chromodomain helicase DNA binding protein 5
ENSG00000082996.20	10.18	9.81	7.85	6.87	7.81	7.64	RNF13	chr3	protein_coding	ring finger protein 13
ENSG00000225234.1	0.34	0.21	0.39	0.56	0.44	0.57	TRAPPC12-AS1	chr2	lncRNA	TRAPPC12 antisense RNA 1
ENSG00000159377.11	132.11	130.19	124.37	133.59	119.93	130.09	PSMB4	chr1	protein_coding	proteasome 20S subunit beta 4
ENSG00000095970.17	0	0.03	0	0	0	0	TREM2	chr6	protein_coding	triggering receptor expressed on myeloid cells 2
ENSG00000235318.3	0	0.13	0.13	0	0	0.12	MTND4LP13	chr2	unprocessed_pseudogene	MT-ND4L pseudogene 13
ENSG00000188958.9	3.56	3.06	3.57	2.66	3.59	3.51	UTS2B	chr3	protein_coding	urotensin 2B
ENSG00000268866.1	0	0.12	0	0	0	0.04	AC020915.2	chr19	processed_pseudogene	--
ENSG00000224331.2	0.38	0.37	0.13	0.41	0.52	0.24	AC019181.3	chr2	processed_pseudogene	--
ENSG00000237633.4	0.64	0.47	0.33	0.32	0.25	0.4	AC104623.2	chr2	lncRNA	--
ENSG00000198520.12	0.3	0.18	0.45	0.09	0.13	0.19	ARMH1	chr1	protein_coding	armadillo like helical domain containing 1
ENSG00000162004.19	0.92	1.1	1.27	1.18	1.17	1.24	CCDC78	chr16	protein_coding	coiled-coil domain containing 78
ENSG00000210127.1	1171.77	1195.81	1005.11	815.89	648.9	729.98	MT-TA	chrM	Mt_tRNA	mitochondrially encoded tRNA-Ala (GCN)
ENSG00000121552.4	0.06	0.06	0.15	0.13	0.06	0.11	CSTA	chr3	protein_coding	cystatin A
ENSG00000258210.1	23.42	21.18	19.45	18.42	16.61	17.42	RP11-478C19.2	chr12	lncRNA	--
ENSG00000138279.16	43.1	41.01	39.8	40.71	42.92	40.8	ANXA7	chr10	protein_coding	annexin A7
ENSG00000251608.2	0.02	0	0	0	0	0	OR12D1	chr6	polymorphic_pseudogene	olfactory receptor family 12 subfamily D member 1 (gene/pseudogene)
ENSG00000063176.16	2.63	2.66	3.6	2.81	3.33	3.3	SPHK2	chr19	protein_coding	sphingosine kinase 2
ENSG00000249035.7	0.08	0.05	0.08	0.03	0.05	0.02	CLMAT3	chr5	lncRNA	colorectal liver metastasis associated transcript 3
ENSG00000087303.18	8.82	9.46	10.33	6.96	7.82	7.23	NID2	chr14	protein_coding	nidogen 2
ENSG00000109787.13	5.5	5.05	4.63	4.02	4.36	4	KLF3	chr4	protein_coding	Kruppel like factor 3
ENSG00000167984.18	0.02	0.01	0.03	0.01	0.02	0.01	NLRC3	chr16	protein_coding	NLR family CARD domain containing 3
ENSG00000276953.1	0.19	0.19	0	0	0	0.18	TRBV12-4	chr7	TR_V_gene	T cell receptor beta variable 12-4
ENSG00000272953.1	0	0.18	0.06	0.14	0	0	RP11-1275H24.2	chr7	lncRNA	--
ENSG00000152404.15	2.79	2.85	2.89	2.91	2.83	2.61	CWF19L2	chr11	protein_coding	CWF19 like cell cycle control factor 2
ENSG00000237358.1	0	0	0.23	0	0	0	AC007064.25	chr22	processed_pseudogene	--
ENSG00000277268.2	3.66	3.47	3.4	3.28	3.21	2.67	LHX1-DT	chr17	lncRNA	LHX1 divergent transcript
ENSG00000135070.15	14.42	13.68	11.94	13.43	12.92	14.14	ISCA1	chr9	protein_coding	iron-sulfur cluster assembly 1
ENSG00000230910.4	0.09	0.04	0.06	0.11	0.07	0.14	RP3-525N10.2	chr6	lncRNA	--
ENSG00000163501.7	0	0	0	0.02	0.03	0.06	IHH	chr2	protein_coding	Indian hedgehog signaling molecule
ENSG00000285759.1	0.19	0.13	0	0	0.07	0.06	RP1-290I10.10	chr6	lncRNA	--
ENSG00000246705.4	5.78	5.96	5.55	6.24	6.29	6.88	H2AJ	chr12	protein_coding	H2A.J histone
ENSG00000272701.3	0	0.01	0.02	0.01	0.01	0.01	MESTIT1	chr7	lncRNA	MEST intronic transcript 1, antisense RNA
ENSG00000178201.5	0.18	0.08	0.07	0.16	0.1	0.17	VN1R1	chr19	protein_coding	vomeronasal 1 receptor 1
ENSG00000223825.5	0.08	0	0	0	0	0.15	DAZAP2P1	chr2	processed_pseudogene	DAZ associated protein 2 pseudogene 1
ENSG00000267796.8	0.5	0.49	0.7	0.62	0.54	0.61	LIN37	chr19	protein_coding	lin-37 DREAM MuvB core complex component
ENSG00000170955.10	11.65	12.14	12.05	13.36	12.11	13.69	CAVIN3	chr11	protein_coding	caveolae associated protein 3
ENSG00000215811.6	0	0	0	0	0.05	0	BTNL10	chr1	transcribed_unitary_pseudogene	butyrophilin like 10
ENSG00000241859.7	0	0	0	0	0.01	0.01	ANOS2P	chrY	transcribed_unprocessed_pseudogene	anosmin 2, pseudogene
ENSG00000270392.2	0.49	0.35	0.28	0.21	0.37	0.46	PFN1P2	chr1	transcribed_processed_pseudogene	profilin 1 pseudogene 2
ENSG00000172366.20	3.76	3.67	3.8	4.28	3.76	4.47	MCRIP2	chr16	protein_coding	MAPK regulated corepressor interacting protein 2
ENSG00000230929.5	0	0.13	0	0	0.13	0.12	RP11-395C3.1	chr5	processed_pseudogene	--
ENSG00000278886.1	0	0.07	0	0	0	0	RP11-108A14.1	chr8	TEC	--
ENSG00000128915.12	1.64	1.51	1.46	1.51	1.4	1.53	ICE2	chr15	protein_coding	interactor of little elongation complex ELL subunit 2
ENSG00000226364.1	0	0	0	0	0	0.05	LINC02089	chr17	lncRNA	long intergenic non-protein coding RNA 2089
ENSG00000110925.7	9.33	9.41	9.42	8.8	9.31	8.59	CSRNP2	chr12	protein_coding	cysteine and serine rich nuclear protein 2
ENSG00000276620.1	0.14	0	0	0	0.29	0	RP11-300D11.3	chr6	processed_pseudogene	--
ENSG00000257526.2	0.2	0.2	0.51	0.11	0.1	0.19	RP11-20E24.1	chr12	lncRNA	--
ENSG00000155465.20	1.56	1.82	1.43	1.41	1.41	1.43	SLC7A7	chr14	protein_coding	solute carrier family 7 member 7
ENSG00000276317.1	1.59	1.55	1.68	1.88	2.03	1.26	RP11-93B14.10	chr20	lncRNA	--
ENSG00000225509.1	0.04	0	0	0	0	0.06	AIFM1P1	chr10	processed_pseudogene	AIFM1 pseudogene 1
ENSG00000037637.11	4.05	4.35	4.25	5.5	5.51	5.39	FBXO42	chr1	protein_coding	F-box protein 42
ENSG00000279294.1	0.06	0.04	0.06	0.06	0	0.05	RP11-274A11.3	chr16	TEC	--
ENSG00000287892.1	0.22	0.12	0.19	0.1	0.1	0.18	RP11-505E24.4	chr15	lncRNA	--
ENSG00000279203.1	0.25	0.66	0.44	0.74	0.45	0.47	AC005785.5	chr19	TEC	--
ENSG00000247373.3	2.86	3.07	3.06	3.12	2.8	3.22	TMED2-DT	chr12	lncRNA	TMED2 divergent transcript
ENSG00000213400.3	0	0	0.12	0.13	0.12	0.11	RPL12P18	chr2	processed_pseudogene	ribosomal protein L12 pseudogene 18
ENSG00000245025.3	0.92	1.17	1.42	1.47	1.69	1.6	RP11-875O11.1	chr8	lncRNA	--
ENSG00000102384.14	7.15	6.73	6.26	6.3	5.92	6.14	CENPI	chrX	protein_coding	centromere protein I
ENSG00000250073.3	1.76	1.54	1.61	1.53	1.24	1.96	RP11-677M14.3	chr11	lncRNA	--
ENSG00000086102.19	3.97	4.11	4.08	4.12	4.81	3.88	NFX1	chr9	protein_coding	nuclear transcription factor, X-box binding 1
ENSG00000241015.2	4.69	4.41	4.59	5.16	5.24	5.25	TPM3P9	chr19	transcribed_processed_pseudogene	tropomyosin 3 pseudogene 9
ENSG00000184206.12	0.06	0.16	0.15	0.08	0.18	0.16	GOLGA6L4	chr15	protein_coding	golgin A6 family like 4
ENSG00000285555.1	0	0	0	0	0	0.07	RP5-977L1.2	chr12	lncRNA	--
ENSG00000135446.17	44.57	42.18	43.51	45.63	40.52	41.63	CDK4	chr12	protein_coding	cyclin dependent kinase 4
ENSG00000279616.1	0	0	0.02	0.07	0.02	0	RP1-102H19.7	chr6	TEC	--
ENSG00000223774.5	0.35	0.34	0.12	0.57	0.24	0.33	RP11-307B6.3	chr1	lncRNA	--
ENSG00000249555.2	0	0	0	0	0.13	0.08	TMEM248P1	chr4	processed_pseudogene	transmembrane protein 248 pseudogene 1
ENSG00000165526.9	3.4	3.4	3.44	4.11	4.58	3.85	RPUSD4	chr11	protein_coding	RNA pseudouridine synthase D4
ENSG00000272189.1	0.04	0.06	0.02	0.02	0.02	0.06	RP3-325F22.5	chr6	lncRNA	--
ENSG00000228127.3	0.02	0	0.02	0	0.02	0	LINC01649	chr1	lncRNA	long intergenic non-protein coding RNA 1649
ENSG00000255624.3	2.1	1.73	1.68	1.62	1.71	1.47	C10orf88B	chr10	transcribed_processed_pseudogene	C10orf88B (pseudogene)
ENSG00000168309.18	0.01	0.09	0.04	0.01	0.01	0.02	FAM107A	chr3	protein_coding	family with sequence similarity 107 member A
ENSG00000271275.1	0	0.08	0	0	0.18	0	AC007326.9	chr22	processed_pseudogene	--
ENSG00000125814.17	2.82	2.63	2.48	2.46	2	2.81	NAPB	chr20	protein_coding	NSF attachment protein beta
ENSG00000113525.10	0	0	0	0	0.05	0	IL5	chr5	protein_coding	interleukin 5
ENSG00000228716.7	13.16	12.64	11.75	13.33	11.99	13.02	DHFR	chr5	protein_coding	dihydrofolate reductase
ENSG00000005700.15	18.67	16.8	15.31	13.53	12.94	14.09	IBTK	chr6	protein_coding	inhibitor of Bruton tyrosine kinase
ENSG00000246095.2	0.31	0.21	0.25	0.24	0.19	0.29	LINC01096	chr4	lncRNA	long intergenic non-protein coding RNA 1096
ENSG00000188343.13	4.41	4.11	3.45	4.96	4.13	4.96	CIBAR1	chr8	protein_coding	CBY1 interacting BAR domain containing 1
ENSG00000112640.16	17.26	16.76	18.92	20.03	21.94	19.33	PPP2R5D	chr6	protein_coding	protein phosphatase 2 regulatory subunit B'delta
ENSG00000266865.6	0.8	0.6	0.65	0.82	0.75	0.88	RP11-848P1.9	chr17	transcribed_unprocessed_pseudogene	--
ENSG00000149428.19	19.8	20.45	22.69	24.28	25.36	23.28	HYOU1	chr11	protein_coding	hypoxia up-regulated 1
ENSG00000165055.16	2.55	2.69	2.58	2.68	2.5	2.5	METTL2B	chr7	protein_coding	methyltransferase 2B, methylcytidine
ENSG00000170632.14	8.41	7.27	6.76	6.2	5.74	5.75	ARMC10	chr7	protein_coding	armadillo repeat containing 10
ENSG00000163687.14	0.01	0.01	0	0	0.05	0	DNASE1L3	chr3	protein_coding	deoxyribonuclease 1 like 3
ENSG00000107537.14	8.3	7.07	7.06	5.63	5.82	5.18	PHYH	chr10	protein_coding	phytanoyl-CoA 2-hydroxylase
ENSG00000110799.14	0.03	0	0.05	0.02	0.01	0.02	VWF	chr12	protein_coding	von Willebrand factor
ENSG00000218153.2	0	0.03	0	0	0.06	0	KRT18P22	chr6	processed_pseudogene	keratin 18 pseudogene 22
ENSG00000236540.7	0.22	0.2	0.32	0.23	0.25	0.31	AC006547.13	chr22	lncRNA	--
ENSG00000272472.1	0	0	0	0	0.03	0.03	RP11-95G17.2	chr6	lncRNA	--
ENSG00000160298.18	2.08	2.3	2.64	2.72	2.95	2.66	C21orf58	chr21	protein_coding	chromosome 21 open reading frame 58
ENSG00000234719.9	0.1	0.16	0.14	0.03	0.17	0.12	NPIPB2	chr16	protein_coding	nuclear pore complex interacting protein family member B2
ENSG00000272288.6	0.45	0.24	0.25	0.98	0.15	0.38	ILRUN-AS1	chr6	lncRNA	ILRUN antisense RNA 1
ENSG00000256824.1	0	0	0	0.1	0	0.04	RP11-21A7A.2	chr11	lncRNA	--
ENSG00000178395.7	0.13	0.19	0.06	0.12	0.31	0.13	CCDC185	chr1	protein_coding	coiled-coil domain containing 185
ENSG00000229939.1	2.31	3.58	3.05	2.38	1.68	2.57	RP11-111F16.2	chrX	processed_pseudogene	--
ENSG00000238188.1	0.13	0.06	0	0	0	0	SPRING1P2	chrX	processed_pseudogene	SPRING1 pseudogene 2
ENSG00000273212.1	0.08	0	0.09	0.09	0	0	AC000068.10	chr22	lncRNA	--
ENSG00000266934.1	0.18	0.03	0.12	0.06	0.06	0.08	RP11-332H18.3	chr17	lncRNA	--
ENSG00000287574.1	0.47	0.39	0.27	0.81	0.69	0.45	RP5-971C3.1	chr7	lncRNA	--
ENSG00000234614.1	5.55	5.26	5.34	4.73	7.47	4.37	C2CD4D-AS1	chr1	lncRNA	C2CD4D and THEM5 antisense RNA 1
ENSG00000275778.2	0	0.02	0.05	0.03	0	0	PRH1-PRR4	chr12	protein_coding	--
ENSG00000239254.1	0.04	0.04	0.02	0.02	0.02	0.02	RP11-365F18.3	chr7	processed_pseudogene	--
ENSG00000244184.1	0.08	0.16	0.08	0.27	0.17	0.23	RP11-314A20.2	chr17	lncRNA	--
ENSG00000283654.3	0.01	0	0.01	0	0	0	LMLN2	chr14	protein_coding	leishmanolysin like peptidase 2
ENSG00000287829.1	0.04	0	0	0	0	0.03	CTB-114A6.1	chr7	lncRNA	--
ENSG00000100014.20	11.85	11.63	12.48	9.7	10.47	9.5	SPECC1L	chr22	protein_coding	sperm antigen with calponin homology and coiled-coil domains 1 like
ENSG00000229786.1	0	0	0.16	0	0	0.15	SNRPFP2	chr1	processed_pseudogene	small nuclear ribonucleoprotein polypeptide F pseudogene 2
ENSG00000231357.1	0	0	0.1	0	0	0	AC006028.11	chr7	processed_pseudogene	--
ENSG00000243250.1	0	0.12	0.24	0.13	0.06	0.11	RPS6P16	chr11	processed_pseudogene	ribosomal protein S6 pseudogene 16
ENSG00000071539.14	7.66	9.1	8.26	8.75	8.73	8.41	TRIP13	chr5	protein_coding	thyroid hormone receptor interactor 13
ENSG00000160551.12	6.31	6.28	5.43	6.25	6.25	6.14	TAOK1	chr17	protein_coding	TAO kinase 1
ENSG00000254138.1	19.14	17.07	18.78	18.39	20.25	19.84	RP11-152K4.2	chr5	lncRNA	--
ENSG00000173933.21	1.26	1.16	1.1	1.29	1.15	1.19	RBM4	chr11	protein_coding	RNA binding motif protein 4
ENSG00000175984.15	0.23	0.32	0.29	0.25	0.35	0.41	DENND2C	chr1	protein_coding	DENN domain containing 2C
ENSG00000285628.1	0.01	0.02	0.12	0	0.06	0.02	RP11-1212A22.9	chr16	lncRNA	--
ENSG00000125966.10	12.8	14.16	16.24	11.98	12.9	12.99	MMP24	chr20	protein_coding	matrix metallopeptidase 24
ENSG00000269924.1	0.05	0.1	0.16	0.11	0.05	0.25	RP11-697N18.4	chr8	lncRNA	--
ENSG00000286281.1	0.07	0.06	0.03	0.09	0.04	0.04	RP11-359N11.3	chr6	lncRNA	--
ENSG00000182700.5	0.6	0.55	0.64	0.64	0.5	0.58	IGIP	chr5	protein_coding	IgA inducing protein
ENSG00000025423.11	0.48	0.37	0.42	0.53	0.34	0.34	HSD17B6	chr12	protein_coding	hydroxysteroid 17-beta dehydrogenase 6
ENSG00000133056.14	1.91	1.99	2.06	2.07	2.49	1.86	PIK3C2B	chr1	protein_coding	phosphatidylinositol-4-phosphate 3-kinase catalytic subunit type 2 beta
ENSG00000182256.13	0	0	0	0	0.01	0	GABRG3	chr15	protein_coding	gamma-aminobutyric acid type A receptor subunit gamma3
ENSG00000248693.1	0	0	0	0.18	0.17	0	LINC02100	chr5	lncRNA	long intergenic non-protein coding RNA 2100
ENSG00000108262.16	11.86	12	14.66	14.66	17.72	15.97	GIT1	chr17	protein_coding	GIT ArfGAP 1
ENSG00000255142.1	0.14	0.54	0.7	0.6	0.28	0.78	AP006621.6	chr11	lncRNA	--
ENSG00000137270.11	0.01	0.03	0	0.09	0	0.04	GCM1	chr6	protein_coding	glial cells missing transcription factor 1
ENSG00000271119.1	0.23	0.32	0.6	0.31	0.39	0.22	CTD-2012J19.3	chr5	lncRNA	--
ENSG00000259834.1	0	0	0	0	0	0.05	RP11-284N8.3	chr1	lncRNA	--
ENSG00000286235.1	13.06	12.38	11.14	9.95	9.24	10.74	RP5-967N21.13	chr20	protein_coding	--
ENSG00000228274.4	0.43	0.45	0.43	0.5	0.51	0.41	RP3-508I15.9	chr22	lncRNA	--
ENSG00000217801.10	4.73	5.4	4.94	5.74	3.96	5.41	RP11-465B22.3	chr1	transcribed_unprocessed_pseudogene	--
ENSG00000271387.1	0	0.08	0.04	0.09	0.04	0.15	C1orf21-DT	chr1	lncRNA	C1orf21 divergent transcript
ENSG00000278896.1	0.06	0.03	0.02	0.07	0.05	0.01	RP11-474P2.7	chr12	TEC	--
ENSG00000186090.11	0	0	0.02	0	0.02	0	HTR3D	chr3	protein_coding	5-hydroxytryptamine receptor 3D
ENSG00000197943.10	0.88	0.73	0.78	0.76	0.81	0.74	PLCG2	chr16	protein_coding	phospholipase C gamma 2
ENSG00000185306.13	0.01	0.01	0.02	0.01	0	0	C12orf56	chr12	protein_coding	chromosome 12 open reading frame 56
ENSG00000140265.13	3.89	4.02	3.9	3.71	4.21	3.71	ZSCAN29	chr15	protein_coding	zinc finger and SCAN domain containing 29
ENSG00000150594.7	0	0	0.01	0.01	0	0	ADRA2A	chr10	protein_coding	adrenoceptor alpha 2A
ENSG00000115592.11	0	0	0	0	0.01	0.03	PRKAG3	chr2	protein_coding	protein kinase AMP-activated non-catalytic subunit gamma 3
ENSG00000277957.1	144.22	149.81	136.66	152.04	157.59	153.22	SENP3-EIF4A1	chr17	protein_coding	SENP3-EIF4A1 readthrough (NMD candidate)
ENSG00000251468.2	0.11	0.16	0.08	0.03	0.09	0.18	RP11-369K16.1	chr8	unprocessed_pseudogene	--
ENSG00000196406.4	0	0.06	0.06	0.13	0.29	0.22	SPANXD	chrX	protein_coding	SPANX family member D
ENSG00000260282.1	0	0	0	0.13	0	0	EIF4EBP2P2	chr15	processed_pseudogene	eukaryotic translation initiation factor 4E binding protein 2 pseudogene 2
ENSG00000223528.7	0	0.03	0.01	0.02	0.01	0	RP11-223P11.3	chr10	lncRNA	--
ENSG00000072756.17	4.07	3.7	3.57	2.42	2.62	2.67	TRNT1	chr3	protein_coding	tRNA nucleotidyl transferase 1
ENSG00000273760.1	2.12	2.03	2.55	0.67	1.12	1.52	CH17-360D5.3	chr10	lncRNA	--
ENSG00000170264.13	2.72	2.4	2.22	2.5	2.06	2.42	FAM161A	chr2	protein_coding	FAM161 centrosomal protein A
ENSG00000269755.1	0.86	0.52	0.2	0.65	0.27	0.31	CTD-3105H18.18	chr19	protein_coding	--
ENSG00000127580.17	5.49	6.82	7.67	5.63	6.96	6.64	WDR24	chr16	protein_coding	WD repeat domain 24
ENSG00000274226.5	0	0	0	0	0.02	0	TBC1D3H	chr17	protein_coding	TBC1 domain family member 3H
ENSG00000198944.6	0	0.01	0	0	0.01	0.03	SOWAHA	chr5	protein_coding	sosondowah ankyrin repeat domain family member A
ENSG00000159495.8	0.02	0	0	0	0	0	TGM7	chr15	protein_coding	transglutaminase 7
ENSG00000252942.1	0	0	0.31	0	0	0	RNA5SP290	chr9	rRNA_pseudogene	RNA, 5S ribosomal pseudogene 290
ENSG00000234155.1	3.01	3.3	2.75	2.26	2.22	2.13	LINC02535	chr6	lncRNA	long intergenic non-protein coding RNA 2535
ENSG00000101346.14	27	28.04	27.85	29.71	31.39	29.32	POFUT1	chr20	protein_coding	protein O-fucosyltransferase 1
ENSG00000102387.16	0.04	0	0.01	0	0.04	0.01	TAF7L	chrX	protein_coding	TATA-box binding protein associated factor 7 like
ENSG00000261528.2	0	0.05	0.05	0	0.17	0.15	CCNYL7	chr16	processed_pseudogene	cyclin Y like 7 (pseudogene)
ENSG00000228137.1	0.3	0.1	0.61	0.44	0.41	0.57	AP001469.7	chr21	lncRNA	--
ENSG00000125266.8	6.2	6.75	7.27	5.03	4.95	5.77	EFNB2	chr13	protein_coding	ephrin B2
ENSG00000277945.1	6.48	5.56	4.49	4.12	3.74	3.55	RP11-677M24.1	chr12	lncRNA	--
ENSG00000085224.23	3.84	3.3	3.01	3.5	3.27	3.46	ATRX	chrX	protein_coding	ATRX chromatin remodeler
ENSG00000198963.11	0	0	0	0.01	0	0	RORB	chr9	protein_coding	RAR related orphan receptor B
ENSG00000215712.11	3.83	3.37	2.97	3.66	3.18	3.37	TMEM242	chr6	protein_coding	transmembrane protein 242
ENSG00000267228.7	19.61	18.76	17.05	15.69	12.8	13.61	RP11-49K24.6	chr18	protein_coding	--
ENSG00000145569.6	0.49	0.52	0.54	0.52	0.63	0.5	OTULINL	chr5	protein_coding	OTU deubiquitinase with linear linkage specificity like
ENSG00000239480.1	0	0	0.22	0.08	0.37	0	RP11-514P8.2	chr7	lncRNA	--
ENSG00000115827.14	2.57	1.94	1.95	2.1	1.78	1.98	DCAF17	chr2	protein_coding	DDB1 and CUL4 associated factor 17
ENSG00000227938.1	0	0.09	0.05	0	0.09	0.26	AC104695.4	chr2	lncRNA	--
ENSG00000248243.1	0.05	0	0	0	0	0	LINC02014	chr3	lncRNA	long intergenic non-protein coding RNA 2014
ENSG00000198171.13	34.53	36.18	35.95	42.08	40.68	44.36	DDRGK1	chr20	protein_coding	DDRGK domain containing 1
ENSG00000214975.4	1.8	0.61	1.19	0.51	0.56	0.74	PPIAP29	chr6	processed_pseudogene	peptidylprolyl isomerase A pseudogene 29
ENSG00000225680.1	0.11	0.1	0.11	0.06	0.06	0.2	AL163953.2	chr14	lncRNA	--
ENSG00000243910.8	0.02	0.11	0.02	0.03	0.02	0.04	TUBA4B	chr2	protein_coding	tubulin alpha 4b
ENSG00000207331.1	0.74	2.15	1.12	1.61	1.9	1.74	RNU6-1263P	chr3	snRNA	RNA, U6 small nuclear 1263, pseudogene
ENSG00000067601.8	2.36	2.3	2.35	2.18	1.62	2.18	PMS2P4	chr7	transcribed_unprocessed_pseudogene	PMS1 homolog 2, mismatch repair system component pseudogene 4
ENSG00000250305.9	0.11	0.13	0.13	0.08	0.09	0.13	TRMT9B	chr8	protein_coding	tRNA methyltransferase 9B (putative)
ENSG00000108100.18	8.59	8.01	7.88	8.17	7.76	7.75	CCNY	chr10	protein_coding	cyclin Y
ENSG00000282793.1	0	0.12	0	0.14	0	0	RP11-14C10.4	chr15	lncRNA	--
ENSG00000259746.1	0	0	0.26	0.14	0.52	0.12	HSPE1P3	chr15	processed_pseudogene	heat shock protein family E (Hsp10) member 1 pseudogene 3
ENSG00000151812.15	0.03	0.03	0.05	0.05	0.04	0.04	SLC35F4	chr14	protein_coding	solute carrier family 35 member F4
ENSG00000261019.1	0.09	0.08	0	0.09	0.06	0.19	RP11-111K18.2	chr7	lncRNA	--
ENSG00000287787.1	0.13	0.03	0.37	0.11	0.1	0	CTC-786C10.3	chr16	lncRNA	--
ENSG00000258278.2	0.03	0	0	0	0	0	CLUHP8	chr12	unprocessed_pseudogene	clustered mitochondria homolog pseudogene 8
ENSG00000273866.1	0	0.15	0	0.17	0	0.15	Metazoa_SRP	chr22	misc_RNA	--
ENSG00000132749.11	0.49	0.49	0.73	0.45	0.71	0.43	TESMIN	chr11	protein_coding	testis expressed metallothionein like protein
ENSG00000107341.5	12.83	12.27	12.6	11.6	12.37	12.82	UBE2R2	chr9	protein_coding	ubiquitin conjugating enzyme E2 R2
ENSG00000260229.1	0.24	0	0	0	0	0	PPIAP51	chr16	processed_pseudogene	peptidylprolyl isomerase A pseudogene 51
ENSG00000233554.6	0.02	0.02	0.04	0.03	0	0.06	B4GALT1-AS1	chr9	lncRNA	B4GALT1 antisense RNA 1
ENSG00000104883.8	0.76	0.85	0.99	0.35	0.14	0.12	PEX11G	chr19	protein_coding	peroxisomal biogenesis factor 11 gamma
ENSG00000258955.2	0.77	0.57	0.6	0.24	0.3	0.41	LINC00519	chr14	lncRNA	long intergenic non-protein coding RNA 519
ENSG00000150977.11	6.41	6.47	6.35	8.07	7.57	7.58	RILPL2	chr12	protein_coding	Rab interacting lysosomal protein like 2
ENSG00000272502.1	1.64	0.77	1.46	0.56	0.67	0.65	RP11-713M15.2	chr8	lncRNA	--
ENSG00000145536.15	0.03	0.01	0.02	0.19	0.12	0.13	ADAMTS16	chr5	protein_coding	ADAM metallopeptidase with thrombospondin type 1 motif 16
ENSG00000248489.2	0.05	0.06	0.02	0.04	0.05	0.09	LINC02062	chr5	lncRNA	--
ENSG00000227496.3	2.62	2.35	2.07	1.64	1.54	1.43	RP11-145A3.1	chr1	lncRNA	--
ENSG00000275040.1	0	0.06	0	0	0	0.06	RP11-70D24.4	chr16	lncRNA	--
ENSG00000282718.1	0	0	0	0.08	0	0	RP11-348H3.8	chr1	lncRNA	--
ENSG00000268058.1	0.14	0	0.14	0.08	0.07	0	BNIP3P40	chr19	processed_pseudogene	BCL2 interacting protein 3 pseudogene 40
ENSG00000261367.1	0	0	0.07	0	0	0	RP11-455F5.4	chr16	lncRNA	--
ENSG00000286718.1	0.12	0	0.12	0	0.37	0.11	RP11-355O1.12	chr9	lncRNA	--
ENSG00000249412.1	0	0	0	0	0	0.06	CTC-563A5.2	chr5	lncRNA	--
ENSG00000287404.1	0	0	0	0	0	0.07	RP11-323B13.2	chr6	lncRNA	--
ENSG00000287493.1	0	0.03	0	0	0	0	RP11-87C12.7	chr12	lncRNA	--
ENSG00000212461.1	0	0.29	0	0	0	0.29	ENSG10010134884.1	chr12	snoRNA	--
ENSG00000104969.11	11.88	12.64	14.19	14.61	17.08	16.28	SGTA	chr19	protein_coding	small glutamine rich tetratricopeptide repeat co-chaperone alpha
ENSG00000089876.12	15.55	14.59	13.95	11.99	12.81	12.58	DHX32	chr10	protein_coding	DEAH-box helicase 32 (putative)
ENSG00000155158.20	1.14	0.87	1	0.83	0.72	0.69	TTC39B	chr9	protein_coding	tetratricopeptide repeat domain 39B
ENSG00000166888.12	23.55	23.91	25.02	26.33	28.14	26.51	STAT6	chr12	protein_coding	signal transducer and activator of transcription 6
ENSG00000283809.1	0.02	0.05	0	0	0.02	0.07	AC007326.13	chr22	protein_coding	--
ENSG00000116809.12	9.79	10.29	12.48	12.4	13.73	13.84	ZBTB17	chr1	protein_coding	zinc finger and BTB domain containing 17
ENSG00000085999.13	12.91	13.62	12.96	12.31	12.03	11.66	RAD54L	chr1	protein_coding	RAD54 like
ENSG00000011132.12	2.4	2.49	3.45	3.43	3.67	3.27	APBA3	chr19	protein_coding	amyloid beta precursor protein binding family A member 3
ENSG00000252409.1	0.23	0.46	0.24	0	0	0	ENSG10010134740.1	chr3	scaRNA	--
ENSG00000158186.13	5.31	5.5	5.39	4.54	5.02	4.6	MRAS	chr3	protein_coding	muscle RAS oncogene homolog
ENSG00000243663.1	0	0.05	0.31	0	0	0	RPS4XP14	chr12	processed_pseudogene	ribosomal protein S4X pseudogene 14
ENSG00000110768.12	5.03	5.01	4.41	4.92	4.48	4.88	GTF2H1	chr11	protein_coding	general transcription factor IIH subunit 1
ENSG00000114902.14	14.88	14.71	12.89	10.31	10.71	10.98	SPCS1	chr3	protein_coding	signal peptidase complex subunit 1
ENSG00000259840.1	0	0	0	0.19	0	0	LA16c-380A1.1	chr16	lncRNA	--
ENSG00000148948.8	0.08	0.06	0.06	0.1	0.14	0.12	LRRC4C	chr11	protein_coding	leucine rich repeat containing 4C
ENSG00000187833.7	0.04	0	0	0	0.01	0	C2orf78	chr2	protein_coding	chromosome 2 open reading frame 78
ENSG00000126456.16	24.43	26.01	26.59	25.08	24.33	24.71	IRF3	chr19	protein_coding	interferon regulatory factor 3
ENSG00000274677.1	0.13	0.12	0.58	0.63	0.2	0.54	RP11-505K9.5	chr16	lncRNA	--
ENSG00000271614.1	0.31	0.38	0.39	0.34	0.49	0.4	ATP2B1-AS1	chr12	lncRNA	ATP2B1 antisense RNA 1
ENSG00000253908.1	0.06	0.06	0	0.19	0.06	0.05	RP11-252I14.2	chr5	processed_pseudogene	--
ENSG00000223739.1	0.25	0	0	0	0	0.12	RPS15AP15	chr2	processed_pseudogene	ribosomal protein S15a pseudogene 15
ENSG00000055118.17	0.03	0.01	0.04	0.02	0.05	0.02	KCNH2	chr7	protein_coding	potassium voltage-gated channel subfamily H member 2
ENSG00000236986.6	0.03	0.01	0.04	0.01	0	0.04	RP11-544A12.4	chr9	lncRNA	--
ENSG00000228078.1	0.84	1.02	0.85	2.76	4.54	3.37	HLA-U	chr6	unprocessed_pseudogene	major histocompatibility complex, class I, U (pseudogene)
ENSG00000172915.19	0.74	0.61	0.56	0.6	0.63	0.53	NBEA	chr13	protein_coding	neurobeachin
ENSG00000161036.13	3.72	4.27	4.73	4.26	4.67	4.48	LRWD1	chr7	protein_coding	leucine rich repeats and WD repeat domain containing 1
ENSG00000277467.1	0.16	0	0.34	0.18	0.17	0	RN7SL628P	chr15	misc_RNA	RNA, 7SL, cytoplasmic 628, pseudogene
ENSG00000187713.7	14.11	13.1	14.71	14.5	16.06	16.35	TMEM203	chr9	protein_coding	transmembrane protein 203
ENSG00000226419.8	1.53	1.61	1.72	1.67	1.35	1.43	SLC16A1-AS1	chr1	lncRNA	SLC16A1 antisense RNA 1
ENSG00000229463.2	0.15	0.07	0	0.08	0	0	LYST-AS1	chr1	lncRNA	LYST antisense RNA 1
ENSG00000276603.1	0.47	0.45	0.28	0.71	0.48	0.62	RP11-425M5.7	chr20	lncRNA	--
ENSG00000261055.1	0.06	0.14	0.08	0.09	0	0.04	RP11-195M16.3	chr1	lncRNA	--
ENSG00000273476.1	0	0	0	0.19	0	0	RP11-108L7.14	chr10	lncRNA	--
ENSG00000126262.5	0.07	0.16	0.11	0.12	0.07	0.07	FFAR2	chr19	protein_coding	free fatty acid receptor 2
ENSG00000224128.1	0.17	0	0	0	0	0	LINC01248	chr2	lncRNA	long intergenic non-protein coding RNA 1248
ENSG00000250182.3	0.14	0.05	0.2	0.09	0.09	0.03	EEF1A1P13	chr5	processed_pseudogene	eukaryotic translation elongation factor 1 alpha 1 pseudogene 13
ENSG00000287934.1	0.05	0.12	0.15	0.05	0.08	0.14	RP11-157K17.7	chr11	lncRNA	--
ENSG00000102032.13	1.47	1.88	1.63	1.09	1.14	1.35	RENBP	chrX	protein_coding	renin binding protein
ENSG00000213543.2	0	0.16	0	0	0.33	0.08	RARRES2P2	chr10	processed_pseudogene	retinoic acid receptor responder 2 pseudogene 2
ENSG00000269980.1	0.23	0	0	0.25	0.12	0.32	RP11-282O18.7	chr12	lncRNA	--
ENSG00000276216.1	0.11	0.22	0.11	0.25	0	0.43	CH17-373J23.1	chr1	lncRNA	--
ENSG00000222020.3	0.57	0.74	0.26	0.14	0.39	0.42	HDAC4-AS1	chr2	lncRNA	HDAC4 antisense RNA 1
ENSG00000255329.1	0	0	0.11	0	0	0	H2AZP4	chr11	processed_pseudogene	H2A.Z histone pseudogene 4
ENSG00000100916.14	3.48	3.24	2.77	3.22	2.6	2.95	BRMS1L	chr14	protein_coding	BRMS1 like transcriptional repressor
ENSG00000012963.15	10.03	9.85	9.22	8.23	8.49	9	UBR7	chr14	protein_coding	ubiquitin protein ligase E3 component n-recognin 7
ENSG00000221874.4	0.25	0.24	0.16	0.14	0.19	0.44	ZNF816-ZNF321P	chr19	protein_coding	ZNF816-ZNF321P readthrough
ENSG00000065243.20	11.45	10.63	9.17	9.65	8.18	9.16	PKN2	chr1	protein_coding	protein kinase N2
ENSG00000259982.1	0.08	0.04	0.25	0.09	0.08	0.19	CDC37P1	chr16	processed_pseudogene	cell division cycle 37 pseudogene 1
ENSG00000219355.2	0	0.1	0.11	0.12	0	0	RPL31P52	chr12	processed_pseudogene	ribosomal protein L31 pseudogene 52
ENSG00000129173.13	1.09	0.89	0.93	1.67	1.71	1.47	E2F8	chr11	protein_coding	E2F transcription factor 8
ENSG00000109181.12	0	0	0.01	0.12	0.16	0.05	UGT2B10	chr4	protein_coding	UDP glucuronosyltransferase family 2 member B10
ENSG00000167702.13	10.83	11.7	13.56	11.55	12.15	11.95	KIFC2	chr8	protein_coding	kinesin family member C2
ENSG00000179912.20	3.75	4.04	3.87	3.29	3.22	3	R3HDM2	chr12	protein_coding	R3H domain containing 2
ENSG00000241593.5	0	0.18	0	0.03	0.03	0.03	RP11-520D19.2	chr3	lncRNA	--
ENSG00000203435.2	0	0.03	0.06	0.03	0	0	E2F3P2	chr2	processed_pseudogene	E2F transcription factor 3 pseudogene 2
ENSG00000183604.14	0.28	0.21	0.25	0.2	0.25	0.32	SMG1P5	chr16	transcribed_unprocessed_pseudogene	SMG1 pseudogene 5
ENSG00000281706.3	0.2	0.24	0.19	0.1	0.07	0.13	LINC01012	chr6	lncRNA	long intergenic non-protein coding RNA 1012
ENSG00000234432.4	0.41	0.32	0.43	0.37	0.44	0.42	RP11-1275H24.1	chr7	lncRNA	--
ENSG00000176029.14	0.01	0.01	0.02	0.08	0.09	0.11	C11orf16	chr11	protein_coding	chromosome 11 open reading frame 16
ENSG00000163430.12	0.7	0.84	0.67	0.59	0.47	0.57	FSTL1	chr3	protein_coding	follistatin like 1
ENSG00000272767.1	0.18	0.09	0.06	0.16	0.3	0.14	JMJD1C-AS1	chr10	lncRNA	JMJD1C antisense RNA 1
ENSG00000114805.18	0.38	0.38	0.39	0.43	0.29	0.38	PLCH1	chr3	protein_coding	phospholipase C eta 1
ENSG00000105063.19	36.57	38.05	48.2	45.13	52.05	48.03	PPP6R1	chr19	protein_coding	protein phosphatase 6 regulatory subunit 1
ENSG00000259630.2	0.48	0.19	0.49	0.32	0.2	0.36	FABP5P9	chr15	transcribed_processed_pseudogene	fatty acid binding protein 5 pseudogene 9
ENSG00000149609.6	0.13	0.17	0.2	0.14	0.22	0.26	C20orf144	chr20	protein_coding	chromosome 20 open reading frame 144
ENSG00000151012.13	17.48	15.99	15.57	16.23	14.59	16.31	SLC7A11	chr4	protein_coding	solute carrier family 7 member 11
ENSG00000196268.12	0.43	0.39	0.32	0.3	0.33	0.41	ZNF493	chr19	protein_coding	zinc finger protein 493
ENSG00000205426.10	0.99	0.83	1.09	1.08	0.44	0.97	KRT81	chr12	protein_coding	keratin 81
ENSG00000283480.1	1.84	1.9	2.72	2.02	1.76	2.22	RP11-204E9.3	chr6	lncRNA	--
ENSG00000222714.1	0	0	0	0	0.13	0	RN7SKP38	chr2	misc_RNA	RN7SK pseudogene 38
ENSG00000170419.11	0	0	0	0.01	0	0.01	VSTM2A	chr7	protein_coding	V-set and transmembrane domain containing 2A
ENSG00000204764.14	0.92	0.99	0.83	0.67	0.73	0.62	RANBP17	chr5	protein_coding	RAN binding protein 17
ENSG00000230580.1	0	0	0	0	0	0.07	RPL19P5	chr2	processed_pseudogene	ribosomal protein L19 pseudogene 5
ENSG00000187944.5	0	0.17	0	0.13	0.03	0	C2orf66	chr2	protein_coding	chromosome 2 open reading frame 66
ENSG00000237740.1	0.02	0	0	0	0	0	NPAP1P3	chr10	processed_pseudogene	nuclear pore associated protein 1 pseudogene 3
ENSG00000233834.6	0	0.04	0	0	0.13	0	AC005083.1	chr7	lncRNA	--
ENSG00000112796.10	0.36	0.33	0.4	0.36	0.28	0.39	ENPP5	chr6	protein_coding	ectonucleotide pyrophosphatase/phosphodiesterase family member 5
ENSG00000240298.3	0	0.12	0	0	0	0	RPL36AP40	chr11	processed_pseudogene	ribosomal protein L36a pseudogene 40
ENSG00000285774.3	0.11	0.04	0.12	0	0.05	0.3	RP11-724F15.2	chr14	lncRNA	--
ENSG00000278811.4	0.06	0.04	0.09	0.07	0.07	0.03	LINC00624	chr1	lncRNA	long intergenic non-protein coding RNA 624
ENSG00000200332.1	0.38	0	0	0	0	0	Y_RNA	chr22	misc_RNA	--
ENSG00000120699.13	12.75	11.88	10.38	8.6	8.88	9.28	EXOSC8	chr13	protein_coding	exosome component 8
ENSG00000228734.2	0	0	0	0	0.05	0	RP11-335E6.3	chr1	lncRNA	--
ENSG00000233117.4	0.03	0.02	0.02	0.05	0.06	0.06	LINC00702	chr10	lncRNA	long intergenic non-protein coding RNA 702
ENSG00000175387.16	1.58	1.46	1.48	1.23	1.23	1.2	SMAD2	chr18	protein_coding	SMAD family member 2
ENSG00000143093.15	5.37	5.72	5.66	5.63	5.69	5.94	STRIP1	chr1	protein_coding	striatin interacting protein 1
ENSG00000183011.14	15.12	14.86	14.22	17.1	12.91	16.29	NAA38	chr17	protein_coding	N-alpha-acetyltransferase 38, NatC auxiliary subunit
ENSG00000144583.5	13.54	13.94	14.53	14.65	16.12	14.67	MARCHF4	chr2	protein_coding	membrane associated ring-CH-type finger 4
ENSG00000183273.7	0	0.04	0.01	0	0	0	CCDC60	chr12	protein_coding	coiled-coil domain containing 60
ENSG00000286558.1	0.03	0.03	0.05	0	0.03	0	RP11-597D13.12	chr4	lncRNA	--
ENSG00000137948.19	0.01	0.01	0	0	0	0	BRDT	chr1	protein_coding	bromodomain testis associated
ENSG00000267793.1	0	0	0	0.15	0	0	RP11-576C2.1	chrY	transcribed_processed_pseudogene	--
ENSG00000259118.5	0.03	0.06	0	0.03	0.12	0.03	RP11-840I19.3	chr14	lncRNA	--
ENSG00000110218.9	7.43	6.83	6.83	7.67	7.93	8.21	PANX1	chr11	protein_coding	pannexin 1
ENSG00000121053.6	0.04	0.01	0.04	0.03	0.03	0.03	EPX	chr17	protein_coding	eosinophil peroxidase
ENSG00000118046.16	8.38	9.73	11.14	10.35	11.27	11.36	STK11	chr19	protein_coding	serine/threonine kinase 11
ENSG00000254991.1	1.48	2.2	1.5	1.05	1.03	1.07	RP13-631K18.3	chr11	lncRNA	--
ENSG00000251008.1	0.2	0	0	0	0.2	0.19	ORAOV1P1	chr4	processed_pseudogene	--
ENSG00000179362.14	0.63	0.65	0.78	0.57	0.65	0.58	HMGN2P46	chr15	transcribed_processed_pseudogene	high mobility group nucleosomal binding domain 2 pseudogene 46
ENSG00000179774.9	0	0.08	0.05	0	0.08	0.02	ATOH7	chr10	protein_coding	atonal bHLH transcription factor 7
ENSG00000255710.2	0.15	0.15	0.12	0.17	0.12	0.29	RP11-667M19.9	chr11	processed_pseudogene	--
ENSG00000283765.1	17.14	16.64	15.08	17.74	15.02	16.93	RP11-449K6.5	chr3	protein_coding	--
ENSG00000102984.15	0.5	0.99	0.77	0.68	0.58	0.52	ZNF821	chr16	protein_coding	zinc finger protein 821
ENSG00000235718.9	0	0	0	0	0.02	0	MFRP	chr11	protein_coding	membrane frizzled-related protein
ENSG00000157625.15	3.64	3.92	3.47	3.23	3.13	3.3	TAB3	chrX	protein_coding	TGF-beta activated kinase 1 (MAP3K7) binding protein 3
ENSG00000134986.14	1.13	0.98	1.09	0.71	0.62	0.83	NREP	chr5	protein_coding	neuronal regeneration related protein
ENSG00000259964.7	0	0.01	0	0.01	0.01	0	THSD4-AS1	chr15	lncRNA	THSD4 antisense RNA 1
ENSG00000175886.10	0.1	0.09	0.2	0.27	0	0.23	RPL7AP66	chr18	processed_pseudogene	ribosomal protein L7a pseudogene 66
ENSG00000186567.13	0.49	0.61	0.59	1.05	0.9	0.77	CEACAM19	chr19	protein_coding	CEA cell adhesion molecule 19
ENSG00000115318.12	0.9	0.9	0.91	0.71	0.91	0.97	LOXL3	chr2	protein_coding	lysyl oxidase like 3
ENSG00000239887.6	0.61	0.41	0.65	0.79	0.84	0.69	C1orf226	chr1	protein_coding	chromosome 1 open reading frame 226
ENSG00000277089.4	0	0.04	0	0	0	0	CCL3-AS1	chr17	lncRNA	CCL3 antisense RNA 1
ENSG00000121680.16	4.47	4.92	4.45	4.85	4.06	4.52	PEX16	chr11	protein_coding	peroxisomal biogenesis factor 16
ENSG00000110697.13	11.15	10.8	13.81	9.79	11.26	10.43	PITPNM1	chr11	protein_coding	phosphatidylinositol transfer protein membrane associated 1
ENSG00000250999.2	0.41	0.17	0.1	0.39	0.37	0.31	RP11-1379J22.5	chr5	lncRNA	--
ENSG00000211714.3	0.2	0.29	0	0	0.4	0.28	TRBV7-3	chr7	TR_V_gene	T cell receptor beta variable 7-3
ENSG00000271155.1	0.14	0.19	0.2	0.12	0.06	0.16	RP11-435O5.5	chr9	lncRNA	--
ENSG00000162813.18	9.91	9.61	9.54	10.47	9.95	9.94	BPNT1	chr1	protein_coding	3'(2'), 5'-bisphosphate nucleotidase 1
ENSG00000287940.1	0.03	0.06	0.06	0	0	0	RP11-775H7.1	chr5	lncRNA	--
ENSG00000125510.18	0.8	0.99	1.04	0.81	0.94	0.62	OPRL1	chr20	protein_coding	opioid related nociceptin receptor 1
ENSG00000138698.15	7.89	7.53	7.26	7.06	6.8	7.39	RAP1GDS1	chr4	protein_coding	Rap1 GTPase-GDP dissociation stimulator 1
ENSG00000273901.1	0.12	0.12	0.19	0.07	0.06	0.17	CTD-2619J13.27	chr19	lncRNA	--
ENSG00000271646.1	0.72	0.73	0.81	0.39	0.69	0.71	IRF2-DT	chr4	lncRNA	IRF2 divergent transcript
ENSG00000198092.6	0	0.04	0.02	0.04	0.04	0	TMPRSS11F	chr4	protein_coding	transmembrane serine protease 11F
ENSG00000062485.19	22.63	23.9	22.25	23.92	24.14	23.24	CS	chr12	protein_coding	citrate synthase
ENSG00000252094.1	0	0	0.37	0	0	0	RNA5SP410	chr16	rRNA_pseudogene	RNA, 5S ribosomal pseudogene 410
ENSG00000243370.3	0	0.23	0	0.76	0.12	0	RN7SL775P	chr17	misc_RNA	RNA, 7SL, cytoplasmic 775, pseudogene
ENSG00000186652.10	0.15	0.12	0.13	0.12	0.24	0.28	PRG2	chr11	protein_coding	proteoglycan 2, pro eosinophil major basic protein
ENSG00000178425.14	4.54	4.34	4.13	3.46	3.49	3.92	NT5DC1	chr6	protein_coding	5'-nucleotidase domain containing 1
ENSG00000258818.4	1.2	1.68	1.62	1.57	1.62	1.83	RNASE4	chr14	protein_coding	ribonuclease A family member 4
ENSG00000167522.16	14.53	15.31	18.04	14.8	17.43	15.84	ANKRD11	chr16	protein_coding	ankyrin repeat domain 11
ENSG00000287099.1	0.11	0	0.23	0	0	0.11	RP3-323A24.2	chr4	lncRNA	--
ENSG00000243406.6	1.06	1.24	1.07	1.31	1.16	1.29	MRPS31P5	chr13	transcribed_unprocessed_pseudogene	mitochondrial ribosomal protein S31 pseudogene 5
ENSG00000163444.12	21.33	21.37	21.89	20.44	19.04	20.78	TMEM183A	chr1	protein_coding	transmembrane protein 183A
ENSG00000229409.1	0	0.23	0.25	0.26	0	0.46	RP11-494O16.3	chr22	processed_pseudogene	--
ENSG00000162129.14	1.28	1.36	1.55	1.77	2.19	1.9	CLPB	chr11	protein_coding	caseinolytic mitochondrial matrix peptidase chaperone subunit B
ENSG00000243650.3	0.55	0.66	0.28	0.45	0.14	0.52	RN7SL834P	chr2	misc_RNA	RNA, 7SL, cytoplasmic 834, pseudogene
ENSG00000111906.18	5.96	5.98	5.35	4.99	5.02	5.21	HDDC2	chr6	protein_coding	HD domain containing 2
ENSG00000155957.18	1.41	1.32	1.13	0.93	0.74	0.92	TMBIM4	chr12	protein_coding	transmembrane BAX inhibitor motif containing 4
ENSG00000182372.10	2.01	1.85	2.17	2.54	2.15	2.02	CLN8	chr8	protein_coding	CLN8 transmembrane ER and ERGIC protein
ENSG00000183161.6	2.99	2.48	2.35	2.5	2.42	2.7	FANCF	chr11	protein_coding	FA complementation group F
ENSG00000100056.12	3.85	3.57	4.18	4.46	4.93	4.9	ESS2	chr22	protein_coding	ess-2 splicing factor homolog
ENSG00000187796.15	0.72	0.99	1.12	0.82	1.22	1	CARD9	chr9	protein_coding	caspase recruitment domain family member 9
ENSG00000196839.13	13.65	14.75	15.07	11.81	12.71	13.57	ADA	chr20	protein_coding	adenosine deaminase
ENSG00000272862.1	0.08	0.23	0	0.17	0	0	RP11-814H16.2	chr4	lncRNA	--
ENSG00000253541.1	0.47	0.16	0.38	0.07	0.59	0.22	SEPTIN10P1	chr8	processed_pseudogene	septin 10 pseudogene 1
ENSG00000285891.1	0	0	0	0.05	0	0	MSANTD5	chr5	protein_coding	Myb/SANT DNA binding domain containing 5
ENSG00000182798.10	0.02	0.05	0.05	0.05	0.02	0.05	MAGEB17	chrX	protein_coding	MAGE family member B17
ENSG00000267497.1	0	0	0	0	0	0.02	NFE2L3P1	chr18	processed_pseudogene	nuclear factor, erythroid 2 like 3 pseudogene 1
ENSG00000087299.12	3.29	2.69	2.98	2.44	2.04	2.42	L2HGDH	chr14	protein_coding	L-2-hydroxyglutarate dehydrogenase
ENSG00000219565.2	0	0	0.02	0.01	0.02	0.01	ZNF259P1	chr6	transcribed_processed_pseudogene	--
ENSG00000237001.7	0	0	0	0	0	0.01	WASF3-AS1	chr13	lncRNA	WASF3 antisense RNA 1
ENSG00000267641.1	0.15	0.07	0.07	0.08	0.15	0.14	BNIP3P16	chr19	processed_pseudogene	BCL2 interacting protein 3 pseudogene 16
ENSG00000177679.16	0.78	0.94	0.93	1.35	1.05	1.18	SRRM3	chr7	protein_coding	serine/arginine repetitive matrix 3
ENSG00000184163.3	0.48	0.36	0.62	0.64	0.58	0.78	C1QTNF12	chr1	protein_coding	C1q and TNF related 12
ENSG00000205309.14	1.25	1.36	1.74	1.52	1.97	1.81	NT5M	chr17	protein_coding	5',3'-nucleotidase, mitochondrial
ENSG00000255224.1	6.26	6.11	6.82	6.39	5.12	7.99	CTD-3065J16.9	chr8	lncRNA	--
ENSG00000096654.16	1.92	1.64	1.68	1.31	1.6	1.6	ZNF184	chr6	protein_coding	zinc finger protein 184
ENSG00000175175.6	0.57	0.64	0.62	0.69	0.52	0.58	PPM1E	chr17	protein_coding	protein phosphatase, Mg2+/Mn2+ dependent 1E
ENSG00000182676.5	0.08	0.08	0.08	0.12	0.17	0.1	PPP1R27	chr17	protein_coding	protein phosphatase 1 regulatory subunit 27
ENSG00000196465.10	70.24	71.71	67.63	70.68	57.2	64.66	MYL6B	chr12	protein_coding	myosin light chain 6B
ENSG00000267905.5	0.09	0.09	0	0.1	0	0	VSIG10L-AS1	chr19	lncRNA	VSIG10L antisense RNA 1
ENSG00000267783.1	0	0	0	0	0	0.12	CTB-55O6.10	chr19	lncRNA	--
ENSG00000235724.10	0.15	0.13	0.09	0.1	0.17	0.16	AC009299.2	chr2	lncRNA	--
ENSG00000264968.1	0.04	0.04	0	0.04	0	0.04	RP11-387H17.4	chr17	lncRNA	--
ENSG00000105173.14	9.92	10.94	10.34	10.07	10.06	9.3	CCNE1	chr19	protein_coding	cyclin E1
ENSG00000155962.13	0.34	0.36	0.38	0.63	0.65	0.87	CLIC2	chrX	protein_coding	chloride intracellular channel 2
ENSG00000287022.1	0.11	0	0.06	0.04	0.04	0.04	RP11-10G15.5	chr3	lncRNA	--
ENSG00000137101.13	0.04	0.09	0.11	0.17	0.03	0.09	CD72	chr9	protein_coding	CD72 molecule
ENSG00000261488.1	1.79	1.35	1.6	1.28	1.6	1.5	TBILA	chr3	lncRNA	TGF-beta induced lncRNA
ENSG00000047849.22	20.49	21.5	23.16	19.27	22.86	19.73	MAP4	chr3	protein_coding	microtubule associated protein 4
ENSG00000150054.19	0.28	0.26	0.18	0.44	0.45	0.38	MPP7	chr10	protein_coding	membrane palmitoylated protein 7
ENSG00000086967.10	0	0	0	0	0	0.09	MYBPC2	chr19	protein_coding	myosin binding protein C2
ENSG00000122515.15	16.58	18.06	20.25	18.76	23.47	19.65	ZMIZ2	chr7	protein_coding	zinc finger MIZ-type containing 2
ENSG00000113368.12	32.55	34.1	35.86	33.77	35.17	37.81	LMNB1	chr5	protein_coding	lamin B1
ENSG00000143995.20	0.29	0.25	0.26	0.24	0.25	0.2	MEIS1	chr2	protein_coding	Meis homeobox 1
ENSG00000006459.11	1.95	1.94	1.71	1.63	1.43	1.61	KDM7A	chr7	protein_coding	lysine demethylase 7A
ENSG00000260920.2	1.56	1.47	1.33	0.96	0.53	0.77	RP1-228H13.5	chr1	lncRNA	--
ENSG00000256084.1	0.06	0.06	0.06	0.2	0	0	RP11-134N1.2	chr12	lncRNA	--
ENSG00000267048.1	0.98	1.09	1.64	1.53	1.15	1.06	RP11-566K11.7	chr16	lncRNA	--
ENSG00000285881.1	0.76	0.68	0.87	0.59	0.78	0.51	CTD-2530N21.6	chr8	lncRNA	--
ENSG00000236115.1	0	0	0	0.13	0	0	RP11-62C3.6	chr9	lncRNA	--
ENSG00000249835.2	0.13	0.09	0.09	0.05	0.27	0.08	VCAN-AS1	chr5	lncRNA	VCAN antisense RNA 1
ENSG00000287169.1	0	0	0	0.07	0	0	RP11-182A9.1	chr4	lncRNA	--
ENSG00000238181.2	0	0.03	0	0	0.06	0.06	AHCYP2	chr9	processed_pseudogene	adenosylhomocysteinase pseudogene 2
ENSG00000285835.1	0	0	0	0	0	0.04	RP11-665E10.6	chr11	lncRNA	--
ENSG00000205937.12	11.68	11.76	12.39	14.55	15.59	14.6	RNPS1	chr16	protein_coding	RNA binding protein with serine rich domain 1
ENSG00000138593.9	3.47	3.28	3.06	3.12	3.02	3.17	SECISBP2L	chr15	protein_coding	SECIS binding protein 2 like
ENSG00000115128.7	87.92	82.94	74.79	73.69	61.99	69.06	SF3B6	chr2	protein_coding	splicing factor 3b subunit 6
ENSG00000275771.1	0	0	0.09	0	0	0.04	OR4G6P	chr15	unprocessed_pseudogene	olfactory receptor family 4 subfamily G member 6 pseudogene
ENSG00000173638.19	2.1	2.37	2.67	2.9	3.41	2.95	SLC19A1	chr21	protein_coding	solute carrier family 19 member 1
ENSG00000252164.1	0	0	0	0	0	0.34	RNA5SP282	chr9	rRNA_pseudogene	RNA, 5S ribosomal pseudogene 282
ENSG00000273336.1	0	0	0	0.08	0.08	0.35	OR7M1P	chr10	unprocessed_pseudogene	olfactory receptor family 7 subfamily M member 1 pseudogene
ENSG00000261386.2	0.23	0.13	0.34	0.14	0.1	0.16	CTD-2012K14.6	chr16	lncRNA	--
ENSG00000136068.16	17.74	19.32	20.85	16.88	17.82	16.44	FLNB	chr3	protein_coding	filamin B
ENSG00000269113.4	0.77	0.76	0.88	0.66	0.71	0.8	TRABD2B	chr1	protein_coding	TraB domain containing 2B
ENSG00000287089.1	0	0	0	0	0	0.02	RP3-468B3.6	chr6	lncRNA	--
ENSG00000082068.9	2.91	3.08	2.66	2.44	2.56	2.33	WDR70	chr5	protein_coding	WD repeat domain 70
ENSG00000052841.15	4.5	4.26	3.97	4.24	4.76	4.42	TTC17	chr11	protein_coding	tetratricopeptide repeat domain 17
ENSG00000146066.3	17.47	12.67	13.07	16.85	13.95	15.39	HIGD2A	chr5	protein_coding	HIG1 hypoxia inducible domain family member 2A
ENSG00000138035.15	8.57	8.14	8.47	7.7	8.52	8.31	PNPT1	chr2	protein_coding	polyribonucleotide nucleotidyltransferase 1
ENSG00000129028.9	2.86	1.89	1.96	2.13	1.92	2.02	THAP10	chr15	protein_coding	THAP domain containing 10
ENSG00000102362.15	2.17	2.07	2.17	2.14	2.06	2.16	SYTL4	chrX	protein_coding	synaptotagmin like 4
ENSG00000238061.2	0	0	0.04	0.04	0.04	0.15	RP4-635A23.4	chr1	processed_pseudogene	--
ENSG00000178449.9	19.98	18.97	15.65	22.15	14.63	16.73	COX14	chr12	protein_coding	cytochrome c oxidase assembly factor COX14
ENSG00000129493.15	2.07	2.11	1.9	1.66	1.55	1.54	HEATR5A	chr14	protein_coding	HEAT repeat containing 5A
ENSG00000186432.10	12.69	12.01	11	9.93	9.62	10.54	KPNA4	chr3	protein_coding	karyopherin subunit alpha 4
ENSG00000198633.11	0.04	0	0.04	0.03	0.03	0.02	ZNF534	chr19	protein_coding	zinc finger protein 534
ENSG00000271286.1	0	0	0	0	0	0.05	CYTH1P1	chrX	processed_pseudogene	CYTH1 pseudogene 1
ENSG00000125629.15	9.76	10.29	8.85	11.37	10.58	11.39	INSIG2	chr2	protein_coding	insulin induced gene 2
ENSG00000184302.7	0.08	0.01	0.02	0	0.02	0.03	SIX6	chr14	protein_coding	SIX homeobox 6
ENSG00000230707.2	0.03	0.05	0.03	0.11	0.13	0.07	RP11-364B14.3	chrX	protein_coding	--
ENSG00000259992.1	1.71	1.95	2.89	1.93	1.86	1.89	RP11-77K12.8	chr16	lncRNA	--
ENSG00000277763.1	0.23	0.17	0	0.06	0.06	0.05	CTD-2588E21.1	chr14	lncRNA	--
ENSG00000039600.11	0	0.01	0	0.01	0.05	0	SOX30	chr5	protein_coding	SRY-box transcription factor 30
ENSG00000100591.8	43.94	46.63	44.32	43.89	42.6	44.35	AHSA1	chr14	protein_coding	activator of HSP90 ATPase activity 1
ENSG00000278875.1	0.04	0.04	0	0.05	0	0	CTC-439O9.1	chr19	TEC	--
ENSG00000113805.8	0.01	0	0	0	0	0	CNTN3	chr3	protein_coding	contactin 3
ENSG00000238086.5	0	0.01	0.06	0.02	0	0	PPP1R26P1	chr13	processed_pseudogene	protein phosphatase 1 regulatory subunit 26 pseudogene 1
ENSG00000125462.19	0.03	0.02	0.03	0.02	0.02	0.01	MIR9-1HG	chr1	lncRNA	MIR9-1 host gene
ENSG00000231074.9	1.44	1.53	1.57	1.37	1.38	1.38	HCG18	chr6	lncRNA	HLA complex group 18
ENSG00000228852.6	0.08	0.11	0.14	0.15	0.11	0.1	RP11-57H12.5	chr1	lncRNA	--
ENSG00000149483.12	2.16	2.23	1.83	1.86	2.5	2.55	TMEM138	chr11	protein_coding	transmembrane protein 138
ENSG00000070915.10	0.03	0.04	0.03	0.04	0	0.02	SLC12A3	chr16	protein_coding	solute carrier family 12 member 3
ENSG00000282885.2	8.23	5.78	8.21	6.85	3.02	4.77	RP11-596C23.6	chr14	lncRNA	--
ENSG00000122176.12	0.67	0.54	0.65	0.94	1.59	1.19	FMOD	chr1	protein_coding	fibromodulin
ENSG00000058729.11	3.03	2.26	2.73	2.3	2.45	2.1	RIOK2	chr5	protein_coding	RIO kinase 2
ENSG00000251730.1	0	0	0	0.32	0	0.27	ENSG10010134634.1	chr3	snoRNA	--
ENSG00000008735.14	2.5	2.38	2.94	1.72	1.61	1.97	MAPK8IP2	chr22	protein_coding	mitogen-activated protein kinase 8 interacting protein 2
ENSG00000272463.1	0.03	0.01	0.03	0.05	0.01	0.03	RP11-532F6.3	chr6	lncRNA	--
ENSG00000131791.8	6.39	5.6	5.68	4.83	5.2	5.18	PRKAB2	chr1	protein_coding	protein kinase AMP-activated non-catalytic subunit beta 2
ENSG00000184207.9	8.58	8.92	10.33	9.1	8.79	9.64	PGP	chr16	protein_coding	phosphoglycolate phosphatase
ENSG00000221995.5	0.48	0.29	0.32	0.4	0.47	0.45	TIAF1	chr17	protein_coding	TGFB1-induced anti-apoptotic factor 1
ENSG00000261732.1	3.03	2.82	3.15	2.91	3.13	2.74	LA16c-431H6.6	chr16	protein_coding	--
ENSG00000265390.1	0	0	0.44	0	0	0	MIR4999	chr19	miRNA	microRNA 4999
ENSG00000223305.1	0.23	0.23	0.12	0.26	0.24	0.22	RN7SKP30	chr4	misc_RNA	RN7SK pseudogene 30
ENSG00000250329.1	0	0	0	0.06	0.05	0.02	KDELC1P1	chr5	processed_pseudogene	--
ENSG00000259364.1	0	0.07	0.14	0	0.07	0	RP11-64K12.9	chr15	lncRNA	--
ENSG00000280057.1	0	0.02	0.04	0	0.05	0	RP1-168L15.6	chr6	TEC	--
ENSG00000124602.10	0.91	1.16	1.12	1.31	1.32	1.2	UNC5CL	chr6	protein_coding	unc-5 family C-terminal like
ENSG00000119950.21	12.17	11.55	11.12	13.53	13.85	13.88	MXI1	chr10	protein_coding	MAX interactor 1, dimerization protein
ENSG00000235494.2	0	0	0	0	0.06	0	RP11-498P14.4	chr9	lncRNA	--
ENSG00000257496.1	0.07	0	0	0	0	0	RP11-474P2.4	chr12	lncRNA	--
ENSG00000244617.3	0.28	0.1	0.23	0.22	0.21	0.38	ASPRV1	chr2	protein_coding	aspartic peptidase retroviral like 1
ENSG00000185837.3	0.43	0.36	0.44	0.34	0.25	0.64	HDHD5-AS1	chr22	lncRNA	HDHD5 antisense RNA 1
ENSG00000222044.1	0.15	0.04	0.04	0.2	0.08	0.21	RP5-1039K5.16	chr22	lncRNA	--
ENSG00000249307.7	0.02	0.04	0.06	0.03	0.01	0.02	LINC01088	chr4	lncRNA	long intergenic non-protein coding RNA 1088
ENSG00000200502.1	0.39	0.38	0	0	0	0	Y_RNA	chr9	misc_RNA	--
ENSG00000073754.6	0.06	0.03	0.06	0.07	0.05	0.04	CD5L	chr1	protein_coding	CD5 molecule like
ENSG00000145331.14	1.67	1.31	1.36	1.28	1.37	1.22	TRMT10A	chr4	protein_coding	tRNA methyltransferase 10A
ENSG00000012061.16	5.73	5.68	6.18	6.18	6.32	6.67	ERCC1	chr19	protein_coding	ERCC excision repair 1, endonuclease non-catalytic subunit
ENSG00000275550.1	0	0	0	0.27	0.25	0	RP4-744I24.4	chr6	processed_pseudogene	--
ENSG00000267006.1	0.03	0.03	0.03	0	0	0	CTC-448F2.4	chr19	lncRNA	--
ENSG00000244699.1	0	0	0	0.12	0	0	RP11-803B1.2	chr3	unprocessed_pseudogene	--
ENSG00000235978.6	0.41	0.21	0.19	0.38	0.13	0.35	AC018816.3	chr3	lncRNA	--
ENSG00000058673.17	19.22	19.24	17.88	18.3	18.87	18.92	ZC3H11A	chr1	protein_coding	zinc finger CCCH-type containing 11A
ENSG00000168434.13	3.63	3	2.79	3.57	3.64	3.63	COG7	chr16	protein_coding	component of oligomeric golgi complex 7
ENSG00000134748.13	7.08	6.91	5.85	8.56	7.56	8.11	PRPF38A	chr1	protein_coding	pre-mRNA processing factor 38A
ENSG00000231752.6	0.07	0.08	0.07	0.16	0.1	0.17	EMBP1	chr1	transcribed_unprocessed_pseudogene	embigin pseudogene 1
ENSG00000265281.1	0	0.37	0	0	0	0	MIR3935	chr16	miRNA	microRNA 3935
ENSG00000243636.1	0	0	0	0	0	0.08	RP11-164O23.7	chr1	lncRNA	--
ENSG00000205133.12	3.41	3.17	3.07	2.52	2.36	3.01	TRIQK	chr8	protein_coding	triple QxxK/R motif containing
ENSG00000244627.5	0.46	0.44	0.44	0.14	0.21	0.3	TPTEP2	chr22	transcribed_unprocessed_pseudogene	TPTE pseudogene 2
ENSG00000186792.17	0.97	1.14	1.33	1.39	1.33	1.48	HYAL3	chr3	protein_coding	hyaluronidase 3
ENSG00000225335.3	4.4	4.07	5.03	3.63	3.24	3.76	XXbac-B476C20.9	chr22	lncRNA	--
ENSG00000169607.13	6.97	6.46	6.57	6.68	7.45	6.89	CKAP2L	chr2	protein_coding	cytoskeleton associated protein 2 like
ENSG00000236829.9	0.14	0.22	0.16	0.15	0.18	0.23	Z97634.3	chr16	transcribed_processed_pseudogene	--
ENSG00000237174.7	0.02	0	0	0	0	0	RP11-415D17.3	chr6	lncRNA	--
ENSG00000128285.4	0	0	0.01	0.01	0	0	MCHR1	chr22	protein_coding	melanin concentrating hormone receptor 1
ENSG00000004142.12	45.09	44.72	42.6	46.06	47.58	46.98	POLDIP2	chr17	protein_coding	DNA polymerase delta interacting protein 2
ENSG00000099849.15	6.59	6.26	7.38	8.46	8.95	9.5	RASSF7	chr11	protein_coding	Ras association domain family member 7
ENSG00000189120.5	0.4	0.25	0.56	0.36	0.27	0.39	SP6	chr17	protein_coding	Sp6 transcription factor
ENSG00000259138.1	0	0.1	0	0	0	0.1	RP11-950C14.7	chr14	lncRNA	--
ENSG00000238273.3	1.35	1.33	1.08	1.38	0.99	1.43	AC012360.6	chr2	lncRNA	--
ENSG00000228802.1	0	0	0	0	0.09	0	AC073641.2	chr2	lncRNA	--
ENSG00000239608.1	0	0.13	0.07	0.15	0.55	0.19	RUVBL1-AS1	chr3	lncRNA	RUVBL1 antisense RNA 1
ENSG00000184277.13	1.18	1.05	0.92	1.03	1.08	1.1	TM2D3	chr15	protein_coding	TM2 domain containing 3
ENSG00000237943.7	0.57	0.65	0.65	0.51	0.6	0.5	PRKCQ-AS1	chr10	lncRNA	PRKCQ antisense RNA 1
ENSG00000286140.1	38.61	37.27	43.21	41.29	47.27	43.71	DERPC	chr16	protein_coding	DERPC proline and glycine rich nuclear protein
ENSG00000253283.1	0	0	0	0	0.07	0	RP11-146E23.2	chr8	processed_pseudogene	--
ENSG00000131459.13	5.68	5.46	6.11	4.39	4.14	4.16	GFPT2	chr5	protein_coding	glutamine-fructose-6-phosphate transaminase 2
ENSG00000225408.1	0	0	0.07	0	0.07	0	RP11-207C16.4	chr9	lncRNA	--
ENSG00000264924.1	0.08	0.15	0	0	0	0	RP11-799B12.2	chr18	lncRNA	--
ENSG00000109519.13	11.04	10.8	11.23	14.16	13.14	13.59	GRPEL1	chr4	protein_coding	GrpE like 1, mitochondrial
ENSG00000163141.20	0.11	0.05	0.09	0.15	0.12	0.1	BNIPL	chr1	protein_coding	BCL2 interacting protein like
ENSG00000115652.15	13.21	12.59	12.35	12.24	12.55	12.14	UXS1	chr2	protein_coding	UDP-glucuronate decarboxylase 1
ENSG00000008516.18	0.06	0.04	0.05	0.14	0.16	0.07	MMP25	chr16	protein_coding	matrix metallopeptidase 25
ENSG00000117448.14	29.57	31.58	30.86	20.38	19.3	19.8	AKR1A1	chr1	protein_coding	aldo-keto reductase family 1 member A1
ENSG00000241219.1	0	0	0	0	0.06	0	RP11-572M11.1	chr3	lncRNA	--
ENSG00000275467.1	0	0	0	0	0.09	0.08	RP11-240G22.4	chr12	lncRNA	--
ENSG00000144815.16	9.15	8.7	8.43	8.64	8.85	8.64	NXPE3	chr3	protein_coding	neurexophilin and PC-esterase domain family member 3
ENSG00000234569.1	0	0	0.05	0	0	0	RAD1P1	chr10	processed_pseudogene	RAD1 pseudogene 1
ENSG00000213857.3	0	0	0	0.04	0	0	ACTBP15	chr22	processed_pseudogene	ACTB pseudogene 15
ENSG00000272762.5	5.06	5.7	5.81	3.67	3.6	4.18	RP11-155D18.12	chr3	lncRNA	--
ENSG00000197128.12	1.36	1.67	1.41	1.34	1.25	1.59	ZNF772	chr19	protein_coding	zinc finger protein 772
ENSG00000186130.5	4.82	4.35	3.72	3.81	3.58	3.99	ZBTB6	chr9	protein_coding	zinc finger and BTB domain containing 6
ENSG00000270607.1	4.86	5.25	4.95	3.98	4.2	3.48	NAV2-AS6	chr11	lncRNA	NAV2 antisense RNA 6
ENSG00000273372.1	0.02	0.02	0.01	0	0.01	0	SFTPD-AS1	chr10	lncRNA	SFTPD antisense RNA 1
ENSG00000091073.20	2.4	2.32	3.33	2.47	2.96	2.74	DTX2	chr7	protein_coding	deltex E3 ubiquitin ligase 2
ENSG00000237590.1	0.19	0	0.09	0.1	0.1	0.18	RP11-20J15.2	chr10	lncRNA	--
ENSG00000286324.1	0.1	0.02	0.1	0.05	0	0.02	RP5-856G1.3	chr6	lncRNA	--
ENSG00000159648.13	0.01	0.01	0.04	0	0	0	TEPP	chr16	protein_coding	testis, prostate and placenta expressed
ENSG00000237854.3	2.55	2.64	2.49	3.03	3.45	2.71	LINC00674	chr17	transcribed_unprocessed_pseudogene	long intergenic non-protein coding RNA 674
ENSG00000006704.11	7.63	8.22	9.11	8.48	9.79	8.66	GTF2IRD1	chr7	protein_coding	GTF2I repeat domain containing 1
ENSG00000188818.12	0.24	0.24	0.19	0.43	0.46	0.37	ZDHHC11	chr5	protein_coding	zinc finger DHHC-type containing 11
ENSG00000109758.9	0.01	0.01	0	0.05	0.04	0.09	HGFAC	chr4	protein_coding	HGF activator
ENSG00000068137.15	4.81	5.15	6.18	5.56	6.58	6.33	PLEKHH3	chr17	protein_coding	pleckstrin homology, MyTH4 and FERM domain containing H3
ENSG00000242299.1	15.38	14.25	14.89	14.52	9.63	9.48	RP11-234A1.1	chr3	processed_pseudogene	--
ENSG00000185164.15	6.54	6.97	7.24	7.2	7.61	6.85	NOMO2	chr16	protein_coding	NODAL modulator 2
ENSG00000100796.18	17.86	16.68	16.39	14.53	15.62	16.2	PPP4R3A	chr14	protein_coding	protein phosphatase 4 regulatory subunit 3A
ENSG00000252128.1	0	0.53	0	0	0	0	SNORD27	chr13	snoRNA	small nucleolar RNA, C/D box 27
ENSG00000153237.18	0.32	0.41	0.35	0.36	0.43	0.42	CCDC148	chr2	protein_coding	coiled-coil domain containing 148
ENSG00000257329.1	0.33	0.32	0.11	0.48	0.22	0.1	RP11-290L1.5	chr12	lncRNA	--
ENSG00000069018.19	0.02	0	0.02	0	0.01	0.02	TRPC7	chr5	protein_coding	transient receptor potential cation channel subfamily C member 7
ENSG00000088854.13	5.7	6.06	5.8	5.63	5.39	5.41	C20orf194	chr20	protein_coding	--
ENSG00000254708.1	0	0	0	0.1	0	0.04	MMADHCP2	chr11	processed_pseudogene	MMADHC pseudogene 2
ENSG00000145414.9	3.63	3.55	3.95	3.94	3.95	4.6	NAF1	chr4	protein_coding	nuclear assembly factor 1 ribonucleoprotein
ENSG00000224939.1	0	0.02	0	0	0	0.02	LINC00184	chr1	lncRNA	long intergenic non-protein coding RNA 184
ENSG00000236675.1	4.51	5.44	6.17	7.39	7.19	7.3	MTX1P1	chr1	unprocessed_pseudogene	metaxin 1 pseudogene 1
ENSG00000267260.2	1.43	1.95	1.93	1.51	1.08	1.58	CTD-2162K18.4	chr19	lncRNA	--
ENSG00000273542.2	0.1	0.39	0.21	0.33	0.42	0.29	H4C12	chr6	protein_coding	H4 clustered histone 12
ENSG00000115963.14	27.12	25.27	22.82	22.77	20.85	23.94	RND3	chr2	protein_coding	Rho family GTPase 3
ENSG00000224003.1	0.07	0	0.02	0	0	0	YES1P1	chr22	processed_pseudogene	YES1 pseudogene 1
ENSG00000116035.4	0.79	0.82	0.95	0.5	0.43	0.72	VAX2	chr2	protein_coding	ventral anterior homeobox 2
ENSG00000197165.11	0.33	0.27	0.25	0.31	0.33	0.43	SULT1A2	chr16	protein_coding	sulfotransferase family 1A member 2
ENSG00000213939.4	0.1	0.09	0.4	0.43	0	0.09	RP11-314A20.1	chr17	processed_pseudogene	--
ENSG00000224094.1	0.19	0.09	0	0.32	0	0.18	RPS24P8	chr3	processed_pseudogene	ribosomal protein S24 pseudogene 8
ENSG00000286292.1	0	0.07	0	0	0	0.06	RP11-326I11.7	chr4	lncRNA	--
ENSG00000131187.10	4.88	5.13	4.8	4.06	4.24	4.36	F12	chr5	protein_coding	coagulation factor XII
ENSG00000267543.1	0.14	0.2	0.07	0.07	0.07	0	RP11-666A8.7	chr17	lncRNA	--
ENSG00000240184.7	15.49	16.53	19.24	21.25	26	21.23	PCDHGC3	chr5	protein_coding	protocadherin gamma subfamily C, 3
ENSG00000257139.1	0	0.07	0	0	0	0	LINC02821	chr12	lncRNA	long intergenic non-protein coding RNA 2821
ENSG00000271424.1	0	0.16	0	0.09	0	0.08	GLRX5P3	chr14	processed_pseudogene	GLRX5 pseudogene 3
ENSG00000103888.17	0.22	0.15	0.2	0.18	0.26	0.19	CEMIP	chr15	protein_coding	cell migration inducing hyaluronidase 1
ENSG00000237072.1	0	0	0.07	0	0	0	RP11-232A1.2	chr9	processed_pseudogene	--
ENSG00000287045.1	0.04	0.07	0.06	0.03	0.06	0.03	RP11-190C21.5	chr3	lncRNA	--
ENSG00000009335.18	12.42	12.54	12.52	12.43	12.24	12.35	UBE3C	chr7	protein_coding	ubiquitin protein ligase E3C
ENSG00000280022.1	0	0.05	0.05	0	0	0.05	RP11-707O23.1	chr17	TEC	--
ENSG00000228707.1	0	0.07	0	0	0	0	RP11-787B4.2	chr9	lncRNA	--
ENSG00000132563.16	1	1.37	1.38	1.13	1.51	1.14	REEP2	chr5	protein_coding	receptor accessory protein 2
ENSG00000130287.14	0.01	0.01	0.01	0.02	0.01	0	NCAN	chr19	protein_coding	neurocan
ENSG00000130707.18	14.87	14.73	15.89	17.37	17.89	17.41	ASS1	chr9	protein_coding	argininosuccinate synthase 1
ENSG00000179833.4	18.36	19.5	18.52	16.91	16.41	16.38	SERTAD2	chr2	protein_coding	SERTA domain containing 2
ENSG00000186188.11	0.01	0.02	0.03	0.01	0.02	0.01	FFAR4	chr10	protein_coding	free fatty acid receptor 4
ENSG00000079277.22	2.3	2.34	2.39	2.3	2.38	2.38	MKNK1	chr1	protein_coding	MAPK interacting serine/threonine kinase 1
ENSG00000158125.10	0.93	1.09	1.18	1.15	1.25	1.23	XDH	chr2	protein_coding	xanthine dehydrogenase
ENSG00000260641.1	0.05	0.01	0.03	0.08	0.04	0.07	RP11-1299A16.3	chr4	lncRNA	--
ENSG00000258430.1	54.42	57.41	53.29	54.31	56.86	54.84	RP11-982M15.2	chr14	lncRNA	--
ENSG00000146587.18	4.49	4.24	3.67	3.57	3.59	4.07	RBAK	chr7	protein_coding	RB associated KRAB zinc finger
ENSG00000278974.1	0.6	0.83	0.92	0.28	0.47	0.57	RP11-756P10.6	chr4	TEC	--
ENSG00000279065.1	0.02	0.02	0.15	0.03	0.13	0.02	RP11-264J4.10	chr13	TEC	--
ENSG00000137198.10	0.28	0.22	0.36	0.63	0.27	0.55	GMPR	chr6	protein_coding	guanosine monophosphate reductase
ENSG00000261210.8	0	0	0.01	0	0	0	CLEC19A	chr16	protein_coding	C-type lectin domain containing 19A
ENSG00000263050.1	0	0	0.36	0.19	0.27	0.08	RP11-667K14.3	chr17	lncRNA	--
ENSG00000274512.6	1.32	1.29	0.83	1.19	1.61	1.44	TBC1D3L	chr17	protein_coding	TBC1 domain family member 3L
ENSG00000227342.1	0	0	0	0	0	0.09	LINC00307	chr21	lncRNA	long intergenic non-protein coding RNA 307
ENSG00000167912.6	0.37	0.42	0.55	0.45	0.52	0.7	RP11-25K19.1	chr8	lncRNA	--
ENSG00000111199.12	0	0	0	0.01	0	0	TRPV4	chr12	protein_coding	transient receptor potential cation channel subfamily V member 4
ENSG00000207199.1	0	0	0	0	0	0.53	SNORD38D	chr8	snoRNA	small nucleolar RNA, C/D box 38D
ENSG00000071051.14	11.62	12.12	14.01	12.88	14.54	13.31	NCK2	chr2	protein_coding	NCK adaptor protein 2
ENSG00000189409.14	0.04	0	0	0.08	0.05	0.08	MMP23B	chr1	protein_coding	matrix metallopeptidase 23B
ENSG00000280169.1	0.07	0.03	0	0.04	0	0.05	RP11-151A6.6	chr13	lncRNA	--
ENSG00000185252.19	2.05	2.22	2.46	2.1	2.4	2.01	ZNF74	chr22	protein_coding	zinc finger protein 74
ENSG00000140691.18	2.82	2.74	3.25	3.04	3.81	3.54	ARMC5	chr16	protein_coding	armadillo repeat containing 5
ENSG00000170382.12	0	0.01	0.01	0	0	0	LRRN2	chr1	protein_coding	leucine rich repeat neuronal 2
ENSG00000111206.13	18.54	18.56	21.18	22.59	26.51	22.38	FOXM1	chr12	protein_coding	forkhead box M1
ENSG00000231684.3	0	0.11	0	0	0	0	EIF1P3	chr1	processed_pseudogene	eukaryotic translation initiation factor 1 pseudogene 3
ENSG00000204228.4	4.88	4.4	3.71	3.39	2.53	2.96	HSD17B8	chr6	protein_coding	hydroxysteroid 17-beta dehydrogenase 8
ENSG00000171827.11	0.42	0.45	0.34	0.22	0.31	0.27	ZNF570	chr19	protein_coding	zinc finger protein 570
ENSG00000272121.1	1.75	1.24	1.19	1.16	1.5	1.41	RP4-555D20.4	chr3	lncRNA	--
ENSG00000136247.15	7.42	7.01	7.41	6.5	6.2	6.14	ZDHHC4	chr7	protein_coding	zinc finger DHHC-type palmitoyltransferase 4
ENSG00000089902.10	9.68	9.91	9.67	8.56	8.64	8.52	RCOR1	chr14	protein_coding	REST corepressor 1
ENSG00000261236.8	13.9	14.68	19.05	14.88	16.26	16.12	BOP1	chr8	protein_coding	BOP1 ribosomal biogenesis factor
ENSG00000276121.1	0	0	0.08	0	0	0	CTD-2008A1.3	chr15	lncRNA	--
ENSG00000204544.5	0.03	0	0.01	0.01	0	0	MUC21	chr6	protein_coding	mucin 21, cell surface associated
ENSG00000253954.3	1.29	2.26	0.52	1.13	1.19	1.7	HMGN1P38	chr15	processed_pseudogene	high mobility group nucleosome binding domain 1 pseudogene 38
ENSG00000288557.1	0	0	0	0.03	0	0	RP11-280F2.3	chr3	lncRNA	--
ENSG00000228663.1	0.23	0	0.23	0.19	0.18	0.27	PSMD10P1	chr20	processed_pseudogene	proteasome 26S subunit, non-ATPase, 10 pseudogene 1
ENSG00000238090.1	0	0	0	0	0	0.04	AC006195.2	chr7	processed_pseudogene	--
ENSG00000225578.1	0.14	0.14	0.21	0.3	0.36	0.13	NCBP2-AS1	chr3	lncRNA	NCBP2 antisense RNA 1
ENSG00000274933.5	0	0	0	0.02	0.02	0.05	TBC1D3I	chr17	protein_coding	TBC1 domain family member 3I
ENSG00000265487.1	0	0	0	0	0	0.15	RP11-793A3.1	chr18	lncRNA	--
ENSG00000143183.18	14.81	14.19	13.91	13.61	13.5	13.87	TMCO1	chr1	protein_coding	transmembrane and coiled-coil domains 1
ENSG00000258416.1	0	0.09	0	0	0	0	RP11-526N18.1	chr14	lncRNA	--
ENSG00000244723.3	0.18	0.06	0.19	0.4	0.19	0.23	ASLP1	chr22	unprocessed_pseudogene	argininosuccinate lyase pseudogene 1
ENSG00000258545.6	0.06	0.03	0	0	0	0	RHOXF1-AS1	chrX	lncRNA	RHOXF1 antisense RNA 1
ENSG00000208002.1	0	0	0	0	0	0.38	MIR643	chr19	miRNA	microRNA 643
ENSG00000273432.1	0.02	0.04	0.06	0	0.02	0.02	RP5-1165K10.2	chr7	lncRNA	--
ENSG00000144401.14	3.88	3.98	3.78	3.61	3.62	3.5	METTL21A	chr2	protein_coding	methyltransferase 21A, HSPA lysine
ENSG00000165475.15	1.01	1.14	1.05	0.91	0.89	0.86	CRYL1	chr13	protein_coding	crystallin lambda 1
ENSG00000145687.16	0.43	0.41	0.41	0.45	0.63	0.54	SSBP2	chr5	protein_coding	single stranded DNA binding protein 2
ENSG00000275106.1	0.35	0.05	0.1	0.27	0	0.47	RP11-309L24.10	chr7	TEC	--
ENSG00000206562.12	3.3	2.91	3.02	2.2	2.19	2.06	METTL6	chr3	protein_coding	methyltransferase 6, methylcytidine
ENSG00000119396.11	25.82	24.59	21.75	22.78	21.7	23.63	RAB14	chr9	protein_coding	RAB14, member RAS oncogene family
ENSG00000100003.18	13.46	13.23	12.27	11.42	10.46	10.73	SEC14L2	chr22	protein_coding	SEC14 like lipid binding 2
ENSG00000091656.19	1.42	1.6	1.53	1.4	1.63	1.5	ZFHX4	chr8	protein_coding	zinc finger homeobox 4
ENSG00000255141.1	0	0	0	0	0	0.04	HNRNPA1P76	chr11	processed_pseudogene	heterogeneous nuclear ribonucleoprotein A1 pseudogene 76
ENSG00000256269.10	4.89	5.35	4.48	5.35	4.63	4.97	HMBS	chr11	protein_coding	hydroxymethylbilane synthase
ENSG00000198046.12	2.95	2.85	2.69	2.95	2.95	2.98	ZNF667	chr19	protein_coding	zinc finger protein 667
ENSG00000182450.13	0	0.03	0	0.08	0	0	KCNK4	chr11	protein_coding	potassium two pore domain channel subfamily K member 4
ENSG00000284977.2	0	0	0	0.01	0.01	0	RP11-281A20.2	chr9	lncRNA	--
ENSG00000287715.1	0	0.01	0	0	0	0	RP11-474N8.10	chr12	lncRNA	--
ENSG00000286282.1	1.54	1.76	1.74	1.85	2.36	2.38	RP11-318N11.1	chr8	lncRNA	--
ENSG00000260704.1	0	0	0	0	0	0.06	LINC00543	chr13	lncRNA	long intergenic non-protein coding RNA 543
ENSG00000173914.12	3.21	3	3.1	2.68	3.19	2.97	RBM4B	chr11	protein_coding	RNA binding motif protein 4B
ENSG00000105447.13	10.34	9.96	10.83	11.23	11.86	12.55	GRWD1	chr19	protein_coding	glutamate rich WD repeat containing 1
ENSG00000162194.12	2.85	3.19	3.16	2.77	2.82	3.42	LBHD1	chr11	protein_coding	LBH domain containing 1
ENSG00000136870.11	6.54	5.66	5.72	5.98	6.48	6.57	ZNF189	chr9	protein_coding	zinc finger protein 189
ENSG00000156172.6	1.6	1.15	1.27	0.81	1.11	1.07	C8orf37	chr8	protein_coding	--
ENSG00000231840.2	4.14	4.37	4.43	3.81	4.52	3.67	TMEM139-AS1	chr7	lncRNA	TMEM139 antisense RNA 1
ENSG00000095596.12	0.34	0.31	0.31	0.19	0.47	0.42	CYP26A1	chr10	protein_coding	cytochrome P450 family 26 subfamily A member 1
ENSG00000256514.1	1.65	2.35	1.96	1.98	1.53	1.87	AP003419.11	chr11	protein_coding	--
ENSG00000200376.1	0	0	0	0	0	0.31	RNU5E-10P	chr11	snRNA	RNA, U5E small nuclear 10, pseudogene
ENSG00000238160.1	0.82	0.57	0.4	0.21	0.16	0.78	LINC02863	chr5	lncRNA	long intergenic non-protein coding RNA 2863
ENSG00000141298.19	3.7	3.98	3.89	4.43	4.57	4.17	SSH2	chr17	protein_coding	slingshot protein phosphatase 2
ENSG00000286415.1	0	0	0	0	0.02	0	RP11-816B18.1	chr2	lncRNA	--
ENSG00000163866.9	4.35	4.14	3.91	3.73	3.51	3.77	SMIM12	chr1	protein_coding	small integral membrane protein 12
ENSG00000256229.8	1.41	1.44	1.62	1.67	1.67	1.86	ZNF486	chr19	protein_coding	zinc finger protein 486
ENSG00000172828.13	0.66	0.62	0.69	1.07	1.21	0.76	CES3	chr16	protein_coding	carboxylesterase 3
ENSG00000109654.16	1.18	1.12	1.13	1.41	1.22	1.35	TRIM2	chr4	protein_coding	tripartite motif containing 2
ENSG00000188365.3	0	0	0.05	0.06	0.16	0.05	AC092171.2	chr7	lncRNA	--
ENSG00000132554.20	0.13	0.15	0.14	0.15	0.13	0.08	RGS22	chr8	protein_coding	regulator of G protein signaling 22
ENSG00000265641.1	0	0	0	0	0	0.67	MIR3929	chr18	miRNA	microRNA 3929
ENSG00000227640.3	0	0.03	0.02	0.02	0.02	0.04	SOX21-AS1	chr13	lncRNA	SOX21 antisense divergent transcript 1
ENSG00000150768.17	7.15	7.08	6.11	6.85	6.63	6.81	DLAT	chr11	protein_coding	dihydrolipoamide S-acetyltransferase
ENSG00000168010.11	3.44	3.77	4.05	3.35	3.44	3.55	ATG16L2	chr11	protein_coding	autophagy related 16 like 2
ENSG00000183520.12	19.23	18.83	17.83	18.05	18.39	18.54	UTP11	chr1	protein_coding	UTP11 small subunit processome component
ENSG00000160781.17	2.77	2.81	2.73	2.41	1.97	1.88	PAQR6	chr1	protein_coding	progestin and adipoQ receptor family member 6
ENSG00000207189.1	0.38	0	0.39	0	0	0	Y_RNA	chr12	misc_RNA	--
ENSG00000141337.13	1.36	1.58	1.47	1.34	1.34	1.31	ARSG	chr17	protein_coding	arylsulfatase G
ENSG00000279807.1	0.08	0	0	0	0.08	0.07	CTC-510F12.3	chr19	TEC	--
ENSG00000274322.1	36.42	37.77	38.67	32	35.66	37.14	RP11-314N13.10	chr20	protein_coding	--
ENSG00000130717.13	12.37	13.33	12.32	13.45	13.94	12.91	UCK1	chr9	protein_coding	uridine-cytidine kinase 1
ENSG00000163202.5	0	0	0.06	0	0.13	0	LCE3D	chr1	protein_coding	late cornified envelope 3D
ENSG00000178695.6	1.5	1.55	1.52	1.51	1.58	1.58	KCTD12	chr13	protein_coding	potassium channel tetramerization domain containing 12
ENSG00000280099.1	0.34	0.33	0.23	0.1	0.16	0.19	RP11-33E12.2	chr1	TEC	--
[truncated: 30,872 more rows]
