# Supplementary material for: Integrative RNA-seq and CLIP-seq analysis reveals hnRNP-F regulation of TNFα/NFκB signaling in high-glucose conditions
Source: Front Physiol. 2025 Sep 9;16:1475441. doi: 10.3389/fphys.2025.1475441 (PMC12454069; doi:10.3389/fphys.2025.1475441)
Supplement: Supplementary file 16 [file Table9.xls]

## Sheet: Table S9 HG-RAS_pSAR50.final
id	sja_chr	sja_start	sja_end	sja_strand	sjb_chr	sjb_start	sjb_end	sjb_strand	type	OS-HK2_HN_1_sja_reads	HK2_HN_1_sjb_reads	HK2_HN_1_sja_ratio	HK2_HN_1_sjb_ratio	HK2_HN_1_pSAR	HK2_HN_2_sja_reads	HK2_HN_2_sjb_reads	HK2_HN_2_sja_ratio	HK2_HN_2_sjb_ratio	HK2_HN_2_pSAR	HK2_HN_3_sja_reads	HK2_HN_3_sjb_reads	HK2_HN_3_sja_ratio	HK2_HN_3_sjb_ratio	HK2_HN_3_pSAR	HK2_NC_1_sja_reads	HK2_NC_1_sjb_reads	HK2_NC_1_sja_ratio	HK2_NC_1_sjb_ratio	HK2_NC_1_pSAR	HK2_NC_2_sja_reads	HK2_NC_2_sjb_reads	HK2_NC_2_sja_ratio	HK2_NC_2_sjb_ratio	HK2_NC_2_pSAR	HK2_NC_3_sja_reads	HK2_NC_3_sjb_reads	HK2_NC_3_sja_ratio	HK2_NC_3_sjb_ratio	HK2_NC_3_pSAR	group1_avg_pSAR	group2_avg_pSAR	avg_diff_ratio	Pvalue	Tvalue	FDR	sja_simpleas	sjb_simpleas	sja_isoform;sjb_isoform	known_or_novel_as
clualt3p100297	chr8	11769791	11770174	+	chr8	11769791	11771446	+	alt3p	5	12	0.29412	0.70588	80.95	7	15	0.31818	0.68182	78.57	6	14	0.3	0.7	64.52	2	14	0.125	0.875	69.57	2	17	0.10526	0.89474	79.17	1	16	0.05882	0.94118	65.38	74.68	71.37	0.20774	0.000576379	9.93496	0.147698	--	--	ENST00000455213.6,ENST00000528323.5;ENST00000436750.7,ENST00000528113.5	known
clualt3p101668	chr8	42153105	42154478	+	chr8	42153105	42154616	+	alt3p	0	22	0	1	100	4	26	0.13333	0.86667	100	1	19	0.05	0.95	100	8	25	0.24242	0.75758	97.06	8	24	0.25	0.75	100	10	18	0.35714	0.64286	96.55	100	97.87	-0.222077	0.0144345	-4.13505	0.361932	--	--	ENST00000518421.5;ENST00000396926.8,ENST00000530375.5	known
clualt3p103144	chr1	206471245	206473196	+	chr1	206471245	206473200	+	alt3p	20	4	0.83333	0.16667	96	30	11	0.73171	0.26829	97.62	27	5	0.84375	0.15625	86.49	37	0	1	0	90.24	34	3	0.91892	0.08108	90.24	35	1	0.97222	0.02778	97.3	93.37	92.59	-0.160783	0.0200306	-3.74519	0.39714	A3SS_3271	A3SS_3271,A3SS_3272	ENST00000578328.6,ENST00000579827.6,ENST00000581977.7,ENST00000605818.5;--	novel
clualt3p103159	chr1	206635780	206636875	+	chr1	206635780	206637650	+	alt3p	26	53	0.32911	0.67089	86.81	23	50	0.31507	0.68493	83.91	35	56	0.38462	0.61538	93.81	10	52	0.16129	0.83871	92.54	14	72	0.16279	0.83721	96.63	26	90	0.22414	0.77586	95.08	88.18	94.75	0.160193	0.00568652	5.4015	0.29493	--	--	ENST00000367108.7,ENST00000489878.1,ENST00000649163.1;ENST00000367109.8	known
clualt3p103285	chr1	209952756	209953119	+	chr1	209952756	210013633	+	alt3p	15	9	0.625	0.375	60	7	5	0.58333	0.41667	32.43	10	5	0.66667	0.33333	41.67	10	13	0.43478	0.56522	76.67	4	10	0.28571	0.71429	60.87	8	15	0.34783	0.65217	62.16	44.7	66.57	0.268893	0.00556153	5.43497	0.29493	A3SS_3331,A3SS_3334,A3SS_3338	A3SS_3331,A3SS_3332	--;ENST00000367019.5,ENST00000472886.5,ENST00000637265.1	novel
clualt3p103730	chr8	123430033	123435442	+	chr8	123430033	123436453	+	alt3p	15	43	0.25862	0.74138	96.67	36	46	0.43902	0.56098	93.18	22	37	0.37288	0.62712	98.33	5	39	0.11364	0.88636	95.65	10	50	0.16667	0.83333	95.24	12	46	0.2069	0.7931	87.88	96.06	92.92	0.194437	0.0303885	3.28392	0.438351	--	--	ENST00000517609.5,ENST00000519199.5;ENST00000287387.7,ENST00000523356.1,ENST00000523551.1,ENST00000523984.5,ENST00000524254.5,ENST00000650311.1	known
clualt3p104309	chr8	142280324	142284413	-	chr8	142274863	142284413	-	alt3p	11	25	0.30556	0.69444	97.3	13	22	0.37143	0.62857	89.74	19	14	0.57576	0.42424	84.62	24	8	0.75	0.25	94.12	37	14	0.72549	0.27451	98.08	23	15	0.60526	0.39474	100	90.55	97.4	-0.276	0.0410111	-2.97327	0.467779	--	A5SS_15175	ENST00000662555.1;ENST00000307180.4,ENST00000519651.5,ENST00000520166.5,ENST00000524325.6	known
clualt3p104753	chr8	144200541	144212994	+	chr8	144200541	144220600	+	alt3p	28	58	0.32558	0.67442	78.18	16	44	0.26667	0.73333	70.59	31	71	0.30392	0.69608	86.44	7	38	0.15556	0.84444	60	12	70	0.14634	0.85366	73.21	7	69	0.09211	0.90789	74.51	78.4	69.24	0.167387	0.00309147	6.38287	0.250268	3pMXE_3908,3pMXE_3909,A3SS_16621,A5SS_15385	cassetteExon_4181,cassetteExon_4182,A3SS_16608,A5SS_15380	ENST00000423230.6;ENST00000326134.10,ENST00000527552.5,ENST00000528919.5,ENST00000532255.5,ENST00000534366.5	known
clualt3p104767	chr8	144242515	144242602	+	chr8	144242515	144243494	+	alt3p	47	30	0.61039	0.38961	90.59	47	32	0.59494	0.40506	92.94	52	52	0.5	0.5	92.04	25	72	0.25773	0.74227	92.38	47	71	0.39831	0.60169	92.91	45	60	0.42857	0.57143	90.52	91.86	91.94	0.206907	0.0302884	3.28743	0.438351	--	--	ENST00000326134.10,ENST00000528919.5;ENST00000527552.5,ENST00000532255.5,ENST00000534366.5,ENST00000544576.1	known
clualt3p105581	chr1	210239608	210241558	+	chr1	210239608	210245800	+	alt3p	33	1	0.97059	0.02941	97.14	50	2	0.96154	0.03846	94.55	33	1	0.97059	0.02941	100	25	4	0.86207	0.13793	82.86	29	10	0.74359	0.25641	100	32	7	0.82051	0.17949	95.12	97.23	92.66	0.15885	0.0103405	4.55979	0.33359	--	--	ENST00000367012.4,ENST00000490620.5;ENST00000482421.1	known
clualt3p105775	chr1	213000912	213005033	-	chr1	213000383	213005033	-	alt3p	30	9	0.76923	0.23077	90.7	26	12	0.68421	0.31579	71.7	26	7	0.78788	0.21212	76.74	23	2	0.92	0.08	56.82	18	1	0.94737	0.05263	67.86	28	4	0.875	0.125	82.05	79.71	68.91	-0.167017	0.0120015	-4.36644	0.339519	ES_1742,MXE_310,cassetteExon_883,MXE_311,cassetteExon_884	ES_1742,5pMXE_1062	ENST00000360506.6,ENST00000366962.8,ENST00000535388.2;--	novel
clualt3p106073	chr9	35743326	35744297	-	chr9	35741890	35744297	-	alt3p	13	25	0.34211	0.65789	79.17	17	26	0.39535	0.60465	78.18	15	9	0.625	0.375	88.89	8	46	0.14815	0.85185	72.97	10	32	0.2381	0.7619	79.25	5	29	0.14706	0.85294	65.38	82.08	72.53	0.276383	0.0396349	3.00783	0.465143	--	ES_7197	ENST00000485259.1;ENST00000378094.4,ENST00000378103.7	known
clualt3p106201	chr9	37888592	37899829	-	chr9	37881631	37899829	-	alt3p	20	7	0.74074	0.25926	71.05	25	14	0.64103	0.35897	97.5	26	15	0.63415	0.36585	82	19	20	0.48718	0.51282	81.25	25	27	0.48077	0.51923	89.66	18	24	0.42857	0.57143	76.36	83.52	82.42	0.206467	0.00618152	5.27728	0.300092	3pMXE_3961,cassetteExon_4270,A5SS&ES_2676,ES_7216	A3SS_17009	ENST00000242275.7,ENST00000377716.6;ENST00000496760.5	known
clualt3p106375	chr9	75080941	75083087	-	chr9	75077580	75083087	-	alt3p	7	11	0.38889	0.61111	75	4	10	0.28571	0.71429	77.78	3	17	0.15	0.85	80	6	7	0.46154	0.53846	76.47	7	7	0.5	0.5	87.5	12	13	0.48	0.52	92.59	77.59	85.52	-0.205647	0.0425887	-2.93529	0.470937	A3SS_17079,A3SS_17081	A3SS_17080,A3SS_17081	--;ENST00000361092.9,ENST00000376808.8,ENST00000494066.1	novel
clualt3p107220	chr9	98790606	98796133	-	chr9	98784876	98796133	-	alt3p	23	40	0.36508	0.63492	70	28	33	0.45902	0.54098	73.49	26	31	0.45614	0.54386	75	40	18	0.68966	0.31034	66.67	43	26	0.62319	0.37681	66.35	43	34	0.55844	0.44156	61.11	72.83	64.71	-0.197017	0.0156937	-4.03306	0.374285	ES_7337,cassetteExon_4368,A5SS_15966,3pMXE_4039	A5SS_15965,ES_7337,5pMXE_5421,3pMXE_4039	ENST00000353234.5,ENST00000471846.1;--	novel
clualt3p107846	chr9	113988580	113998259	+	chr9	113988580	114001996	+	alt3p	19	12	0.6129	0.3871	100	10	11	0.47619	0.52381	84	15	10	0.6	0.4	92.59	10	15	0.4	0.6	92.59	6	19	0.24	0.76	86.21	11	19	0.36667	0.63333	90.91	92.2	89.9	0.227473	0.0253689	3.47926	0.424399	--	--	ENST00000374126.9;ENST00000288466.11,ENST00000374124.4,ENST00000452710.5,ENST00000481558.1,ENST00000615615.4	known
clualt3p108459	chr9	124021304	124021819	+	chr9	124021304	124032420	+	alt3p	3	10	0.23077	0.76923	100	7	26	0.21212	0.78788	91.67	11	21	0.34375	0.65625	100	2	26	0.07143	0.92857	84.85	3	35	0.07895	0.92105	88.37	6	38	0.13636	0.86364	93.62	97.22	88.95	0.166633	0.0222323	3.62632	0.409551	--	--	ENST00000488674.2;ENST00000373615.9,ENST00000446480.5	known
clualt3p108732	chr9	127397286	127397376	+	chr9	127397286	127399907	+	alt3p	34	20	0.62963	0.37037	100	45	15	0.75	0.25	98.36	47	14	0.77049	0.22951	95.31	29	19	0.60417	0.39583	96	23	21	0.52273	0.47727	97.78	30	27	0.52632	0.47368	98.28	97.89	97.35	0.165633	0.0321033	3.2258	0.44351	--	--	ENST00000373360.7,ENST00000373371.8,ENST00000419917.5;ENST00000373352.5,ENST00000451404.5,ENST00000610552.4	known
clualt3p109161	chr9	128504904	128507216	+	chr9	128504904	128508876	+	alt3p	61	54	0.53043	0.46957	92.74	83	50	0.62406	0.37594	86.93	79	51	0.60769	0.39231	91.55	61	82	0.42657	0.57343	94.08	45	88	0.33835	0.66165	95	51	72	0.41463	0.58537	93.18	90.41	94.09	0.19421	0.00828127	4.85967	0.320917	5pMXE_5591	ES_7567	ENST00000683288.1;ENST00000309971.9,ENST00000372770.4,ENST00000494417.2,ENST00000682831.1,ENST00000683044.1,ENST00000683748.1,ENST00000683905.1,ENST00000684139.1,ENST00000684314.1,ENST00000684331.1,ENST00000684646.1	known
clualt3p11065	chr12	133131014	133139199	+	chr12	133131014	133144434	+	alt3p	3	5	0.375	0.625	47.06	2	6	0.25	0.75	47.06	1	8	0.11111	0.88889	60	6	7	0.46154	0.53846	81.25	5	3	0.625	0.375	72.73	5	2	0.71429	0.28571	53.85	51.37	69.28	-0.354907	0.0288112	-3.34092	0.436053	A3SS_24014,cassetteExon_5986,A3SS_24015,cassetteExon_5987	A3SS_24014	--;ENST00000426665.6,ENST00000538918.5,ENST00000540096.2,ENST00000543271.5	novel
clualt3p110791	chrX	13762444	13763745	+	chrX	13762444	13767127	+	alt3p	31	39	0.44286	0.55714	97.22	31	29	0.51667	0.48333	95.24	27	31	0.46552	0.53448	82.86	33	14	0.70213	0.29787	95.92	40	13	0.75472	0.24528	96.36	24	13	0.64865	0.35135	88.1	91.77	93.46	-0.226817	0.00380855	-6.03156	0.262884	--	--	ENST00000340096.11,ENST00000380550.6,ENST00000380567.6,ENST00000398395.8,ENST00000464463.6,ENST00000490265.6,ENST00000682237.1,ENST00000683284.1,ENST00000683427.1,ENST00000683454.1,ENST00000683637.1,ENST00000683655.1,ENST00000683713.1;ENST00000682562.1,ENST00000682953.1,ENST00000683055.1,ENST00000684577.1	known
clualt3p111210	chrX	40071690	40072349	-	chrX	40071159	40072349	-	alt3p	31	7	0.81579	0.18421	86.36	27	8	0.77143	0.22857	85.37	26	13	0.66667	0.33333	100	15	25	0.375	0.625	86.96	31	19	0.62	0.38	96.15	31	29	0.51667	0.48333	93.75	90.58	92.29	0.247407	0.0416518	2.95764	0.468629	--	--	ENST00000342274.8,ENST00000378444.9,ENST00000397354.7,ENST00000406200.4,ENST00000413905.6,ENST00000442018.6,ENST00000615339.2,ENST00000672922.2,ENST00000673391.1,ENST00000679513.1,ENST00000680831.1;ENST00000378455.8,ENST00000427012.3	known
clualt3p112009	chrX	56993888	56994723	-	chrX	56984478	56994723	-	alt3p	16	5	0.7619	0.2381	75	13	8	0.61905	0.38095	91.3	8	5	0.61538	0.38462	92.86	5	9	0.35714	0.64286	82.35	4	6	0.4	0.6	66.67	13	13	0.5	0.5	83.87	86.39	77.63	0.246397	0.018469	3.8394	0.384614	--	A5SS_34243	ENST00000638481.1,ENST00000638845.1;ENST00000475785.7,ENST00000478405.1,ENST00000638664.1,ENST00000638819.1,ENST00000638834.1,ENST00000638873.1,ENST00000638940.1,ENST00000639000.1,ENST00000639053.1,ENST00000639257.1,ENST00000639418.1,ENST00000639482.1,ENST00000639607.1,ENST00000639794.1,ENST00000639809.1,ENST00000639888.1,ENST00000639895.1,ENST00000639956.1,ENST00000640039.1,ENST00000640101.1,ENS…	known
clualt3p112307	chrX	71458366	71459150	+	chrX	71458366	71459552	+	alt3p	5	32	0.13514	0.86486	100	10	37	0.21277	0.78723	97.92	4	20	0.16667	0.83333	85.71	9	9	0.5	0.5	100	14	21	0.4	0.6	94.59	12	13	0.48	0.52	96.15	94.54	96.91	-0.288473	0.00160975	-7.59816	0.204684	--	A5SS_34318	ENST00000482544.5,ENST00000683668.1,ENST00000683782.1,ENST00000683954.1;ENST00000276072.9,ENST00000373775.8,ENST00000373790.9,ENST00000423759.6,ENST00000437147.8,ENST00000461764.6,ENST00000468167.6,ENST00000485087.6,ENST00000492404.6,ENST00000682124.1,ENST00000683358.1	known
clualt3p11243	chr13	26671989	26676549	+	chr13	26671989	26680035	+	alt3p	17	9	0.65385	0.34615	89.66	20	8	0.71429	0.28571	90.32	19	9	0.67857	0.32143	87.5	5	8	0.38462	0.61538	81.25	19	22	0.46341	0.53659	100	18	12	0.6	0.4	83.33	89.16	88.19	0.19956	0.0378332	3.05526	0.462841	ES_10213,3pMXE_5530	ES_10214,A5SS_22173	ENST00000335327.6,ENST00000496788.1;ENST00000361042.8,ENST00000671038.1	known
clualt3p112846	chr1	228109021	228109149	-	chr1	228108318	228109149	-	alt3p	200	144	0.5814	0.4186	77.48	187	162	0.53582	0.46418	68.97	137	116	0.5415	0.4585	64.38	82	135	0.37788	0.62212	64.2	89	172	0.341	0.659	66.75	139	185	0.42901	0.57099	66.39	70.28	65.78	0.170277	0.00434721	5.8173	0.274144	A3SS&ES_547,A3SS_3652,ES_1859	ES_1856,A3SS_3650,A3SS_3651,3pMXE_818	ENST00000336520.8,ENST00000366731.9,ENST00000430433.5,ENST00000457264.5,ENST00000483159.1;ENST00000348259.9,ENST00000492170.1	known
clualt3p11320	chr13	30618056	30621073	+	chr13	30618056	30621764	+	alt3p	7	9	0.4375	0.5625	69.57	10	16	0.38462	0.61538	86.67	4	8	0.33333	0.66667	75	7	4	0.63636	0.36364	91.67	10	5	0.66667	0.33333	78.95	7	5	0.58333	0.41667	66.67	77.08	79.1	-0.243637	0.00325222	-6.29595	0.251674	A3SS_24089	A3SS_24088,A5SS_22200,ES_10228	ENST00000255304.9;ENST00000465952.5,ENST00000614860.1	known
clualt3p11400	chr13	36336358	36346582	-	chr13	36335832	36346582	-	alt3p	9	48	0.15789	0.84211	93.44	12	41	0.22642	0.77358	92.98	10	55	0.15385	0.84615	89.04	16	33	0.32653	0.67347	90.74	18	28	0.3913	0.6087	83.64	24	36	0.4	0.6	90.91	91.82	88.43	-0.193223	0.0042634	-5.84843	0.274144	A3SS_24109,5pMXE_7584	A3SS_24109,A5SS_22227,A5SS_22228	--;ENST00000451493.5,ENST00000494703.1	novel
clualt3p114065	chrX	153455053	153455542	-	chrX	153454508	153455542	-	alt3p	38	64	0.37255	0.62745	91.07	29	69	0.29592	0.70408	89.09	40	64	0.38462	0.61538	94.55	21	68	0.23596	0.76404	86.41	13	70	0.15663	0.84337	92.22	20	104	0.16129	0.83871	91.18	91.57	89.94	0.166403	0.0117155	4.39734	0.336832	--	--	ENST00000330912.7,ENST00000435662.1,ENST00000491286.5;ENST00000334497.7,ENST00000338525.7,ENST00000370211.10,ENST00000370232.4,ENST00000460898.5	known
clualt3p114538	GL000195.1	138140	140414	+	GL000195.1	138140	140425	+	alt3p	7	14	0.33333	0.66667	80.77	11	11	0.5	0.5	56.41	10	7	0.58824	0.41176	62.96	0	5	0	1	27.78	0	9	0	1	81.82	2	8	0.2	0.8	35.71	66.71	48.44	0.40719	0.0152762	4.06576	0.370803	--	--	--;--	novel
clualt3p11534	chr13	43869489	43874842	-	chr13	43860070	43874842	-	alt3p	11	21	0.34375	0.65625	80	15	18	0.45455	0.54545	91.67	10	11	0.47619	0.52381	72.41	4	18	0.18182	0.81818	84.62	6	17	0.26087	0.73913	92	4	13	0.23529	0.76471	73.91	81.36	83.51	0.198837	0.0135268	4.21546	0.352899	ES_10262	A3SS_24149,A5SS_22275	ENST00000444614.8,ENST00000476570.2;ENST00000470137.5	known
clualt3p11582	chr13	45341630	45344305	+	chr13	45341630	45344329	+	alt3p	4	17	0.19048	0.80952	65.62	7	9	0.4375	0.5625	69.57	3	13	0.1875	0.8125	72.73	8	10	0.44444	0.55556	62.07	5	3	0.625	0.375	36.36	8	5	0.61538	0.38462	40.62	69.31	46.35	-0.28978	0.0461639	-2.85496	0.479485	A3SS_24170	A3SS_24173,A5SS_22292	ENST00000412946.6,ENST00000520924.5,ENST00000618947.1,ENST00000664881.1,ENST00000669627.1;ENST00000521336.6,ENST00000652823.1	known
clualt3p11635	chr13	46051989	46052404	-	chr13	46045516	46052404	-	alt3p	19	7	0.73077	0.26923	49.06	17	7	0.70833	0.29167	64.86	8	5	0.61538	0.38462	48.15	21	20	0.5122	0.4878	78.85	14	14	0.5	0.5	52.83	18	13	0.58065	0.41935	56.36	54.02	62.68	0.153877	0.0237736	3.55117	0.417365	A3SS_24184	MXE_1993	ENST00000428921.1;ENST00000679008.1	known
clualt3p116929	chr10	45553204	45594235	-	chr10	45533289	45594235	-	alt3p	13	22	0.37143	0.62857	85.37	7	27	0.20588	0.79412	87.18	13	28	0.31707	0.68293	95.35	23	15	0.60526	0.39474	92.68	20	25	0.44444	0.55556	84.91	13	8	0.61905	0.38095	75	89.3	84.2	-0.258123	0.0254478	-3.47585	0.425111	MXE_1505,cassetteExon_4726	cassetteExon_4725	ENST00000453980.3;ENST00000319836.7,ENST00000602712.2	known
clualt3p116937	chr10	45653059	45663542	-	chr10	45652033	45663542	-	alt3p	13	8	0.61905	0.38095	91.3	9	6	0.6	0.4	83.33	10	7	0.58824	0.41176	58.62	8	0	1	0	57.14	11	2	0.84615	0.15385	92.86	11	0	1	0	68.75	77.75	72.92	-0.346287	0.00265313	-6.65129	0.235858	--	ES_7896	ENST00000335258.8,ENST00000344646.10,ENST00000374371.6,ENST00000465407.5;ENST00000497028.5	known
clualt3p116963	chr10	45827597	45828029	-	chr10	45827390	45828029	-	alt3p	4	13	0.23529	0.76471	56.67	8	29	0.21622	0.78378	92.5	5	14	0.26316	0.73684	79.17	0	15	0	1	93.75	0	16	0	1	80	5	22	0.18519	0.81481	72.97	76.11	82.24	0.176493	0.0492177	2.79188	0.486257	cassetteExon_4731,cassetteExon_4732	cassetteExon_4731,cassetteExon_4732,cassetteExon_4733,cassetteExon_4734	--;ENST00000430779.6,ENST00000448048.7,ENST00000616763.5	novel
clualt3p118198	chr1	16642850	16643028	-	chr1	16635168	16643028	-	alt3p	20	7	0.74074	0.25926	84.38	25	9	0.73529	0.26471	68	28	8	0.77778	0.22222	73.47	17	20	0.45946	0.54054	63.79	17	22	0.4359	0.5641	61.9	33	16	0.67347	0.32653	65.33	75.28	63.67	0.228327	0.0409274	2.97534	0.467779	ES_230,3pMXE_83	ES_230,MXE_39,3pMXE_83	ENST00000639399.1,ENST00000639456.1;--	novel
clualt3p118707	chr10	84477664	84499875	+	chr10	84477664	84513449	+	alt3p	3	35	0.07895	0.92105	77.55	7	39	0.15217	0.84783	90.2	5	30	0.14286	0.85714	94.59	10	30	0.25	0.75	100	20	35	0.36364	0.63636	94.83	9	32	0.21951	0.78049	85.42	87.45	93.42	-0.153057	0.0365573	-3.09048	0.459833	--	--	ENST00000224756.12,ENST00000498300.5,ENST00000543283.2;ENST00000372088.8,ENST00000466105.5,ENST00000480006.1,ENST00000493409.5,ENST00000494144.5	known
clualt3p119175	chr10	95899018	95904830	-	chr10	95876660	95904830	-	alt3p	36	13	0.73469	0.26531	76.56	26	2	0.92857	0.07143	70	29	12	0.70732	0.29268	87.23	17	16	0.51515	0.48485	76.74	20	17	0.54054	0.45946	82.22	18	14	0.5625	0.4375	78.05	77.93	79	0.250797	0.0241459	3.53389	0.418239	cassetteExon_4921,MXE_1552,MXE_1554,cassetteExon_4923	cassetteExon_4920,cassetteExon_4921,A3SS_19159,A5SS_17733,A5SS_17734,A5SS_17735	--;ENST00000449419.6,ENST00000452728.5,ENST00000657446.1,ENST00000661375.1,ENST00000665049.1,ENST00000669099.1,ENST00000669283.1	novel
clualt3p119211	chr10	96832399	96833406	+	chr10	96832399	96907265	+	alt3p	18	5	0.78261	0.21739	71.88	20	6	0.76923	0.23077	89.66	23	4	0.85185	0.14815	84.38	14	7	0.66667	0.33333	80.77	8	7	0.53333	0.46667	71.43	13	11	0.54167	0.45833	88.89	81.97	80.36	0.220673	0.0116901	4.40012	0.336832	A3SS&ES_2784	A3SS_19181	ENST00000371103.8,ENST00000421806.4,ENST00000540664.6,ENST00000675250.1,ENST00000675251.1,ENST00000675471.1,ENST00000675687.1,ENST00000676187.1,ENST00000676414.1;ENST00000676123.1	known
clualt3p119400	chr10	98442957	98443124	-	chr10	98435772	98443124	-	alt3p	73	79	0.48026	0.51974	89.94	53	71	0.42742	0.57258	86.71	77	88	0.46667	0.53333	92.7	38	80	0.32203	0.67797	83.1	40	97	0.29197	0.70803	87.82	31	89	0.25833	0.74167	92.31	89.78	87.74	0.16734	0.00232297	6.89244	0.22923	--	--	ENST00000465957.1;ENST00000325103.10,ENST00000338546.9,ENST00000361490.9,ENST00000467246.5,ENST00000474873.5,ENST00000480020.5,ENST00000498219.5	known
clualt3p119822	chr10	102470075	102470665	+	chr10	102470075	102471273	+	alt3p	20	10	0.66667	0.33333	75	11	8	0.57895	0.42105	73.08	9	10	0.47368	0.52632	67.86	15	2	0.88235	0.11765	77.27	20	2	0.90909	0.09091	57.89	17	2	0.89474	0.10526	67.86	71.98	67.67	-0.322293	0.00461526	-5.72248	0.275022	cassetteExon_4973	A3SS_19348	ENST00000238936.8;ENST00000369931.3	known
clualt3p120073	chr10	112426359	112426788	+	chr10	112426359	112427218	+	alt3p	49	13	0.79032	0.20968	86.11	35	16	0.68627	0.31373	94.44	40	11	0.78431	0.21569	91.07	38	2	0.95	0.05	97.56	27	2	0.93103	0.06897	87.88	44	5	0.89796	0.10204	96.08	90.54	93.84	-0.172697	0.0095322	-4.66804	0.329656	--	--	ENST00000354273.5,ENST00000354655.9,ENST00000356116.6,ENST00000393081.6;ENST00000433418.6	known
clualt3p12026	chr13	95943723	95947037	-	chr13	95940091	95947037	-	alt3p	2	20	0.09091	0.90909	95.65	4	31	0.11429	0.88571	100	2	22	0.08333	0.91667	92.31	6	10	0.375	0.625	94.12	7	24	0.22581	0.77419	100	5	19	0.20833	0.79167	80	95.99	91.37	-0.173537	0.0319256	-3.23165	0.44351	cassetteExon_6083	cassetteExon_6083,A3SS_24300	--;ENST00000376747.8	novel
clualt3p120502	chr1	17632466	17634548	+	chr1	17632466	17634835	+	alt3p	36	31	0.53731	0.46269	91.78	36	33	0.52174	0.47826	84.15	28	32	0.46667	0.53333	72.29	21	36	0.36842	0.63158	75	25	66	0.27473	0.72527	79.82	19	62	0.23457	0.76543	92.05	82.74	82.29	0.216	0.00869875	4.79201	0.323244	A3SS_514	A3SS_523	ENST00000361221.8,ENST00000375415.5;ENST00000167825.5,ENST00000375408.7,ENST00000469726.5	known
clualt3p120840	chr10	125160520	125160827	-	chr10	125111093	125160827	-	alt3p	17	27	0.38636	0.61364	70.97	35	31	0.5303	0.4697	81.48	30	36	0.45455	0.54545	66.67	33	23	0.58929	0.41071	78.87	43	30	0.58904	0.41096	77.66	48	24	0.66667	0.33333	85.71	73.04	80.75	-0.15793	0.0320761	-3.22669	0.44351	ES_8363,A3SS&ES_2841	ES_8362,MXE_1595,cassetteExon_5047,A5SS_18188,A5SS_18189	ENST00000476817.1;ENST00000411419.6,ENST00000530884.1	known
clualt3p120851	chr10	125730399	125731865	+	chr10	125730399	125733404	+	alt3p	8	12	0.4	0.6	74.07	6	9	0.4	0.6	88.24	6	6	0.5	0.5	100	4	16	0.2	0.8	100	5	21	0.19231	0.80769	100	2	19	0.09524	0.90476	91.3	87.44	97.1	0.270817	0.00464494	5.71239	0.275022	--	--	ENST00000530795.1;ENST00000337623.7,ENST00000356792.9,ENST00000368815.6,ENST00000419769.6,ENST00000481600.5,ENST00000525091.5	known
clualt3p121208	chr11	134796	134890	-	chr11	133778	134890	-	alt3p	9	4	0.69231	0.30769	100	12	2	0.85714	0.14286	100	10	1	0.90909	0.09091	100	4	6	0.4	0.6	100	9	8	0.52941	0.47059	100	16	9	0.64	0.36	100	100	100	0.296377	0.0358612	3.11031	0.45793	ES_8407	A5SS_18265,ES_8407	ENST00000527683.1,ENST00000607448.5;--	novel
clualt3p121546	chr11	777695	778113	+	chr11	777695	783530	+	alt3p	9	6	0.6	0.4	57.69	11	6	0.64706	0.35294	51.52	12	9	0.57143	0.42857	63.64	1	6	0.14286	0.85714	58.33	2	3	0.4	0.6	62.5	3	7	0.3	0.7	43.48	57.62	54.77	0.32521	0.0140499	4.16836	0.358622	3pMXE_4550,A3SS_19844	A3SS_19845,A3SS_19846	ENST00000525941.1,ENST00000526588.1,ENST00000655766.1;ENST00000530083.1	known
clualt3p124582	chr11	63905043	63906088	+	chr11	63905043	63908260	+	alt3p	5	47	0.09615	0.90385	83.87	9	52	0.14754	0.85246	96.83	9	73	0.10976	0.89024	93.18	17	62	0.21519	0.78481	85.87	25	54	0.31646	0.68354	90.8	31	80	0.27928	0.72072	82.22	91.29	86.3	-0.152493	0.0102227	-4.57492	0.332253	--	--	ENST00000361128.9,ENST00000402010.8,ENST00000676602.1,ENST00000677303.1,ENST00000677688.1,ENST00000678482.1,ENST00000678662.1,ENST00000679216.1,ENST00000679321.1;ENST00000377810.8,ENST00000408948.7,ENST00000502399.7,ENST00000508192.5,ENST00000509502.6,ENST00000513765.7	known
clualt3p125029	chr11	65619067	65619537	+	chr11	65619067	65620339	+	alt3p	13	0	1	0	92.86	18	1	0.94737	0.05263	86.36	18	2	0.9	0.1	80	24	5	0.82759	0.17241	93.55	19	8	0.7037	0.2963	93.1	41	10	0.80392	0.19608	94.44	86.41	93.7	0.17072	0.0231982	3.57853	0.414841	--	--	ENST00000355703.4;--	novel
clualt3p125311	chr11	66666493	66668615	-	chr11	66665578	66668615	-	alt3p	3	17	0.15	0.85	62.5	0	16	0	1	76.19	2	11	0.15385	0.84615	100	4	11	0.26667	0.73333	93.75	7	23	0.23333	0.76667	78.95	8	18	0.30769	0.69231	70.27	79.56	80.99	-0.167947	0.037956	-3.05194	0.463079	--	--	ENST00000528106.2,ENST00000529195.2;ENST00000310046.9,ENST00000525754.5	known
clualt3p13437	chr14	23564221	23564333	-	chr14	23564159	23564333	-	alt3p	15	138	0.09804	0.90196	92.17	17	112	0.13178	0.86822	82.69	27	126	0.17647	0.82353	93.29	37	75	0.33036	0.66964	88.89	49	125	0.28161	0.71839	93.55	56	123	0.31285	0.68715	91.79	89.38	91.41	-0.172843	0.00298255	-6.44499	0.245692	ES_10469,A3SS_24640	ES_10467,ES_10468	ENST00000460049.6,ENST00000465445.6,ENST00000556152.1;ENST00000308724.9,ENST00000397120.8,ENST00000535852.6,ENST00000554977.1,ENST00000557162.1	known
clualt3p13766	chr14	31129448	31133238	-	chr14	31129307	31133238	-	alt3p	24	25	0.4898	0.5102	92.45	23	26	0.46939	0.53061	87.5	28	33	0.45902	0.54098	92.42	35	17	0.67308	0.32692	98.11	23	16	0.58974	0.41026	95.12	35	13	0.72917	0.27083	96	90.79	96.41	-0.19126	0.00996747	-4.60842	0.331212	--	--	ENST00000399332.6,ENST00000553700.5,ENST00000611816.4;ENST00000553957.5	known
clualt3p13984	chr14	39319291	39320928	+	chr14	39319291	39326864	+	alt3p	53	34	0.6092	0.3908	97.75	63	26	0.70787	0.29213	98.89	57	28	0.67059	0.32941	92.39	44	6	0.88	0.12	94.34	59	6	0.90769	0.09231	95.59	58	11	0.84058	0.15942	95.83	96.34	95.25	-0.213537	0.00355146	-6.1474	0.257751	--	--	ENST00000280083.7,ENST00000341502.9,ENST00000341749.7,ENST00000396158.6,ENST00000396165.8,ENST00000553352.1,ENST00000553728.1,ENST00000556148.5,ENST00000557038.5,ENST00000640607.1;ENST00000348007.7	known
clualt3p13995	chr14	40974390	41140834	+	chr14	40974390	41149075	+	alt3p	14	0	1	0	87.5	14	1	0.93333	0.06667	88.24	7	1	0.875	0.125	72.73	7	5	0.58333	0.41667	85.71	13	10	0.56522	0.43478	88.46	4	4	0.5	0.5	57.14	82.82	77.1	0.386593	0.000933066	8.76739	0.173209	A3SS_24827,3pMXE_5720	A3SS_24825,A3SS_24826,A3SS_24827	--;ENST00000651006.1	novel
clualt3p15193	chr14	61565241	61565320	-	chr14	61565221	61565320	-	alt3p	8	11	0.42105	0.57895	95	4	7	0.36364	0.63636	64.71	4	6	0.4	0.6	71.43	1	5	0.16667	0.83333	100	0	9	0	1	60	3	9	0.25	0.75	100	77.05	86.67	0.256007	0.0273748	3.39613	0.429408	A3SS_25121	A3SS_25121	ENST00000508827.1,ENST00000553288.5;--	novel
clualt3p15742	chr14	73279424	73282359	-	chr14	73277293	73282359	-	alt3p	93	33	0.7381	0.2619	90	99	56	0.63871	0.36129	93.94	125	53	0.70225	0.29775	96.22	52	66	0.44068	0.55932	94.4	59	82	0.41844	0.58156	90.97	85	71	0.54487	0.45513	91.76	93.39	92.38	0.225023	0.00981456	4.629	0.331212	A3SS&ES_3749	A3SS_25284	ENST00000355058.7,ENST00000359560.7,ENST00000555238.6,ENST00000556772.5,ENST00000557597.5;ENST00000356296.8,ENST00000535282.5,ENST00000554014.6,ENST00000554546.5,ENST00000555394.5,ENST00000555738.6,ENST00000560335.5	known
clualt3p15778	chr14	73645042	73653170	+	chr14	73645042	73654847	+	alt3p	13	33	0.28261	0.71739	88.46	6	27	0.18182	0.81818	71.74	4	21	0.16	0.84	86.21	6	8	0.42857	0.57143	82.35	15	21	0.41667	0.58333	76.6	12	12	0.5	0.5	80	82.14	79.65	-0.24027	0.00634345	-5.23926	0.301791	MXE_2072	cassetteExon_6345	ENST00000554871.5,ENST00000555631.6;ENST00000311089.7,ENST00000553645.7	known
clualt3p15866	chr14	74293248	74295148	-	chr14	74292869	74295148	-	alt3p	77	12	0.86517	0.13483	89	74	6	0.925	0.075	84.21	82	3	0.96471	0.03529	93.41	45	14	0.76271	0.23729	84.29	39	23	0.62903	0.37097	86.11	44	18	0.70968	0.29032	71.26	88.87	80.55	0.21782	0.010857	4.49585	0.334706	A5SS_23347	A5SS_23353	ENST00000356924.9,ENST00000481935.5,ENST00000496015.5,ENST00000553486.5,ENST00000556119.5;ENST00000460308.6,ENST00000469672.5,ENST00000555617.5,ENST00000556971.1,ENST00000557588.5	known
clualt3p16402	chr14	91285836	91289105	-	chr14	91283517	91289105	-	alt3p	5	11	0.3125	0.6875	88.89	8	11	0.42105	0.57895	90.48	10	16	0.38462	0.61538	86.67	5	20	0.2	0.8	86.21	8	26	0.23529	0.76471	91.89	3	13	0.1875	0.8125	76.19	88.68	84.76	0.165127	0.00914736	4.72358	0.325421	A3SS&ES_3771	A3SS_25450	ENST00000556726.5;ENST00000389857.11	known
clualt3p16495	chr14	93288707	93293858	-	chr14	93263993	93293858	-	alt3p	16	23	0.41026	0.58974	84.78	17	7	0.70833	0.29167	75	16	10	0.61538	0.38462	72.22	6	25	0.19355	0.80645	70.45	10	20	0.33333	0.66667	69.77	6	28	0.17647	0.82353	79.07	77.33	73.1	0.34354	0.0273301	3.3979	0.42919	A3SS_25477	A3SS_25473	ENST00000298896.7;ENST00000334746.10,ENST00000554644.1	known
clualt3p16744	chr14	100295993	100298842	-	chr14	100293377	100298842	-	alt3p	78	71	0.52349	0.47651	65.64	55	80	0.40741	0.59259	53.36	41	76	0.35043	0.64957	54.42	24	75	0.24242	0.75758	62.66	49	109	0.31013	0.68987	70.54	21	101	0.17213	0.82787	65.59	57.81	66.26	0.18555	0.0454717	2.86993	0.477434	A3SS_25562,A3SS_25563,A3SS_25564,A3SS_25565	A3SS_25551,A3SS_25552,A3SS_25553,A3SS_25554,A5SS_23577	ENST00000553359.5,ENST00000555051.5,ENST00000556868.1;ENST00000359232.8	known
clualt3p17314	chr1	37691581	37692030	-	chr1	37690438	37692030	-	alt3p	11	8	0.57895	0.42105	55.88	16	9	0.64	0.36	62.5	5	3	0.625	0.375	42.11	2	5	0.28571	0.71429	46.67	12	17	0.41379	0.58621	74.36	6	14	0.3	0.7	66.67	53.5	62.57	0.281483	0.00319402	6.32679	0.250928	--	--	ENST00000494120.1,ENST00000498448.1;ENST00000488137.5	known
clualt3p17673	chr15	20452588	20453351	-	chr15	20452559	20453351	-	alt3p	6	6	0.5	0.5	80	4	4	0.5	0.5	80	6	6	0.5	0.5	75	13	23	0.36111	0.63889	92.31	9	24	0.27273	0.72727	91.67	14	24	0.36842	0.63158	77.55	78.33	87.18	0.165913	0.00570963	5.39541	0.29493	ES_10887,A3SS_25767	ES_10886,A3SS_25764	ENST00000437318.5,ENST00000440441.5,ENST00000440774.1;ENST00000424611.5,ENST00000426501.5,ENST00000428453.5,ENST00000429257.5,ENST00000430598.5	known
clualt3p17893	chr15	25087599	25089614	+	chr15	25087599	25089912	+	alt3p	35	18	0.66038	0.33962	67.95	23	22	0.51111	0.48889	69.23	25	19	0.56818	0.43182	78.57	23	9	0.71875	0.28125	72.73	24	7	0.77419	0.22581	58.49	26	8	0.76471	0.23529	60.71	71.92	63.98	-0.17266	0.0209372	-3.69444	0.402675	cassetteExon_6501,cassetteExon_6502,A3SS_25826	A3SS_25828,A3SS_25829,A3SS_25830	ENST00000546682.5,ENST00000553108.2,ENST00000653407.1,ENST00000654223.1,ENST00000654902.1,ENST00000655153.1,ENST00000655746.1,ENST00000655993.1,ENST00000656600.1,ENST00000657237.1,ENST00000657285.1,ENST00000660542.1,ENST00000660717.1,ENST00000660956.1,ENST00000661253.1,ENST00000661738.1,ENST00000661889.1,ENST00000662370.1,ENST00000662834.1,ENST00000663026.1,ENST00000665819.1,ENST00000665906.1,ENS…	known
clualt3p18391	chr15	40810757	40812699	+	chr15	40810757	40813338	+	alt3p	84	28	0.75	0.25	89.6	83	46	0.64341	0.35659	90.21	95	39	0.70896	0.29104	97.1	80	89	0.47337	0.52663	97.13	67	59	0.53175	0.46825	90	99	89	0.5266	0.4734	98.95	92.3	95.36	0.190217	0.00628833	5.25207	0.301401	A3SS&ES_3830	A3SS_25983	ENST00000336455.9,ENST00000355341.8,ENST00000561617.1,ENST00000561768.5,ENST00000564258.5,ENST00000569057.5,ENST00000570108.5;ENST00000299173.14,ENST00000560078.1	known
clualt3p186	chr1	1060393	1063079	+	chr1	1060393	1065830	+	alt3p	3	15	0.16667	0.83333	50	2	26	0.07143	0.92857	52.83	0	23	0	1	50	5	17	0.22727	0.77273	55	7	9	0.4375	0.5625	48.48	9	15	0.375	0.625	57.14	50.94	53.54	-0.267223	0.0275425	-3.38951	0.430614	ES_42	ES_42,5pMXE_14,5pMXE_15	ENST00000427998.5;--	novel
clualt3p18616	chr15	43564165	43564867	-	chr15	43558932	43564867	-	alt3p	6	6	0.5	0.5	75	8	5	0.61538	0.38462	81.25	8	7	0.53333	0.46667	88.24	2	6	0.25	0.75	57.14	5	12	0.29412	0.70588	80.95	3	11	0.21429	0.78571	66.67	81.5	68.25	0.296767	0.00199283	7.18004	0.217239	--	--	ENST00000381879.8,ENST00000381885.5,ENST00000396923.7,ENST00000420765.5;ENST00000334933.8,ENST00000360301.8,ENST00000488490.1	known
clualt3p19390	chr1	42205863	42227883	-	chr1	42199230	42227883	-	alt3p	51	8	0.86441	0.13559	96.72	53	11	0.82812	0.17188	100	44	8	0.84615	0.15385	96.3	50	14	0.78125	0.21875	92.75	33	22	0.6	0.4	94.83	52	24	0.68421	0.31579	93.83	97.67	93.8	0.15774	0.041814	2.95373	0.468851	A3SS&ES_179	A3SS&ES_180	ENST00000361346.6,ENST00000372572.5,ENST00000372573.5,ENST00000545068.5;ENST00000361776.5,ENST00000445886.5	known
clualt3p20693	chr15	82750848	82752439	+	chr15	82750848	82754629	+	alt3p	1	18	0.05263	0.94737	82.61	4	29	0.12121	0.87879	75	3	19	0.13636	0.86364	100	4	12	0.25	0.75	80	6	10	0.375	0.625	84.21	4	16	0.2	0.8	76.92	85.87	80.38	-0.1716	0.0417542	-2.95517	0.468677	cassetteExon_6699	cassetteExon_6699	--;ENST00000544685.2,ENST00000558174.5,ENST00000559366.1,ENST00000561107.5	novel
clualt3p2144	chr11	119026688	119026937	-	chr11	119026080	119026937	-	alt3p	30	12	0.71429	0.28571	100	51	7	0.87931	0.12069	96.67	44	6	0.88	0.12	98.04	19	20	0.48718	0.51282	97.5	17	10	0.62963	0.37037	96.43	17	11	0.60714	0.39286	68.29	98.24	87.41	0.249883	0.0240948	3.53624	0.418239	--	ES_9184,A5SS_19963	ENST00000330775.9,ENST00000357590.9,ENST00000525039.5,ENST00000525102.5,ENST00000525372.5,ENST00000526275.5,ENST00000527992.5,ENST00000530407.5,ENST00000538950.5,ENST00000545985.5,ENST00000638186.1,ENST00000638360.1,ENST00000638925.1,ENST00000650539.1;ENST00000524428.5,ENST00000529510.5	known
clualt3p21496	chr16	635774	636094	-	chr16	635340	636094	-	alt3p	88	51	0.63309	0.36691	66.19	85	52	0.62044	0.37956	58.55	95	48	0.66434	0.33566	62.17	63	75	0.45652	0.54348	61.33	74	77	0.49007	0.50993	58.53	77	80	0.49045	0.50955	55.48	62.3	58.45	0.160277	0.000742357	9.30473	0.160962	ES_11356,A3SS&ES_3966,A3SS&ES_3967	A3SS&ES_3969,A3SS&ES_3970,ES_11357,ES_11359	ENST00000301686.13,ENST00000397665.6,ENST00000397666.6,ENST00000456420.6,ENST00000565163.5,ENST00000568773.1,ENST00000568830.1,ENST00000614890.4;ENST00000397664.8,ENST00000564039.1,ENST00000568077.5	known
clualt3p21508	chr16	651747	651824	+	chr16	651747	652467	+	alt3p	18	5	0.78261	0.21739	57.5	16	7	0.69565	0.30435	60.53	28	12	0.7	0.3	57.97	18	18	0.5	0.5	69.23	23	17	0.575	0.425	57.97	27	29	0.48214	0.51786	76.71	58.67	67.97	0.20704	0.00669533	5.16058	0.304018	ES_11364	ES_11364,ES_11369	ENST00000549648.5,ENST00000552943.5;--	novel
clualt3p21966	chr16	1506329	1506484	+	chr16	1506329	1506952	+	alt3p	36	58	0.38298	0.61702	77.05	18	67	0.21176	0.78824	65.89	27	75	0.26471	0.73529	79.69	10	84	0.10638	0.89362	82.46	14	67	0.17284	0.82716	78.64	10	94	0.09615	0.90385	73.76	74.21	78.29	0.16136	0.0450209	2.87983	0.476806	3pMXE_6257,3pMXE_6258,A5SS_24836	ES_11403,A5SS&ES_4196,A5SS_24834,A5SS_24835,ES_11405,3pMXE_6260,3pMXE_6261	ENST00000564507.5,ENST00000567427.1;ENST00000262319.11,ENST00000497339.6,ENST00000569744.1	known
clualt3p22400	chr16	3023530	3023847	-	chr16	3023361	3023847	-	alt3p	334	171	0.66139	0.33861	87.67	277	148	0.65176	0.34824	83.5	297	135	0.6875	0.3125	84.87	131	128	0.50579	0.49421	76.63	144	118	0.54962	0.45038	77.29	150	166	0.47468	0.52532	80.41	85.35	78.11	0.156853	0.00292847	6.47687	0.243002	A3SS&ES_4001,A5SS_24934,A5SS_24935,ES_11480	ES_11479,A3SS_27101,A5SS_24936	ENST00000248089.8,ENST00000573095.1,ENST00000573842.1,ENST00000574980.5;ENST00000574151.5	known
clualt3p22483	chr16	3393814	3397192	-	chr16	3384941	3397192	-	alt3p	18	7	0.72	0.28	56.82	13	2	0.86667	0.13333	65.22	13	2	0.86667	0.13333	57.69	17	10	0.62963	0.37037	64.29	9	5	0.64286	0.35714	51.85	9	9	0.5	0.5	69.23	59.91	61.79	0.22695	0.0273903	3.39552	0.429428	cassetteExon_6802,A3SS&ES_4007	A3SS_27130,A3SS_27131	ENST00000396852.9,ENST00000573719.1,ENST00000574940.5;ENST00000574084.1,ENST00000576500.5,ENST00000618425.4	known
clualt3p22675	chr16	4801321	4801503	-	chr16	4800578	4801503	-	alt3p	35	10	0.77778	0.22222	93.75	37	10	0.78723	0.21277	81.03	40	5	0.88889	0.11111	81.82	37	14	0.72549	0.27451	89.47	23	14	0.62162	0.37838	82.22	33	18	0.64706	0.35294	86.44	85.53	86.04	0.153243	0.0317829	3.23637	0.44351	--	--	ENST00000322048.12,ENST00000585653.1,ENST00000587377.5,ENST00000588201.5,ENST00000589543.5,ENST00000591392.5;ENST00000586336.5,ENST00000587843.5	known
clualt3p23143	chr16	18900044	18925950	-	chr16	18896956	18925950	-	alt3p	11	10	0.52381	0.47619	87.5	7	8	0.46667	0.53333	71.43	9	6	0.6	0.4	65.22	1	5	0.16667	0.83333	42.86	10	17	0.37037	0.62963	96.43	8	15	0.34783	0.65217	85.19	74.72	74.83	0.235203	0.0351989	3.1296	0.456177	--	--	ENST00000532700.6;ENST00000446231.7	known
clualt3p2340	chr11	124625903	124626473	+	chr11	124625903	124626904	+	alt3p	21	38	0.35593	0.64407	68.6	17	44	0.27869	0.72131	73.49	15	32	0.31915	0.68085	68.12	21	22	0.48837	0.51163	66.15	21	32	0.39623	0.60377	67.95	33	30	0.52381	0.47619	78.75	70.07	70.95	-0.151547	0.0263461	-3.43782	0.427142	A3SS&ES_3153	A3SS_21666	ENST00000441174.8;ENST00000284290.8,ENST00000530731.5	known
clualt3p24089	chr1	1737809	1738321	-	chr1	1734835	1738321	-	alt3p	7	4	0.63636	0.36364	52.38	12	2	0.85714	0.14286	70	7	3	0.7	0.3	25	6	8	0.42857	0.57143	37.84	9	11	0.45	0.55	60.61	13	17	0.43333	0.56667	56.6	49.13	51.68	0.293867	0.0111852	4.45711	0.336343	A3SS_163	A3SS_163	--;ENST00000246421.4,ENST00000643943.1,ENST00000647043.1	novel
clualt3p24388	chr16	29971578	29972042	+	chr16	29971578	29972950	+	alt3p	24	64	0.27273	0.72727	94.62	47	41	0.53409	0.46591	90.72	28	35	0.44444	0.55556	94.03	8	71	0.10127	0.89873	86.81	15	48	0.2381	0.7619	94.03	11	80	0.12088	0.87912	97.85	93.12	92.9	0.26367	0.0397866	3.00395	0.465143	A3SS_27607	3pMXE_6400,A3SS_27606	ENST00000570255.6;ENST00000279396.11,ENST00000414689.6,ENST00000566848.5,ENST00000569481.1	known
clualt3p24413	chr16	30001040	30001414	+	chr16	30001040	30005221	+	alt3p	200	18	0.91743	0.08257	85.49	225	33	0.87209	0.12791	89.9	247	22	0.91822	0.08178	87.34	183	62	0.74694	0.25306	85.66	217	76	0.74061	0.25939	86.18	184	65	0.73896	0.26104	85.86	87.58	85.9	0.16041	0.000484616	10.3896	0.140136	A3SS&ES_4070,ES_11680	A3SS_27613,A5SS_25381,A5SS_25382	ENST00000562291.2,ENST00000563197.6,ENST00000567254.5,ENST00000567987.5;ENST00000304516.11	known
clualt3p2510	chr1	24464120	24466004	+	chr1	24464120	24468986	+	alt3p	31	28	0.52542	0.47458	96.72	29	28	0.50877	0.49123	90.48	24	26	0.48	0.52	89.29	11	51	0.17742	0.82258	95.38	24	40	0.375	0.625	86.49	23	51	0.31081	0.68919	96.1	92.16	92.66	0.216987	0.0220503	3.6356	0.408486	--	--	ENST00000339255.2;ENST00000003912.7,ENST00000374399.9	known
clualt3p25353	chr16	57788713	57794999	-	chr16	57772288	57794999	-	alt3p	123	101	0.54911	0.45089	52.83	144	117	0.55172	0.44828	59.86	159	131	0.54828	0.45172	58.7	87	156	0.35802	0.64198	58.13	105	151	0.41016	0.58984	57.27	100	176	0.36232	0.63768	58.97	57.13	58.12	0.17287	0.000496345	10.3258	0.140136	MXE_2308,MXE_2309,cassetteExon_6974,cassetteExon_6975,MXE_2310,cassetteExon_6976,cassetteExon_6977,MXE_2311,A3SS&ES_4108,A3SS&ES_4109,A3SS&ES_4110,A3SS_27919,3pMXE_6475,A3SS_27940	cassetteExon_6978,cassetteExon_6979,cassetteExon_6980,cassetteExon_6981,A3SS_27920,A3SS_27921,A3SS_27922,A3SS_27923,A5SS_25672,A5SS_25673	ENST00000465878.6,ENST00000562311.5,ENST00000567059.5;ENST00000379655.8,ENST00000421376.6,ENST00000445690.7,ENST00000541240.5,ENST00000562984.5,ENST00000565481.5,ENST00000565684.5,ENST00000566648.5,ENST00000569112.5	known
clualt3p25997	chr16	67656645	67656801	+	chr16	67656645	67657239	+	alt3p	18	15	0.54545	0.45455	94.29	11	11	0.5	0.5	88	12	15	0.44444	0.55556	87.1	3	18	0.14286	0.85714	100	3	8	0.27273	0.72727	64.71	2	16	0.11111	0.88889	81.82	89.8	82.18	0.321063	0.00502031	5.5913	0.286566	--	--	ENST00000334583.11;ENST00000545661.5	known
clualt3p27793	chr16	89221152	89222092	+	chr16	89221152	89223157	+	alt3p	22	1	0.95652	0.04348	100	15	1	0.9375	0.0625	100	19	2	0.90476	0.09524	100	14	10	0.58333	0.41667	100	14	6	0.7	0.3	86.96	29	6	0.82857	0.17143	100	100	95.65	0.22896	0.0341296	3.16166	0.453056	--	--	ENST00000433976.7,ENST00000564906.5,ENST00000567651.5,ENST00000620195.4;ENST00000306502.6	known
clualt3p28668	chr17	3691027	3691644	-	chr17	3690680	3691644	-	alt3p	23	13	0.63889	0.36111	94.74	37	8	0.82222	0.17778	93.75	38	11	0.77551	0.22449	83.05	29	20	0.59184	0.40816	98	31	22	0.58491	0.41509	91.38	27	23	0.54	0.46	94.34	90.51	94.57	0.17329	0.0391074	3.02145	0.465143	--	--	ENST00000225328.10,ENST00000547178.5,ENST00000547933.1,ENST00000550383.1,ENST00000552276.5,ENST00000552723.1;ENST00000345901.7,ENST00000551178.5,ENST00000552050.5	known
clualt3p29968	chr17	16439414	16439528	+	chr17	16439414	16440185	+	alt3p	1059	1242	0.46023	0.53977	76.32	1101	1366	0.44629	0.55371	77.12	998	1242	0.44554	0.55446	77.54	695	1614	0.301	0.699	81.05	645	1481	0.30339	0.69661	81.58	728	1957	0.27114	0.72886	80.61	76.99	81.08	0.158843	0.000155	13.9075	0.0832913	--	--	ENST00000472367.5,ENST00000478103.6,ENST00000481027.5,ENST00000484836.2,ENST00000581913.5,ENST00000653954.1,ENST00000654778.1,ENST00000658943.1,ENST00000660020.1;ENST00000470491.6,ENST00000475947.7,ENST00000483588.2,ENST00000491009.6,ENST00000579473.6,ENST00000580180.6,ENST00000580770.5,ENST00000581361.5,ENST00000581718.6,ENST00000583400.7,ENST00000584141.5,ENST00000584177.5,ENST00000655540.1,ENS…	known
clualt3p31097	chr17	35107122	35107366	-	chr17	35106481	35107366	-	alt3p	66	7	0.90411	0.09589	72.28	61	4	0.93846	0.06154	76.47	68	4	0.94444	0.05556	68.57	42	10	0.80769	0.19231	61.18	23	10	0.69697	0.30303	44.59	39	15	0.72222	0.27778	68.35	72.44	58.04	0.18671	0.00643507	5.21827	0.302669	A5SS_27192	--	ENST00000345365.11,ENST00000394589.8,ENST00000415064.6,ENST00000585343.5,ENST00000585947.5,ENST00000586044.5,ENST00000587405.5,ENST00000588372.5,ENST00000590016.5,ENST00000592181.1,ENST00000592430.5,ENST00000592577.5;ENST00000585982.5,ENST00000586186.2,ENST00000587982.5,ENST00000588594.5,ENST00000591723.5	known
clualt3p31613	chr17	40034972	40035117	-	chr17	40033456	40035117	-	alt3p	17	77	0.18085	0.81915	94	16	87	0.15534	0.84466	92.79	7	79	0.0814	0.9186	92.47	36	73	0.33028	0.66972	91.6	39	109	0.26351	0.73649	95.48	37	76	0.32743	0.67257	96.58	93.09	94.55	-0.167877	0.0104593	-4.54475	0.333902	--	--	ENST00000479829.5,ENST00000501516.7,ENST00000580008.5;ENST00000356271.7,ENST00000394126.5,ENST00000394127.6,ENST00000394128.7,ENST00000428757.6,ENST00000535071.6,ENST00000535508.6,ENST00000580885.5	known
clualt3p31714	chr17	41519872	41521685	-	chr17	41518461	41521685	-	alt3p	24	63	0.27586	0.72414	86.14	17	42	0.28814	0.71186	83.1	14	56	0.2	0.8	87.5	7	67	0.09459	0.90541	86.05	5	54	0.08475	0.91525	81.94	12	87	0.12121	0.87879	86.09	85.58	84.69	0.154483	0.00645949	5.21274	0.302758	A3SS&ES_4396	A3SS_29818,A5SS_27368	ENST00000393976.6,ENST00000497016.5;ENST00000463447.5,ENST00000470004.1,ENST00000474031.5	known
clualt3p31868	chr1	53272642	53275631	-	chr1	53271346	53275631	-	alt3p	63	17	0.7875	0.2125	81.63	71	12	0.85542	0.14458	89.25	63	23	0.73256	0.26744	83.5	43	42	0.50588	0.49412	78.7	56	50	0.5283	0.4717	78.52	69	46	0.6	0.4	74.68	84.79	77.3	0.2471	0.00556726	5.43341	0.29493	A3SS_1526	A3SS_1518	ENST00000465675.6,ENST00000653217.1,ENST00000668991.1;ENST00000306052.12,ENST00000354412.7,ENST00000371454.6,ENST00000655704.1,ENST00000657895.1,ENST00000658404.1,ENST00000659993.1,ENST00000661457.1,ENST00000662198.1,ENST00000662604.1,ENST00000667377.1,ENST00000668071.1,ENST00000668448.1	known
clualt3p32221	chr17	42971783	42979170	-	chr17	42971696	42979170	-	alt3p	4	8	0.33333	0.66667	52.17	5	9	0.35714	0.64286	60.87	11	16	0.40741	0.59259	96.43	4	14	0.22222	0.77778	85.71	3	31	0.08824	0.91176	94.44	3	11	0.21429	0.78571	93.33	69.82	91.16	0.191043	0.0170688	3.93238	0.380745	A3SS_29914,A3SS_29915	A3SS_29914	--;ENST00000360221.8,ENST00000409399.6,ENST00000409446.8,ENST00000421990.7,ENST00000424284.5,ENST00000452752.5,ENST00000454303.1,ENST00000462157.5,ENST00000591916.7	novel
clualt3p32393	chr17	44187109	44187676	+	chr17	44187109	44187907	+	alt3p	22	9	0.70968	0.29032	50	16	11	0.59259	0.40741	55.1	19	4	0.82609	0.17391	45.1	15	13	0.53571	0.46429	51.85	13	23	0.36111	0.63889	53.73	9	25	0.26471	0.73529	51.52	50.07	52.37	0.322277	0.0363509	3.09631	0.459177	ES_12675,A5SS_27516,A5SS_27517,MXE_2450,A3SS&ES_4427	ES_12675,MXE_2450,cassetteExon_7408,MXE_2451,5pMXE_9430	ENST00000446571.7,ENST00000538716.7;--	novel
clualt3p32608	chr17	45245416	45245632	+	chr17	45245416	45245878	+	alt3p	52	0	1	0	92.86	54	0	1	0	94.74	46	0	1	0	80.7	43	9	0.82692	0.17308	96.3	66	11	0.85714	0.14286	96.25	54	14	0.79412	0.20588	94.44	89.43	95.66	0.17394	0.000669186	9.55851	0.158359	--	--	ENST00000331495.8,ENST00000586643.5,ENST00000587489.5,ENST00000587856.1;ENST00000586092.1,ENST00000589911.1	known
clualt3p32837	chr17	47819782	47819971	-	chr17	47819099	47819971	-	alt3p	21	4	0.84	0.16	89.29	9	2	0.81818	0.18182	84.62	8	0	1	0	80	8	8	0.5	0.5	84.21	6	6	0.5	0.5	85.71	11	11	0.5	0.5	95.65	84.64	88.52	0.38606	0.00253164	6.7355	0.233568	ES_12736,3pMXE_7029	ES_12736,3pMXE_7029	ENST00000007414.8,ENST00000392507.7,ENST00000579728.5,ENST00000580140.5,ENST00000580226.5,ENST00000613735.4;--	novel
clualt3p33687	chr17	60074159	60076130	-	chr17	60073886	60076130	-	alt3p	3	10	0.23077	0.76923	68.42	2	14	0.125	0.875	88.89	4	13	0.23529	0.76471	73.91	10	8	0.55556	0.44444	85.71	10	11	0.47619	0.52381	80.77	8	4	0.66667	0.33333	52.17	77.07	72.88	-0.36912	0.0050031	-5.59661	0.286566	--	A5SS_27923,A5SS_27924	ENST00000590587.1,ENST00000592664.1;ENST00000184956.11,ENST00000585976.5,ENST00000587003.5,ENST00000613428.4	known
clualt3p35549	chr17	81460706	81460866	+	chr17	81460706	81460890	+	alt3p	11	2	0.84615	0.15385	86.67	5	0	1	0	45.45	5	2	0.71429	0.28571	77.78	4	6	0.4	0.6	71.43	4	6	0.4	0.6	83.33	8	5	0.61538	0.38462	61.9	69.97	72.22	0.381687	0.0251539	3.48864	0.422441	--	--	ENST00000307745.8,ENST00000584436.7,ENST00000675386.2;ENST00000578541.1	known
clualt3p35909	chr17	82197096	82198314	-	chr17	82195364	82198314	-	alt3p	1	21	0.04545	0.95455	70.97	2	36	0.05263	0.94737	79.17	2	31	0.06061	0.93939	73.33	11	28	0.28205	0.71795	92.86	10	20	0.33333	0.66667	76.92	7	16	0.30435	0.69565	79.31	74.49	83.03	-0.25368	8.11e-05	-16.3905	0.0832913	A3SS_30940	cassetteExon_7614,A3SS_30940	--;ENST00000389641.9,ENST00000392343.3,ENST00000392347.5,ENST00000578910.1,ENST00000665763.1	novel
clualt3p3601	chr12	7120625	7122245	+	chr12	7120625	7128188	+	alt3p	5	9	0.35714	0.64286	40	8	10	0.44444	0.55556	50	5	13	0.27778	0.72222	50	2	14	0.125	0.875	51.61	3	17	0.15	0.85	55.56	6	18	0.25	0.75	57.14	46.67	54.77	0.184787	0.0396416	3.00766	0.465143	3pMXE_5011,3pMXE_5012,3pMXE_5013	3pMXE_5009,3pMXE_5012	ENST00000535078.1;--	novel
clualt3p36761	chr1	70366537	70366933	+	chr1	70366537	70367617	+	alt3p	16	13	0.55172	0.44828	96.67	20	20	0.5	0.5	85.11	13	7	0.65	0.35	95.24	8	14	0.36364	0.63636	75.86	5	12	0.29412	0.70588	89.47	11	24	0.31429	0.68571	87.5	92.34	84.28	0.243223	0.00746424	5.00495	0.314416	A3SS&ES_250	A3SS_1683	ENST00000463058.5,ENST00000525653.1;ENST00000359875.9,ENST00000361764.8,ENST00000370940.6	known
clualt3p37449	chr18	50274353	50274977	-	chr18	50273863	50274977	-	alt3p	43	48	0.47253	0.52747	95.79	57	40	0.58763	0.41237	90.65	62	69	0.47328	0.52672	86.75	42	93	0.31111	0.68889	91.22	36	82	0.30508	0.69492	86.13	44	109	0.28758	0.71242	90.53	91.06	89.29	0.20989	0.00570239	5.39732	0.29493	--	--	ENST00000269468.10,ENST00000339998.10,ENST00000353909.7,ENST00000382948.9,ENST00000457839.6,ENST00000585595.5,ENST00000590208.5,ENST00000591416.5;ENST00000347968.7,ENST00000398488.5,ENST00000398493.5,ENST00000398495.6,ENST00000587605.5,ENST00000589541.5,ENST00000592060.5	known
clualt3p3759	chr12	9311831	9312617	+	chr12	9311831	9312875	+	alt3p	20	4	0.83333	0.16667	57.14	19	5	0.79167	0.20833	52.17	22	3	0.88	0.12	55.56	10	13	0.43478	0.56522	62.16	31	17	0.64583	0.35417	68.57	28	20	0.58333	0.41667	85.71	54.96	72.15	0.280353	0.0142851	4.14785	0.361571	--	--	--;--	novel
clualt3p38692	chr19	3542977	3544809	-	chr19	3538756	3544809	-	alt3p	17	163	0.09444	0.90556	59.6	28	168	0.14286	0.85714	57.14	35	142	0.19774	0.80226	53.31	43	90	0.32331	0.67669	54.73	56	114	0.32941	0.67059	51.36	75	130	0.36585	0.63415	59.77	56.68	55.29	-0.19451	0.00399028	-5.95533	0.267757	A3SS&ES_4705,A3SS&ES_4706	ES_13427,A3SS_31801,A3SS_31802	ENST00000398558.8;ENST00000615073.4	known
clualt3p39502	chr19	7150532	7152726	-	chr19	7143090	7152726	-	alt3p	22	12	0.64706	0.35294	94.44	19	3	0.86364	0.13636	88	29	5	0.85294	0.14706	100	14	9	0.6087	0.3913	100	17	16	0.51515	0.48485	97.06	15	14	0.51724	0.48276	100	94.15	99.02	0.24085	0.0351596	3.13076	0.456177	--	--	ENST00000302850.10;ENST00000341500.9	known
clualt3p4	chr1	17368	17606	-	chr1	17055	17606	-	alt3p	36	23	0.61017	0.38983	78.67	40	26	0.60606	0.39394	80.49	38	32	0.54286	0.45714	76.09	49	17	0.74242	0.25758	61.11	78	29	0.72897	0.27103	78.1	71	25	0.73958	0.26042	69.57	78.42	69.59	-0.150627	0.00244905	-6.79565	0.233568	ES_1,ES_2,A5SS_1	ES_1	ENST00000488147.1;--	novel
clualt3p40203	chr19	11232289	11233203	-	chr19	11229390	11233203	-	alt3p	16	12	0.57143	0.42857	84.85	22	8	0.73333	0.26667	88.24	30	15	0.66667	0.33333	86.54	31	7	0.81579	0.18421	86.36	48	7	0.87273	0.12727	94.83	51	9	0.85	0.15	81.08	86.54	87.42	-0.18903	0.0191831	-3.79518	0.391539	--	A5SS_29594	ENST00000585904.1,ENST00000587656.5;ENST00000590680.5	known
clualt3p41697	chr19	19033930	19034131	+	chr19	19033930	19042711	+	alt3p	29	42	0.40845	0.59155	60.68	35	40	0.46667	0.53333	61.98	51	41	0.55435	0.44565	73.02	20	52	0.27778	0.72222	63.72	19	45	0.29688	0.70312	51.61	20	50	0.28571	0.71429	52.63	65.23	55.99	0.1897	0.0113687	4.43604	0.336832	A5SS_29926	--	ENST00000535612.6,ENST00000539985.5,ENST00000540792.5,ENST00000543877.1;ENST00000392335.6,ENST00000545091.5	known
clualt3p41798	chr19	19271125	19273121	-	chr19	19270276	19273121	-	alt3p	4	0	1	0	66.67	6	3	0.66667	0.33333	90	6	3	0.66667	0.33333	90	2	2	0.5	0.5	57.14	3	7	0.3	0.7	90.91	4	6	0.4	0.6	58.82	82.22	68.96	0.37778	0.0392768	3.01705	0.465143	--	--	ENST00000389363.5,ENST00000431465.2,ENST00000586064.3,ENST00000591001.5;ENST00000586107.1	known
clualt3p4190	chr12	25195337	25195708	+	chr12	25195337	25203920	+	alt3p	12	16	0.42857	0.57143	71.79	5	19	0.20833	0.79167	80	4	10	0.28571	0.71429	87.5	3	27	0.1	0.9	75	1	17	0.05556	0.94444	72	1	26	0.03704	0.96296	90	79.76	79	0.243337	0.0222912	3.62333	0.40993	A5SS_20456	--	ENST00000555151.5;ENST00000381356.9,ENST00000555711.6,ENST00000556402.6	known
clualt3p41933	chr19	19627969	19628092	-	chr19	19627504	19628092	-	alt3p	6	4	0.6	0.4	66.67	8	10	0.44444	0.55556	56.25	4	8	0.33333	0.66667	41.38	10	1	0.90909	0.09091	52.38	14	3	0.82353	0.17647	50	18	2	0.9	0.1	44.44	54.77	48.94	-0.418283	0.00696497	-5.10363	0.308298	--	--	ENST00000542587.5,ENST00000588461.1,ENST00000589311.1,ENST00000590629.1;ENST00000591042.1	known
clualt3p42352	chr19	34215661	34219391	+	chr19	34215661	34219706	+	alt3p	111	44	0.71613	0.28387	77.5	82	47	0.63566	0.36434	71.27	53	47	0.53	0.47	71.43	85	1	0.98837	0.01163	61.43	67	3	0.95714	0.04286	75.27	62	5	0.92537	0.07463	66.34	73.4	67.68	-0.329697	0.00440494	-5.79628	0.274144	ES_13895	ES_13895	ENST00000433627.9,ENST00000540746.6,ENST00000544216.8,ENST00000586157.2,ENST00000588582.3;--	novel
clualt3p42670	chr19	35744738	35745125	-	chr19	35744421	35745125	-	alt3p	48	15	0.7619	0.2381	60	59	11	0.84286	0.15714	57.85	37	7	0.84091	0.15909	47.31	39	18	0.68421	0.31579	58.16	27	14	0.65854	0.34146	51.9	40	24	0.625	0.375	61.54	55.05	57.2	0.159307	0.00735891	5.02509	0.314066	--	ES_13946,ES_13948	ENST00000585771.5,ENST00000587987.5,ENST00000589807.1,ENST00000592913.5,ENST00000600296.5;ENST00000292879.9,ENST00000378975.8,ENST00000591057.5	known
clualt3p42714	chr19	35768236	35768404	+	chr19	35768236	35768599	+	alt3p	22	0	1	0	70.97	18	1	0.94737	0.05263	50	23	4	0.85185	0.14815	56.25	13	4	0.76471	0.23529	53.12	13	6	0.68421	0.31579	38	18	10	0.64286	0.35714	51.85	59.07	47.66	0.235813	0.0137518	4.19493	0.354992	A3SS_33001	A3SS_33001	ENST00000396908.8,ENST00000620918.4,ENST00000646935.1;--	novel
clualt3p43022	chr19	37907358	38029089	+	chr19	37907358	38081256	+	alt3p	25	0	1	0	80.65	36	0	1	0	92.31	31	0	1	0	91.18	15	8	0.65217	0.34783	76.67	30	5	0.85714	0.14286	89.74	43	9	0.82692	0.17308	88.14	88.05	84.85	0.221257	0.025739	3.46335	0.426338	ES_13988,cassetteExon_8011,A5SS_30213,A5SS_30214	ES_13988,3pMXE_7724	ENST00000222345.11;--	novel
clualt3p43206	chr19	39420852	39420949	+	chr19	39420852	39421075	+	alt3p	32	24	0.57143	0.42857	88.89	29	17	0.63043	0.36957	80.7	22	12	0.64706	0.35294	68	21	5	0.80769	0.19231	83.87	40	13	0.75472	0.24528	91.38	26	9	0.74286	0.25714	71.43	79.2	82.23	-0.152117	0.00746376	-5.00504	0.314416	ES_14012,A3SS&ES_4926	ES_14012,A3SS_33186,A3SS&ES_4926	ENST00000409797.6,ENST00000425673.6,ENST00000458508.6,ENST00000478523.1,ENST00000596443.1;--	novel
clualt3p43637	chr19	42217045	42217632	-	chr19	42215252	42217632	-	alt3p	31	57	0.35227	0.64773	81.48	15	82	0.15464	0.84536	84.35	21	76	0.21649	0.78351	84.35	40	53	0.43011	0.56989	82.3	43	41	0.5119	0.4881	91.3	51	70	0.42149	0.57851	92.37	83.39	88.66	-0.213367	0.0305552	-3.2781	0.43854	--	ES_14088,ES_14089	ENST00000336034.8,ENST00000596251.6,ENST00000598727.5;ENST00000593804.5,ENST00000598090.5,ENST00000598415.5,ENST00000600559.5,ENST00000601135.5,ENST00000602075.5,ENST00000602201.1	known
clualt3p44039	chr1	92027204	92029365	-	chr1	92026710	92029365	-	alt3p	10	1	0.90909	0.09091	91.67	9	1	0.9	0.1	83.33	12	5	0.70588	0.29412	100	6	5	0.54545	0.45455	73.33	9	6	0.6	0.4	68.18	5	5	0.5	0.5	100	91.67	80.5	0.28984	0.0160146	4.00865	0.374285	--	--	--;--	novel
clualt3p44906	chr19	49114967	49115260	+	chr19	49114967	49116263	+	alt3p	30	2	0.9375	0.0625	57.14	27	4	0.87097	0.12903	70.45	28	5	0.84848	0.15152	71.74	24	6	0.8	0.2	63.83	11	5	0.6875	0.3125	72.73	26	11	0.7027	0.2973	84.09	66.44	73.55	0.155583	0.0245008	3.5177	0.420118	ES_14245,ES_14246,A3SS_33641,A3SS&ES_4988,ES_14247,3pMXE_7845,5pMXE_10956	A3SS&ES_4988,ES_14247,5pMXE_10958	ENST00000221459.7,ENST00000391864.7,ENST00000469137.5,ENST00000486217.2,ENST00000595200.5;--	novel
clualt3p45237	chr19	50026122	50030892	+	chr19	50026122	50039161	+	alt3p	26	7	0.78788	0.21212	66	28	11	0.71795	0.28205	86.67	17	9	0.65385	0.34615	65	38	4	0.90476	0.09524	73.68	44	1	0.97778	0.02222	90	36	7	0.83721	0.16279	76.79	72.56	80.16	-0.18669	0.0291398	-3.32874	0.43646	--	--	ENST00000270617.8,ENST00000595661.5;ENST00000445728.7,ENST00000594968.1	known
clualt3p45433	chr19	52374427	52379421	+	chr19	52374427	52383849	+	alt3p	15	10	0.6	0.4	42.37	12	11	0.52174	0.47826	58.97	26	7	0.78788	0.21212	60	25	4	0.86207	0.13793	67.44	29	3	0.90625	0.09375	69.57	26	4	0.86667	0.13333	76.92	53.78	71.31	-0.24179	0.039371	-3.01462	0.465143	--	--	ENST00000424032.6,ENST00000600321.5;ENST00000422689.3	known
clualt3p45508	chr19	52854126	52854258	-	chr19	52849213	52854258	-	alt3p	3	18	0.14286	0.85714	87.5	3	19	0.13636	0.86364	62.86	0	22	0	1	73.33	8	20	0.28571	0.71429	80	6	11	0.35294	0.64706	77.27	8	20	0.28571	0.71429	80	74.56	79.09	-0.215047	0.0141374	-4.16068	0.359944	--	--	ENST00000601980.1;ENST00000243639.8,ENST00000595646.6,ENST00000597924.5	known
clualt3p46127	chr19	57194001	57194769	+	chr19	57194001	57205397	+	alt3p	15	14	0.51724	0.48276	56.86	11	14	0.44	0.56	59.52	8	16	0.33333	0.66667	75	1	23	0.04167	0.95833	61.54	4	21	0.16	0.84	69.44	2	29	0.06452	0.93548	62	63.79	64.33	0.34146	0.00610093	5.29666	0.299989	--	--	ENST00000600531.5;ENST00000263095.10,ENST00000536056.1	known
clualt3p46498	chr19	58409165	58410006	+	chr19	58409165	58415524	+	alt3p	4	30	0.11765	0.88235	57.63	6	46	0.11538	0.88462	66.67	13	48	0.21311	0.78689	76.25	10	22	0.3125	0.6875	47.76	21	28	0.42857	0.57143	72.06	21	33	0.38889	0.61111	60.67	66.85	60.16	-0.22794	0.00826314	-4.8627	0.320917	A5SS_31175	--	ENST00000593920.5,ENST00000599238.5;ENST00000596281.1	known
clualt3p4669	chr12	42442741	42445973	+	chr12	42442741	42445991	+	alt3p	7	20	0.25926	0.74074	81.82	15	30	0.33333	0.66667	70.31	10	38	0.20833	0.79167	92.31	29	38	0.43284	0.56716	81.71	31	42	0.42466	0.57534	87.95	33	41	0.44595	0.55405	85.06	81.48	84.91	-0.16751	0.010418	-4.54995	0.333902	--	--	ENST00000432191.6,ENST00000619544.4;ENST00000256678.12	known
clualt3p47343	chr2	20740205	20774810	-	chr2	20701652	20774810	-	alt3p	20	1	0.95238	0.04762	100	20	4	0.83333	0.16667	92.31	19	2	0.90476	0.09524	100	8	2	0.8	0.2	71.43	18	9	0.66667	0.33333	100	25	8	0.75758	0.24242	100	97.44	90.48	0.155407	0.0412679	2.96697	0.467779	--	--	ENST00000237822.8,ENST00000381090.7,ENST00000403006.6,ENST00000412261.5,ENST00000432947.1,ENST00000435420.6,ENST00000541941.5,ENST00000619656.4,ENST00000626491.2;ENST00000440866.6	known
clualt3p4901	chr12	47882774	47904955	-	chr12	47879115	47904955	-	alt3p	3	4	0.42857	0.57143	41.18	4	5	0.44444	0.55556	60	10	9	0.52632	0.47368	90.48	6	1	0.85714	0.14286	100	11	7	0.61111	0.38889	81.82	14	5	0.73684	0.26316	90.48	63.89	90.77	-0.268587	0.0253895	-3.47837	0.424508	--	A5SS_20702,A5SS_20703,A5SS_20704	ENST00000549336.6;ENST00000547065.1	known
clualt3p4925	chr12	48135038	48135291	+	chr12	48135038	48137721	+	alt3p	160	47	0.77295	0.22705	96.28	208	54	0.79389	0.20611	95.27	169	52	0.76471	0.23529	94.44	224	12	0.94915	0.05085	97.12	216	13	0.94323	0.05677	91.97	273	12	0.95789	0.04211	93.14	95.33	94.08	-0.172907	5.76e-05	-17.8752	0.0724234	--	A5SS_20712	ENST00000312352.11,ENST00000340802.12,ENST00000359794.11,ENST00000547587.5,ENST00000550345.6,ENST00000550924.6,ENST00000551339.6,ENST00000552989.5,ENST00000642730.1;ENST00000549941.7,ENST00000551804.5	known
clualt3p49487	chr1	108962469	108963361	-	chr1	108950448	108963361	-	alt3p	19	33	0.36538	0.63462	57.78	20	34	0.37037	0.62963	59.34	22	27	0.44898	0.55102	74.24	31	21	0.59615	0.40385	59.77	21	14	0.6	0.4	64.81	33	28	0.54098	0.45902	67.03	63.79	63.87	-0.184133	0.00512026	-5.56092	0.290078	A3SS_2008	A3SS_2007,A5SS_1851	ENST00000369969.7,ENST00000369970.8,ENST00000369976.5,ENST00000675001.1,ENST00000675128.1,ENST00000675654.1,ENST00000675790.1,ENST00000676392.1,ENST00000676454.1;ENST00000356970.6,ENST00000674992.1	known
clualt3p4970	chr1	26302918	26306592	-	chr1	26298062	26306592	-	alt3p	32	9	0.78049	0.21951	69.49	39	10	0.79592	0.20408	79.03	39	13	0.75	0.25	71.23	24	17	0.58537	0.41463	70.69	36	25	0.59016	0.40984	71.76	19	16	0.54286	0.45714	62.5	73.25	68.32	0.202673	0.00055466	10.034	0.147698	A3SS&ES_103	A5SS_652	ENST00000314675.11,ENST00000357089.8,ENST00000374215.5,ENST00000374217.6,ENST00000374222.5,ENST00000472155.5,ENST00000475591.5;ENST00000494942.5	known
clualt3p49931	chr2	72967323	72968448	-	chr2	72961248	72968448	-	alt3p	6	24	0.2	0.8	83.33	6	27	0.18182	0.81818	78.57	8	31	0.20513	0.79487	70.91	19	28	0.40426	0.59574	65.28	18	44	0.29032	0.70968	59.62	16	29	0.35556	0.64444	65.22	77.6	63.37	-0.154397	0.0102306	-4.5739	0.332253	MXE_407	cassetteExon_1198	ENST00000482542.5;ENST00000272433.7,ENST00000474528.5,ENST00000482289.5,ENST00000490056.5	known
clualt3p49998	chr2	73273129	73284160	-	chr2	73269768	73284160	-	alt3p	6	5	0.54545	0.45455	91.67	13	7	0.65	0.35	83.33	12	16	0.42857	0.57143	82.35	6	15	0.28571	0.71429	77.78	10	16	0.38462	0.61538	76.47	6	23	0.2069	0.7931	70.73	85.78	74.99	0.24893	0.0386435	3.03361	0.465143	A3SS_4743,A3SS_4744	cassetteExon_1203,A3SS_4742,A5SS_4369,A5SS_4370	ENST00000520186.1;ENST00000520530.3	known
clualt3p50238	chr2	74528935	74529132	-	chr2	74528489	74529132	-	alt3p	154	40	0.79381	0.20619	72.39	135	46	0.74586	0.25414	68.05	144	29	0.83237	0.16763	69.76	268	19	0.9338	0.0662	73.59	268	12	0.95714	0.04286	73.68	277	17	0.94218	0.05782	73.68	70.07	73.65	-0.153693	0.00406376	-5.92571	0.270882	ES_2358,ES_2359,A5SS_4433,3pMXE_1095,3pMXE_1096,A5SS_4435	ES_2358,A5SS_4434,3pMXE_1096	ENST00000377526.4,ENST00000425118.5,ENST00000472800.1;--	novel
clualt3p51233	chr2	99431940	99434332	-	chr2	99429945	99434332	-	alt3p	5	4	0.55556	0.44444	64.29	5	5	0.5	0.5	34.48	6	3	0.66667	0.33333	64.29	2	12	0.14286	0.85714	56	3	11	0.21429	0.78571	45.16	4	7	0.36364	0.63636	61.11	54.35	54.09	0.333813	0.014862	4.09926	0.365451	--	A5SS_4633	ENST00000486117.1;ENST00000393445.7,ENST00000413697.5,ENST00000450415.1	known
clualt3p51356	chr2	102764427	102775130	+	chr2	102764427	102797863	+	alt3p	9	22	0.29032	0.70968	86.11	5	20	0.2	0.8	80.65	4	10	0.28571	0.71429	87.5	6	35	0.14634	0.85366	97.62	0	20	0	1	95.24	2	24	0.07692	0.92308	74.29	84.75	89.05	0.184257	0.0231634	3.5802	0.414841	3pMXE_1187	A3SS&ES_801,ES_2487	ENST00000469971.5;ENST00000409173.5,ENST00000409528.5,ENST00000412401.3,ENST00000454536.5,ENST00000486293.1,ENST00000639249.1,ENST00000640575.2	known
clualt3p51557	chr2	110163135	110164688	-	chr2	110163132	110164688	-	alt3p	11	6	0.64706	0.35294	62.96	12	5	0.70588	0.29412	73.91	4	2	0.66667	0.33333	42.86	8	6	0.57143	0.42857	73.68	4	10	0.28571	0.71429	100	1	4	0.2	0.8	62.5	59.91	78.73	0.320823	0.0476372	2.82394	0.483752	--	--	ENST00000445609.7,ENST00000674677.1,ENST00000676258.1;ENST00000355301.8,ENST00000417665.5,ENST00000676053.1	known
clualt3p5162	chr12	48824733	48824949	+	chr12	48824733	48825163	+	alt3p	77	7	0.91667	0.08333	85.71	74	20	0.78723	0.21277	83.93	72	5	0.93506	0.06494	86.52	36	18	0.66667	0.33333	79.41	75	23	0.76531	0.23469	85.96	72	29	0.71287	0.28713	94.39	85.39	86.59	0.164703	0.0391879	3.01936	0.465143	--	--	ENST00000301050.7,ENST00000536187.6,ENST00000540990.5,ENST00000547230.5,ENST00000547392.5,ENST00000550064.5,ENST00000551544.5;ENST00000547818.5,ENST00000548874.5,ENST00000550391.5,ENST00000550483.5	known
clualt3p52131	chr2	120100814	120101589	+	chr2	120100814	120127688	+	alt3p	0	26	0	1	63.41	0	9	0	1	36	1	9	0.1	0.9	76.92	3	13	0.1875	0.8125	59.26	11	8	0.57895	0.42105	79.17	5	10	0.33333	0.66667	68.18	58.78	68.87	-0.33326	0.0487675	-2.80089	0.48522	--	--	ENST00000489017.5;ENST00000263713.10,ENST00000443902.6,ENST00000452780.1,ENST00000461128.1	known
clualt3p52411	chr2	127642199	127642923	-	chr2	127640988	127642923	-	alt3p	29	2	0.93548	0.06452	79.49	24	2	0.92308	0.07692	76.47	24	1	0.96	0.04	83.33	23	7	0.76667	0.23333	83.33	16	6	0.72727	0.27273	81.48	26	6	0.8125	0.1875	86.49	79.76	83.77	0.170707	0.00316297	6.34354	0.250928	--	--	ENST00000324938.9,ENST00000355119.9,ENST00000409254.1,ENST00000409286.5,ENST00000409455.5,ENST00000409754.5,ENST00000409808.6,ENST00000410011.5,ENST00000410038.5,ENST00000466410.5,ENST00000476932.5,ENST00000545738.6,ENST00000582671.1;ENST00000413578.5	known
clualt3p5281	chr12	49101323	49101472	-	chr12	49101263	49101472	-	alt3p	37	5	0.88095	0.11905	85.71	33	10	0.76744	0.23256	71.67	22	3	0.88	0.12	67.57	20	11	0.64516	0.35484	63.27	27	15	0.64286	0.35714	76.36	17	9	0.65385	0.34615	56.52	74.98	65.38	0.195507	0.00665953	5.16835	0.303305	ES_9500,5pMXE_7100	--	ENST00000267102.13,ENST00000417750.5,ENST00000547698.5,ENST00000547813.5,ENST00000550867.5;ENST00000547382.5,ENST00000551143.5,ENST00000552449.1,ENST00000552879.5,ENST00000553040.5	known
clualt3p52895	chr2	151468146	151468474	+	chr2	151468146	151468641	+	alt3p	67	9	0.88158	0.11842	71.7	48	20	0.70588	0.29412	76.4	43	12	0.78182	0.21818	91.67	38	23	0.62295	0.37705	76.25	38	23	0.62295	0.37705	77.22	36	19	0.65455	0.34545	83.33	79.92	78.93	0.156277	0.0396298	3.00796	0.465143	cassetteExon_1419	A3SS_5546	ENST00000243326.9,ENST00000444746.7,ENST00000454583.6;ENST00000428287.6,ENST00000430328.6,ENST00000453091.6	known
clualt3p53364	chr2	172512518	172556089	-	chr2	172495516	172556089	-	alt3p	22	8	0.73333	0.26667	73.17	14	8	0.63636	0.36364	70.97	14	4	0.77778	0.22222	47.37	20	0	1	0	66.67	28	0	1	0	56	9	0	1	0	30	63.84	50.89	-0.284177	0.00243483	-6.80625	0.233568	ES_2699,A3SS_5686	ES_2699,3pMXE_1309,3pMXE_1310	ENST00000442417.5,ENST00000450443.1;--	novel
clualt3p53629	chr2	178477213	178478279	-	chr2	178469785	178478279	-	alt3p	24	3	0.88889	0.11111	90	32	5	0.86486	0.13514	90.24	24	2	0.92308	0.07692	92.86	16	6	0.72727	0.27273	73.33	16	4	0.8	0.2	83.33	25	11	0.69444	0.30556	97.3	91.03	84.65	0.151707	0.012878	4.27703	0.347822	--	--	ENST00000233092.10,ENST00000412612.1,ENST00000424785.7,ENST00000434643.6,ENST00000464248.1;ENST00000419184.1	known
clualt3p5398	chr12	49631925	49632596	+	chr12	49631925	49632855	+	alt3p	20	2	0.90909	0.09091	88	17	1	0.94444	0.05556	94.74	17	1	0.94444	0.05556	72	12	7	0.63158	0.36842	95	28	6	0.82353	0.17647	91.89	10	9	0.52632	0.47368	100	84.91	95.63	0.27218	0.0362205	3.10002	0.458772	ES_9520	ES_9520	ENST00000261897.5,ENST00000380281.5,ENST00000548825.7,ENST00000551111.1;--	novel
clualt3p54045	chr2	191400468	191400749	+	chr2	191400468	191408115	+	alt3p	182	168	0.52	0.48	76.75	152	201	0.43059	0.56941	77.41	198	167	0.54247	0.45753	76.04	223	92	0.70794	0.29206	76.46	251	130	0.65879	0.34121	78.72	244	146	0.62564	0.37436	79.75	76.73	78.31	-0.166437	0.016251	-3.99103	0.375908	--	A5SS_5398	ENST00000304164.8,ENST00000392318.8;ENST00000339514.8	known
clualt3p542	chr11	69079020	69079834	+	chr11	69079020	69081400	+	alt3p	18	2	0.9	0.1	86.96	13	5	0.72222	0.27778	81.82	36	2	0.94737	0.05263	92.68	11	9	0.55	0.45	86.96	14	6	0.7	0.3	95.24	14	11	0.56	0.44	86.21	87.15	89.47	0.253197	0.0392633	3.01741	0.465143	--	--	ENST00000294309.8,ENST00000637084.1,ENST00000637342.1;ENST00000442692.2,ENST00000635811.1,ENST00000637504.1	known
clualt3p54315	chr1	113681336	113682212	+	chr1	113681336	113682897	+	alt3p	0	5	0	1	71.43	3	7	0.3	0.7	100	2	4	0.33333	0.66667	66.67	8	2	0.8	0.2	90.91	7	1	0.875	0.125	72.73	2	1	0.66667	0.33333	50	79.37	71.21	-0.569447	0.00960427	-4.65795	0.330685	--	--	ENST00000369611.4,ENST00000369615.5,ENST00000369617.8;ENST00000307546.14	known
clualt3p54322	chr1	113758848	113759023	-	chr1	113758733	113759023	-	alt3p	9	52	0.14754	0.85246	80.26	14	73	0.16092	0.83908	79.82	10	37	0.21277	0.78723	60.26	12	30	0.28571	0.71429	57.53	29	61	0.32222	0.67778	60.81	24	35	0.40678	0.59322	64.84	73.45	61.06	-0.164493	0.0159746	-4.01165	0.374285	--	--	ENST00000357783.6;ENST00000369598.5,ENST00000369600.5,ENST00000369604.6	known
clualt3p54485	chr2	201234112	201240270	+	chr2	201234112	201266487	+	alt3p	40	8	0.83333	0.16667	64	46	3	0.93878	0.06122	72.06	25	0	1	0	48.08	25	9	0.73529	0.26471	73.91	17	7	0.70833	0.29167	70.59	17	4	0.80952	0.19048	47.73	61.38	64.08	0.17299	0.0392241	3.01842	0.465143	--	A5SS_5518,A5SS_5519	ENST00000490682.5;ENST00000432109.6,ENST00000440732.5	known
clualt3p5512	chr12	50059954	50076968	+	chr12	50059954	50077213	+	alt3p	9	25	0.26471	0.73529	82.93	12	30	0.28571	0.71429	93.33	5	38	0.11628	0.88372	89.58	3	45	0.0625	0.9375	87.27	1	57	0.01724	0.98276	93.55	2	35	0.05405	0.94595	90.24	88.61	90.35	0.177637	0.0321664	3.22373	0.44351	A5SS_20821	ES_9532,A5SS_20820	ENST00000453327.7,ENST00000550558.5;ENST00000228468.8,ENST00000447966.7	known
clualt3p55232	chr2	219229174	219229535	-	chr2	219228053	219229535	-	alt3p	24	19	0.55814	0.44186	59.72	33	19	0.63462	0.36538	53.06	36	23	0.61017	0.38983	54.63	18	30	0.375	0.625	52.75	22	29	0.43137	0.56863	45.13	21	32	0.39623	0.60377	45.3	55.8	47.73	0.20011	0.00200239	7.17091	0.217497	--	--	ENST00000436856.5;ENST00000396761.6,ENST00000412355.5,ENST00000486766.2	known
clualt3p55236	chr2	219229174	219229535	-	chr2	219228485	219229535	-	alt3p	24	29	0.45283	0.54717	73.61	33	37	0.47143	0.52857	71.43	36	28	0.5625	0.4375	59.26	18	33	0.35294	0.64706	56.04	22	49	0.30986	0.69014	62.83	21	49	0.3	0.7	59.83	68.1	59.57	0.174653	0.00968103	4.64729	0.330693	--	--	ENST00000436856.5;ENST00000361242.9,ENST00000409033.7,ENST00000428226.5,ENST00000439812.5,ENST00000455079.5,ENST00000466217.5	known
clualt3p56039	chr2	240482261	240499958	-	chr2	240481097	240499958	-	alt3p	14	4	0.77778	0.22222	75	14	8	0.63636	0.36364	75.86	20	4	0.83333	0.16667	77.42	11	14	0.44	0.56	83.33	10	13	0.43478	0.56522	58.97	7	8	0.46667	0.53333	65.22	76.09	69.17	0.302007	0.00708475	5.07919	0.310495	A3SS_6463,A3SS_6464,A3SS_6465,A3SS_6466	A3SS_6469,A3SS_6470,A3SS_6471,A3SS_6472	ENST00000272972.7,ENST00000361678.8,ENST00000373318.6,ENST00000391987.5,ENST00000401804.5,ENST00000403283.5,ENST00000406958.5;ENST00000407275.2	known
clualt3p56981	chr20	3110314	3115305	-	chr20	3110309	3115305	-	alt3p	10	5	0.66667	0.33333	57.69	5	2	0.71429	0.28571	30.43	8	6	0.57143	0.42857	77.78	10	1	0.90909	0.09091	78.57	15	5	0.75	0.25	68.97	25	3	0.89286	0.10714	73.68	55.3	73.74	-0.199853	0.0383544	-3.04127	0.464561	A3SS_34299	A3SS_34299	ENST00000217173.7;--	novel
clualt3p57354	chr20	6054974	6062765	+	chr20	6054974	6097417	+	alt3p	2	37	0.05128	0.94872	79.59	8	23	0.25806	0.74194	65.96	3	21	0.125	0.875	85.71	11	20	0.35484	0.64516	72.09	16	16	0.5	0.5	76.19	11	15	0.42308	0.57692	61.9	77.09	70.06	-0.281193	0.018781	-3.81983	0.387106	--	--	--;--	novel
clualt3p58379	chr20	32802470	32806209	+	chr20	32802470	32807762	+	alt3p	61	92	0.39869	0.60131	61.45	64	125	0.33862	0.66138	65.4	68	124	0.35417	0.64583	63.37	18	98	0.15517	0.84483	62.7	37	186	0.16592	0.83408	69.25	36	126	0.22222	0.77778	71.68	63.41	67.88	0.182723	0.00266352	6.64432	0.235858	ES_14608,A3SS_34676	A3SS_34675,A3SS_34676,A3SS_34677,A5SS_31684,A5SS_31685	--;ENST00000348286.6,ENST00000443239.7,ENST00000456297.6	novel
clualt3p58783	chr20	34925766	34926105	+	chr20	34925766	34926877	+	alt3p	40	3	0.93023	0.06977	95.56	37	3	0.925	0.075	88.89	30	1	0.96774	0.03226	100	37	9	0.80435	0.19565	95.83	34	12	0.73913	0.26087	90.2	36	9	0.8	0.2	91.84	94.82	92.62	0.15983	0.00306735	6.39639	0.249654	--	--	ENST00000253382.5,ENST00000360596.7,ENST00000477932.5,ENST00000480978.5,ENST00000481284.5,ENST00000491533.5,ENST00000494727.1;ENST00000476922.5	known
clualt3p61431	chr20	59907424	59911750	-	chr20	59901810	59911750	-	alt3p	77	15	0.83696	0.16304	82.88	70	8	0.89744	0.10256	81.25	47	5	0.90385	0.09615	88.14	41	16	0.7193	0.2807	86.36	36	14	0.72	0.28	84.75	61	21	0.7439	0.2561	79.61	84.09	83.57	0.151683	0.00264721	6.65529	0.235858	ES_14937,MXE_2860,cassetteExon_8678	ES_14937	ENST00000357552.8,ENST00000371001.6,ENST00000446834.5,ENST00000461538.1;--	novel
clualt3p62015	chr20	63707092	63707867	-	chr20	63706738	63707867	-	alt3p	38	12	0.76	0.24	61.73	23	15	0.60526	0.39474	51.35	28	10	0.73684	0.26316	45.78	36	5	0.87805	0.12195	58.57	29	6	0.82857	0.17143	61.4	40	3	0.93023	0.06977	53.75	52.95	57.91	-0.17825	0.0342075	-3.15928	0.453056	A5SS_32447	--	ENST00000614942.4,ENST00000618568.4;ENST00000607873.1	known
clualt3p62160	chr20	64076954	64079873	-	chr20	64076646	64079873	-	alt3p	38	25	0.60317	0.39683	94.03	35	12	0.74468	0.25532	90.38	46	11	0.80702	0.19298	95	16	18	0.47059	0.52941	85	22	25	0.46809	0.53191	94	26	19	0.57778	0.42222	86.54	93.14	88.51	0.212803	0.0389157	3.02646	0.465143	ES_15012,A5SS_32501	ES_15012,5pMXE_11544	ENST00000332298.9;--	novel
clualt3p62162	chr20	64151910	64156342	+	chr20	64151910	64190063	+	alt3p	1	9	0.1	0.9	90.91	2	6	0.25	0.75	72.73	4	5	0.44444	0.55556	100	5	0	1	0	62.5	12	2	0.85714	0.14286	93.33	4	2	0.66667	0.33333	100	87.88	85.28	-0.576457	0.0142215	-4.15336	0.360881	A3SS_35719	A3SS_35719,A3SS_35720	--;ENST00000360149.9,ENST00000659024.1	novel
clualt3p62183	chr21	6493110	6495993	-	chr21	6492197	6495993	-	alt3p	6	7	0.46154	0.53846	92.86	16	17	0.48485	0.51515	66	13	15	0.46429	0.53571	96.55	3	15	0.16667	0.83333	100	3	6	0.33333	0.66667	100	3	10	0.23077	0.76923	61.9	85.14	87.3	0.226637	0.00990505	4.61678	0.331212	ES_15015,3pMXE_8239	ES_15014	ENST00000619610.2,ENST00000620065.4,ENST00000636177.1,ENST00000637031.1,ENST00000639996.1;ENST00000610664.5,ENST00000623375.3	known
clualt3p62894	chr21	38297023	38298144	+	chr21	38297023	38299244	+	alt3p	6	48	0.11111	0.88889	83.08	5	56	0.08197	0.91803	91.04	2	58	0.03333	0.96667	85.71	1	4	0.2	0.8	71.43	3	4	0.42857	0.57143	100	4	10	0.28571	0.71429	87.5	86.61	86.31	-0.22929	0.0311987	-3.25599	0.440635	--	--	ENST00000417042.5,ENST00000612702.4;ENST00000328656.8,ENST00000398925.5,ENST00000398927.1,ENST00000398928.5,ENST00000398930.5,ENST00000398934.5,ENST00000398938.7,ENST00000438657.5,ENST00000443341.5,ENST00000547341.5,ENST00000547595.5,ENST00000549158.5,ENST00000549805.5,ENST00000549932.5,ENST00000551422.5,ENST00000613499.4	known
clualt3p62983	chr21	42002961	42010252	-	chr21	41994108	42010252	-	alt3p	12	32	0.27273	0.72727	83.02	14	25	0.35897	0.64103	65	16	19	0.45714	0.54286	77.78	4	23	0.14815	0.85185	87.1	5	18	0.21739	0.78261	69.7	5	40	0.11111	0.88889	86.54	75.27	81.11	0.204063	0.0297411	3.30688	0.438018	--	--	ENST00000310826.10,ENST00000398497.2,ENST00000398499.5,ENST00000398505.7,ENST00000465968.5;ENST00000398511.3	known
clualt3p63048	chr1	149100930	149101262	-	chr1	149098706	149101262	-	alt3p	13	8	0.61905	0.38095	72.41	32	12	0.72727	0.27273	93.62	13	8	0.61905	0.38095	95.45	46	9	0.83636	0.16364	88.71	40	9	0.81633	0.18367	98	41	9	0.82	0.18	96.15	87.16	94.29	-0.169107	0.00987341	-4.62104	0.331212	cassetteExon_614	ES_1093,cassetteExon_613,cassetteExon_614	--;ENST00000621645.4	novel
clualt3p63157	chr1	150282618	150283208	+	chr1	150282618	150283462	+	alt3p	1	13	0.07143	0.92857	46.67	2	18	0.1	0.9	50	6	21	0.22222	0.77778	64.29	10	26	0.27778	0.72222	65.45	8	14	0.36364	0.63636	46.81	4	11	0.26667	0.73333	36.59	53.65	49.62	-0.17148	0.0365301	-3.09125	0.459833	ES_1113	ES_1114	ENST00000369095.5;ENST00000369094.5	known
clualt3p63418	chr21	45128573	45134715	+	chr21	45128573	45171610	+	alt3p	8	2	0.8	0.2	100	12	2	0.85714	0.14286	100	11	5	0.6875	0.3125	84.21	4	7	0.36364	0.63636	100	8	9	0.47059	0.52941	70.83	10	8	0.55556	0.44444	94.74	94.74	88.52	0.318283	0.0129898	4.26616	0.348967	--	ES_15142	ENST00000389861.7,ENST00000462214.5,ENST00000464215.2;ENST00000348831.9,ENST00000389863.8,ENST00000437626.5,ENST00000449478.1,ENST00000492414.5,ENST00000496664.5	known
clualt3p63422	chr21	45180444	45181480	+	chr21	45180444	45182585	+	alt3p	7	5	0.58333	0.41667	85.71	4	2	0.66667	0.33333	50	3	3	0.5	0.5	100	2	6	0.25	0.75	88.89	2	9	0.18182	0.81818	73.33	3	12	0.2	0.8	88.24	78.57	83.49	0.372727	0.00204259	7.13307	0.217943	--	A5SS_32802	ENST00000631642.1;ENST00000348831.9,ENST00000360697.4,ENST00000389861.7,ENST00000389863.8,ENST00000437626.5,ENST00000492414.5,ENST00000496664.5,ENST00000629643.2	known
clualt3p63553	chr21	46315049	46315474	-	chr21	46314880	46315474	-	alt3p	3	17	0.15	0.85	83.33	8	15	0.34783	0.65217	71.88	3	13	0.1875	0.8125	80	10	6	0.625	0.375	64	23	15	0.60526	0.39474	86.36	10	18	0.35714	0.64286	77.78	78.4	76.05	-0.30069	0.0462578	-2.85295	0.479485	--	--	ENST00000397679.5,ENST00000397680.5,ENST00000397682.7,ENST00000397683.5,ENST00000445935.5;ENST00000291691.12,ENST00000417060.5,ENST00000491666.5	known
clualt3p63790	chr22	17803861	17808844	-	chr22	17791301	17808844	-	alt3p	30	76	0.28302	0.71698	91.38	33	102	0.24444	0.75556	88.82	43	108	0.28477	0.71523	91.52	48	80	0.375	0.625	88.89	62	63	0.496	0.504	91.24	65	66	0.49618	0.50382	82.39	90.57	87.51	-0.184983	0.0120889	-4.35717	0.340137	A3SS_36196,A3SS_36197,A5SS_32901	ES_15202,A3SS_36192,A3SS_36193,A5SS_32891,A5SS_32892	ENST00000577821.5,ENST00000584751.1;ENST00000441493.7,ENST00000476405.1,ENST00000580469.1,ENST00000672019.1	known
clualt3p64049	chr22	20429355	20429536	-	chr22	20429340	20429536	-	alt3p	6	27	0.18182	0.81818	84.62	8	28	0.22222	0.77778	75	9	33	0.21429	0.78571	97.67	13	25	0.34211	0.65789	88.37	15	21	0.41667	0.58333	70.59	19	35	0.35185	0.64815	75	85.76	77.99	-0.1641	0.00343941	-6.20116	0.254498	--	ES_15242	ENST00000429594.1,ENST00000623402.1;ENST00000494535.1,ENST00000622235.5	known
clualt3p64108	chr22	20568631	20575113	+	chr22	20568631	20582611	+	alt3p	80	56	0.58824	0.41176	79.07	74	66	0.52857	0.47143	84.34	69	71	0.49286	0.50714	88.05	45	70	0.3913	0.6087	87.12	78	125	0.38424	0.61576	86.38	70	129	0.35176	0.64824	88.05	83.82	87.18	0.16079	0.00610986	5.2945	0.299989	cassetteExon_8851,cassetteExon_8852,cassetteExon_8853,A3SS&ES_5368,A3SS&ES_5369	A3SS_36277,A3SS_36278,A3SS_36279,A3SS_36280,A5SS_33004	ENST00000263205.11;ENST00000292733.11,ENST00000382974.6,ENST00000406969.5,ENST00000433831.5,ENST00000492381.5	known
clualt3p64321	chr22	23877171	23877721	+	chr22	23877171	23882459	+	alt3p	22	26	0.45833	0.54167	67.61	10	16	0.38462	0.61538	59.09	16	24	0.4	0.6	65.57	5	23	0.17857	0.82143	73.68	7	23	0.23333	0.76667	65.22	7	21	0.25	0.75	70	64.09	69.63	0.193683	0.00340032	6.22042	0.254498	--	ES_15285	ENST00000316185.8,ENST00000345044.10,ENST00000398356.6,ENST00000467660.5,ENST00000611880.4;ENST00000255830.7,ENST00000405286.6,ENST00000461809.5,ENST00000489322.5	known
clualt3p65507	chr1	150504435	150504632	+	chr1	150504435	150504906	+	alt3p	49	43	0.53261	0.46739	93.88	74	33	0.69159	0.30841	96.4	55	33	0.625	0.375	91.67	81	22	0.78641	0.21359	93.64	80	23	0.7767	0.2233	94.5	77	25	0.7549	0.2451	94.44	93.98	94.19	-0.15627	0.0292962	-3.32301	0.437501	A3SS_2323	A3SS_2325	ENST00000369051.7,ENST00000369054.6,ENST00000369064.8,ENST00000438568.6,ENST00000467982.6,ENST00000606933.5;ENST00000483046.1	known
clualt3p65615	chr1	151017904	151018467	+	chr1	151017904	151024611	+	alt3p	9	4	0.69231	0.30769	59.09	16	9	0.64	0.36	69.44	9	4	0.69231	0.30769	48.15	16	2	0.88889	0.11111	62.07	10	2	0.83333	0.16667	54.55	15	4	0.78947	0.21053	44.19	58.89	53.6	-0.162357	0.00848256	-4.82654	0.321221	ES_1141,A3SS_2360	A3SS_2364	ENST00000271620.8,ENST00000475722.5;ENST00000368936.5	known
clualt3p65763	chr22	37639846	37641126	+	chr22	37639846	37641374	+	alt3p	120	47	0.71856	0.28144	90.76	134	51	0.72432	0.27568	86.85	165	57	0.74324	0.25676	87.75	77	93	0.45294	0.54706	89.47	111	84	0.56923	0.43077	90.28	102	94	0.52041	0.47959	85.96	88.45	88.57	0.214513	0.00341582	6.21275	0.254498	A3SS_36691	A3SS_36699	ENST00000417536.5,ENST00000644149.1,ENST00000649765.2;ENST00000451997.6	known
clualt3p66074	chr22	39134752	39138636	-	chr22	39134473	39138636	-	alt3p	9	9	0.5	0.5	81.82	24	13	0.64865	0.35135	72.55	16	18	0.47059	0.52941	82.93	14	4	0.77778	0.22222	66.67	12	3	0.8	0.2	75	18	2	0.9	0.1	60.61	79.1	67.43	-0.28618	0.0127456	-4.29006	0.347074	ES_15483,3pMXE_8514	ES_15484	ENST00000216133.10,ENST00000434260.1;ENST00000401405.7	known
clualt3p66491	chr22	42168736	42169847	-	chr22	42161358	42169847	-	alt3p	24	135	0.15094	0.84906	81.12	22	121	0.15385	0.84615	83.63	27	119	0.18493	0.81507	72.28	43	71	0.37719	0.62281	69.94	59	65	0.47581	0.52419	68.51	40	80	0.33333	0.66667	67.04	79.01	68.5	-0.232203	0.00593929	-5.33649	0.297053	--	--	ENST00000359486.8,ENST00000677622.1,ENST00000683686.1;ENST00000335626.8	known
clualt3p67020	chr22	50295429	50307553	-	chr22	50290597	50307553	-	alt3p	41	36	0.53247	0.46753	58.33	64	43	0.59813	0.40187	62.21	50	43	0.53763	0.46237	55.03	22	48	0.31429	0.68571	56.91	37	45	0.45122	0.54878	59.85	32	49	0.39506	0.60494	53.29	58.52	56.68	0.16922	0.0197458	3.7617	0.396175	cassetteExon_9077	ES_15632,ES_15634	--;--	novel
clualt3p67297	chr3	4303526	4312898	+	chr3	4303526	4316212	+	alt3p	5	7	0.41667	0.58333	42.86	6	10	0.375	0.625	59.26	6	13	0.31579	0.68421	46.34	7	3	0.7	0.3	58.82	5	4	0.55556	0.44444	52.94	8	9	0.47059	0.52941	68	49.49	59.92	-0.20623	0.0477311	-2.822	0.483752	ES_3076,A3SS_6550,A5SS_6069,ES_3077,3pMXE_1552	ES_3076,ES_3078,3pMXE_1552,5pMXE_2067	ENST00000358065.4,ENST00000413809.5,ENST00000425863.5,ENST00000430981.1;--	novel
clualt3p6854	chr12	57604858	57605571	+	chr12	57604858	57606190	+	alt3p	34	15	0.69388	0.30612	55.68	39	30	0.56522	0.43478	63.89	39	22	0.63934	0.36066	58.65	15	14	0.51724	0.48276	44.62	17	16	0.51515	0.48485	63.46	23	35	0.39655	0.60345	61.05	59.41	56.38	0.1565	0.0456352	2.86637	0.477886	A3SS_22950	A3SS_22947,A5SS_21260	ENST00000337737.8;ENST00000548804.5,ENST00000551632.1	known
clualt3p68889	chr3	44361518	44367456	+	chr3	44361518	44367532	+	alt3p	12	4	0.75	0.25	84.21	6	4	0.6	0.4	76.92	9	3	0.75	0.25	70.59	1	1	0.5	0.5	50	7	11	0.38889	0.61111	90	1	8	0.11111	0.88889	90	77.24	76.67	0.366667	0.0436702	2.91018	0.472351	--	--	ENST00000342649.9,ENST00000417237.5,ENST00000494638.5;ENST00000412611.6,ENST00000417768.1,ENST00000431657.5,ENST00000462230.5	known
clualt3p69812	chr3	49809464	49809542	-	chr3	49809159	49809542	-	alt3p	28	8	0.77778	0.22222	83.72	28	5	0.84848	0.15152	89.19	22	6	0.78571	0.21429	71.79	28	0	1	0	80	41	2	0.95349	0.04651	76.79	50	4	0.92593	0.07407	94.74	81.57	83.84	-0.155817	0.00743729	-5.01007	0.314416	ES_3378	ES_3378,A5SS_6737	ENST00000333486.4;--	novel
clualt3p70049	chr3	51960023	51960189	-	chr3	51959651	51960189	-	alt3p	127	9	0.93382	0.06618	87.74	143	4	0.97279	0.02721	88.55	149	12	0.92547	0.07453	91.48	89	18	0.83178	0.16822	88.43	155	50	0.7561	0.2439	93.61	122	33	0.7871	0.2129	96.88	89.26	92.97	0.152367	0.00445295	5.77906	0.274144	--	--	ENST00000322099.11,ENST00000355852.6,ENST00000461554.6,ENST00000468324.5,ENST00000471622.5,ENST00000497390.5,ENST00000498822.5;ENST00000428823.6,ENST00000484633.5	known
clualt3p71419	chr3	101779324	101779683	+	chr3	101779324	101782110	+	alt3p	15	16	0.48387	0.51613	53.45	14	15	0.48276	0.51724	65.91	20	32	0.38462	0.61538	71.23	5	13	0.27778	0.72222	75	3	41	0.06818	0.93182	86.27	7	30	0.18919	0.81081	80.43	63.53	80.57	0.272033	0.0169924	3.93771	0.380745	A3SS_7653,cassetteExon_1903	cassetteExon_1902,cassetteExon_1903,A5SS_7055	--;ENST00000273347.10	novel
clualt3p71420	chr3	101779324	101779734	+	chr3	101779324	101782110	+	alt3p	20	16	0.55556	0.44444	62.07	12	15	0.44444	0.55556	61.36	16	32	0.33333	0.66667	65.75	6	13	0.31579	0.68421	79.17	5	41	0.1087	0.8913	90.2	5	30	0.14286	0.85714	76.09	63.06	81.82	0.255327	0.0480501	2.81544	0.483752	A3SS_7652,A3SS_7653	cassetteExon_1902,cassetteExon_1903,A5SS_7055	ENST00000474165.5,ENST00000495842.5;ENST00000273347.10	known
clualt3p72712	chr3	130894337	130894590	+	chr3	130894337	130930416	+	alt3p	50	66	0.43103	0.56897	70.3	51	68	0.42857	0.57143	72.12	45	67	0.40179	0.59821	71.79	55	44	0.55556	0.44444	75.57	57	25	0.69512	0.30488	79.61	69	55	0.55645	0.44355	77.99	71.4	77.72	-0.181913	0.0183766	-3.84527	0.383855	--	--	ENST00000510168.6,ENST00000533801.6;ENST00000504948.5,ENST00000513801.5	known
clualt3p72713	chr3	130894337	130894590	+	chr3	130894337	130894708	+	alt3p	50	34	0.59524	0.40476	50.91	51	27	0.65385	0.34615	47.27	45	25	0.64286	0.35714	44.87	55	12	0.8209	0.1791	51.15	57	10	0.85075	0.14925	65.05	69	22	0.75824	0.24176	57.23	47.68	57.81	-0.179313	0.00536156	-5.49047	0.292827	--	--	ENST00000510168.6,ENST00000533801.6;ENST00000508532.5	known
clualt3p73046	chr3	138088702	138092383	-	chr3	138088507	138092383	-	alt3p	6	7	0.46154	0.53846	48.15	5	18	0.21739	0.78261	65.71	13	20	0.39394	0.60606	56.9	5	21	0.19231	0.80769	78.79	0	34	0	1	69.39	2	18	0.1	0.9	68.97	56.92	72.38	0.260187	0.0467666	2.84213	0.481024	cassetteExon_2060	cassetteExon_2060,A3SS_8200	--;ENST00000327532.7,ENST00000469243.5,ENST00000488595.1	novel
clualt3p73050	chr3	138112500	138115328	-	chr3	138104052	138115328	-	alt3p	15	14	0.51724	0.48276	64.44	26	18	0.59091	0.40909	66.67	14	9	0.6087	0.3913	56.1	18	10	0.64286	0.35714	63.64	27	7	0.79412	0.20588	68	49	15	0.76562	0.23438	85.33	62.4	72.32	-0.161917	0.0404343	-2.98759	0.466431	A5SS_7530	A5SS_7525,A5SS_7526	ENST00000492010.1;ENST00000327532.7	known
clualt3p73097	chr1	154988849	154989560	+	chr1	154988849	154990159	+	alt3p	86	21	0.80374	0.19626	66.46	61	15	0.80263	0.19737	62.3	67	20	0.77011	0.22989	74.36	53	46	0.53535	0.46465	63.06	76	30	0.71698	0.28302	71.62	57	32	0.64045	0.35955	73.55	67.71	69.41	0.161233	0.0400439	2.99742	0.465143	A3SS_2519	5pMXE_791,5pMXE_792,A3SS_2521	ENST00000292180.8,ENST00000315144.14,ENST00000368428.1,ENST00000368432.5,ENST00000368433.5;ENST00000295530.6,ENST00000489992.5	known
clualt3p73266	chr1	155250821	155251095	-	chr1	155248473	155251095	-	alt3p	61	3	0.95312	0.04688	84.21	53	6	0.89831	0.10169	80.82	61	4	0.93846	0.06154	86.67	49	24	0.67123	0.32877	73.74	74	26	0.74	0.26	86.96	67	27	0.71277	0.28723	87.04	83.9	82.58	0.221963	0.00101052	8.58679	0.177405	A3SS_2562,A3SS_2563	A3SS_2569,A3SS_2570	ENST00000350210.6,ENST00000361361.7,ENST00000368368.7,ENST00000472550.5,ENST00000497941.5;ENST00000491082.1	known
clualt3p73467	chr3	141231911	141234216	+	chr3	141231911	141260123	+	alt3p	5	3	0.625	0.375	72.73	6	2	0.75	0.25	66.67	3	2	0.6	0.4	100	6	8	0.42857	0.57143	100	6	6	0.5	0.5	63.16	6	5	0.54545	0.45455	78.57	79.8	80.58	0.166993	0.0440025	2.90261	0.47369	--	--	ENST00000393010.6,ENST00000505502.1,ENST00000511968.5,ENST00000514680.5;ENST00000286353.9,ENST00000502783.5,ENST00000514880.5,ENST00000636601.1,ENST00000637751.1	known
clualt3p74324	chr3	169773462	169774031	+	chr3	169773462	169774265	+	alt3p	25	10	0.71429	0.28571	100	24	14	0.63158	0.36842	97.44	24	8	0.75	0.25	100	17	21	0.44737	0.55263	95	19	15	0.55882	0.44118	97.14	14	11	0.56	0.44	100	99.15	97.38	0.17656	0.0261453	3.44619	0.427142	--	A5SS_7772	ENST00000356716.8;ENST00000349841.10,ENST00000602751.5	known
clualt3p74404	chr3	171107206	171108065	-	chr3	171101633	171108065	-	alt3p	7	51	0.12069	0.87931	100	16	50	0.24242	0.75758	95.65	12	48	0.2	0.8	93.75	24	33	0.42105	0.57895	95	27	53	0.3375	0.6625	95.24	17	34	0.33333	0.66667	92.73	96.47	94.32	-0.176257	0.0182026	-3.85643	0.382054	--	ES_3854	ENST00000341852.10,ENST00000357327.9,ENST00000436636.7,ENST00000488470.5;ENST00000284483.12,ENST00000460047.5,ENST00000470834.5,ENST00000475336.5	known
clualt3p74558	chr3	179071447	179071595	-	chr3	179067809	179071595	-	alt3p	7	11	0.38889	0.61111	81.82	8	17	0.32	0.68	100	7	14	0.33333	0.66667	84	3	14	0.17647	0.82353	100	2	19	0.09524	0.90476	91.3	3	13	0.1875	0.8125	100	88.61	97.1	0.194337	0.0056613	5.40818	0.29493	--	--	ENST00000432729.5;ENST00000311417.7,ENST00000652290.1	known
clualt3p7492	chr12	75690859	75692105	-	chr12	75689607	75692105	-	alt3p	24	5	0.82759	0.17241	80.56	21	6	0.77778	0.22222	90	20	4	0.83333	0.16667	96	1	8	0.11111	0.88889	100	3	5	0.375	0.625	100	5	6	0.45455	0.54545	91.67	88.85	97.22	0.499347	0.00901758	4.74295	0.325421	ES_9799	A3SS_23100,ES_9799	ENST00000552466.2;--	novel
clualt3p75342	chr3	194412288	194413759	-	chr3	194406116	194413759	-	alt3p	100	37	0.72993	0.27007	93.2	80	50	0.61538	0.38462	78.31	96	38	0.71642	0.28358	89.33	122	19	0.86525	0.13475	86.5	98	24	0.80328	0.19672	87.77	122	19	0.86525	0.13475	85.45	86.95	86.57	-0.15735	0.0194392	-3.7798	0.393687	MXE_734,cassetteExon_2202	cassetteExon_2197,A3SS_8744,A5SS_8007	ENST00000642744.1,ENST00000645319.2,ENST00000645621.1;ENST00000439040.5,ENST00000645538.1	known
clualt3p76193	chr1	155688201	155688930	-	chr1	155680456	155688930	-	alt3p	6	1	0.85714	0.14286	53.85	7	4	0.63636	0.36364	61.11	8	6	0.57143	0.42857	58.33	1	3	0.25	0.75	66.67	6	10	0.375	0.625	64	2	3	0.4	0.6	62.5	57.76	64.39	0.346643	0.0241782	3.5324	0.418239	--	--	ENST00000295566.8;ENST00000368330.6,ENST00000436865.5	known
clualt3p77089	chr4	15007586	15008338	+	chr4	15007586	15017188	+	alt3p	4	18	0.18182	0.81818	55	1	19	0.05	0.95	68.97	4	20	0.16667	0.83333	70.59	10	18	0.35714	0.64286	87.5	8	17	0.32	0.68	86.21	4	14	0.22222	0.77778	69.23	64.85	80.98	-0.166957	0.044873	-2.8831	0.476437	--	--	ENST00000507071.6,ENST00000538197.7;ENST00000345451.8,ENST00000382395.8,ENST00000503926.1	known
clualt3p77485	chr4	40097569	40100036	+	chr4	40097569	40102075	+	alt3p	2	13	0.13333	0.86667	78.95	0	2	0	1	28.57	1	5	0.16667	0.83333	85.71	9	11	0.45	0.55	74.07	7	15	0.31818	0.68182	100	3	4	0.42857	0.57143	46.67	64.41	73.58	-0.298917	0.0101872	-4.57952	0.332253	cassetteExon_2339,A3SS_9279	A3SS_9277,A3SS_9278	ENST00000511480.5;ENST00000261435.11	known
clualt3p77631	chr4	48598873	48602020	-	chr4	48596000	48602020	-	alt3p	8	11	0.42105	0.57895	90.48	8	12	0.4	0.6	100	5	12	0.29412	0.70588	89.47	6	30	0.16667	0.83333	100	0	16	0	1	100	3	12	0.2	0.8	93.75	93.32	97.92	0.2495	0.0271563	3.40483	0.42919	cassetteExon_2352	cassetteExon_2352	--;ENST00000358350.9,ENST00000503238.6,ENST00000506685.1,ENST00000507711.5,ENST00000673760.1	novel
clualt3p79285	chr4	112412025	112414265	+	chr4	112412025	112423944	+	alt3p	1	7	0.125	0.875	100	3	16	0.15789	0.84211	90.48	6	17	0.26087	0.73913	88.46	11	10	0.52381	0.47619	95.45	8	17	0.32	0.68	96.15	10	16	0.38462	0.61538	96.3	92.98	95.97	-0.228223	0.0349285	-3.1376	0.454699	--	--	ENST00000505912.1;ENST00000177648.13,ENST00000458497.6,ENST00000504176.6,ENST00000504745.1,ENST00000505127.5,ENST00000509722.5,ENST00000650871.1	known
clualt3p79333	chr4	113346022	113348276	+	chr4	113346022	113350228	+	alt3p	2	19	0.09524	0.90476	87.5	2	20	0.09091	0.90909	100	2	7	0.22222	0.77778	60	4	14	0.22222	0.77778	81.82	5	8	0.38462	0.61538	100	5	8	0.38462	0.61538	81.25	82.5	87.69	-0.194363	0.0483294	-2.80975	0.483752	--	--	ENST00000264366.10,ENST00000357077.9,ENST00000394537.7,ENST00000503423.6,ENST00000504415.5,ENST00000504454.5,ENST00000505342.6,ENST00000506722.5,ENST00000509550.5,ENST00000510275.8,ENST00000671704.1,ENST00000671727.1,ENST00000671756.1,ENST00000671762.1,ENST00000671793.1,ENST00000671809.1,ENST00000671825.1,ENST00000671854.1,ENST00000671863.1,ENST00000671882.1,ENST00000671893.1,ENST00000671906.1,EN…	known
clualt3p79338	chr4	113509675	113513328	-	chr4	113509672	113513328	-	alt3p	21	2	0.91304	0.08696	100	23	3	0.88462	0.11538	96.3	11	4	0.73333	0.26667	88.24	26	15	0.63415	0.36585	95.35	15	7	0.68182	0.31818	81.48	18	11	0.62069	0.37931	90.62	94.85	89.15	0.19811	0.0280279	3.37061	0.432459	--	--	ENST00000296402.9,ENST00000342666.9,ENST00000379773.6,ENST00000394522.7,ENST00000394524.7,ENST00000505990.5,ENST00000508738.5,ENST00000511664.6,ENST00000513132.5,ENST00000515496.5,ENST00000683023.1;ENST00000509594.1,ENST00000514328.5	known
clualt3p79371	chr4	118621527	118627174	+	chr4	118621527	118628036	+	alt3p	2	4	0.33333	0.66667	75	3	12	0.2	0.8	62.5	2	7	0.22222	0.77778	81.82	5	8	0.38462	0.61538	92.86	14	6	0.7	0.3	86.96	8	4	0.66667	0.33333	100	73.11	93.27	-0.331913	0.0373842	-3.06749	0.462201	cassetteExon_2444	cassetteExon_2444	--;ENST00000567913.2	novel
clualt3p79995	chr4	153684360	153687902	+	chr4	153684360	153687917	+	alt3p	12	4	0.75	0.25	76.19	11	7	0.61111	0.38889	75	6	3	0.66667	0.33333	100	6	10	0.375	0.625	84.21	7	8	0.46667	0.53333	100	8	12	0.4	0.6	76.92	83.73	87.04	0.262037	0.00579149	5.37408	0.29493	A3SS_10031	A3SS_10030	ENST00000642700.2,ENST00000645889.1,ENST00000646219.1;ENST00000642580.1,ENST00000643501.1,ENST00000646900.1	known
clualt3p80100	chr4	158833628	158833801	+	chr4	158833628	158835405	+	alt3p	8	14	0.36364	0.63636	100	4	13	0.23529	0.76471	100	11	13	0.45833	0.54167	100	16	6	0.72727	0.27273	95.65	12	10	0.54545	0.45455	100	11	7	0.61111	0.38889	100	100	98.55	-0.275523	0.0301451	-3.29249	0.438351	--	--	ENST00000504715.1;ENST00000264433.11,ENST00000512986.5	known
clualt3p81328	chr5	37107778	37108293	-	chr5	37079821	37108293	-	alt3p	13	0	1	0	92.86	28	4	0.875	0.125	100	14	0	1	0	77.78	23	6	0.7931	0.2069	93.55	18	6	0.75	0.25	100	21	5	0.80769	0.19231	86.67	90.21	93.41	0.174737	0.0179553	3.8725	0.380745	3pMXE_2437,A3SS_10346	3pMXE_2437	ENST00000508244.5,ENST00000509849.5,ENST00000514429.5,ENST00000651892.2,ENST00000676160.1;--	novel
clualt3p82773	chr5	95555404	95556208	+	chr5	95555404	95565998	+	alt3p	4	22	0.15385	0.84615	83.87	8	16	0.33333	0.66667	96	5	24	0.17241	0.82759	90.62	14	20	0.41176	0.58824	94.44	14	24	0.36842	0.63158	95	20	17	0.54054	0.45946	92.5	90.16	93.98	-0.220377	0.0457229	-2.86447	0.478139	--	--	ENST00000504763.1;ENST00000380009.9,ENST00000504873.5,ENST00000512106.1,ENST00000513814.5	known
clualt3p82795	chr5	95932713	95943002	-	chr5	95919545	95943002	-	alt3p	22	25	0.46809	0.53191	82.46	10	26	0.27778	0.72222	80	15	28	0.34884	0.65116	89.58	11	42	0.20755	0.79245	79.1	7	43	0.14	0.86	73.53	4	42	0.08696	0.91304	82.14	84.01	78.26	0.220067	0.028414	3.35585	0.434425	--	ES_4741,A5SS_9826	ENST00000635633.1;ENST00000237853.9,ENST00000508694.1	known
clualt3p82993	chr5	115269798	115271213	-	chr5	115269000	115271213	-	alt3p	35	10	0.77778	0.22222	93.75	25	8	0.75758	0.24242	97.06	27	9	0.75	0.25	97.3	15	10	0.6	0.4	100	16	20	0.44444	0.55556	100	17	15	0.53125	0.46875	100	96.04	100	0.236557	0.00665646	5.16902	0.303305	--	--	ENST00000379611.10,ENST00000395557.4,ENST00000502975.1,ENST00000512261.5;ENST00000506442.5	known
clualt3p83421	chr5	133022906	133026497	-	chr5	133006920	133026497	-	alt3p	11	3	0.78571	0.21429	73.68	20	1	0.95238	0.04762	100	22	6	0.78571	0.21429	96.55	17	10	0.62963	0.37037	100	16	7	0.69565	0.30435	88.46	14	11	0.56	0.44	89.29	90.08	92.58	0.21284	0.0351429	3.13125	0.456177	A5SS_10008	--	ENST00000355372.6,ENST00000504170.2,ENST00000509437.6,ENST00000513541.5;ENST00000324170.7,ENST00000509008.1,ENST00000513848.5	known
clualt3p85044	chr1	173943615	173946476	-	chr1	173943588	173946476	-	alt3p	20	5	0.8	0.2	96.15	13	2	0.86667	0.13333	78.95	16	2	0.88889	0.11111	81.82	15	14	0.51724	0.48276	85.29	37	15	0.71154	0.28846	86.67	28	15	0.65116	0.34884	91.49	85.64	87.82	0.225207	0.0236588	3.55656	0.41729	ES_1499	ES_1500	ENST00000258349.8,ENST00000367696.7;ENST00000367694.2	known
clualt3p85881	chr5	180287067	180291848	-	chr5	180280608	180291848	-	alt3p	60	68	0.46875	0.53125	94.12	67	97	0.40854	0.59146	95.91	70	67	0.51095	0.48905	98.56	27	78	0.25714	0.74286	96.33	21	53	0.28378	0.71622	92.5	38	85	0.30894	0.69106	95.35	96.2	94.73	0.17946	0.00571264	5.39462	0.29493	MXE_908	cassetteExon_2897	ENST00000523583.1;ENST00000343111.10,ENST00000347470.8,ENST00000393360.7,ENST00000393362.8,ENST00000425491.6,ENST00000452135.7,ENST00000455781.5	known
clualt3p86024	chr6	2857995	2876293	-	chr6	2855690	2876293	-	alt3p	7	15	0.31818	0.68182	88	8	12	0.4	0.6	86.96	3	9	0.25	0.75	85.71	3	4	0.42857	0.57143	70	10	4	0.71429	0.28571	100	5	2	0.71429	0.28571	77.78	86.89	82.59	-0.296323	0.047265	-2.83167	0.483008	A3SS_11669	A3SS_11668	ENST00000654948.1,ENST00000668503.1;ENST00000661223.1,ENST00000665261.1,ENST00000670540.1	known
clualt3p86665	chr6	26124749	26127698	+	chr6	26124749	26138054	+	alt3p	3	8	0.27273	0.72727	73.33	1	2	0.33333	0.66667	60	6	8	0.42857	0.57143	77.78	5	0	1	0	55.56	6	4	0.6	0.4	83.33	4	2	0.66667	0.33333	35.29	70.37	58.06	-0.41068	0.0356495	-3.11643	0.457668	cassetteExon_2960	cassetteExon_2960	--;ENST00000314088.6	novel
clualt3p86668	chr6	26158559	26159278	+	chr6	26158559	26170975	+	alt3p	2	5	0.28571	0.71429	58.33	9	6	0.6	0.4	75	6	9	0.4	0.6	71.43	3	14	0.17647	0.82353	77.27	1	18	0.05263	0.94737	82.61	2	27	0.06897	0.93103	80.56	68.25	80.15	0.329213	0.0298965	3.30132	0.438018	cassetteExon_2962	cassetteExon_2962,A3SS_11873,A5SS_10940	--;ENST00000289316.2	novel
clualt3p86752	chr6	26459828	26462797	+	chr6	26459828	26463244	+	alt3p	34	18	0.65385	0.34615	92.86	26	18	0.59091	0.40909	91.67	26	19	0.57778	0.42222	80.36	18	48	0.27273	0.72727	84.62	17	49	0.25758	0.74242	86.84	32	42	0.43243	0.56757	81.32	88.3	84.26	0.2866	0.00913818	4.72494	0.325421	--	--	ENST00000377600.7;ENST00000312541.10,ENST00000429381.5,ENST00000469185.5,ENST00000493173.1,ENST00000541522.5	known
clualt3p86798	chr6	28142029	28144331	+	chr6	28142029	28148316	+	alt3p	11	13	0.45833	0.54167	75	15	16	0.48387	0.51613	83.78	12	11	0.52174	0.47826	79.31	2	12	0.14286	0.85714	70	6	23	0.2069	0.7931	87.88	8	18	0.30769	0.69231	65	79.36	74.29	0.26883	0.00637837	5.23122	0.302169	A3SS_11922	ES_5220,A3SS_11920,ES_5221	ENST00000457389.6;ENST00000330236.7,ENST00000606198.5	known
clualt3p87804	chr1	180022848	180024419	+	chr1	180022848	180024431	+	alt3p	4	1	0.8	0.2	55.56	21	3	0.875	0.125	92.31	11	2	0.84615	0.15385	100	12	4	0.75	0.25	88.89	14	7	0.66667	0.33333	72.41	11	7	0.61111	0.38889	90	82.62	83.77	0.164457	0.0230932	3.5836	0.414841	A3SS_2988,A3SS_2989	A3SS_2989	ENST00000367607.8;--	novel
clualt3p87995	chr6	32162622	32162807	+	chr6	32162622	32164579	+	alt3p	55	24	0.6962	0.3038	78.22	36	17	0.67925	0.32075	63.1	54	31	0.63529	0.36471	77.98	66	20	0.76744	0.23256	82.69	81	6	0.93103	0.06897	75	66	17	0.79518	0.20482	66.4	73.1	74.7	-0.16097	0.0400486	-2.9973	0.465143	3pMXE_2911	A3SS&ES_1871	ENST00000324816.11,ENST00000361568.6,ENST00000375137.6,ENST00000375143.6,ENST00000395523.5;ENST00000421600.2,ENST00000422437.5,ENST00000428388.6,ENST00000453656.6,ENST00000479001.2,ENST00000583227.5	known
clualt3p8881	chr12	110499546	110502049	-	chr12	110496203	110502049	-	alt3p	220	252	0.4661	0.5339	89.9	239	270	0.46955	0.53045	91.71	205	265	0.43617	0.56383	91.62	234	170	0.57921	0.42079	89.78	225	123	0.64655	0.35345	94.57	254	150	0.62871	0.37129	87.26	91.08	90.54	-0.160883	0.00211366	-7.06838	0.220851	MXE_1926,cassetteExon_5830,A3SS&ES_3474,A3SS&ES_3475,A5SS_21660,A5SS_21661,A5SS_21662,A5SS_21663,MXE_1930,MXE_1931	cassetteExon_5829,A3SS_23416,A3SS_23417,A5SS_21657,A5SS_21658,A5SS_21659	ENST00000360579.11,ENST00000549970.5,ENST00000550267.1,ENST00000553128.5;ENST00000548259.1,ENST00000549578.6	known
clualt3p88813	chr6	41079164	41080811	+	chr6	41079164	41084046	+	alt3p	24	31	0.43636	0.56364	72.37	24	34	0.41379	0.58621	71.6	17	26	0.39535	0.60465	81.13	38	28	0.57576	0.42424	80.49	25	21	0.54348	0.45652	56.79	34	23	0.59649	0.40351	75	75.03	70.76	-0.156743	0.00128883	-8.05665	0.192589	A3SS_12426	ES_5482,cassetteExon_3055	ENST00000341376.11;ENST00000353205.5	known
clualt3p88853	chr6	41778825	41779816	-	chr6	41778176	41779816	-	alt3p	3	10	0.23077	0.76923	86.67	7	17	0.29167	0.70833	100	2	8	0.2	0.8	100	6	6	0.5	0.5	85.71	3	5	0.375	0.625	100	8	4	0.66667	0.33333	92.31	95.56	92.67	-0.273077	0.0369471	-3.07957	0.460601	cassetteExon_3060,cassetteExon_3061,cassetteExon_3062	cassetteExon_3060,cassetteExon_3061,cassetteExon_3062	--;ENST00000373018.7	novel
clualt3p89062	chr6	43188118	43188523	+	chr6	43188118	43193001	+	alt3p	31	3	0.91176	0.08824	77.27	31	5	0.86111	0.13889	80	38	3	0.92683	0.07317	83.67	19	7	0.73077	0.26923	66.67	26	12	0.68421	0.31579	73.08	34	14	0.70833	0.29167	77.42	80.31	72.39	0.19213	0.00131972	8.00665	0.192589	ES_5527,A5SS_11472	ES_5527	ENST00000252050.9,ENST00000372647.6,ENST00000515773.5;--	novel
clualt3p89221	chr6	44000715	44001043	-	chr6	43999508	44001043	-	alt3p	29	44	0.39726	0.60274	85.88	24	35	0.40678	0.59322	73.75	38	46	0.45238	0.54762	87.5	15	52	0.22388	0.77612	82.72	19	64	0.22892	0.77108	73.45	28	63	0.30769	0.69231	81.25	82.38	79.14	0.16531	0.00669027	5.16168	0.304018	A3SS_12557	A3SS_12559	ENST00000422059.5;ENST00000607590.1,ENST00000652850.1	known
clualt3p89582	chr6	63636150	63646527	+	chr6	63636150	63680000	+	alt3p	11	16	0.40741	0.59259	93.1	16	19	0.45714	0.54286	92.11	14	21	0.4	0.6	81.4	35	11	0.76087	0.23913	90.2	22	13	0.62857	0.37143	100	24	16	0.6	0.4	78.43	88.87	89.54	-0.24163	0.0101451	-4.58499	0.332213	--	A5SS_11620	ENST00000262043.8,ENST00000509876.5;ENST00000481385.6,ENST00000515594.5	known
clualt3p89911	chr6	83194652	83195195	+	chr6	83194652	83195595	+	alt3p	11	19	0.36667	0.63333	52.63	12	27	0.30769	0.69231	78	10	23	0.30303	0.69697	76.74	4	28	0.125	0.875	86.49	8	33	0.19512	0.80488	89.13	3	44	0.06383	0.93617	85.45	69.12	87.02	0.197813	0.0101143	4.58901	0.332213	cassetteExon_3155	cassetteExon_3154,cassetteExon_3155,A5SS_11679	--;ENST00000369724.5	novel
clualt3p90123	chr1	184710550	184711723	-	chr1	184710547	184711723	-	alt3p	4	18	0.18182	0.81818	100	2	19	0.09524	0.90476	100	5	16	0.2381	0.7619	100	7	9	0.4375	0.5625	100	11	20	0.35484	0.64516	93.94	8	20	0.28571	0.71429	100	100	97.98	-0.18763	0.0360426	-3.1051	0.45797	A3SS_3038	A3SS_3038	--;ENST00000318130.13,ENST00000367512.7,ENST00000439962.1	novel
clualt3p90149	chr1	185168398	185169800	+	chr1	185168398	185174372	+	alt3p	2	10	0.16667	0.83333	100	1	6	0.14286	0.85714	77.78	5	7	0.41667	0.58333	100	6	4	0.6	0.4	100	5	4	0.55556	0.44444	90	12	8	0.6	0.4	86.96	92.59	92.32	-0.34312	0.0180967	-3.86327	0.381442	A3SS_3044	A3SS_3044	--;ENST00000367500.9,ENST00000367501.7,ENST00000450350.1	novel
clualt3p90499	chr6	99462815	99464604	-	chr6	99446463	99464604	-	alt3p	0	14	0	1	63.64	3	24	0.11111	0.88889	67.5	5	13	0.27778	0.72222	52.94	6	8	0.42857	0.57143	77.78	8	8	0.5	0.5	69.57	7	16	0.30435	0.69565	58.97	61.36	68.77	-0.281343	0.0466577	-2.84443	0.480951	--	--	ENST00000496090.6,ENST00000506871.5,ENST00000511403.5;ENST00000327681.10,ENST00000496518.6,ENST00000500704.7,ENST00000513344.1	known
clualt3p90506	chr6	99526109	99531363	+	chr6	99526109	99531632	+	alt3p	36	17	0.67925	0.32075	94.64	38	11	0.77551	0.22449	87.5	39	15	0.72222	0.27778	96.43	23	13	0.63889	0.36111	97.3	10	9	0.52632	0.47368	100	22	27	0.44898	0.55102	90.74	92.86	96.01	0.187597	0.0385078	3.0372	0.464885	--	--	ENST00000452647.3,ENST00000607332.2,ENST00000623858.2;ENST00000651400.1,ENST00000652704.1	known
clualt3p90740	chr6	109452119	109452246	-	chr6	109451700	109452246	-	alt3p	2	17	0.10526	0.89474	86.36	4	26	0.13333	0.86667	73.17	0	11	0	1	73.33	4	9	0.30769	0.69231	54.17	6	15	0.28571	0.71429	87.5	6	18	0.25	0.75	77.42	77.62	73.03	-0.201603	0.0101098	-4.58961	0.332213	A3SS_12948	A3SS_12946	ENST00000483856.1;ENST00000358577.7,ENST00000358807.8,ENST00000630715.2	known
clualt3p91099	chr6	130049393	130049756	+	chr6	130049393	130051249	+	alt3p	11	6	0.64706	0.35294	89.47	14	4	0.77778	0.22222	100	10	5	0.66667	0.33333	100	8	8	0.5	0.5	94.12	6	8	0.42857	0.57143	93.33	6	9	0.4	0.6	88.24	96.49	91.9	0.254313	0.00725568	5.04517	0.312098	--	--	ENST00000361794.7,ENST00000368136.3,ENST00000528385.5;ENST00000368139.6,ENST00000526019.5,ENST00000533560.5	known
clualt3p92097	chr1	193059776	193059874	+	chr1	193059776	193069034	+	alt3p	3	60	0.04762	0.95238	56.76	1	69	0.01429	0.98571	62.5	8	74	0.09756	0.90244	67.21	13	45	0.22414	0.77586	55.24	7	49	0.125	0.875	52.34	19	53	0.26389	0.73611	54.55	62.16	54.04	-0.151187	0.0342285	-3.15865	0.453056	A5SS_2890	A5SS_2891	ENST00000469214.2,ENST00000506303.1;ENST00000400968.7,ENST00000415442.2	known
clualt3p92293	chr7	500499	501116	-	chr7	498574	501116	-	alt3p	22	49	0.30986	0.69014	92.21	14	37	0.27451	0.72549	96.23	13	29	0.30952	0.69048	91.3	4	40	0.09091	0.90909	95.65	4	51	0.07273	0.92727	90.16	6	40	0.13043	0.86957	90.2	93.25	92	0.19994	0.000640185	9.66881	0.153898	--	--	ENST00000354513.9;ENST00000400761.7,ENST00000402802.7	known
clualt3p92536	chr7	2354195	2354524	+	chr7	2354195	2355234	+	alt3p	4	7	0.36364	0.63636	91.67	3	8	0.27273	0.72727	91.67	5	5	0.5	0.5	71.43	9	5	0.64286	0.35714	93.33	4	0	1	0	66.67	19	0	1	0	73.08	84.92	77.69	-0.502163	0.0210443	-3.68861	0.402675	A3SS_13443	A3SS_13443,A5SS_12358	--;ENST00000431643.5	novel
clualt3p93034	chr7	16644812	16645507	-	chr7	16636455	16645507	-	alt3p	4	60	0.0625	0.9375	91.43	6	66	0.08333	0.91667	96	8	70	0.10256	0.89744	96.3	14	32	0.30435	0.69565	77.97	17	49	0.25758	0.74242	89.19	17	33	0.34	0.66	80.65	94.58	82.6	-0.217847	0.00119709	-8.21433	0.186327	A3SS&ES_2033	A3SS_13599,A5SS_12520	ENST00000421746.1,ENST00000453623.5,ENST00000627859.1;ENST00000306999.7,ENST00000447802.3,ENST00000628652.1	known
clualt3p93493	chr7	30447148	30448298	-	chr7	30447050	30448298	-	alt3p	6	17	0.26087	0.73913	82.14	3	16	0.15789	0.84211	95	0	15	0	1	78.95	6	11	0.35294	0.64706	80.95	5	6	0.45455	0.54545	100	7	7	0.5	0.5	100	85.36	93.65	-0.296243	0.0275758	-3.3882	0.430614	--	--	ENST00000434755.5;ENST00000222823.9	known
clualt3p93941	chr7	43986312	43986601	-	chr7	43973323	43986601	-	alt3p	13	11	0.54167	0.45833	54.55	18	20	0.47368	0.52632	73.08	10	34	0.22727	0.77273	69.84	6	31	0.16216	0.83784	71.15	8	45	0.15094	0.84906	73.61	5	44	0.10204	0.89796	81.67	65.82	75.48	0.275827	0.0470784	2.83557	0.482503	ES_6079	cassetteExon_3490,A5SS_12815,MXE_1076,MXE_1078	ENST00000420754.4;ENST00000422304.1,ENST00000427076.5	known
clualt3p95816	chr7	66740792	66768831	+	chr7	66740792	66771883	+	alt3p	28	54	0.34146	0.65854	81.19	32	51	0.38554	0.61446	83.84	13	46	0.22034	0.77966	81.94	10	56	0.15152	0.84848	82.5	10	56	0.15152	0.84848	76.74	11	80	0.12088	0.87912	81.25	82.32	80.16	0.174473	0.0258285	3.45955	0.42665	ES_6164,A3SS_14143,A3SS&ES_2096	ES_6162,A3SS_14140,A3SS_14141,A5SS_12991,A5SS_12992,A5SS_12993	ENST00000442563.5,ENST00000450873.6;ENST00000284957.9,ENST00000607882.5	known
clualt3p9696	chr12	121400218	121402742	+	chr12	121400218	121416159	+	alt3p	55	133	0.29255	0.70745	93.53	37	135	0.21512	0.78488	88.66	44	114	0.27848	0.72152	94.05	43	64	0.40187	0.59813	85.6	61	90	0.40397	0.59603	94.38	78	79	0.49682	0.50318	92.35	92.08	90.78	-0.17217	0.0119015	-4.37713	0.339357	cassetteExon_5900	A3SS_23678	ENST00000392465.7,ENST00000553407.5,ENST00000554606.5;ENST00000361234.9,ENST00000392464.3,ENST00000556562.1	known
clualt3p97325	chr7	100175894	100176207	-	chr7	100174765	100176207	-	alt3p	10	46	0.17857	0.82143	90.32	12	45	0.21053	0.78947	86.36	15	49	0.23438	0.76562	83.12	23	38	0.37705	0.62295	88.41	47	39	0.54651	0.45349	88.66	27	53	0.3375	0.6625	80.81	86.6	85.96	-0.212527	0.0324432	-3.21471	0.444181	--	ES_6332	ENST00000292377.4,ENST00000471717.1;ENST00000480087.5	known
clualt3p97392	chr7	100218641	100219249	+	chr7	100218641	100345969	+	alt3p	5	9	0.35714	0.64286	93.33	8	9	0.47059	0.52941	94.44	6	8	0.42857	0.57143	87.5	15	0	1	0	44.12	17	0	1	0	85	17	4	0.80952	0.19048	84	91.76	71.04	-0.51774	0.00194155	-7.22999	0.217239	3pMXE_3415,3pMXE_3416,A3SS_14654	3pMXE_3416	ENST00000471803.1;--	novel
clualt3p97708	chr7	100894255	100895802	-	chr7	100894252	100895802	-	alt3p	3	13	0.1875	0.8125	100	4	11	0.26667	0.73333	93.75	3	11	0.21429	0.78571	82.35	6	3	0.66667	0.33333	100	4	5	0.44444	0.55556	100	12	6	0.66667	0.33333	100	92.03	100	-0.369773	0.00888752	-4.76271	0.325421	--	--	ENST00000411582.4;ENST00000241069.11,ENST00000302913.8,ENST00000419336.6,ENST00000651875.1	known
clualt3p98067	chr7	103086764	103092477	+	chr7	103086764	103097277	+	alt3p	90	37	0.70866	0.29134	75.6	76	45	0.6281	0.3719	85.21	66	32	0.67347	0.32653	83.76	47	44	0.51648	0.48352	86.67	60	55	0.52174	0.47826	88.46	37	52	0.41573	0.58427	91.75	81.52	88.96	0.185427	0.0112156	4.45359	0.336343	A5SS_13532	--	ENST00000306450.5,ENST00000323716.8,ENST00000425331.5,ENST00000431642.1,ENST00000441711.6;ENST00000428183.6,ENST00000454559.5	known
clualt3p9931	chr12	122940995	122944391	-	chr12	122940284	122944391	-	alt3p	12	4	0.75	0.25	100	8	1	0.88889	0.11111	100	10	1	0.90909	0.09091	84.62	9	5	0.64286	0.35714	70	11	4	0.73333	0.26667	68.18	7	5	0.58333	0.41667	92.31	94.87	76.83	0.196153	0.0417017	2.95644	0.468629	--	--	ENST00000280560.13,ENST00000344275.11,ENST00000392439.7,ENST00000442028.6,ENST00000442833.6,ENST00000538895.5,ENST00000540971.5,ENST00000541983.1,ENST00000542448.5,ENST00000542678.5,ENST00000545373.1;ENST00000426173.6,ENST00000537276.5,ENST00000540285.5,ENST00000546289.5	known
clualt5p100147	chr8	144513138	144513218	-	chr8	144513138	144513416	-	alt5p	60	15	0.8	0.2	93.75	59	14	0.80822	0.19178	96.05	78	24	0.76471	0.23529	93.58	82	6	0.93182	0.06818	88.89	110	5	0.95652	0.04348	95.04	108	4	0.96429	0.03571	91.8	94.46	91.91	-0.1599	0.000642175	-9.66105	0.153898	--	A3SS_16690	ENST00000617875.6,ENST00000621189.4;ENST00000534626.6	known
clualt5p101180	chr9	35741890	35743276	-	chr9	35741890	35744297	-	alt5p	12	25	0.32432	0.67568	67.27	11	26	0.2973	0.7027	61.67	10	9	0.52632	0.47368	48.72	10	46	0.17857	0.82143	66.67	7	32	0.17949	0.82051	73.58	1	29	0.03333	0.96667	60	59.22	66.75	0.252183	0.0442718	2.89653	0.47439	A3SS_16966	ES_7197	ENST00000485259.1;ENST00000378094.4,ENST00000378103.7	known
clualt5p101236	chr9	36376127	36400554	-	chr9	36376127	36424613	-	alt5p	12	2	0.85714	0.14286	51.85	18	2	0.9	0.1	80	14	6	0.7	0.3	58.82	10	6	0.625	0.375	64	9	14	0.3913	0.6087	85.19	12	12	0.5	0.5	66.67	63.56	71.95	0.313613	0.0260125	3.45177	0.427142	5pMXE_5352,5pMXE_5353,A5SS_15700	5pMXE_5351,5pMXE_5353,5pMXE_5354,ES_7204	ENST00000350199.8,ENST00000377877.4;--	novel
clualt5p101556	chr9	83628211	83628873	+	chr9	83623221	83628873	+	alt5p	19	3	0.86364	0.13636	78.57	18	2	0.9	0.1	71.43	21	1	0.95455	0.04545	95.65	15	5	0.75	0.25	100	10	7	0.58824	0.41176	73.91	16	4	0.8	0.2	83.33	81.88	85.75	0.193317	0.0490303	2.79561	0.485417	--	--	ENST00000376417.8,ENST00000376419.5,ENST00000454393.5,ENST00000530832.5,ENST00000533522.1;ENST00000405990.3	known
clualt5p102306	chr9	100473740	100498765	+	chr9	100442356	100498765	+	alt5p	28	17	0.62222	0.37778	81.82	34	12	0.73913	0.26087	76.67	30	7	0.81081	0.18919	78.72	13	14	0.48148	0.51852	84.38	22	22	0.5	0.5	88	19	12	0.6129	0.3871	72.09	79.07	81.49	0.192593	0.0484617	2.80706	0.483752	5pMXE_5428	cassetteExon_4382,A3SS_17359,A3SS_17360	ENST00000374879.5;ENST00000502978.1	known
clualt5p102860	chr9	113517380	113517541	+	chr9	113514654	113517541	+	alt5p	27	20	0.57447	0.42553	77.05	24	18	0.57143	0.42857	77.78	15	13	0.53571	0.46429	66.67	13	32	0.28889	0.71111	80.36	17	31	0.35417	0.64583	72.73	14	39	0.26415	0.73585	80.3	73.83	77.8	0.258133	0.000951634	8.72245	0.174973	A5SS_16127,A5SS_16129	ES_7409,A5SS_16127	--;ENST00000317613.10,ENST00000343817.9,ENST00000350696.9,ENST00000374136.5,ENST00000374140.6,ENST00000394646.7,ENST00000478599.5	novel
clualt5p103222	chr9	121121951	121123931	+	chr9	121118540	121123931	+	alt5p	2	5	0.28571	0.71429	63.64	3	7	0.3	0.7	90.91	7	6	0.53846	0.46154	100	3	2	0.6	0.4	83.33	21	3	0.875	0.125	96	12	6	0.66667	0.33333	85.71	84.85	88.35	-0.339167	0.0436527	-2.91058	0.472351	--	--	ENST00000373847.5;ENST00000373850.5,ENST00000373851.6,ENST00000373855.7	known
clualt5p103348	chr9	122941093	122957011	+	chr9	122941088	122957011	+	alt5p	14	11	0.56	0.44	92.59	15	7	0.68182	0.31818	66.67	21	11	0.65625	0.34375	71.11	11	4	0.73333	0.26667	75	19	3	0.86364	0.13636	68.75	26	5	0.83871	0.16129	65.96	76.79	69.9	-0.179203	0.030269	-3.28811	0.438351	A5SS_16229	A5SS_16221,A5SS_16229,ES_7466	ENST00000317419.7,ENST00000373647.9,ENST00000426918.2;--	novel
clualt5p103387	chr9	124021867	124032420	+	chr9	124021304	124032420	+	alt5p	5	10	0.33333	0.66667	75	8	26	0.23529	0.76471	87.18	10	21	0.32258	0.67742	75.61	0	26	0	1	92.86	3	35	0.07895	0.92105	97.44	5	38	0.11628	0.88372	91.49	79.26	93.93	0.23199	0.00740333	5.01655	0.314416	--	--	ENST00000488674.2;ENST00000373615.9,ENST00000446480.5	known
clualt5p103720	chr9	127587737	127592052	+	chr9	127580912	127592052	+	alt5p	8	11	0.42105	0.57895	82.61	8	7	0.53333	0.46667	83.33	7	2	0.77778	0.22222	64.29	6	0	1	0	50	13	2	0.86667	0.13333	65.22	9	1	0.9	0.1	71.43	76.74	62.22	-0.344837	0.0376381	-3.06056	0.462637	--	--	--;--	novel
clualt5p103831	chr9	128098725	128101096	+	chr9	128068580	128101096	+	alt5p	39	17	0.69643	0.30357	87.5	56	20	0.73684	0.26316	83.52	49	21	0.7	0.3	88.61	19	26	0.42222	0.57778	90	34	34	0.5	0.5	87.18	32	39	0.4507	0.5493	92.21	86.54	89.8	0.25345	0.000632798	9.69791	0.153898	--	A3SS_17767,A3SS_17768	ENST00000373064.9,ENST00000684304.1;ENST00000373068.6,ENST00000373069.10	known
clualt5p103965	chr9	128266325	128267194	-	chr9	128266325	128267458	-	alt5p	47	54	0.46535	0.53465	95.28	47	54	0.46535	0.53465	90.99	47	73	0.39167	0.60833	95.24	21	71	0.22826	0.77174	90.2	47	96	0.32867	0.67133	87.73	37	89	0.29365	0.70635	84.56	93.84	87.5	0.157263	0.0148148	4.10315	0.365162	--	ES_7551,A3SS_17817	ENST00000421699.7,ENST00000450617.6,ENST00000611957.4;ENST00000458730.2	known
clualt5p104897	chr9	136445111	136445645	-	chr9	136445111	136446855	-	alt5p	60	9	0.86957	0.13043	55.65	77	7	0.91667	0.08333	59.15	71	4	0.94667	0.05333	56.82	56	22	0.71795	0.28205	66.67	90	23	0.79646	0.20354	61.75	97	37	0.72388	0.27612	69.07	57.21	65.83	0.164873	0.00814899	4.88198	0.319272	--	--	ENST00000277537.10,ENST00000313050.11,ENST00000313084.9;ENST00000431893.3	known
clualt5p105681	chrX	13763855	13767127	+	chrX	13762444	13767127	+	alt5p	33	39	0.45833	0.54167	83.72	23	29	0.44231	0.55769	88.14	21	31	0.40385	0.59615	85.25	30	14	0.68182	0.31818	88	31	13	0.70455	0.29545	81.48	24	13	0.64865	0.35135	82.22	85.7	83.9	-0.24351	0.000443405	-10.6301	0.133246	--	--	ENST00000340096.11,ENST00000380550.6,ENST00000380567.6,ENST00000398395.8,ENST00000464463.6,ENST00000490265.6,ENST00000682237.1,ENST00000683284.1,ENST00000683427.1,ENST00000683454.1,ENST00000683637.1,ENST00000683655.1,ENST00000683713.1;ENST00000682562.1,ENST00000682953.1,ENST00000683055.1,ENST00000684577.1	known
clualt5p105817	chrX	18241379	18242439	-	chrX	18241379	18246577	-	alt5p	8	4	0.66667	0.33333	70.59	5	3	0.625	0.375	61.54	9	5	0.64286	0.35714	93.33	5	9	0.35714	0.64286	93.33	2	5	0.28571	0.71429	100	6	6	0.5	0.5	63.16	75.15	85.5	0.263893	0.0146811	4.11426	0.364264	--	--	ENST00000251900.9,ENST00000398048.4;ENST00000420857.6,ENST00000665583.1	known
clualt5p106094	chrX	40071159	40071637	-	chrX	40071159	40072349	-	alt5p	27	7	0.79412	0.20588	89.47	35	8	0.81395	0.18605	100	34	13	0.7234	0.2766	90.38	27	25	0.51923	0.48077	96.3	27	19	0.58696	0.41304	95.83	32	29	0.52459	0.47541	95.31	93.28	95.81	0.233563	0.00263186	6.66569	0.235858	--	--	ENST00000342274.8,ENST00000378444.9,ENST00000397354.7,ENST00000406200.4,ENST00000413905.6,ENST00000442018.6,ENST00000615339.2,ENST00000672922.2,ENST00000673391.1,ENST00000679513.1,ENST00000680831.1;ENST00000378455.8,ENST00000427012.3	known
clualt5p106517	chrX	48898082	48898492	+	chrX	48898014	48898492	+	alt5p	293	141	0.67512	0.32488	89.86	328	170	0.65863	0.34137	91.54	266	122	0.68557	0.31443	90.44	271	256	0.51423	0.48577	91.18	261	246	0.51479	0.48521	93.72	289	249	0.53717	0.46283	92.28	90.61	92.39	0.151043	0.000156608	13.871	0.0832913	A5SS_34124	ES_15828,A5SS_34125	ENST00000376566.8,ENST00000447146.7,ENST00000470062.5,ENST00000474671.5;ENST00000247140.8,ENST00000477997.5	known
clualt5p106910	chrX	56994949	56995216	-	chrX	56994949	56995242	-	alt5p	17	14	0.54839	0.45161	77.5	14	19	0.42424	0.57576	84.62	12	26	0.31579	0.68421	86.36	12	6	0.66667	0.33333	78.26	12	4	0.75	0.25	66.67	21	12	0.63636	0.36364	71.74	82.83	72.22	-0.25487	0.0276611	-3.38485	0.431	--	--	ENST00000374919.6,ENST00000475785.7,ENST00000638619.1,ENST00000638664.1,ENST00000638819.1,ENST00000638845.1,ENST00000638873.1,ENST00000639000.1,ENST00000639418.1,ENST00000639583.1,ENST00000639605.1,ENST00000639794.1,ENST00000639888.1,ENST00000640039.1,ENST00000640101.1,ENST00000640131.1,ENST00000640421.1,ENST00000640463.1,ENST00000640577.1,ENST00000640717.1,ENST00000640728.1,ENST00000640768.1;ENS…	known
clualt5p107131	chrX	71459251	71459552	+	chrX	71458366	71459552	+	alt5p	10	32	0.2381	0.7619	97.67	11	37	0.22917	0.77083	97.96	10	20	0.33333	0.66667	88.24	12	9	0.57143	0.42857	100	23	21	0.52273	0.47727	93.62	13	13	0.5	0.5	96.3	94.62	96.64	-0.26452	0.00257027	-6.7082	0.235188	ES_15909,A5SS&ES_5786	A5SS_34318	ENST00000462588.5,ENST00000482544.5,ENST00000683202.1,ENST00000683668.1,ENST00000683782.1,ENST00000683954.1;ENST00000276072.9,ENST00000373775.8,ENST00000373790.9,ENST00000423759.6,ENST00000437147.8,ENST00000461764.6,ENST00000468167.6,ENST00000485087.6,ENST00000492404.6,ENST00000682124.1,ENST00000683358.1	known
clualt5p107248	chrX	77593849	77595712	-	chrX	77593849	77599411	-	alt5p	28	51	0.35443	0.64557	95.18	23	37	0.38333	0.61667	96.77	21	36	0.36842	0.63158	90.48	13	49	0.20968	0.79032	88.57	5	35	0.125	0.875	80	15	47	0.24194	0.75806	93.94	94.14	87.5	0.17652	0.00791095	4.92325	0.318738	--	--	ENST00000623316.1;ENST00000373344.11,ENST00000395603.7,ENST00000480283.5,ENST00000675732.1	known
clualt5p107255	chrX	77717243	77785845	-	chrX	77717243	77785982	-	alt5p	3	21	0.125	0.875	82.76	4	30	0.11765	0.88235	87.18	2	20	0.09091	0.90909	75.86	6	20	0.23077	0.76923	89.66	11	18	0.37931	0.62069	90.62	6	23	0.2069	0.7931	90.62	81.93	90.3	-0.16114	0.0426381	-2.93412	0.470937	A3SS_37700	A3SS_37698	ENST00000622960.1;ENST00000373344.11,ENST00000395603.7,ENST00000480283.5,ENST00000624032.3,ENST00000624166.3,ENST00000624193.1	known
clualt5p107600	chr1	228108318	228108955	-	chr1	228108318	228109149	-	alt5p	154	144	0.51678	0.48322	71.63	164	162	0.50307	0.49693	67.36	139	116	0.5451	0.4549	68.55	84	135	0.38356	0.61644	67.38	85	172	0.33074	0.66926	62.08	103	185	0.35764	0.64236	63.72	69.18	64.39	0.164337	0.00111525	8.36818	0.183523	A3SS_3646,ES_1854,3pMXE_819	ES_1856,A3SS_3650,A3SS_3651,3pMXE_818	ENST00000295008.8,ENST00000336520.8,ENST00000366738.5,ENST00000366741.5,ENST00000430433.5,ENST00000476267.1;ENST00000348259.9,ENST00000492170.1	known
clualt5p10789	chr13	36335832	36336287	-	chr13	36335832	36346582	-	alt5p	37	48	0.43529	0.56471	54.14	37	41	0.47436	0.52564	44.83	27	55	0.32927	0.67073	48.81	62	33	0.65263	0.34737	53.98	53	28	0.65432	0.34568	66.94	52	36	0.59091	0.40909	56.41	49.26	59.11	-0.219647	0.0102909	-4.56614	0.332701	ES_10241,A5SS&ES_3780	A3SS_24109,A5SS_22227,A5SS_22228	ENST00000494062.2;ENST00000451493.5,ENST00000494703.1	known
clualt5p10790	chr13	36335832	36336287	-	chr13	36335832	36346225	-	alt5p	37	49	0.43023	0.56977	54.78	37	70	0.34579	0.65421	61.49	27	62	0.30337	0.69663	52.98	62	66	0.48438	0.51562	72.73	53	30	0.63855	0.36145	68.6	52	49	0.51485	0.48515	64.74	56.42	68.69	-0.18613	0.036331	-3.09688	0.459177	ES_10241,A5SS&ES_3780	A3SS_24108,A5SS_22225,A5SS_22226	ENST00000494062.2;ENST00000438666.7,ENST00000495510.1	known
clualt5p108493	chrX	135292473	135293730	-	chrX	135292473	135295768	-	alt5p	18	10	0.64286	0.35714	71.79	25	7	0.78125	0.21875	88.89	13	5	0.72222	0.27778	81.82	9	11	0.45	0.55	86.96	9	9	0.5	0.5	56.25	11	7	0.61111	0.38889	85.71	80.83	76.31	0.195073	0.0350483	3.13404	0.455779	ES_16052,A5SS_34584	ES_16052,MXE_3044	ENST00000370766.8;--	novel
clualt5p108675	chrX	153454508	153454877	-	chrX	153454508	153455542	-	alt5p	35	64	0.35354	0.64646	90.83	33	69	0.32353	0.67647	90.27	24	64	0.27273	0.72727	92.63	14	68	0.17073	0.82927	95.35	12	70	0.14634	0.85366	89.13	18	104	0.14754	0.85246	89.71	91.24	91.4	0.16173	0.00289094	6.49943	0.243002	--	--	ENST00000330912.7,ENST00000435662.1,ENST00000437046.6,ENST00000491286.5;ENST00000334497.7,ENST00000338525.7,ENST00000370211.10,ENST00000370232.4,ENST00000460898.5	known
clualt5p108776	chrX	153762093	153762942	-	chrX	153762093	153763363	-	alt5p	30	6	0.83333	0.16667	63.16	34	7	0.82927	0.17073	59.42	27	6	0.81818	0.18182	48.53	24	13	0.64865	0.35135	68.52	25	12	0.67568	0.32432	75.51	16	10	0.61538	0.38462	50	57.04	64.68	0.180357	0.000559676	10.0107	0.147698	--	--	--;--	novel
clualt5p109546	chr1	235196115	235213769	-	chr1	235196115	235213877	-	alt5p	22	17	0.5641	0.4359	61.9	29	21	0.58	0.42	64.1	26	14	0.65	0.35	63.49	30	4	0.88235	0.11765	54.84	34	5	0.87179	0.12821	81.25	29	8	0.78378	0.21622	62.71	63.16	66.27	-0.24794	0.00373733	-6.06267	0.261232	--	--	ENST00000264183.9,ENST00000366603.6,ENST00000421364.5,ENST00000471257.5;ENST00000444620.2	known
clualt5p110034	chr1	11664423	11668656	+	chr1	11664255	11668656	+	alt5p	5	9	0.35714	0.64286	70	8	11	0.42105	0.57895	90.48	13	15	0.46429	0.53571	82.35	6	32	0.15789	0.84211	84.44	3	17	0.15	0.85	95.24	4	22	0.15385	0.84615	96.3	80.94	91.99	0.260247	0.0011299	8.33962	0.183523	A5SS_315,5pMXE_132	A5SS_315	--;ENST00000376753.9	novel
clualt5p11036	chr13	49110406	49114655	+	chr13	49075364	49114655	+	alt5p	10	20	0.33333	0.66667	100	5	9	0.35714	0.64286	93.33	6	12	0.33333	0.66667	85.71	19	13	0.59375	0.40625	94.12	17	17	0.5	0.5	100	16	7	0.69565	0.30435	95.83	93.01	96.65	-0.2552	0.0110471	-4.47324	0.33593	5pMXE_7605	ES_10282	ENST00000398316.7;ENST00000378383.5,ENST00000484074.5,ENST00000492622.6,ENST00000541916.5	known
clualt5p110713	chr10	25934526	25935744	+	chr10	25934328	25935744	+	alt5p	3	8	0.27273	0.72727	78.57	7	16	0.30435	0.69565	74.19	3	9	0.25	0.75	85.71	2	19	0.09524	0.90476	70	1	16	0.05882	0.94118	94.44	4	27	0.12903	0.87097	86.11	79.49	83.52	0.18133	0.00212103	7.06182	0.220851	A5SS_16992	A5SS_16991,A5SS_16992,A5SS_16993	--;ENST00000376302.5,ENST00000642197.1,ENST00000642920.2	novel
clualt5p111166	chr10	38095224	38095538	+	chr10	38094490	38095538	+	alt5p	22	23	0.48889	0.51111	83.33	9	11	0.45	0.55	66.67	11	7	0.61111	0.38889	60	10	5	0.66667	0.33333	55.56	17	6	0.73913	0.26087	65.71	25	10	0.71429	0.28571	72.92	70	64.73	-0.19003	0.02304	-3.58619	0.414841	A5SS&ES_2870	A3SS_18530,A5SS_17139	ENST00000498773.5,ENST00000638053.1,ENST00000640275.1;ENST00000361085.9	known
clualt5p111351	chr10	45533289	45553112	-	chr10	45533289	45594235	-	alt5p	17	22	0.4359	0.5641	92.86	11	27	0.28947	0.71053	95	14	28	0.33333	0.66667	95.45	22	15	0.59459	0.40541	94.87	27	25	0.51923	0.48077	100	22	8	0.73333	0.26667	83.33	94.44	92.73	-0.262817	0.0261312	-3.44678	0.427142	MXE_1505	cassetteExon_4725	ENST00000453980.3;ENST00000319836.7,ENST00000602712.2	known
clualt5p111359	chr10	45652033	45652984	-	chr10	45652033	45663542	-	alt5p	14	8	0.63636	0.36364	91.67	12	6	0.66667	0.33333	85.71	11	7	0.61111	0.38889	69.23	7	0	1	0	77.78	18	2	0.9	0.1	95.24	11	0	1	0	73.33	82.2	82.12	-0.32862	0.000887936	-8.88141	0.172711	--	ES_7896	ENST00000335258.8,ENST00000344646.10,ENST00000374366.7,ENST00000374371.6,ENST00000465407.5,ENST00000495747.5;ENST00000497028.5	known
clualt5p111411	chr10	45962994	45963885	-	chr10	45962994	45972217	-	alt5p	6	6	0.5	0.5	48	16	10	0.61538	0.38462	68.42	11	11	0.5	0.5	68.75	7	3	0.7	0.3	90.91	19	7	0.73077	0.26923	100	8	2	0.8	0.2	47.62	61.72	79.51	-0.20513	0.0133885	-4.22828	0.35259	ES_7906,A5SS&ES_2881	--	ENST00000417555.2;--	novel
clualt5p111769	chr10	63380482	63465495	-	chr10	63380482	63521738	-	alt5p	4	8	0.33333	0.66667	92.31	4	14	0.22222	0.77778	90	5	6	0.45455	0.54545	91.67	7	3	0.7	0.3	100	6	5	0.54545	0.45455	84.62	7	5	0.58333	0.41667	92.31	91.33	92.31	-0.272893	0.0287567	-3.34295	0.435561	--	A3SS_18686	ENST00000399262.7;ENST00000633035.1	known
clualt5p11243	chr13	77018722	77021513	-	chr13	77018722	77026827	-	alt5p	49	16	0.75385	0.24615	85.53	50	20	0.71429	0.28571	84.34	51	27	0.65385	0.34615	93.98	26	34	0.43333	0.56667	98.36	40	35	0.53333	0.46667	84.27	42	43	0.49412	0.50588	89.47	87.95	90.7	0.220403	0.00585164	5.35864	0.29647	ES_10321,A5SS&ES_3804	ES_10321,ES_10322,A3SS_24272	ENST00000355619.10;--	novel
clualt5p11252	chr13	77099013	77118340	-	chr13	77099013	77121373	-	alt5p	10	9	0.52632	0.47368	100	11	18	0.37931	0.62069	93.55	8	9	0.47059	0.52941	85	4	11	0.26667	0.73333	100	4	24	0.14286	0.85714	100	6	12	0.33333	0.66667	81.82	92.85	93.94	0.21112	0.039914	3.00071	0.465143	--	--	ENST00000357337.11,ENST00000682321.1;ENST00000544440.7,ENST00000683823.1	known
clualt5p112531	chr1	16635168	16642767	-	chr1	16635168	16643028	-	alt5p	29	7	0.80556	0.19444	83.72	25	9	0.73529	0.26471	69.39	32	8	0.8	0.2	74.07	24	20	0.54545	0.45455	72.13	16	22	0.42105	0.57895	58.46	34	16	0.68	0.32	56.82	75.73	62.47	0.23145	0.0414085	2.96354	0.467779	ES_229,ES_230	ES_230,MXE_39,3pMXE_83	ENST00000639456.1;--	novel
clualt5p112532	chr1	16635168	16642767	-	chr1	16635168	16644646	-	alt5p	29	3	0.90625	0.09375	74.42	25	6	0.80645	0.19355	63.27	32	5	0.86486	0.13514	68.52	24	10	0.70588	0.29412	55.74	16	15	0.51613	0.48387	47.69	34	14	0.70833	0.29167	54.55	68.74	52.66	0.21574	0.0367576	3.08486	0.46006	ES_229,ES_230	MXE_40	ENST00000639456.1;--	novel
clualt5p112975	chr10	84499959	84513449	+	chr10	84477664	84513449	+	alt5p	3	35	0.07895	0.92105	70.37	6	39	0.13333	0.86667	86.54	6	30	0.16667	0.83333	90	11	30	0.26829	0.73171	91.11	16	35	0.31373	0.68627	75	14	32	0.30435	0.69565	82.14	82.3	82.75	-0.16914	0.00434715	-5.81732	0.274144	--	--	ENST00000224756.12,ENST00000543283.2;ENST00000372088.8,ENST00000466105.5,ENST00000480006.1,ENST00000493409.5,ENST00000494144.5	known
clualt5p113127	chr10	89287241	89291987	+	chr10	89285264	89291987	+	alt5p	3	31	0.08824	0.91176	73.91	2	25	0.07407	0.92593	84.38	1	26	0.03704	0.96296	81.82	6	12	0.33333	0.66667	78.26	5	15	0.25	0.75	66.67	5	21	0.19231	0.80769	70.27	80.04	71.73	-0.192097	0.0117164	-4.39723	0.336832	cassetteExon_4893,cassetteExon_4894,A5SS_17655,A5SS_17656,5pMXE_5959,A3SS_19096	cassetteExon_4893,cassetteExon_4894	--;ENST00000354541.7,ENST00000680136.1	novel
clualt5p113135	chr10	89462624	89512083	-	chr10	89462624	89555882	-	alt5p	6	8	0.42857	0.57143	87.5	8	8	0.5	0.5	100	7	7	0.5	0.5	77.78	16	10	0.61538	0.38462	100	10	3	0.76923	0.23077	92.86	14	5	0.73684	0.26316	100	88.43	97.62	-0.23096	0.0117238	-4.39643	0.336832	A5SS_17658,cassetteExon_4897	cassetteExon_4897,A5SS_17659	--;ENST00000475682.1	novel
clualt5p11332	chr13	95940091	95943667	-	chr13	95940091	95947037	-	alt5p	2	20	0.09091	0.90909	100	4	31	0.11429	0.88571	97.22	1	22	0.04348	0.95652	100	7	10	0.41176	0.58824	85	6	24	0.2	0.8	100	7	19	0.26923	0.73077	100	99.07	95	-0.21077	0.0326896	-3.20676	0.445069	cassetteExon_6083	cassetteExon_6083,A3SS_24300	--;ENST00000376747.8	novel
clualt5p113399	chr10	96151566	96155326	+	chr10	96133648	96155326	+	alt5p	18	10	0.64286	0.35714	77.78	10	7	0.58824	0.41176	68	7	11	0.38889	0.61111	64.29	2	10	0.16667	0.83333	48	3	11	0.21429	0.78571	87.5	4	9	0.30769	0.69231	76.47	70.02	70.66	0.310447	0.0239221	3.54424	0.418239	A5SS&ES_2966	ES_8154,A5SS_17762	ENST00000488700.5,ENST00000614149.1;ENST00000478086.5,ENST00000624776.3	known
clualt5p113435	chr10	96833479	96907265	+	chr10	96832399	96907265	+	alt5p	20	5	0.8	0.2	56.82	19	6	0.76	0.24	67.57	25	4	0.86207	0.13793	72.5	11	7	0.61111	0.38889	75	11	7	0.61111	0.38889	75	12	11	0.52174	0.47826	74.19	65.63	74.73	0.226037	0.00579194	5.37396	0.29493	--	A3SS_19181	ENST00000356016.7,ENST00000371097.8,ENST00000371103.8,ENST00000421806.4,ENST00000540664.6,ENST00000674725.1,ENST00000675151.1,ENST00000675471.1,ENST00000675537.1,ENST00000675687.1,ENST00000675902.1,ENST00000676067.1,ENST00000676373.1,ENST00000676381.1,ENST00000676414.1;ENST00000676123.1	known
clualt5p114031	chr10	102471117	102471273	+	chr10	102470075	102471273	+	alt5p	19	10	0.65517	0.34483	90.62	15	8	0.65217	0.34783	92	20	10	0.66667	0.33333	81.08	17	2	0.89474	0.10526	86.36	29	2	0.93548	0.06452	86.11	14	2	0.875	0.125	69.57	87.9	80.68	-0.243737	0.000185549	-13.2851	0.0867896	--	A3SS_19348	ENST00000238936.8,ENST00000469294.1;ENST00000369931.3	known
clualt5p114051	chr10	102724996	102726612	+	chr10	102714681	102726612	+	alt5p	6	15	0.28571	0.71429	70	5	7	0.41667	0.58333	46.15	6	14	0.3	0.7	58.82	2	11	0.15385	0.84615	76.47	0	20	0	1	71.43	1	11	0.08333	0.91667	66.67	58.32	71.52	0.255067	0.0137539	4.19474	0.354992	--	--	ENST00000459894.6;ENST00000369893.10,ENST00000602287.5,ENST00000602544.5,ENST00000602660.1	known
clualt5p114341	chr10	112426859	112427218	+	chr10	112426359	112427218	+	alt5p	31	13	0.70455	0.29545	97.78	23	16	0.58974	0.41026	95.12	30	11	0.73171	0.26829	100	30	2	0.9375	0.0625	94.12	18	2	0.9	0.1	90.91	40	5	0.88889	0.11111	95.74	97.63	93.59	-0.233463	0.0070641	-5.08336	0.3102	--	--	ENST00000354273.5,ENST00000354655.9,ENST00000356116.6,ENST00000393081.6;ENST00000433418.6	known
clualt5p114431	chr10	115094043	115120185	+	chr10	115093636	115120185	+	alt5p	13	7	0.65	0.35	90.91	14	8	0.63636	0.36364	84.62	14	9	0.6087	0.3913	100	25	6	0.80645	0.19355	100	32	2	0.94118	0.05882	100	31	12	0.72093	0.27907	95.56	91.84	98.52	-0.191167	0.0428214	-2.92982	0.470937	--	--	ENST00000355044.8,ENST00000527407.5,ENST00000609571.5,ENST00000650603.1;ENST00000526946.5	known
clualt5p114671	chr1	17634562	17634835	+	chr1	17632466	17634835	+	alt5p	40	31	0.56338	0.43662	78.02	42	33	0.56	0.44	74.26	27	32	0.45763	0.54237	64.84	23	36	0.38983	0.61017	81.94	20	66	0.23256	0.76744	87.76	22	62	0.2619	0.7381	86.6	72.37	85.43	0.23224	0.0174536	3.90594	0.380745	--	A3SS_523	ENST00000361221.8,ENST00000375415.5,ENST00000482359.1;ENST00000167825.5,ENST00000375408.7,ENST00000469726.5	known
clualt5p115011	chr10	125731925	125733404	+	chr10	125730399	125733404	+	alt5p	5	12	0.29412	0.70588	80.95	10	9	0.52632	0.47368	86.36	6	6	0.5	0.5	75	5	16	0.2381	0.7619	100	2	21	0.08696	0.91304	100	2	19	0.09524	0.90476	91.3	80.77	97.1	0.300047	0.0273185	3.39836	0.42919	--	--	ENST00000530795.1;ENST00000337623.7,ENST00000356792.9,ENST00000368815.6,ENST00000419769.6,ENST00000481600.5,ENST00000525091.5	known
clualt5p115674	chr11	1748119	1750066	-	chr11	1748119	1753803	-	alt5p	13	28	0.31707	0.68293	80.39	15	19	0.44118	0.55882	51.52	24	26	0.48	0.52	63.29	8	34	0.19048	0.80952	67.74	12	56	0.17647	0.82353	64.76	7	78	0.08235	0.91765	70.83	65.07	67.78	0.262983	0.0116606	4.40337	0.336832	A5SS_18352,A5SS&ES_3075,5pMXE_6270,A5SS_18355,A5SS_18361	A3SS_19886,A5SS_18355	--;ENST00000636397.1,ENST00000636615.1	novel
clualt5p115914	chr11	5665682	5665981	-	chr11	5665682	5667689	-	alt5p	24	5	0.82759	0.17241	85.29	28	0	1	0	96.55	23	1	0.95833	0.04167	88.89	25	7	0.78125	0.21875	100	25	7	0.78125	0.21875	86.49	21	8	0.72414	0.27586	93.55	90.24	93.35	0.166427	0.039603	3.00865	0.465143	--	--	ENST00000380027.5,ENST00000380034.8,ENST00000396847.7,ENST00000433961.5,ENST00000483835.5,ENST00000492086.5,ENST00000642298.1,ENST00000684417.1,ENST00000684655.1;ENST00000438025.5,ENST00000682968.1	known
clualt5p116064	chr11	8811335	8831556	-	chr11	8811335	8870954	-	alt5p	1	12	0.07692	0.92308	50	0	17	0	1	53.12	5	14	0.26316	0.73684	59.38	5	6	0.45455	0.54545	40.74	3	5	0.375	0.625	44.44	8	3	0.72727	0.27273	57.89	54.17	47.69	-0.40558	0.0373809	-3.06758	0.462201	A5SS_18505,A5SS_18506,A5SS&ES_3093	5pMXE_6305,A5SS_18502,A5SS_18503,A5SS_18504,ES_8513	ENST00000525169.5,ENST00000526126.5,ENST00000526828.5,ENST00000527392.5,ENST00000530959.5,ENST00000532651.5,ENST00000533225.5;ENST00000526057.5,ENST00000526155.5,ENST00000533471.5	known
clualt5p11620	chr1	33270612	33276100	+	chr1	33256654	33276100	+	alt5p	5	11	0.3125	0.6875	80	8	16	0.33333	0.66667	92.31	9	22	0.29032	0.70968	79.49	7	3	0.7	0.3	83.33	6	8	0.42857	0.57143	87.5	10	7	0.58824	0.41176	85	83.93	85.28	-0.26022	0.0309752	-3.26361	0.439471	A5SS_906	A5SS_907	ENST00000373428.5,ENST00000539719.6;ENST00000483388.5	known
clualt5p11646	chr1	33334292	33335166	-	chr1	33334292	33349597	-	alt5p	30	174	0.14706	0.85294	80.95	36	180	0.16667	0.83333	86.4	38	239	0.13718	0.86282	82.2	86	145	0.37229	0.62771	79.38	81	239	0.25312	0.74687	82.69	91	206	0.3064	0.6936	82.96	83.18	81.68	-0.1603	0.010735	-4.51062	0.334394	5pMXE_314,5pMXE_315,5pMXE_316,5pMXE_317,A5SS_917,A5SS_918	5pMXE_313,cassetteExon_242,cassetteExon_243,cassetteExon_244,A5SS_914,A5SS_915	ENST00000473158.1;ENST00000373418.7,ENST00000467894.5,ENST00000485928.5,ENST00000493483.5	known
clualt5p117861	chr11	57791673	57794010	+	chr11	57762046	57794010	+	alt5p	56	29	0.65882	0.34118	74.56	62	47	0.56881	0.43119	65.27	94	44	0.68116	0.31884	73.02	91	27	0.77119	0.22881	70.66	126	24	0.84	0.16	78.12	105	23	0.82031	0.17969	62.44	70.95	70.41	-0.174237	0.0120712	-4.35904	0.340137	--	A3SS_20454,A3SS_20455	ENST00000358694.10,ENST00000361332.8,ENST00000361391.10,ENST00000361796.9,ENST00000399050.10,ENST00000428599.6,ENST00000524630.5,ENST00000526357.5,ENST00000526938.5,ENST00000528621.5,ENST00000529526.5,ENST00000529873.5,ENST00000529919.5,ENST00000530068.5,ENST00000530748.5,ENST00000531007.2,ENST00000532649.5,ENST00000532844.5,ENST00000534579.5,ENST00000534647.2,ENST00000673683.1,ENST00000673810.1,…	known
clualt5p118592	chr11	64810132	64810268	-	chr11	64810132	64810514	-	alt5p	20	6	0.76923	0.23077	49.06	28	14	0.66667	0.33333	51.22	39	33	0.54167	0.45833	66.06	28	35	0.44444	0.55556	77.78	21	27	0.4375	0.5625	60.76	28	36	0.4375	0.5625	77.11	55.45	71.88	0.219377	0.0290495	3.33207	0.436191	--	--	ENST00000315422.9;ENST00000377321.5,ENST00000450708.7,ENST00000478548.3	known
clualt5p118713	chr11	65393674	65394041	+	chr11	65389528	65394041	+	alt5p	35	2	0.94595	0.05405	82.22	42	5	0.89362	0.10638	88.68	40	6	0.86957	0.13043	79.31	30	10	0.75	0.25	81.63	32	15	0.68085	0.31915	87.04	40	10	0.8	0.2	76.92	83.4	81.86	0.15943	0.0180717	3.8649	0.381336	--	A3SS_20761,A3SS_20762	ENST00000317568.10,ENST00000355991.9,ENST00000533782.5;ENST00000416776.6,ENST00000526201.1	known
clualt5p118853	chr11	65636031	65636174	+	chr11	65635803	65636174	+	alt5p	7	23	0.23333	0.76667	78.95	8	34	0.19048	0.80952	91.3	6	60	0.09091	0.90909	79.52	23	33	0.41071	0.58929	80	25	49	0.33784	0.66216	77.08	24	64	0.27273	0.72727	82.24	83.26	79.77	-0.168853	0.043696	-2.90959	0.472351	cassetteExon_5255	cassetteExon_5255	--;ENST00000355703.4,ENST00000439247.2	novel
clualt5p119130	chr11	66511239	66514406	+	chr11	66511089	66514406	+	alt5p	25	12	0.67568	0.32432	100	29	7	0.80556	0.19444	78.26	18	12	0.6	0.4	85.71	42	2	0.95455	0.04545	100	33	6	0.84615	0.15385	86.67	44	4	0.91667	0.08333	87.27	87.99	91.31	-0.212043	0.0354424	-3.12246	0.457668	--	ES_8909,A3SS&ES_3049	ENST00000318312.12,ENST00000393994.4,ENST00000419755.3,ENST00000455748.6,ENST00000524907.5,ENST00000526815.5,ENST00000529766.5,ENST00000529955.5,ENST00000533644.5,ENST00000534730.5;ENST00000524458.5,ENST00000526035.5,ENST00000526760.5,ENST00000527251.5,ENST00000532908.5,ENST00000533557.5,ENST00000630659.2	known
clualt5p12301	chr14	21022497	21022864	-	chr14	21022497	21023241	-	alt5p	6	15	0.28571	0.71429	87.5	11	23	0.32353	0.67647	91.89	5	21	0.19231	0.80769	100	17	11	0.60714	0.39286	93.33	12	9	0.57143	0.42857	91.3	10	13	0.43478	0.56522	92	93.13	92.21	-0.2706	0.014417	-4.13654	0.361932	--	--	ENST00000298687.9,ENST00000397847.6,ENST00000397851.6,ENST00000397853.7,ENST00000397858.5,ENST00000553741.5,ENST00000553784.5,ENST00000553867.5,ENST00000554398.5,ENST00000554415.5,ENST00000554419.5,ENST00000554472.5,ENST00000554531.5,ENST00000554833.5,ENST00000555384.5,ENST00000555695.5,ENST00000555733.5,ENST00000556147.6,ENST00000556457.5,ENST00000556561.5,ENST00000556688.5,ENST00000557318.1;ENS…	known
clualt5p12327	chr14	21093674	21098312	-	chr14	21093674	21104511	-	alt5p	6	5	0.54545	0.45455	35.48	8	5	0.61538	0.38462	61.9	5	5	0.5	0.5	58.82	11	2	0.84615	0.15385	86.67	5	0	1	0	55.56	10	4	0.71429	0.28571	45.16	52.07	62.46	-0.29987	0.0281772	-3.36487	0.432997	5pMXE_7689	A5SS_22578	ENST00000360947.8;ENST00000451119.6	known
clualt5p12417	chr14	21431858	21436901	-	chr14	21431858	21437194	-	alt5p	9	9	0.5	0.5	45	16	8	0.66667	0.33333	43.64	12	8	0.6	0.4	42.55	21	7	0.75	0.25	71.79	32	5	0.86486	0.13514	64.91	11	4	0.73333	0.26667	44.12	43.73	60.27	-0.19384	0.0382549	-3.04393	0.4641	--	--	ENST00000553622.5,ENST00000553651.2,ENST00000555962.6,ENST00000642518.1,ENST00000643469.1,ENST00000646340.1;ENST00000430710.8,ENST00000557364.6,ENST00000643048.1,ENST00000646063.1	known
clualt5p1279	chr11	86671958	86672274	-	chr11	86671958	86672324	-	alt5p	19	35	0.35185	0.64815	59.34	12	26	0.31579	0.68421	52.78	10	29	0.25641	0.74359	46.99	20	15	0.57143	0.42857	56.45	9	14	0.3913	0.6087	39.66	24	16	0.6	0.4	51.95	53.04	49.35	-0.212893	0.0400115	-2.99824	0.465143	A5SS_19717	A5SS_19713	ENST00000526834.1,ENST00000530335.1;ENST00000524826.7,ENST00000526504.5,ENST00000526944.1,ENST00000543262.5	known
clualt5p13279	chr14	39321056	39326864	+	chr14	39319291	39326864	+	alt5p	64	34	0.65306	0.34694	96.08	57	26	0.68675	0.31325	83.84	53	28	0.65432	0.34568	93.1	36	6	0.85714	0.14286	84	41	6	0.87234	0.12766	87.04	41	11	0.78846	0.21154	94.55	91.01	88.53	-0.174603	0.00339596	-6.22259	0.254498	A3SS_24823	--	ENST00000280083.7,ENST00000341502.9,ENST00000341749.7,ENST00000396158.6,ENST00000396165.8,ENST00000553352.1,ENST00000553728.1,ENST00000556148.5,ENST00000557038.5,ENST00000640607.1;ENST00000348007.7	known
clualt5p1381	chr11	94497964	94498071	+	chr11	94496951	94498071	+	alt5p	18	15	0.54545	0.45455	76.74	14	7	0.66667	0.33333	77.78	8	8	0.5	0.5	66.67	3	8	0.27273	0.72727	64.71	12	14	0.46154	0.53846	76.47	7	15	0.31818	0.68182	73.33	73.73	71.5	0.21989	0.0436958	2.9096	0.472351	--	--	ENST00000538535.1,ENST00000544514.1;ENST00000302755.4,ENST00000544612.6	known
clualt5p13895	chr14	58427857	58429363	+	chr14	58427813	58429363	+	alt5p	7	4	0.63636	0.36364	64.71	7	8	0.46667	0.53333	60	2	1	0.66667	0.33333	37.5	2	4	0.33333	0.66667	85.71	2	4	0.33333	0.66667	66.67	4	5	0.44444	0.55556	75	54.07	75.79	0.219533	0.0387279	3.03138	0.465143	--	A3SS_25058	ENST00000554463.5;ENST00000555833.5,ENST00000557192.1,ENST00000652732.1	known
clualt5p14169	chr14	59479351	59483680	-	chr14	59479351	59483809	-	alt5p	10	62	0.13889	0.86111	88.89	6	53	0.10169	0.89831	84.29	7	63	0.1	0.9	85.37	12	25	0.32432	0.67568	88.1	18	53	0.25352	0.74648	82.56	18	33	0.35294	0.64706	83.61	86.18	84.76	-0.196733	0.00361554	-6.11759	0.258672	--	--	ENST00000481608.1,ENST00000527981.1;ENST00000247194.9	known
clualt5p14942	chr14	73852120	73858816	+	chr14	73851943	73858816	+	alt5p	23	27	0.46	0.54	56.82	10	22	0.3125	0.6875	51.61	14	17	0.45161	0.54839	58.49	4	17	0.19048	0.80952	72.41	3	18	0.14286	0.85714	50	7	17	0.29167	0.70833	53.33	55.64	58.58	0.1997	0.037048	3.07677	0.46094	5pMXE_7902,A5SS_23326,A5SS_23327	5pMXE_7900,A5SS_23320,A5SS_23321	ENST00000267568.8;ENST00000555661.6	known
clualt5p15009	chr14	74292869	74293154	-	chr14	74292869	74295148	-	alt5p	60	12	0.83333	0.16667	80	80	6	0.93023	0.06977	86.87	76	3	0.96203	0.03797	71.82	31	14	0.68889	0.31111	59.21	33	23	0.58929	0.41071	75.68	49	18	0.73134	0.26866	85.9	79.56	73.6	0.23869	0.013987	4.1739	0.358367	A5SS_23346	A5SS_23353	ENST00000356924.9,ENST00000481935.5,ENST00000553486.5,ENST00000553745.5,ENST00000553998.5,ENST00000554453.5,ENST00000556119.5;ENST00000460308.6,ENST00000469672.5,ENST00000555617.5,ENST00000556971.1,ENST00000557588.5	known
clualt5p15014	chr14	74296449	74297930	-	chr14	74296449	74299548	-	alt5p	77	12	0.86517	0.13483	88.12	109	9	0.92373	0.07627	89.39	110	14	0.8871	0.1129	93.23	46	20	0.69697	0.30303	92.96	59	16	0.78667	0.21333	89.29	66	31	0.68041	0.31959	90.65	90.25	90.97	0.17065	0.0100948	4.59158	0.332213	A5SS_23348	MXE_2074	ENST00000356924.9,ENST00000460308.6,ENST00000481935.5,ENST00000553486.5,ENST00000553745.5,ENST00000556971.1,ENST00000557588.5;ENST00000469672.5,ENST00000555617.5,ENST00000556119.5	known
clualt5p15127	chr14	74942733	74946213	-	chr14	74942733	74946379	-	alt5p	17	13	0.56667	0.43333	93.75	13	10	0.56522	0.43478	100	15	7	0.68182	0.31818	88	19	19	0.5	0.5	90.48	14	25	0.35897	0.64103	86.67	22	31	0.41509	0.58491	92.98	93.92	90.04	0.179883	0.0331008	3.19365	0.447323	--	--	ENST00000238607.10,ENST00000555567.6;ENST00000405431.2,ENST00000553716.5,ENST00000557748.5	known
clualt5p15685	chr14	95130192	95131509	-	chr14	95130192	95132515	-	alt5p	12	4	0.75	0.25	100	8	7	0.53333	0.46667	100	11	8	0.57895	0.42105	79.17	17	3	0.85	0.15	100	17	3	0.85	0.15	95.24	12	3	0.8	0.2	100	93.06	98.41	-0.212573	0.0353527	-3.12508	0.457549	ES_10798	ES_10798	ENST00000343455.8,ENST00000393063.6,ENST00000526495.6,ENST00000527414.5,ENST00000529206.1,ENST00000532939.3,ENST00000541352.5,ENST00000556045.6,ENST00000674628.1,ENST00000675995.1;--	novel
clualt5p15794	chr14	100293377	100295626	-	chr14	100293377	100298842	-	alt5p	115	71	0.61828	0.38172	73.81	130	80	0.61905	0.38095	75.54	113	76	0.59788	0.40212	71.59	87	75	0.53704	0.46296	68.07	73	109	0.4011	0.5989	72.51	75	101	0.42614	0.57386	71.54	73.65	70.71	0.156977	0.0207011	3.7074	0.401979	A5SS_23580	A3SS_25551,A3SS_25552,A3SS_25553,A3SS_25554,A5SS_23577	ENST00000554224.5,ENST00000555927.5,ENST00000556505.5,ENST00000556715.6,ENST00000556868.1;ENST00000359232.8	known
clualt5p16303	chr1	37689883	37690216	-	chr1	37689883	37690334	-	alt5p	36	16	0.69231	0.30769	57.14	43	16	0.72881	0.27119	71.08	25	19	0.56818	0.43182	53.01	26	5	0.83871	0.16129	47.69	36	6	0.85714	0.14286	47.19	39	9	0.8125	0.1875	58.54	60.41	51.14	-0.173017	0.0263195	-3.43893	0.427142	--	A3SS_1124	ENST00000461359.5,ENST00000491797.1,ENST00000619962.1;ENST00000358011.8,ENST00000494120.1	known
clualt5p17255	chr15	40854522	40854639	+	chr15	40854086	40854639	+	alt5p	102	5	0.95327	0.04673	98.17	94	6	0.94	0.06	93.46	106	18	0.85484	0.14516	91.85	113	49	0.69753	0.30247	97.59	174	46	0.79091	0.20909	97.78	170	47	0.78341	0.21659	97.75	94.49	97.71	0.158753	0.020969	3.6927	0.402675	--	--	ENST00000344051.8,ENST00000562057.6,ENST00000563135.5,ENST00000564375.5,ENST00000568580.5;ENST00000566928.5,ENST00000569589.1	known
clualt5p17407	chr15	42736780	42736989	-	chr15	42736780	42737013	-	alt5p	9	23	0.28125	0.71875	100	5	21	0.19231	0.80769	66.67	9	16	0.36	0.64	75.76	2	16	0.11111	0.88889	85.71	4	19	0.17391	0.82609	88.46	3	34	0.08108	0.91892	78.72	80.81	84.3	0.15582	0.0487494	2.80125	0.48522	--	--	ENST00000563260.1;ENST00000356231.4	known
clualt5p17738	chr15	50432499	50439009	+	chr15	50424654	50439009	+	alt5p	9	20	0.31034	0.68966	52.73	3	16	0.15789	0.84211	38.78	9	19	0.32143	0.67857	53.85	8	12	0.4	0.6	64.52	12	14	0.46154	0.53846	57.78	9	13	0.40909	0.59091	50	48.45	57.43	-0.160323	0.0461252	-2.85579	0.479485	--	--	ENST00000559329.5,ENST00000560297.5;ENST00000396444.7,ENST00000558892.1,ENST00000560982.5,ENST00000625664.2	known
clualt5p18264	chr1	42199230	42205762	-	chr1	42199230	42227883	-	alt5p	55	8	0.87302	0.12698	98.44	66	11	0.85714	0.14286	100	55	8	0.87302	0.12698	100	41	14	0.74545	0.25455	84.62	39	22	0.63934	0.36066	93.85	48	24	0.66667	0.33333	92.31	99.48	90.26	0.183907	0.00467227	5.70318	0.275022	--	A3SS&ES_180	ENST00000361346.6,ENST00000372572.5,ENST00000372573.5,ENST00000422278.1,ENST00000545068.5;ENST00000361776.5,ENST00000445886.5	known
clualt5p18279	chr1	42457073	42457247	+	chr1	42456628	42457247	+	alt5p	65	57	0.53279	0.46721	83.56	76	57	0.57143	0.42857	83.12	88	69	0.56051	0.43949	87.22	63	32	0.66316	0.33684	86.36	113	33	0.77397	0.22603	83.43	106	31	0.77372	0.22628	91.33	84.63	87.04	-0.18204	0.00923655	-4.71046	0.328126	A5SS_1121,A5SS_1122	A5SS_1123,A5SS_1124	ENST00000372560.3,ENST00000372561.4,ENST00000471420.1;ENST00000372556.3	known
clualt5p1890	chr11	118621538	118624934	+	chr11	118616211	118624934	+	alt5p	30	27	0.52632	0.47368	78.08	58	34	0.63043	0.36957	88.46	46	37	0.55422	0.44578	83	23	32	0.41818	0.58182	67.9	30	43	0.41096	0.58904	89.02	16	38	0.2963	0.7037	67.5	83.18	74.81	0.195177	0.0177971	3.88292	0.380745	5pMXE_6835,A3SS_21589	ES_9165,A3SS_21586	ENST00000526374.5;ENST00000356063.9,ENST00000361417.6,ENST00000527259.5,ENST00000528594.5,ENST00000530708.4,ENST00000530994.5,ENST00000600882.6,ENST00000621027.4	known
clualt5p19558	chr15	82627367	82628364	-	chr15	82627367	82647137	-	alt5p	4	11	0.26667	0.73333	37.5	5	11	0.3125	0.6875	64	10	25	0.28571	0.71429	74.47	3	12	0.2	0.8	68.18	2	18	0.1	0.9	66.67	1	22	0.04348	0.95652	79.31	58.66	71.39	0.1738	0.0218246	3.64724	0.406912	MXE_2234,5pMXE_8372,5pMXE_8373	ES_11263,cassetteExon_6698,A5SS_24576	ENST00000614918.4,ENST00000684509.1;ENST00000617522.4,ENST00000620182.4	known
clualt5p19581	chr15	82752554	82754629	+	chr15	82750848	82754629	+	alt5p	2	18	0.1	0.9	74.07	4	29	0.12121	0.87879	82.5	2	19	0.09524	0.90476	100	6	12	0.33333	0.66667	94.74	6	10	0.375	0.625	88.89	4	16	0.2	0.8	86.96	85.52	90.2	-0.197293	0.0209053	-3.69617	0.402675	cassetteExon_6699,A5SS_24586	cassetteExon_6699	--;ENST00000544685.2,ENST00000558174.5,ENST00000559366.1,ENST00000561107.5	novel
clualt5p19588	chr15	82821839	82823100	+	chr15	82819488	82823100	+	alt5p	38	14	0.73077	0.26923	96.3	19	11	0.63333	0.36667	88.24	24	12	0.66667	0.33333	83.72	12	9	0.57143	0.42857	80.77	21	21	0.5	0.5	82.35	14	18	0.4375	0.5625	74.42	89.42	79.18	0.173947	0.0224432	3.61567	0.410519	cassetteExon_6701	cassetteExon_6701	--;ENST00000286760.5,ENST00000560964.1	novel
clualt5p20308	chr16	652039	652467	+	chr16	651747	652467	+	alt5p	26	5	0.83871	0.16129	86.11	34	7	0.82927	0.17073	89.13	54	12	0.81818	0.18182	84.62	29	18	0.61702	0.38298	94	41	17	0.7069	0.2931	95.08	41	29	0.58571	0.41429	95.89	86.62	94.99	0.192177	0.00641925	5.22187	0.302396	ES_11364,A3SS_26914,ES_11369	ES_11364,ES_11369	ENST00000293879.9,ENST00000420061.6,ENST00000549091.5,ENST00000549648.5,ENST00000552943.5;--	novel
clualt5p21095	chr16	3132103	3132850	-	chr16	3132103	3134630	-	alt5p	2	10	0.16667	0.83333	92.31	4	19	0.17391	0.82609	71.88	4	22	0.15385	0.84615	74.29	6	10	0.375	0.625	94.12	3	8	0.27273	0.72727	52.38	5	7	0.41667	0.58333	66.67	79.49	71.06	-0.18999	0.011675	-4.40178	0.336832	ES_11484,A5SS&ES_4213,5pMXE_8504,ES_11485	A5SS_24948,A5SS_24949	ENST00000571449.2,ENST00000572691.2,ENST00000573447.2,ENST00000576590.2,ENST00000652946.1,ENST00000653667.1,ENST00000654387.1,ENST00000654482.1,ENST00000657201.1,ENST00000658602.1,ENST00000659227.1,ENST00000664624.1,ENST00000668778.1,ENST00000668823.1,ENST00000670666.1,ENST00000671396.1;ENST00000571963.5,ENST00000575089.1,ENST00000673666.1	known
clualt5p21112	chr16	3302009	3303759	-	chr16	3302009	3305212	-	alt5p	4	12	0.25	0.75	72.73	4	18	0.18182	0.81818	68.75	6	8	0.42857	0.57143	77.78	8	5	0.61538	0.38462	72.22	2	1	0.66667	0.33333	37.5	13	7	0.65	0.35	74.07	73.09	61.26	-0.35722	0.00892879	-4.7564	0.325421	--	--	ENST00000574598.1;ENST00000396862.2	known
clualt5p21600	chr16	14920083	14920272	+	chr16	14919126	14920272	+	alt5p	29	0	1	0	85.29	31	3	0.91176	0.08824	94.44	42	6	0.875	0.125	92.31	32	15	0.68085	0.31915	79.66	35	19	0.64815	0.35185	80.6	38	14	0.73077	0.26923	78.79	90.68	79.68	0.24233	0.00538516	5.48379	0.292827	ES_11538	--	ENST00000534164.6;--	novel
clualt5p21805	chr16	18896956	18899987	-	chr16	18896956	18925950	-	alt5p	11	10	0.52381	0.47619	100	6	8	0.42857	0.57143	93.33	10	6	0.625	0.375	94.12	0	5	0	1	83.33	5	17	0.22727	0.77273	100	7	15	0.31818	0.68182	95.65	95.82	92.99	0.343977	0.0355909	3.11813	0.457668	--	--	ENST00000532700.6,ENST00000563836.1,ENST00000565224.5;ENST00000446231.7	known
clualt5p21944	chr16	23073880	23079946	-	chr16	23073880	23079996	-	alt5p	13	6	0.68421	0.31579	90.48	9	5	0.64286	0.35714	100	6	3	0.66667	0.33333	64.29	15	2	0.88235	0.11765	80.95	18	4	0.81818	0.18182	73.33	19	0	1	0	76	84.92	76.76	-0.235597	0.0124738	-4.31732	0.345164	A5SS_25217	A5SS_25217	ENST00000219689.12;--	novel
clualt5p22094	chr16	27769763	27769861	+	chr16	27766474	27769861	+	alt5p	2	20	0.09091	0.90909	57.89	2	29	0.06452	0.93548	79.49	4	42	0.08696	0.91304	77.97	4	15	0.21053	0.78947	57.58	8	25	0.24242	0.75758	82.5	8	25	0.24242	0.75758	76.74	71.78	72.27	-0.150993	0.000357135	-11.2379	0.125396	A5SS_25265	A5SS_25265	--;ENST00000261588.9	novel
clualt5p22587	chr1	1625185	1625286	+	chr1	1624901	1625286	+	alt5p	43	16	0.72881	0.27119	92.19	42	20	0.67742	0.32258	86.11	42	9	0.82353	0.17647	86.44	86	13	0.86869	0.13131	99	88	13	0.87129	0.12871	90.18	125	7	0.94697	0.05303	92.31	88.25	93.83	-0.152397	0.0378818	-3.05395	0.463079	--	--	ENST00000355826.10,ENST00000378708.5,ENST00000467597.1,ENST00000479659.5,ENST00000487053.5,ENST00000489635.5,ENST00000504599.6,ENST00000505820.7,ENST00000506488.5,ENST00000507229.5,ENST00000508148.1,ENST00000511502.5,ENST00000514234.5,ENST00000520777.6;ENST00000378712.5,ENST00000518681.6	known
clualt5p23018	chr16	30001530	30005221	+	chr16	30001040	30005221	+	alt5p	130	18	0.87838	0.12162	83.62	157	33	0.82632	0.17368	77.55	150	22	0.87209	0.12791	78.54	108	62	0.63529	0.36471	77.63	136	76	0.64151	0.35849	81.85	170	65	0.7234	0.2766	82.75	79.9	80.74	0.192197	0.00422872	5.86153	0.274144	cassetteExon_6915,cassetteExon_6916,A5SS_25385	A3SS_27613,A5SS_25381,A5SS_25382	ENST00000563197.6,ENST00000567065.5,ENST00000567705.5;ENST00000304516.11	known
clualt5p23292	chr16	31115869	31117463	+	chr16	31112027	31117463	+	alt5p	3	0	1	0	42.86	5	2	0.71429	0.28571	87.5	9	4	0.69231	0.30769	86.67	5	8	0.38462	0.61538	92.86	0	8	0	1	53.33	4	11	0.26667	0.73333	83.33	72.34	76.51	0.585103	0.017871	3.87804	0.380745	5pMXE_8680,A5SS_25461	3pMXE_6425,3pMXE_6427,5pMXE_8680	ENST00000543774.6;--	novel
clualt5p24022	chr16	57772288	57785464	-	chr16	57772288	57794999	-	alt5p	163	101	0.61742	0.38258	58.67	168	117	0.58947	0.41053	57.81	217	131	0.62356	0.37644	65.66	121	156	0.43682	0.56318	58.32	127	151	0.45683	0.54317	57.08	146	176	0.45342	0.54658	62.89	60.71	59.43	0.161127	0.000188432	13.2331	0.0867896	MXE_2312,cassetteExon_6983,cassetteExon_6984,MXE_2313,MXE_2314,MXE_2315,A3SS_27928,A3SS_27929,A5SS_25688	cassetteExon_6978,cassetteExon_6979,cassetteExon_6980,cassetteExon_6981,A3SS_27920,A3SS_27921,A3SS_27922,A3SS_27923,A5SS_25672,A5SS_25673	ENST00000561524.5,ENST00000562503.5;ENST00000379655.8,ENST00000421376.6,ENST00000445690.7,ENST00000541240.5,ENST00000562984.5,ENST00000565481.5,ENST00000565684.5,ENST00000566648.5,ENST00000569112.5	known
clualt5p24550	chr16	67656881	67657239	+	chr16	67656645	67657239	+	alt5p	19	15	0.55882	0.44118	100	13	11	0.54167	0.45833	100	12	15	0.44444	0.55556	96.43	1	18	0.05263	0.94737	90.48	3	8	0.27273	0.72727	91.67	2	16	0.11111	0.88889	85.71	98.81	89.29	0.369487	0.00783303	4.93709	0.318738	--	--	ENST00000334583.11,ENST00000602368.1;ENST00000545661.5	known
clualt5p2487	chr1	25550035	25553922	+	chr1	25543786	25553922	+	alt5p	6	26	0.1875	0.8125	94.12	11	28	0.28205	0.71795	82.98	9	36	0.2	0.8	86.54	2	36	0.05263	0.94737	90.48	1	46	0.02128	0.97872	82.46	4	42	0.08696	0.91304	85.19	87.88	86.04	0.16956	0.00854182	4.81697	0.321221	--	--	ENST00000485476.2;ENST00000374338.5	known
clualt5p24884	chr16	70222480	70224856	-	chr16	70222480	70226770	-	alt5p	26	0	1	0	100	19	2	0.90476	0.09524	100	16	0	1	0	61.54	22	7	0.75862	0.24138	96.67	23	5	0.82143	0.17857	93.33	25	6	0.80645	0.19355	91.18	87.18	93.73	0.172753	0.00949612	4.67313	0.329656	5pMXE_8850	5pMXE_8850	ENST00000581050.5;--	novel
clualt5p2527	chr1	25870694	25870853	-	chr1	25870694	25875488	-	alt5p	0	8	0	1	61.54	0	15	0	1	68.18	1	15	0.0625	0.9375	76.19	4	10	0.28571	0.71429	87.5	6	31	0.16216	0.83784	69.81	10	23	0.30303	0.69697	71.74	68.64	76.35	-0.229467	0.00942801	-4.68281	0.329656	cassetteExon_168	cassetteExon_168,A5SS_642	--;ENST00000675840.1	novel
clualt5p26109	chr16	89222183	89223157	+	chr16	89221152	89223157	+	alt5p	13	1	0.92857	0.07143	77.78	12	1	0.92308	0.07692	81.25	10	2	0.83333	0.16667	80	10	10	0.5	0.5	71.43	15	6	0.71429	0.28571	77.78	13	6	0.68421	0.31579	90.48	79.68	79.9	0.26216	0.0237024	3.55451	0.41729	--	--	ENST00000433976.7,ENST00000564906.5,ENST00000620195.4;ENST00000306502.6	known
clualt5p26384	chr16	89721845	89722531	+	chr16	89721276	89722531	+	alt5p	14	20	0.41176	0.58824	75.56	4	21	0.16	0.84	71.43	8	15	0.34783	0.65217	62.16	13	10	0.56522	0.43478	82.14	22	2	0.91667	0.08333	66.67	19	5	0.79167	0.20833	55.81	69.72	68.21	-0.451323	0.0240911	-3.53641	0.418239	--	--	ENST00000443381.7,ENST00000568295.5;ENST00000289816.9,ENST00000563983.5,ENST00000568064.5	known
clualt5p26858	chr17	2300664	2303014	-	chr17	2300664	2303633	-	alt5p	13	14	0.48148	0.51852	87.1	12	22	0.35294	0.64706	87.18	19	31	0.38	0.62	96.15	20	13	0.60606	0.39394	94.29	40	17	0.70175	0.29825	95	30	12	0.71429	0.28571	93.33	90.14	94.21	-0.269227	0.00659584	-5.18231	0.302849	cassetteExon_7178	cassetteExon_7178	--;ENST00000263073.11	novel
clualt5p28623	chr17	19673275	19675496	+	chr17	19671956	19675496	+	alt5p	4	45	0.08163	0.91837	90.74	0	37	0	1	90.24	2	37	0.05128	0.94872	84.78	9	44	0.16981	0.83019	96.36	12	38	0.24	0.76	87.72	11	39	0.22	0.78	86.21	88.59	90.1	-0.165633	0.00638764	-5.22909	0.302169	--	--	ENST00000575384.2,ENST00000672591.1;ENST00000472059.6,ENST00000573947.2,ENST00000672487.1,ENST00000672564.1,ENST00000673472.1	known
clualt5p29100	chr17	30601012	30607552	+	chr17	30600916	30607552	+	alt5p	43	36	0.5443	0.4557	81.44	61	34	0.64211	0.35789	92.23	44	27	0.61972	0.38028	93.42	55	17	0.76389	0.23611	93.51	70	11	0.8642	0.1358	93.1	74	18	0.80435	0.19565	91.09	89.03	92.57	-0.20877	0.00734585	-5.02761	0.314066	ES_12472,A3SS_29538,A5SS_27139	A5SS_27138,A5SS_27139,A3SS&ES_4369,A3SS&ES_4370	ENST00000651170.1;--	novel
clualt5p29290	chr17	35026561	35063576	-	chr17	35026561	35089105	-	alt5p	14	35	0.28571	0.71429	75.38	13	29	0.30952	0.69048	76.36	15	29	0.34091	0.65909	73.33	22	13	0.62857	0.37143	59.32	12	17	0.41379	0.58621	60.42	26	26	0.5	0.5	72.22	75.02	63.99	-0.202073	0.0349502	-3.13695	0.454699	5pMXE_9304,5pMXE_9305,A5SS_27173,A5SS_27174	5pMXE_9306,cassetteExon_7332,A3SS_29622,A5SS_27175,A5SS_27176	ENST00000394597.7;ENST00000315249.11,ENST00000581265.1,ENST00000584655.5	known
clualt5p29404	chr17	35824198	35833907	+	chr17	35824099	35833907	+	alt5p	459	200	0.69651	0.30349	83	445	181	0.71086	0.28914	82.37	399	143	0.73616	0.26384	81.38	422	46	0.90171	0.09829	84.17	480	68	0.87591	0.12409	84.96	531	59	0.9	0.1	83.93	82.25	84.35	-0.17803	0.000237617	-12.473	0.0982887	A3SS_29638,A5SS_27227,A5SS_27228,A5SS_27229	A5SS_27228	ENST00000603777.5,ENST00000604841.5,ENST00000604879.5,ENST00000605844.6;--	novel
clualt5p29461	chr17	36305066	36307297	+	chr17	36297386	36307297	+	alt5p	3	14	0.17647	0.82353	100	1	9	0.1	0.9	76.92	1	6	0.14286	0.85714	100	8	16	0.33333	0.66667	82.76	7	12	0.36842	0.63158	90.48	8	13	0.38095	0.61905	100	92.31	91.08	-0.221123	0.00109868	-8.40105	0.183523	cassetteExon_7341	cassetteExon_7341	--;ENST00000569955.2	novel
clualt5p29888	chr17	40819208	40833115	+	chr17	40819170	40833115	+	alt5p	35	6	0.85366	0.14634	77.36	52	7	0.88136	0.11864	89.39	33	3	0.91667	0.08333	80	41	12	0.77358	0.22642	91.38	45	16	0.7377	0.2623	84.72	38	18	0.67857	0.32143	75.68	82.25	83.93	0.153947	0.00971758	4.64226	0.330693	cassetteExon_7378	A5SS_27364	ENST00000301665.8;ENST00000436612.5	known
clualt5p30078	chr1	53271346	53272604	-	chr1	53271346	53275631	-	alt5p	80	17	0.82474	0.17526	79.51	74	12	0.86047	0.13953	94.51	69	23	0.75	0.25	87.62	46	42	0.52273	0.47727	79.28	75	50	0.6	0.4	89.93	74	46	0.61667	0.38333	80.54	87.21	83.25	0.231937	0.00598256	5.3257	0.29761	ES_748	A3SS_1518	ENST00000465675.6,ENST00000653217.1,ENST00000668991.1;ENST00000306052.12,ENST00000354412.7,ENST00000371454.6,ENST00000655704.1,ENST00000657895.1,ENST00000658404.1,ENST00000659993.1,ENST00000661457.1,ENST00000662198.1,ENST00000662604.1,ENST00000667377.1,ENST00000668071.1,ENST00000668448.1	known
clualt5p30230	chr17	42118403	42119054	-	chr17	42118403	42119245	-	alt5p	44	132	0.25	0.75	97.24	44	153	0.22335	0.77665	97.04	58	196	0.22835	0.77165	98.45	108	175	0.38163	0.61837	96.59	101	170	0.37269	0.62731	95.42	114	167	0.40569	0.59431	97.23	97.58	96.41	-0.15277	0.000282839	-11.9298	0.108109	--	A3SS_29852	ENST00000465682.5;ENST00000225916.10	known
clualt5p30988	chr17	47708240	47708394	+	chr17	47699697	47708394	+	alt5p	9	34	0.2093	0.7907	89.58	8	53	0.13115	0.86885	100	16	61	0.20779	0.79221	92.77	1	51	0.01923	0.98077	98.11	1	55	0.01786	0.98214	98.25	4	72	0.05263	0.94737	84.44	94.12	93.6	0.15284	0.00561434	5.42072	0.29493	cassetteExon_7437,cassetteExon_7438	cassetteExon_7437,cassetteExon_7438	--;ENST00000361722.7	novel
clualt5p30993	chr17	47819099	47819729	-	chr17	47819099	47819971	-	alt5p	23	4	0.85185	0.14815	79.41	9	2	0.81818	0.18182	64.71	16	0	1	0	88.89	11	8	0.57895	0.42105	90.48	9	6	0.6	0.4	55.56	20	11	0.64516	0.35484	75.61	77.67	73.88	0.281973	0.00886632	4.76596	0.325421	ES_12736	ES_12736,3pMXE_7029	ENST00000007414.8,ENST00000392507.7,ENST00000579728.5,ENST00000580140.5,ENST00000613735.4;--	novel
clualt5p32109	chr17	63634801	63646034	+	chr17	63632802	63646034	+	alt5p	8	11	0.42105	0.57895	86.36	11	8	0.57895	0.42105	100	9	11	0.45	0.55	100	5	16	0.2381	0.7619	95.45	5	13	0.27778	0.72222	94.74	8	19	0.2963	0.7037	81.82	95.45	90.67	0.212607	0.0144952	4.12989	0.362331	A5SS&ES_4719	A5SS_27960	ENST00000361357.7,ENST00000579585.5,ENST00000584573.5;ENST00000361733.8,ENST00000577395.5	known
clualt5p33866	chr17	81232021	81232315	-	chr17	81232021	81233432	-	alt5p	17	24	0.41463	0.58537	100	19	24	0.44186	0.55814	95.56	30	24	0.55556	0.44444	90	15	24	0.38462	0.61538	100	13	37	0.26	0.74	96.15	21	61	0.2561	0.7439	90.11	95.19	95.42	0.170443	0.0476587	2.82349	0.483752	--	ES_13057	ENST00000574944.1,ENST00000576090.5,ENST00000637944.2;ENST00000300714.7,ENST00000573295.5	known
clualt5p35302	chr1	70366984	70367617	+	chr1	70366537	70367617	+	alt5p	15	13	0.53571	0.46429	93.33	20	20	0.5	0.5	95.24	13	7	0.65	0.35	86.96	5	14	0.26316	0.73684	76	7	12	0.36842	0.63158	100	13	24	0.35135	0.64865	88.1	91.84	88.03	0.23426	0.013691	4.20044	0.354992	--	A3SS_1683	ENST00000463058.5,ENST00000525653.1;ENST00000359875.9,ENST00000361764.8,ENST00000370940.6	known
clualt5p35502	chr18	23778879	23784023	+	chr18	23777619	23784023	+	alt5p	2	17	0.10526	0.89474	82.61	5	24	0.17241	0.82759	87.88	5	23	0.17857	0.82143	93.33	10	5	0.66667	0.33333	100	6	7	0.46154	0.53846	81.25	8	13	0.38095	0.61905	95.45	87.94	92.23	-0.350973	0.0164311	-3.97781	0.377187	A5SS_28778	A5SS_28778	--;ENST00000313654.14,ENST00000399516.7,ENST00000585600.5	novel
clualt5p35597	chr18	35264455	35267476	-	chr18	35264455	35290084	-	alt5p	3	13	0.1875	0.8125	69.57	0	21	0	1	87.5	5	14	0.26316	0.73684	63.33	3	6	0.33333	0.66667	47.37	6	8	0.42857	0.57143	53.85	8	10	0.44444	0.55556	51.43	73.47	50.88	-0.251893	0.0422336	-2.94369	0.470933	--	A3SS_31260	ENST00000420878.7,ENST00000592211.1,ENST00000592598.1;ENST00000333206.10,ENST00000589178.5	known
clualt5p35599	chr18	35264455	35290084	-	chr18	35264455	35290131	-	alt5p	13	6	0.68421	0.31579	82.61	21	3	0.875	0.125	100	14	11	0.56	0.44	83.33	6	10	0.375	0.625	84.21	8	10	0.44444	0.55556	69.23	10	16	0.38462	0.61538	74.29	88.65	75.91	0.30505	0.0316699	3.24014	0.44351	A3SS_31260	--	ENST00000333206.10,ENST00000589178.5;ENST00000592278.1	known
clualt5p35613	chr18	35972907	35974896	+	chr18	35972840	35974896	+	alt5p	102	22	0.82258	0.17742	87.94	130	16	0.89041	0.10959	90.68	104	13	0.88889	0.11111	94.35	64	28	0.69565	0.30435	90.2	74	41	0.64348	0.35652	87.12	99	27	0.78571	0.21429	91.3	90.99	89.54	0.159013	0.028029	3.37057	0.432459	ES_13212,cassetteExon_7687,A3SS_31270,A5SS_28826	A5SS_28824,A5SS_28825	ENST00000333234.5,ENST00000587873.5,ENST00000592875.6,ENST00000618334.1;ENST00000269194.10,ENST00000610527.4	known
clualt5p35763	chr18	48539831	48619538	+	chr18	48539312	48619538	+	alt5p	10	18	0.35714	0.64286	93.33	12	30	0.28571	0.71429	91.3	19	22	0.46341	0.53659	91.11	4	28	0.125	0.875	91.43	8	23	0.25806	0.74194	96.88	5	35	0.125	0.875	76.92	91.91	88.41	0.1994	0.0428266	2.9297	0.470937	MXE_2538,A5SS_28858	cassetteExon_7704,A3SS_31387,A3SS_31388	ENST00000382998.8,ENST00000591387.5;ENST00000256413.8,ENST00000591412.5	known
clualt5p3587	chr12	9312695	9312875	+	chr12	9311831	9312875	+	alt5p	42	4	0.91304	0.08696	83.64	49	5	0.90741	0.09259	90	55	3	0.94828	0.05172	92.06	48	13	0.78689	0.21311	84.72	40	17	0.70175	0.29825	75	49	20	0.71014	0.28986	94.52	88.57	84.75	0.189983	0.00316608	6.34185	0.250928	ES_9372	--	ENST00000539757.1;--	novel
clualt5p35894	chr18	50273863	50274186	-	chr18	50273863	50274977	-	alt5p	45	48	0.48387	0.51613	92.08	77	40	0.65812	0.34188	87.97	69	69	0.5	0.5	90.79	30	93	0.2439	0.7561	88.49	49	82	0.37405	0.62595	81.37	53	109	0.32716	0.67284	92.05	90.28	87.3	0.232293	0.0261006	3.44806	0.427142	ES_13264	--	ENST00000269468.10,ENST00000269471.9,ENST00000339998.10,ENST00000353909.7,ENST00000382948.9,ENST00000457839.6,ENST00000585595.5,ENST00000585672.5,ENST00000588937.5,ENST00000590208.5,ENST00000591416.5,ENST00000591535.5;ENST00000347968.7,ENST00000398488.5,ENST00000398493.5,ENST00000398495.6,ENST00000587605.5,ENST00000589541.5,ENST00000592060.5	known
clualt5p36152	chr18	62280442	62280646	+	chr18	62279856	62280646	+	alt5p	7	18	0.28	0.72	92.59	4	24	0.14286	0.85714	75.68	4	19	0.17391	0.82609	74.19	12	18	0.4	0.6	93.75	11	12	0.47826	0.52174	95.83	8	9	0.47059	0.52941	73.91	80.82	87.83	-0.250693	0.00661559	-5.17796	0.302849	--	--	ENST00000398130.6,ENST00000587198.1,ENST00000587764.5;ENST00000256858.10,ENST00000644646.2	known
clualt5p37087	chr19	3538756	3542776	-	chr19	3538756	3544809	-	alt5p	44	163	0.21256	0.78744	75.82	50	168	0.22936	0.77064	76.49	45	142	0.24064	0.75936	69	87	90	0.49153	0.50847	74.37	110	114	0.49107	0.50893	78.05	123	130	0.48617	0.51383	80.57	73.77	77.66	-0.26207	6.1e-06	-31.4369	0.0288926	5pMXE_10346,5pMXE_10347	ES_13427,A3SS_31801,A3SS_31802	ENST00000398558.8,ENST00000589157.1;ENST00000615073.4	known
clualt5p37411	chr1	85034251	85036710	-	chr1	85034251	85041010	-	alt5p	4	9	0.30769	0.69231	81.25	4	6	0.4	0.6	66.67	8	7	0.53333	0.46667	75	1	13	0.07143	0.92857	70	5	14	0.26316	0.73684	79.17	1	13	0.07143	0.92857	100	74.31	83.06	0.278333	0.0383431	3.04157	0.464561	--	ES_864	ENST00000490600.6;ENST00000370587.5,ENST00000370589.7	known
clualt5p37620	chr19	5218532	5218787	-	chr19	5218532	5219310	-	alt5p	113	60	0.65318	0.34682	91.05	156	87	0.64198	0.35802	95.29	140	107	0.5668	0.4332	94.64	99	92	0.51832	0.48168	93.17	132	166	0.44295	0.55705	88.43	107	140	0.4332	0.5668	96.86	93.66	92.82	0.15583	0.0151009	4.0798	0.368622	ES_13486	ES_13486	ENST00000587303.5,ENST00000588012.5,ENST00000588552.5,ENST00000592099.5;--	novel
clualt5p37849	chr19	7143090	7150497	-	chr19	7143090	7152726	-	alt5p	23	12	0.65714	0.34286	87.5	21	3	0.875	0.125	96	31	5	0.86111	0.13889	92.31	14	9	0.6087	0.3913	88.46	18	16	0.52941	0.47059	100	19	14	0.57576	0.42424	89.19	91.94	92.55	0.22646	0.0377695	3.05699	0.462673	--	--	ENST00000302850.10;ENST00000341500.9	known
clualt5p3797	chr12	14947949	14948800	-	chr12	14947949	14949802	-	alt5p	28	1	0.96552	0.03448	100	36	5	0.87805	0.12195	100	29	2	0.93548	0.06452	96.88	14	5	0.73684	0.26316	100	5	4	0.55556	0.44444	100	21	5	0.80769	0.19231	100	98.96	100	0.22632	0.0462749	2.85258	0.479485	--	--	ENST00000539131.1;ENST00000228945.9,ENST00000535676.1,ENST00000541380.5,ENST00000541546.5,ENST00000541644.5,ENST00000545895.5	known
clualt5p38248	chr19	10515029	10517398	-	chr19	10515029	10517824	-	alt5p	11	5	0.6875	0.3125	100	13	5	0.72222	0.27778	90	12	8	0.6	0.4	95.24	8	12	0.4	0.6	100	5	9	0.35714	0.64286	87.5	11	8	0.57895	0.42105	90.48	95.08	92.66	0.224543	0.0434917	2.91427	0.472351	--	--	ENST00000333430.6;ENST00000439028.3	known
clualt5p38493	chr19	11402247	11402455	-	chr19	11402247	11402650	-	alt5p	32	2	0.94118	0.05882	79.07	20	1	0.95238	0.04762	70	10	0	1	0	45.45	9	6	0.6	0.4	46.88	17	6	0.73913	0.26087	76.67	19	5	0.79167	0.20833	51.06	64.84	58.2	0.254253	0.0132575	4.24057	0.350853	ES_13660	ES_13660,A3SS_32229	ENST00000380456.8,ENST00000393423.7,ENST00000562663.5,ENST00000563726.5,ENST00000589032.1;--	novel
clualt5p38704	chr19	12899385	12899958	-	chr19	12899385	12900004	-	alt5p	2	32	0.05882	0.94118	89.47	2	42	0.04545	0.95455	80	0	23	0	1	92	5	22	0.18519	0.81481	79.41	5	28	0.15152	0.84848	94.29	8	27	0.22857	0.77143	81.4	87.16	85.03	-0.15367	0.00574821	-5.38531	0.29493	ES_13691	ES_13690	ENST00000592819.1;ENST00000293695.8	known
clualt5p38734	chr19	13037502	13073047	+	chr19	13025552	13073047	+	alt5p	14	27	0.34146	0.65854	93.18	22	38	0.36667	0.63333	96.77	23	30	0.43396	0.56604	92.98	11	38	0.22449	0.77551	92.45	17	73	0.18889	0.81111	95.74	18	50	0.26471	0.73529	94.44	94.31	94.21	0.154667	0.0117922	4.38895	0.337515	A5SS_29694,A5SS_29697,5pMXE_10505	A5SS_29694,A5SS_29695	--;ENST00000358552.7,ENST00000360105.8,ENST00000397661.6,ENST00000585575.5,ENST00000586797.5,ENST00000587260.1,ENST00000587760.5,ENST00000588228.5,ENST00000592199.6,ENST00000676441.1	novel
clualt5p39723	chr1	90832196	90837550	-	chr1	90832196	90851483	-	alt5p	2	8	0.2	0.8	76.92	4	12	0.25	0.75	84.21	3	14	0.17647	0.82353	68	4	4	0.5	0.5	61.54	6	4	0.6	0.4	90.91	3	3	0.5	0.5	60	76.38	70.82	-0.32451	0.00122717	-8.16102	0.18906	--	5pMXE_571	ENST00000443802.2,ENST00000634619.2,ENST00000664774.1;ENST00000606660.1,ENST00000635581.2,ENST00000653770.1,ENST00000655784.1,ENST00000658618.1,ENST00000668679.1	known
clualt5p39954	chr19	19635569	19635644	-	chr19	19635569	19636707	-	alt5p	54	8	0.87097	0.12903	87.32	33	11	0.75	0.25	75.86	56	21	0.72727	0.27273	88.51	27	21	0.5625	0.4375	84.21	31	21	0.59615	0.40385	78.79	31	14	0.68889	0.31111	83.33	83.9	82.11	0.1669	0.0461551	2.85515	0.479485	--	--	ENST00000203556.9,ENST00000593186.1;ENST00000587238.5	known
clualt5p4	chr1	17055	17233	-	chr1	17055	17606	-	alt5p	16	23	0.41026	0.58974	76.47	20	26	0.43478	0.56522	86.79	13	32	0.28889	0.71111	83.33	24	17	0.58537	0.41463	69.49	37	29	0.56061	0.43939	75	32	25	0.5614	0.4386	73.08	82.2	72.52	-0.19115	0.0140197	-4.17101	0.358367	ES_1	ES_1	ENST00000488147.1;--	novel
clualt5p40001	chr19	20121346	20125006	+	chr19	20105316	20125006	+	alt5p	12	10	0.54545	0.45455	91.67	14	13	0.51852	0.48148	71.05	15	10	0.6	0.4	67.57	9	2	0.81818	0.18182	52.38	26	5	0.83871	0.16129	86.11	14	6	0.7	0.3	80	76.76	72.83	-0.230973	0.00949463	-4.67335	0.329656	--	ES_13860,A3SS_32758	ENST00000469078.5,ENST00000484032.1;ENST00000474284.1	known
clualt5p40246	chr19	34299152	34299679	+	chr19	34254614	34299679	+	alt5p	3	23	0.11538	0.88462	81.25	3	14	0.17647	0.82353	68	5	21	0.19231	0.80769	81.25	1	2	0.33333	0.66667	100	7	8	0.46667	0.53333	100	2	5	0.28571	0.71429	77.78	76.83	92.59	-0.200517	0.027338	-3.39759	0.42919	cassetteExon_7975,A5SS_30062,A5SS_30063	cassetteExon_7975,A5SS_30059	--;ENST00000299505.8,ENST00000588338.6,ENST00000588470.5,ENST00000589583.5	novel
clualt5p4064	chr12	27797349	27797715	+	chr12	27791901	27797715	+	alt5p	40	14	0.74074	0.25926	72	35	17	0.67308	0.32692	59.77	34	20	0.62963	0.37037	78.26	29	21	0.58	0.42	76.92	39	48	0.44828	0.55172	75.65	37	29	0.56061	0.43939	79.52	70.01	77.36	0.15152	0.0441408	2.89948	0.473963	A5SS_20497,A5SS_20498	cassetteExon_5549,cassetteExon_5550	ENST00000539176.1;ENST00000381271.7,ENST00000649445.1	known
clualt5p40788	chr19	38029156	38081256	+	chr19	37907358	38081256	+	alt5p	36	0	1	0	80	45	0	1	0	90	43	0	1	0	95.56	29	8	0.78378	0.21622	97.37	40	5	0.88889	0.11111	88.24	56	9	0.86154	0.13846	100	88.52	95.2	0.155263	0.00786471	4.93145	0.318738	ES_13988,ES_13989,A5SS_30215,3pMXE_7725	ES_13988,3pMXE_7724	ENST00000222345.11,ENST00000476317.2;--	novel
clualt5p41074	chr19	39355150	39356689	+	chr19	39354066	39356689	+	alt5p	47	115	0.29012	0.70988	76.06	35	140	0.2	0.8	77.78	49	162	0.23223	0.76777	81.78	75	148	0.33632	0.66368	88.84	76	119	0.38974	0.61026	80.91	106	123	0.46288	0.53712	90.16	78.54	86.64	-0.15553	0.0262236	-3.44292	0.427142	MXE_2616,cassetteExon_8027,cassetteExon_8028,cassetteExon_8029,cassetteExon_8030,MXE_2617	MXE_2616,cassetteExon_8027,cassetteExon_8028,cassetteExon_8029,A5SS_30297,MXE_2617	--;ENST00000314471.10,ENST00000599712.1,ENST00000602243.5	novel
clualt5p41650	chr19	42215252	42216680	-	chr19	42215252	42217632	-	alt5p	34	57	0.37363	0.62637	86.67	41	82	0.33333	0.66667	86.62	43	76	0.36134	0.63866	85	72	53	0.576	0.424	87.41	73	41	0.64035	0.35965	91.94	65	70	0.48148	0.51852	91.22	86.1	90.19	-0.209843	0.0116586	-4.40358	0.336832	--	ES_14088,ES_14089	ENST00000336034.8,ENST00000595337.5,ENST00000596251.6,ENST00000598200.1,ENST00000598727.5;ENST00000593804.5,ENST00000598090.5,ENST00000598415.5,ENST00000600559.5,ENST00000601135.5,ENST00000602075.5,ENST00000602201.1	known
clualt5p41868	chr19	44165613	44165757	+	chr19	44165142	44165757	+	alt5p	13	19	0.40625	0.59375	60.38	10	23	0.30303	0.69697	76.74	7	17	0.29167	0.70833	47.06	3	17	0.15	0.85	66.67	2	30	0.0625	0.9375	78.05	2	17	0.10526	0.89474	54.29	61.39	66.34	0.22773	0.00681347	5.13529	0.306616	A5SS&ES_5170	A5SS_30506	ENST00000588127.5,ENST00000588742.5,ENST00000589160.5;ENST00000300823.10,ENST00000337433.10,ENST00000585560.5,ENST00000585678.5,ENST00000588795.5,ENST00000590467.5,ENST00000590578.5	known
clualt5p41907	chr19	44497377	44500198	-	chr19	44497377	44500275	-	alt5p	9	18	0.33333	0.66667	79.41	3	6	0.33333	0.66667	47.37	2	5	0.28571	0.71429	43.75	2	13	0.13333	0.86667	78.95	4	20	0.16667	0.83333	72.73	3	19	0.13636	0.86364	57.89	56.84	69.86	0.172003	0.000843903	8.99981	0.168758	A5SS_30522	A5SS_30521	ENST00000585514.5,ENST00000587047.1,ENST00000590088.5,ENST00000590366.1;ENST00000586637.5,ENST00000592095.5,ENST00000592529.6	known
clualt5p41945	chr19	44743002	44745045	+	chr19	44742924	44745045	+	alt5p	2	12	0.14286	0.85714	82.35	2	8	0.2	0.8	45.45	3	9	0.25	0.75	54.55	2	4	0.33333	0.66667	31.58	5	6	0.45455	0.54545	42.31	10	8	0.55556	0.44444	48.65	60.78	40.85	-0.250193	0.0247027	-3.50862	0.420475	--	--	--;--	novel
clualt5p42116	chr19	45489553	45493160	-	chr19	45489553	45494166	-	alt5p	6	14	0.3	0.7	83.33	13	27	0.325	0.675	81.63	12	19	0.3871	0.6129	67.39	14	17	0.45161	0.54839	88.57	32	24	0.57143	0.42857	86.15	15	12	0.55556	0.44444	69.23	77.45	81.32	-0.188833	0.0143985	-4.13812	0.361932	--	ES_14139	ENST00000245923.9,ENST00000430715.6,ENST00000587597.5,ENST00000590526.5;ENST00000344680.8	known
clualt5p42368	chr19	45775034	45777327	-	chr19	45775034	45777342	-	alt5p	19	23	0.45238	0.54762	84	18	20	0.47368	0.52632	67.86	32	22	0.59259	0.40741	83.08	33	19	0.63462	0.36538	83.87	45	25	0.64286	0.35714	81.4	46	13	0.77966	0.22034	77.63	78.31	80.97	-0.179497	0.0489044	-2.79814	0.485417	ES_14145,A5SS_30593	ES_14148,ES_14149,ES_14150	ENST00000291270.9,ENST00000343373.10,ENST00000588522.5,ENST00000593574.1,ENST00000596686.5,ENST00000598191.6,ENST00000600757.6,ENST00000682259.1,ENST00000682335.1,ENST00000682994.1,ENST00000683086.1,ENST00000684007.1;ENST00000354227.9,ENST00000447742.6,ENST00000458663.6,ENST00000674226.1,ENST00000683830.1,ENST00000684672.1	known
clualt5p42392	chr19	45854507	45861900	-	chr19	45854507	45863058	-	alt5p	62	195	0.24125	0.75875	88.62	49	246	0.1661	0.8339	87.02	47	181	0.20614	0.79386	85.07	5	222	0.02203	0.97797	83.76	9	204	0.04225	0.95775	81.61	5	251	0.01953	0.98047	85.91	86.9	83.76	0.17656	0.00151555	7.72013	0.204302	cassetteExon_8094,MXE_2654	cassetteExon_8093,A3SS_33484,A3SS_33485,A3SS_33486	ENST00000594293.5;ENST00000245934.12,ENST00000593504.5,ENST00000593959.1,ENST00000598896.5,ENST00000599460.5	known
clualt5p42724	chr19	48281689	48282371	+	chr19	48279808	48282371	+	alt5p	1	21	0.04545	0.95455	91.67	5	22	0.18519	0.81481	93.1	4	13	0.23529	0.76471	89.47	8	19	0.2963	0.7037	87.1	13	27	0.325	0.675	86.96	8	15	0.34783	0.65217	85.19	91.41	86.42	-0.167733	0.0461053	-2.85622	0.479485	--	A3SS_33574,A3SS_33575	ENST00000594024.5,ENST00000595408.5,ENST00000601320.1;ENST00000315849.5,ENST00000595607.6,ENST00000600687.5	known
clualt5p43468	chr19	52395750	52396316	-	chr19	52395750	52397462	-	alt5p	6	7	0.46154	0.53846	52	4	5	0.44444	0.55556	34.62	1	5	0.16667	0.83333	50	11	4	0.73333	0.26667	65.22	8	2	0.8	0.2	66.67	4	1	0.8	0.2	33.33	45.54	55.07	-0.420227	0.0128182	-4.28289	0.347137	3pMXE_7870	A3SS_33839	ENST00000596746.1,ENST00000663140.1;ENST00000656846.1	known
clualt5p4407	chr12	45904398	45904934	+	chr12	45893721	45904934	+	alt5p	16	36	0.30769	0.69231	89.66	8	14	0.36364	0.63636	51.16	18	20	0.47368	0.52632	74.51	5	18	0.21739	0.78261	65.71	5	34	0.12821	0.87179	78	10	34	0.22727	0.77273	80	71.78	74.57	0.190713	0.0303476	3.28536	0.438351	--	--	ENST00000457135.1;ENST00000334344.11,ENST00000444670.5,ENST00000479608.5	known
clualt5p44271	chr19	58229256	58229468	+	chr19	58228946	58229468	+	alt5p	24	34	0.41379	0.58621	81.69	15	38	0.28302	0.71698	81.54	19	29	0.39583	0.60417	81.36	26	26	0.5	0.5	82.54	29	26	0.52727	0.47273	84.62	16	15	0.51613	0.48387	63.27	81.53	76.81	-0.150253	0.0226672	-3.6045	0.413123	--	--	ENST00000594303.5,ENST00000596825.5,ENST00000652201.1;ENST00000594384.5,ENST00000596597.5,ENST00000597240.5,ENST00000597564.5,ENST00000599227.5,ENST00000602260.5,ENST00000637233.1	known
clualt5p44507	chr2	234272	242798	-	chr2	234272	247538	-	alt5p	12	6	0.66667	0.33333	75	13	12	0.52	0.48	73.53	8	9	0.47059	0.52941	73.91	5	11	0.3125	0.6875	72.73	14	24	0.36842	0.63158	82.61	13	21	0.38235	0.61765	94.44	74.15	83.26	0.197997	0.0341359	3.16147	0.453056	A5SS_3642	A3SS_3903,A3SS_3904,A5SS_3640	ENST00000403657.5,ENST00000403658.5,ENST00000454318.1,ENST00000479739.6,ENST00000626873.2;ENST00000356150.10,ENST00000403712.6,ENST00000405430.5,ENST00000431160.5,ENST00000451005.5,ENST00000463865.5,ENST00000468321.5,ENST00000471948.5,ENST00000488044.5,ENST00000488979.6,ENST00000497051.5	known
clualt5p44785	chr1	96806452	96806866	+	chr1	96804939	96806866	+	alt5p	21	18	0.53846	0.46154	67.24	20	20	0.5	0.5	71.43	18	14	0.5625	0.4375	60.38	27	13	0.675	0.325	83.33	33	8	0.80488	0.19512	83.67	40	24	0.625	0.375	83.12	66.35	83.37	-0.167973	0.0412633	-2.96709	0.467779	ES_929	ES_930,ES_931	ENST00000370197.5,ENST00000370198.5,ENST00000426398.3,ENST00000459735.5,ENST00000482253.5,ENST00000609116.5,ENST00000674951.1,ENST00000675080.1,ENST00000675401.1,ENST00000675735.1,ENST00000676096.1,ENST00000676292.1;ENST00000476419.5,ENST00000476783.5,ENST00000492905.5,ENST00000674579.1,ENST00000675365.1	known
clualt5p45103	chr2	19898035	19901476	-	chr2	19898035	19901706	-	alt5p	29	33	0.46774	0.53226	63.27	25	32	0.4386	0.5614	65.52	33	31	0.51562	0.48438	71.91	15	36	0.29412	0.70588	60.71	15	29	0.34091	0.65909	54.32	19	41	0.31667	0.68333	65.22	66.9	60.08	0.156753	0.00392508	5.98218	0.266341	cassetteExon_1062,A5SS_3778	5pMXE_1251,cassetteExon_1062	--;ENST00000333610.4	novel
clualt5p45938	chr2	32471151	32473112	+	chr2	32471124	32473112	+	alt5p	24	9	0.72727	0.27273	100	20	13	0.60606	0.39394	100	7	4	0.63636	0.36364	84.62	19	4	0.82609	0.17391	100	17	3	0.85	0.15	86.96	18	4	0.81818	0.18182	100	94.87	95.65	-0.17486	0.00970625	-4.64381	0.330693	--	--	ENST00000648282.1;ENST00000421745.6	known
clualt5p47218	chr1	109199980	109200059	+	chr1	109198674	109200059	+	alt5p	8	7	0.53333	0.46667	60	7	7	0.5	0.5	60.87	8	13	0.38095	0.61905	80.77	25	5	0.83333	0.16667	93.75	23	6	0.7931	0.2069	69.05	28	5	0.84848	0.15152	82.5	67.21	81.77	-0.353543	0.00197368	-7.1985	0.217239	ES_965	ES_965	ENST00000369936.2,ENST00000369938.5,ENST00000369939.8,ENST00000457623.6,ENST00000527996.5,ENST00000529753.5;--	novel
clualt5p47284	chr2	65056528	65069399	+	chr2	65056524	65069399	+	alt5p	7	15	0.31818	0.68182	91.67	15	10	0.6	0.4	83.33	22	28	0.44	0.56	94.34	19	6	0.76	0.24	96.15	13	0	1	0	68.42	20	6	0.76923	0.23077	100	89.78	88.19	-0.39035	0.0261205	-3.44723	0.427142	A5SS_4280	A3SS_4619,A5SS_4280	ENST00000260569.4,ENST00000377990.7;--	novel
clualt5p47433	chr2	70085624	70085816	-	chr2	70085624	70086124	-	alt5p	8	10	0.44444	0.55556	52.94	5	22	0.18519	0.81481	55.1	12	21	0.36364	0.63636	71.74	11	10	0.52381	0.47619	56.76	12	10	0.54545	0.45455	59.46	13	8	0.61905	0.38095	63.64	59.93	59.95	-0.23168	0.0472907	-2.83113	0.48306	--	--	ENST00000413069.5,ENST00000415060.6,ENST00000429599.6,ENST00000442040.5,ENST00000456161.5,ENST00000595459.5,ENST00000609075.5,ENST00000610168.1,ENST00000625257.2,ENST00000625788.3,ENST00000626558.3,ENST00000627327.2,ENST00000627540.2,ENST00000628263.2,ENST00000629374.2,ENST00000629485.2,ENST00000630214.2,ENST00000630377.2,ENST00000654336.1,ENST00000654716.1,ENST00000655058.1,ENST00000656308.1,ENS…	known
clualt5p4752	chr1	26788819	26790759	+	chr1	26787806	26790759	+	alt5p	5	19	0.20833	0.79167	53.33	5	19	0.20833	0.79167	50	7	15	0.31818	0.68182	50	2	18	0.1	0.9	50	5	38	0.11628	0.88372	58.11	1	24	0.04	0.96	43.1	51.11	50.4	0.15952	0.021199	3.68027	0.404119	5pMXE_245	A5SS_666,A3SS_782,5pMXE_242,5pMXE_243,5pMXE_244,5pMXE_245,5pMXE_246,5pMXE_247	ENST00000431541.6,ENST00000674273.1;--	novel
clualt5p47732	chr2	74048411	74073549	+	chr2	74003166	74073549	+	alt5p	16	3	0.84211	0.15789	82.61	18	2	0.9	0.1	100	20	1	0.95238	0.04762	95.45	9	6	0.6	0.4	83.33	20	7	0.74074	0.25926	100	20	6	0.76923	0.23077	86.67	92.69	90	0.19484	0.0334895	3.18143	0.450333	ES_2335,5pMXE_1434	ES_2335,5pMXE_1434	ENST00000305799.8,ENST00000409262.8,ENST00000475405.2;--	novel
clualt5p48409	chr2	88185724	88185898	+	chr2	88183073	88185898	+	alt5p	0	38	0	1	57.58	3	30	0.09091	0.90909	54.1	1	43	0.02273	0.97727	51.76	9	27	0.25	0.75	67.92	7	31	0.18421	0.81579	62.3	7	23	0.23333	0.76667	53.57	54.48	61.26	-0.184633	0.00540614	-5.47788	0.293077	A3SS_4943	A3SS_4940,A3SS_4941	ENST00000343544.8;ENST00000377254.7,ENST00000496844.6,ENST00000674282.1	known
clualt5p48840	chr2	102758473	102762587	+	chr2	102737013	102762587	+	alt5p	6	21	0.22222	0.77778	96.43	6	21	0.22222	0.77778	93.1	6	8	0.42857	0.57143	100	4	28	0.125	0.875	91.43	1	13	0.07143	0.92857	77.78	2	21	0.08696	0.91304	88.46	96.51	85.89	0.19654	0.0496228	2.78385	0.486981	--	--	ENST00000409173.5,ENST00000454536.5;ENST00000409528.5,ENST00000469971.5,ENST00000488134.5,ENST00000639249.1	known
clualt5p49326	chr2	113625729	113626478	-	chr2	113625729	113626881	-	alt5p	20	53	0.27397	0.72603	45.91	12	57	0.17391	0.82609	51.88	24	55	0.3038	0.6962	58.09	32	30	0.51613	0.48387	53.91	29	25	0.53704	0.46296	49.54	52	42	0.55319	0.44681	60.26	51.96	54.57	-0.284893	0.00219617	-6.99656	0.225822	cassetteExon_1335,cassetteExon_1337,cassetteExon_1338	A5SS_4802,cassetteExon_1340	--;--	novel
clualt5p49332	chr2	113625729	113626881	-	chr2	113625729	113627038	-	alt5p	53	46	0.53535	0.46465	62.26	57	30	0.65517	0.34483	65.41	55	26	0.67901	0.32099	59.56	30	35	0.46154	0.53846	56.52	25	36	0.40984	0.59016	55.96	42	44	0.48837	0.51163	55.13	62.41	55.87	0.169927	0.0274312	3.3939	0.429623	A5SS_4802,cassetteExon_1340	cassetteExon_1336,cassetteExon_1337,cassetteExon_1338,cassetteExon_1339,cassetteExon_1340	--;ENST00000391616.3	novel
clualt5p499	chr11	69079883	69081400	+	chr11	69079020	69081400	+	alt5p	23	2	0.92	0.08	89.29	23	5	0.82143	0.17857	96.55	44	2	0.95652	0.04348	93.88	10	9	0.52632	0.47368	82.61	20	6	0.76923	0.23077	96.3	17	11	0.60714	0.39286	80	93.24	86.3	0.265087	0.0319231	3.23173	0.44351	--	--	ENST00000294309.8,ENST00000637084.1,ENST00000637342.1;ENST00000442692.2,ENST00000635811.1,ENST00000637504.1	known
clualt5p50110	chr2	135641790	135645379	+	chr2	135639122	135645379	+	alt5p	11	24	0.31429	0.68571	61.4	6	23	0.2069	0.7931	60.42	11	11	0.5	0.5	62.86	20	13	0.60606	0.39394	64.71	23	17	0.575	0.425	71.43	17	11	0.60714	0.39286	68.29	61.56	68.14	-0.25567	0.0413889	-2.96402	0.467779	A5SS&ES_868	A5SS_4974	ENST00000264160.8,ENST00000409606.5,ENST00000410054.5,ENST00000429703.6,ENST00000683871.1;ENST00000409478.5,ENST00000425804.1,ENST00000443537.2,ENST00000628915.2	known
clualt5p50111	chr2	135641790	135645379	+	chr2	135641604	135645379	+	alt5p	11	15	0.42308	0.57692	45.61	6	12	0.33333	0.66667	37.5	11	10	0.52381	0.47619	60	20	13	0.60606	0.39394	64.71	23	9	0.71875	0.28125	57.14	17	11	0.60714	0.39286	68.29	47.7	63.38	-0.217243	0.030906	-3.26598	0.439471	A5SS&ES_868	A5SS&ES_869	ENST00000264160.8,ENST00000409606.5,ENST00000410054.5,ENST00000429703.6,ENST00000683871.1;ENST00000441871.5	known
clualt5p50326	chr2	156436513	156476098	+	chr2	156435804	156476098	+	alt5p	16	30	0.34783	0.65217	80.7	14	30	0.31818	0.68182	77.19	12	27	0.30769	0.69231	84.78	29	35	0.45312	0.54688	88.89	32	27	0.54237	0.45763	95.16	47	23	0.67143	0.32857	94.59	80.89	92.88	-0.231073	0.023114	-3.5826	0.414841	cassetteExon_1431,A5SS_5035	cassetteExon_1430,A5SS_5034	ENST00000438166.7,ENST00000540309.5;ENST00000310454.10	known
clualt5p50636	chr2	169694741	169695215	+	chr2	169694622	169695215	+	alt5p	18	28	0.3913	0.6087	92	13	24	0.35135	0.64865	90.24	14	33	0.29787	0.70213	79.66	9	10	0.47368	0.52632	82.61	23	17	0.575	0.425	100	25	23	0.52083	0.47917	94.12	87.3	92.24	-0.17633	0.0114843	-4.42298	0.336832	A5SS_5173	A5SS_5172	ENST00000438710.5,ENST00000616524.4;ENST00000272797.8,ENST00000359744.8,ENST00000438838.5,ENST00000449906.5,ENST00000498202.6,ENST00000616481.4,ENST00000617738.4	known
clualt5p5067	chr12	49632623	49632855	+	chr12	49631925	49632855	+	alt5p	18	2	0.9	0.1	86.96	18	1	0.94737	0.05263	90.48	13	1	0.92857	0.07143	87.5	9	7	0.5625	0.4375	80	29	6	0.82857	0.17143	85.37	10	9	0.52632	0.47368	95	88.31	86.79	0.286183	0.0410513	2.97228	0.467779	ES_9520	ES_9520	ENST00000261897.5,ENST00000380281.5,ENST00000548825.7,ENST00000551111.1;--	novel
clualt5p50760	chr2	172501901	172504091	+	chr2	172498100	172504091	+	alt5p	10	11	0.47619	0.52381	70	8	6	0.57143	0.42857	50	6	6	0.5	0.5	70.59	13	5	0.72222	0.27778	58.06	15	1	0.9375	0.0625	53.33	12	3	0.8	0.2	65.22	63.53	58.87	-0.304033	0.0117141	-4.39748	0.336832	--	--	ENST00000264107.12,ENST00000409532.5,ENST00000684293.1;ENST00000409080.6,ENST00000416789.1,ENST00000442250.6,ENST00000458358.5	known
clualt5p51009	chr2	178469785	178477062	-	chr2	178469785	178478279	-	alt5p	9	3	0.75	0.25	37.5	13	5	0.72222	0.27778	75	20	2	0.90909	0.09091	95.65	6	6	0.5	0.5	60	6	4	0.6	0.4	62.5	11	11	0.5	0.5	78.57	69.38	67.02	0.260437	0.0178062	3.88232	0.380745	--	--	ENST00000424785.7;ENST00000419184.1	known
clualt5p51707	chr1	113682302	113682897	+	chr1	113681336	113682897	+	alt5p	7	5	0.58333	0.41667	70.59	4	7	0.36364	0.63636	91.67	5	4	0.55556	0.44444	100	11	2	0.84615	0.15385	61.9	3	1	0.75	0.25	80	2	1	0.66667	0.33333	50	87.42	63.97	-0.25343	0.0426305	-2.9343	0.470937	--	--	ENST00000369615.5;ENST00000307546.14	known
clualt5p51708	chr1	113698387	113698992	-	chr1	113698387	113699704	-	alt5p	5	30	0.14286	0.85714	100	8	40	0.16667	0.83333	96	2	27	0.06897	0.93103	82.86	18	28	0.3913	0.6087	97.87	16	15	0.51613	0.48387	96.88	9	31	0.225	0.775	90.91	92.95	95.22	-0.25131	0.0481223	-2.81397	0.483752	A5SS_1977	A5SS_1977	--;ENST00000369598.5,ENST00000369600.5,ENST00000369604.6,ENST00000393357.6,ENST00000474926.5	novel
clualt5p52494	chr2	218485743	218486116	-	chr2	218485743	218488304	-	alt5p	23	50	0.31507	0.68493	87.95	21	35	0.375	0.625	93.33	13	23	0.36111	0.63889	94.74	1	24	0.04	0.96	100	4	32	0.11111	0.88889	97.3	4	34	0.10526	0.89474	97.44	92.01	98.25	0.264937	0.000808408	9.10096	0.165811	--	A3SS_6171	ENST00000475553.1;ENST00000258399.8,ENST00000415516.5,ENST00000418019.5,ENST00000454775.5	known
clualt5p53261	chr2	235930923	235968462	+	chr2	235908906	235968462	+	alt5p	30	36	0.45455	0.54545	94.29	40	30	0.57143	0.42857	98.59	42	40	0.5122	0.4878	95.35	27	45	0.375	0.625	100	27	51	0.34615	0.65385	96.3	29	63	0.31522	0.68478	100	96.08	98.77	0.16727	0.0115694	4.41346	0.336832	--	ES_3003,A3SS_6407	ENST00000304032.13,ENST00000428334.6,ENST00000448025.5;ENST00000336665.9,ENST00000409538.5,ENST00000418654.1,ENST00000614409.4,ENST00000635100.1	known
clualt5p53406	chr2	240481097	240482183	-	chr2	240481097	240499958	-	alt5p	13	4	0.76471	0.23529	73.91	17	8	0.68	0.32	96.15	14	4	0.77778	0.22222	75	5	14	0.26316	0.73684	76	2	13	0.13333	0.86667	75	7	8	0.46667	0.53333	75	81.69	75.33	0.45311	0.011213	4.45389	0.336343	--	A3SS_6469,A3SS_6470,A3SS_6471,A3SS_6472	ENST00000272972.7,ENST00000361678.8,ENST00000373318.6,ENST00000391987.5,ENST00000401804.5,ENST00000403283.5,ENST00000406958.5;ENST00000407275.2	known
clualt5p53795	chr2	242116232	242118965	+	chr2	242114741	242118965	+	alt5p	5	10	0.33333	0.66667	75	3	8	0.27273	0.72727	64.71	4	14	0.22222	0.77778	85.71	9	11	0.45	0.55	90.91	8	8	0.5	0.5	88.89	19	8	0.7037	0.2963	87.1	75.14	88.97	-0.27514	0.0306005	-3.27653	0.438781	--	--	ENST00000416103.2,ENST00000456398.5,ENST00000682782.1;ENST00000431796.5	known
clualt5p54217	chr1	120425845	120427706	+	chr1	120420118	120427706	+	alt5p	13	8	0.61905	0.38095	95.45	16	13	0.55172	0.44828	96.67	24	11	0.68571	0.31429	92.11	7	17	0.29167	0.70833	75	14	17	0.45161	0.54839	96.88	16	21	0.43243	0.56757	100	94.74	90.63	0.226923	0.023358	3.57085	0.416117	ES_1057	ES_1057	ENST00000652355.1;--	novel
clualt5p54231	chr1	120807709	120808545	+	chr1	120805765	120808545	+	alt5p	22	22	0.5	0.5	97.78	8	9	0.47059	0.52941	51.52	11	12	0.47826	0.52174	76.67	17	6	0.73913	0.26087	82.14	18	10	0.64286	0.35714	63.64	19	11	0.63333	0.36667	75	75.32	73.59	-0.188823	0.00566432	-5.40738	0.29493	--	5pMXE_650,5pMXE_651	ENST00000611287.4,ENST00000611702.4,ENST00000617913.4,ENST00000620612.5,ENST00000651062.1,ENST00000652444.1;ENST00000615145.4,ENST00000619748.4	known
clualt5p54762	chr20	9371089	9371214	+	chr20	9365514	9371214	+	alt5p	66	157	0.29596	0.70404	72.88	54	149	0.26601	0.73399	73.29	54	168	0.24324	0.75676	79	81	120	0.40299	0.59701	78.21	114	145	0.44015	0.55985	88.1	94	125	0.42922	0.57078	79.64	75.06	81.98	-0.155717	0.0011672	-8.26897	0.183566	cassetteExon_8308,cassetteExon_8309	cassetteExon_8308,cassetteExon_8309	--;ENST00000278655.8,ENST00000378473.9,ENST00000378493.5,ENST00000378501.2,ENST00000414679.6,ENST00000492632.5	novel
clualt5p55169	chr20	23363317	23364363	+	chr20	23362237	23364363	+	alt5p	10	16	0.38462	0.61538	72.22	9	11	0.45	0.55	60.61	10	15	0.4	0.6	67.57	2	11	0.15385	0.84615	68.42	7	13	0.35	0.65	74.07	3	12	0.2	0.8	45.45	66.8	62.65	0.176923	0.0471179	2.83474	0.482503	--	5pMXE_11233	ENST00000424216.1;ENST00000338121.10	known
clualt5p55748	chr20	32806327	32807762	+	chr20	32802470	32807762	+	alt5p	157	92	0.63052	0.36948	64.18	154	125	0.55197	0.44803	64.58	161	124	0.56491	0.43509	64.92	64	98	0.39506	0.60494	55.48	101	186	0.35192	0.64808	64.64	125	126	0.49801	0.50199	63.07	64.56	61.06	0.16747	0.0280366	3.37028	0.432459	ES_14609,cassetteExon_8426	A3SS_34675,A3SS_34676,A3SS_34677,A5SS_31684,A5SS_31685	ENST00000201963.3,ENST00000328111.6,ENST00000353855.6;ENST00000348286.6,ENST00000443239.7,ENST00000456297.6	known
clualt5p55819	chr20	33618600	33619517	+	chr20	33611335	33619517	+	alt5p	0	21	0	1	56.76	1	46	0.02128	0.97872	83.93	0	46	0	1	76.67	7	12	0.36842	0.63158	79.17	6	36	0.14286	0.85714	71.19	6	13	0.31579	0.68421	82.61	72.45	77.66	-0.268597	0.0172305	-3.92118	0.380745	cassetteExon_8440	ES_14616,cassetteExon_8439,cassetteExon_8440	--;ENST00000342704.11,ENST00000344201.7,ENST00000346541.7,ENST00000359606.3,ENST00000375279.6,ENST00000397800.5,ENST00000492345.5	novel
clualt5p57135	chr1	144440295	144448775	-	chr1	144440295	144448857	-	alt5p	13	12	0.52	0.48	53.19	25	14	0.64103	0.35897	65	14	13	0.51852	0.48148	46.55	24	6	0.8	0.2	58.82	13	4	0.76471	0.23529	47.22	15	5	0.75	0.25	40.82	54.91	48.95	-0.21172	0.00805069	-4.89884	0.318738	ES_1066,cassetteExon_590,cassetteExon_591,cassetteExon_592,A5SS_2082,ES_1069,MXE_183,MXE_184	A5SS_2082,A5SS&ES_346	ENST00000478419.5,ENST00000488031.6,ENST00000579734.6,ENST00000581897.6;--	novel
clualt5p5754	chr12	53712121	53712775	-	chr12	53712121	53713100	-	alt5p	16	39	0.29091	0.70909	85.94	14	22	0.38889	0.61111	72	18	24	0.42857	0.57143	68.85	6	28	0.17647	0.82353	66.67	6	34	0.15	0.85	76.92	7	39	0.15217	0.84783	70.77	75.6	71.45	0.20991	0.00736385	5.02414	0.314066	A3SS_22696	A3SS_22692	ENST00000546443.5;ENST00000262059.8,ENST00000430117.6,ENST00000550804.6	known
clualt5p57593	chr20	45840458	45840639	+	chr20	45835116	45840639	+	alt5p	24	35	0.40678	0.59322	63.44	37	34	0.52113	0.47887	65.14	40	46	0.46512	0.53488	69.35	15	53	0.22059	0.77941	62.39	16	73	0.17978	0.82022	50.57	30	56	0.34884	0.65116	56.21	65.98	56.39	0.214607	0.0241047	3.53578	0.418239	MXE_2829,MXE_2830,MXE_2832	cassetteExon_8610	ENST00000372541.1,ENST00000372547.5,ENST00000462307.5,ENST00000465997.1,ENST00000472219.5,ENST00000478230.5;ENST00000342644.9,ENST00000372542.5,ENST00000486336.1,ENST00000491381.6	known
clualt5p58010	chr20	52098587	52104653	-	chr20	52098587	52105132	-	alt5p	25	76	0.24752	0.75248	82.11	21	62	0.25301	0.74699	88.3	24	54	0.30769	0.69231	86.67	46	26	0.63889	0.36111	80.9	63	55	0.5339	0.4661	88.06	46	70	0.39655	0.60345	91.34	85.69	86.77	-0.253707	0.0251789	-3.48754	0.422623	5pMXE_11472,A3SS_35433,A5SS_32212,A5SS_32213	5pMXE_11471,cassetteExon_8652,A5SS_32211	ENST00000395979.1,ENST00000395989.7;ENST00000371523.8	known
clualt5p58833	chr20	63695650	63695778	+	chr20	63695480	63695778	+	alt5p	42	58	0.42	0.58	87.72	37	62	0.37374	0.62626	81.82	47	60	0.43925	0.56075	82.31	52	47	0.52525	0.47475	86.84	62	49	0.55856	0.44144	84.73	65	42	0.60748	0.39252	84.92	83.95	85.5	-0.152767	0.00769925	-4.96125	0.318475	ES_14997	ES_14996,A3SS_35658	ENST00000360203.11,ENST00000370003.2,ENST00000496281.2,ENST00000496816.5;ENST00000318100.9,ENST00000370018.7,ENST00000480273.5,ENST00000492259.6,ENST00000508582.7	known
clualt5p59015	chr20	64076954	64079294	-	chr20	64076954	64079873	-	alt5p	14	38	0.26923	0.73077	59.09	5	35	0.125	0.875	64.52	10	46	0.17857	0.82143	71.79	13	16	0.44828	0.55172	43.94	12	22	0.35294	0.64706	47.22	21	26	0.44681	0.55319	52.22	65.13	47.79	-0.225077	0.0128546	-4.27932	0.34781	5pMXE_11542	ES_15012,A5SS_32501	ENST00000395042.2,ENST00000493165.1;ENST00000332298.9	known
clualt5p59625	chr21	38298282	38299244	+	chr21	38297023	38299244	+	alt5p	8	48	0.14286	0.85714	91.8	6	56	0.09677	0.90323	93.94	6	58	0.09375	0.90625	86.49	2	4	0.33333	0.66667	100	1	4	0.2	0.8	100	4	10	0.28571	0.71429	100	90.74	100	-0.161887	0.0184071	-3.84333	0.383855	--	--	ENST00000417042.5,ENST00000612702.4;ENST00000328656.8,ENST00000398925.5,ENST00000398927.1,ENST00000398928.5,ENST00000398930.5,ENST00000398934.5,ENST00000398938.7,ENST00000438657.5,ENST00000443341.5,ENST00000547341.5,ENST00000547595.5,ENST00000549158.5,ENST00000549805.5,ENST00000549932.5,ENST00000551422.5,ENST00000613499.4	known
clualt5p5967	chr12	55903480	55927076	-	chr12	55903480	55927725	-	alt5p	27	40	0.40299	0.59701	78.82	30	47	0.38961	0.61039	83.7	23	35	0.39655	0.60345	77.33	43	23	0.65152	0.34848	85.71	36	35	0.50704	0.49296	77.17	28	19	0.59574	0.40426	71.21	79.95	78.03	-0.188383	0.0111655	-4.45939	0.336343	A3SS_22760,A5SS_21075	A3SS_22759,A5SS_21074	ENST00000398213.4;ENST00000408946.7	known
clualt5p59714	chr21	41994108	42002897	-	chr21	41994108	42010252	-	alt5p	6	32	0.15789	0.84211	84.44	14	25	0.35897	0.64103	86.67	6	19	0.24	0.76	78.12	1	23	0.04167	0.95833	88.89	0	18	0	1	100	2	40	0.04762	0.95238	95.45	83.08	94.78	0.222523	0.0209716	3.69256	0.402675	--	--	ENST00000310826.10,ENST00000398505.7,ENST00000449949.5;ENST00000398511.3	known
clualt5p59923	chr21	43592328	43596801	-	chr21	43592328	43613830	-	alt5p	1	17	0.05556	0.94444	64.29	3	6	0.33333	0.66667	36	0	12	0	1	70.59	4	7	0.36364	0.63636	42.31	11	8	0.57895	0.42105	51.35	5	6	0.45455	0.54545	55	56.96	49.55	-0.336083	0.0493818	-2.78862	0.486655	A5SS_32745	ES_15117,A3SS&ES_5330,A5SS_32744,A5SS_32745,A5SS&ES_5545	--;ENST00000291560.7	novel
clualt5p60335	chr22	16637090	16638579	+	chr22	16602215	16638579	+	alt5p	21	6	0.77778	0.22222	100	23	11	0.67647	0.32353	100	18	6	0.75	0.25	100	20	3	0.86957	0.13043	100	20	1	0.95238	0.04762	95.45	13	1	0.92857	0.07143	77.78	100	91.08	-0.18209	0.00950715	-4.67158	0.329656	--	A3SS_36139,A3SS_36140,A3SS&ES_5350	ENST00000383140.7,ENST00000400593.6,ENST00000426585.5,ENST00000585784.1,ENST00000636884.1;ENST00000558085.6	known
clualt5p60456	chr22	17791301	17803811	-	chr22	17791301	17808844	-	alt5p	27	76	0.26214	0.73786	88.03	23	102	0.184	0.816	90.58	35	108	0.24476	0.75524	84.12	47	80	0.37008	0.62992	80.38	46	63	0.42202	0.57798	83.21	56	66	0.45902	0.54098	78.71	87.58	80.77	-0.18674	0.00595648	-5.33219	0.297053	cassetteExon_8829,A5SS_32900	ES_15202,A3SS_36192,A3SS_36193,A5SS_32891,A5SS_32892	ENST00000577821.5;ENST00000441493.7,ENST00000476405.1,ENST00000580469.1,ENST00000672019.1	known
clualt5p60765	chr22	20395418	20400632	+	chr22	20394662	20400632	+	alt5p	9	4	0.69231	0.30769	72.22	21	14	0.6	0.4	89.74	13	4	0.76471	0.23529	80.95	9	13	0.40909	0.59091	88	9	8	0.52941	0.47059	94.44	11	9	0.55	0.45	95.24	80.97	92.56	0.189507	0.0431051	2.92321	0.471759	--	--	ENST00000357502.5,ENST00000400451.7,ENST00000405993.2,ENST00000493734.5,ENST00000611540.4;ENST00000403682.7	known
clualt5p60830	chr22	20575232	20582611	+	chr22	20568631	20582611	+	alt5p	121	56	0.68362	0.31638	83.89	119	66	0.64324	0.35676	84.47	141	71	0.66509	0.33491	80.92	79	70	0.5302	0.4698	74.5	100	125	0.44444	0.55556	73.77	133	129	0.50763	0.49237	83.17	83.09	77.15	0.169893	0.0038219	6.02581	0.262884	ES_15247,A3SS_36282,A3SS_36283,A3SS_36284,A5SS&ES_5586	A3SS_36277,A3SS_36278,A3SS_36279,A3SS_36280,A5SS_33004	ENST00000263205.11,ENST00000489651.5;ENST00000292733.11,ENST00000382974.6,ENST00000406969.5,ENST00000433831.5,ENST00000492381.5	known
clualt5p61178	chr22	24588329	24588679	-	chr22	24588329	24589821	-	alt5p	18	17	0.51429	0.48571	77.78	23	16	0.58974	0.41026	84.78	31	14	0.68889	0.31111	88.24	9	27	0.25	0.75	87.8	18	23	0.43902	0.56098	68.33	11	27	0.28947	0.71053	77.55	83.6	77.89	0.271477	0.0239414	3.54334	0.418239	A5SS_33115	cassetteExon_8886	ENST00000446942.5;ENST00000318753.13,ENST00000404045.6	known
clualt5p61273	chr22	25453434	25455712	+	chr22	25448284	25455712	+	alt5p	61	71	0.46212	0.53788	89.8	52	90	0.3662	0.6338	89.31	40	74	0.35088	0.64912	93.44	52	41	0.55914	0.44086	93.94	52	32	0.61905	0.38095	77.06	68	57	0.544	0.456	91.24	90.85	87.41	-0.180997	0.0122223	-4.34318	0.341411	cassetteExon_8893,cassetteExon_8894	ES_15316,cassetteExon_8893,MXE_2902,cassetteExon_8894,MXE_2903	--;ENST00000382734.9	novel
clualt5p61292	chr22	26482240	26482746	-	chr22	26482240	26483674	-	alt5p	3	27	0.1	0.9	52.63	5	25	0.16667	0.83333	57.69	3	36	0.07692	0.92308	66.1	4	12	0.25	0.75	50	7	14	0.33333	0.66667	53.85	7	24	0.22581	0.77419	59.62	58.81	54.49	-0.155183	0.0213257	-3.67349	0.405095	--	--	ENST00000473782.1,ENST00000479064.5;ENST00000398145.7	known
clualt5p62038	chr22	36233455	36236596	-	chr22	36233455	36239441	-	alt5p	13	65	0.16667	0.83333	76.47	16	123	0.11511	0.88489	81.76	9	135	0.0625	0.9375	87.8	47	75	0.38525	0.61475	82.43	40	68	0.37037	0.62963	83.08	24	73	0.24742	0.75258	78.23	82.01	81.25	-0.219587	0.0143641	-4.14106	0.361932	cassetteExon_8948,MXE_2928,A5SS_33333,MXE_2929	cassetteExon_8948,A3SS_36632	--;ENST00000249066.10,ENST00000358502.10	novel
clualt5p62261	chr1	150441958	150443231	+	chr1	150441023	150443231	+	alt5p	59	7	0.89394	0.10606	98.51	51	7	0.87931	0.12069	95.08	44	9	0.83019	0.16981	96.36	26	16	0.61905	0.38095	87.5	44	13	0.77193	0.22807	100	38	13	0.7451	0.2549	92.73	96.65	93.41	0.155787	0.0376796	3.05943	0.462637	--	--	ENST00000369068.5;ENST00000401000.8,ENST00000492220.1	known
clualt5p62274	chr1	150504733	150504906	+	chr1	150504435	150504906	+	alt5p	52	43	0.54737	0.45263	89.62	79	33	0.70536	0.29464	90.32	71	33	0.68269	0.31731	89.66	99	22	0.81818	0.18182	97.58	103	23	0.81746	0.18254	91.3	96	25	0.79339	0.20661	85.21	89.87	91.36	-0.164537	0.0301747	-3.29144	0.438351	--	A3SS_2325	ENST00000369051.7,ENST00000369054.6,ENST00000369064.8,ENST00000438568.6,ENST00000467982.6,ENST00000606933.5;ENST00000483046.1	known
clualt5p62551	chr22	37641168	37641374	+	chr22	37639846	37641374	+	alt5p	138	47	0.74595	0.25405	93.43	151	51	0.74752	0.25248	96.19	171	57	0.75	0.25	92.31	96	93	0.50794	0.49206	97.42	117	84	0.58209	0.41791	95.26	126	94	0.57273	0.42727	92.44	93.98	95.04	0.19357	0.00115476	8.29222	0.183523	A3SS_36692	A3SS_36699	ENST00000417536.5,ENST00000469947.5,ENST00000644149.1,ENST00000649765.2;ENST00000451997.6	known
clualt5p6304	chr12	56617532	56630125	-	chr12	56617532	56630776	-	alt5p	52	18	0.74286	0.25714	67.31	65	20	0.76471	0.23529	79.44	50	24	0.67568	0.32432	77.89	33	30	0.52381	0.47619	63.64	39	26	0.6	0.4	75.58	65	44	0.59633	0.40367	79.56	74.88	72.93	0.15437	0.0133906	4.22809	0.35259	5pMXE_7209,cassetteExon_5669,cassetteExon_5670,A3SS_22854,A5SS_21158	cassetteExon_5671,A5SS_21167,A5SS_21168,A5SS&ES_3601	ENST00000549884.6;ENST00000549506.5,ENST00000550730.1	known
clualt5p63199	chr22	42161358	42168609	-	chr22	42161358	42169847	-	alt5p	56	135	0.29319	0.70681	94.55	58	121	0.32402	0.67598	94.71	51	119	0.3	0.7	96.05	91	71	0.56173	0.43827	96.43	87	65	0.57237	0.42763	92.68	81	80	0.50311	0.49689	94.71	95.1	94.61	-0.24	0.000515944	-10.2232	0.142336	--	--	ENST00000359486.8,ENST00000404876.1,ENST00000677622.1,ENST00000683686.1;ENST00000335626.8	known
clualt5p63222	chr22	42577962	42578978	-	chr22	42577962	42580217	-	alt5p	6	30	0.16667	0.83333	85.71	3	23	0.11538	0.88462	78.79	4	21	0.16	0.84	60.98	7	23	0.23333	0.76667	73.17	11	24	0.31429	0.68571	68.63	25	39	0.39062	0.60938	84.21	75.16	75.34	-0.165397	0.0264688	-3.43275	0.42718	cassetteExon_9024	cassetteExon_9024,A3SS_36927,A5SS_33602	--;ENST00000357802.6,ENST00000421116.1,ENST00000437211.5,ENST00000458605.5,ENST00000566851.5	novel
clualt5p63589	chr22	49804360	49805319	-	chr22	49804360	49822951	-	alt5p	0	32	0	1	82.05	0	39	0	1	67.24	0	58	0	1	84.06	3	45	0.0625	0.9375	81.36	10	31	0.2439	0.7561	68.33	14	51	0.21538	0.78462	74.71	77.78	74.8	-0.173927	0.0366356	-3.08828	0.459992	A5SS_33708	A5SS_33708,A5SS_33709	--;ENST00000216267.12,ENST00000404034.5,ENST00000404760.5,ENST00000438393.5,ENST00000457780.3	novel
clualt5p63647	chr22	50205024	50206317	+	chr22	50201590	50206317	+	alt5p	9	24	0.27273	0.72727	76.74	11	35	0.23913	0.76087	77.97	14	46	0.23333	0.76667	80	22	35	0.38596	0.61404	66.28	27	33	0.45	0.55	76.92	23	38	0.37705	0.62295	72.62	78.24	71.94	-0.15594	0.00391685	-5.98561	0.266341	cassetteExon_9067	cassetteExon_9067,A3SS_37035	--;ENST00000380903.7,ENST00000611222.1	novel
clualt5p64068	chr3	9363332	9365016	+	chr3	9363127	9365016	+	alt5p	29	41	0.41429	0.58571	78.65	32	40	0.44444	0.55556	64.29	38	30	0.55882	0.44118	69.39	39	17	0.69643	0.30357	56	39	19	0.67241	0.32759	65.91	44	34	0.5641	0.4359	77.23	70.78	66.38	-0.171797	0.0456758	-2.86549	0.478068	A5SS_6125,A5SS_6126,A5SS_6127,A5SS_6128	A5SS_6130,A5SS_6131,A5SS_6132,A5SS_6133	ENST00000345094.7;ENST00000452837.7	known
clualt5p64121	chr3	9430051	9433845	+	chr3	9429009	9433845	+	alt5p	9	12	0.42857	0.57143	52.5	13	15	0.46429	0.53571	49.12	8	12	0.4	0.6	60.61	20	10	0.66667	0.33333	68.18	12	9	0.57143	0.42857	65.62	10	3	0.76923	0.23077	61.9	54.08	65.23	-0.238157	0.0166078	-3.96501	0.37961	--	--	ENST00000443339.5,ENST00000663774.1,ENST00000665872.1,ENST00000670063.1,ENST00000684606.1;ENST00000402198.7,ENST00000406341.5,ENST00000407969.5,ENST00000682536.1,ENST00000684055.1	known
clualt5p64123	chr3	9433562	9433845	+	chr3	9430051	9433845	+	alt5p	14	9	0.6087	0.3913	57.5	18	13	0.58065	0.41935	54.39	9	8	0.52941	0.47059	51.52	9	20	0.31034	0.68966	65.91	6	12	0.33333	0.66667	56.25	6	10	0.375	0.625	76.19	54.47	66.12	0.233363	0.00146323	7.79199	0.200658	--	--	ENST00000415650.5,ENST00000431285.5,ENST00000490791.5,ENST00000666307.1;ENST00000443339.5,ENST00000663774.1,ENST00000665872.1,ENST00000670063.1,ENST00000684606.1	known
clualt5p64149	chr3	9690143	9697711	+	chr3	9689082	9697711	+	alt5p	44	0	1	0	70.97	43	3	0.93478	0.06522	58.97	43	2	0.95556	0.04444	51.72	27	8	0.77143	0.22857	56.45	29	13	0.69048	0.30952	66.67	35	4	0.89744	0.10256	46.43	60.55	56.52	0.176997	0.0488097	2.80004	0.48522	A3SS_6599,A3SS_6600	--	ENST00000296003.9;ENST00000414996.1,ENST00000447144.5	known
clualt5p64298	chr3	10018071	10023530	-	chr3	10018071	10023560	-	alt5p	8	70	0.10256	0.89744	88.64	9	55	0.14062	0.85938	81.01	11	78	0.1236	0.8764	87.25	14	39	0.26415	0.73585	79.1	25	50	0.33333	0.66667	85.23	20	44	0.3125	0.6875	79.01	85.63	81.11	-0.181067	0.00146858	-7.7845	0.200658	A5SS_6182	A5SS_6181	ENST00000424471.1;ENST00000424691.1,ENST00000433871.5	known
clualt5p64430	chr3	11703047	11719417	-	chr3	11703047	11720394	-	alt5p	17	36	0.32075	0.67925	92.98	28	29	0.49123	0.50877	93.44	18	23	0.43902	0.56098	95.35	9	34	0.2093	0.7907	87.76	14	49	0.22222	0.77778	94.03	17	37	0.31481	0.68519	91.53	93.92	91.11	0.168223	0.0495378	2.78553	0.486655	A5SS_6228	A5SS_6226	ENST00000417466.5,ENST00000418000.5;ENST00000273038.7,ENST00000426568.5,ENST00000463387.1,ENST00000623028.1	known
clualt5p64486	chr3	12941865	12967387	-	chr3	12941865	13047478	-	alt5p	2	3	0.4	0.6	33.33	8	11	0.42105	0.57895	48.72	15	15	0.5	0.5	75	18	2	0.9	0.1	50	13	3	0.8125	0.1875	53.33	16	5	0.7619	0.2381	60	52.35	54.44	-0.38445	0.00160197	-7.60791	0.204684	A3SS_6683	--	ENST00000273221.8;ENST00000648114.1	known
clualt5p64802	chr1	151316509	151324745	-	chr1	151316509	151326172	-	alt5p	13	73	0.15116	0.84884	54.78	25	98	0.20325	0.79675	60.89	20	90	0.18182	0.81818	62.15	56	93	0.37584	0.62416	72.33	53	71	0.42742	0.57258	67.76	39	82	0.32231	0.67769	61.42	59.27	67.17	-0.196447	0.00440917	-5.79476	0.274144	--	--	ENST00000368872.5,ENST00000438243.2;ENST00000368875.6	known
clualt5p64942	chr1	153544809	153544958	-	chr1	153544809	153545753	-	alt5p	66	7	0.90411	0.09589	85.88	46	7	0.86792	0.13208	84.13	45	5	0.9	0.1	78.12	36	15	0.70588	0.29412	76.12	35	10	0.77778	0.22222	81.82	42	17	0.71186	0.28814	73.75	82.71	77.23	0.158837	0.00349169	6.17581	0.256533	5pMXE_703,5pMXE_704	5pMXE_705,5pMXE_706	ENST00000368715.5;ENST00000368716.9,ENST00000468373.1	known
clualt5p65338	chr3	37313519	37315420	+	chr3	37302332	37315420	+	alt5p	9	22	0.29032	0.70968	91.18	8	29	0.21622	0.78378	88.1	7	23	0.23333	0.76667	81.08	1	17	0.05556	0.94444	100	1	30	0.03226	0.96774	86.11	0	19	0	1	90.48	86.79	92.2	0.21735	0.00140366	7.8778	0.19899	--	A3SS_6883	ENST00000435830.6;ENST00000356847.8,ENST00000361924.6,ENST00000437131.1,ENST00000450863.6	known
clualt5p65478	chr3	40482016	40482588	+	chr3	40478003	40482588	+	alt5p	8	6	0.57143	0.42857	63.64	5	5	0.5	0.5	62.5	3	5	0.375	0.625	61.54	9	2	0.81818	0.18182	52.38	6	3	0.66667	0.33333	69.23	4	0	1	0	80	62.56	67.2	-0.34614	0.0367115	-3.08615	0.46006	--	--	ENST00000314686.9,ENST00000429348.6,ENST00000432264.4,ENST00000522736.5;ENST00000456778.5,ENST00000520737.5	known
clualt5p66705	chr3	51959651	51959895	-	chr3	51959651	51960189	-	alt5p	140	9	0.9396	0.0604	93.71	157	4	0.97516	0.02484	91.48	179	12	0.93717	0.06283	90.52	92	18	0.83636	0.16364	82.09	166	50	0.76852	0.23148	95.15	124	33	0.78981	0.21019	92.35	91.9	89.86	0.152413	0.00291136	6.48711	0.243002	--	--	ENST00000322099.11,ENST00000355852.6,ENST00000461554.6,ENST00000471622.5,ENST00000492809.5,ENST00000497390.5,ENST00000498822.5;ENST00000428823.6,ENST00000484633.5	known
clualt5p66845	chr3	52617538	52624897	-	chr3	52617538	52627273	-	alt5p	2	20	0.09091	0.90909	81.48	1	13	0.07143	0.92857	100	1	16	0.05882	0.94118	89.47	7	19	0.26923	0.73077	89.66	6	7	0.46154	0.53846	100	3	13	0.1875	0.8125	100	90.32	96.55	-0.23237	0.0467707	-2.84205	0.481024	--	--	ENST00000409114.7,ENST00000409767.5,ENST00000446103.5;ENST00000296302.11,ENST00000337303.8,ENST00000356770.8,ENST00000394830.7,ENST00000409057.5,ENST00000410007.5,ENST00000412587.5,ENST00000423351.5	known
clualt5p67033	chr3	58310406	58310507	+	chr3	58306417	58310507	+	alt5p	158	25	0.86339	0.13661	91.96	139	22	0.86335	0.13665	91.48	146	16	0.90123	0.09877	92.57	76	41	0.64957	0.35043	92.13	90	22	0.80357	0.19643	94.12	83	35	0.70339	0.29661	95.16	92	93.8	0.157147	0.0284639	3.35396	0.434527	--	--	ENST00000295959.10,ENST00000445193.7,ENST00000461797.5,ENST00000463550.2,ENST00000466547.1;ENST00000474660.5,ENST00000477305.5,ENST00000481972.5	known
clualt5p67166	chr1	153968164	153968522	+	chr1	153967884	153968522	+	alt5p	18	5	0.78261	0.21739	67.65	30	4	0.88235	0.11765	65.38	27	6	0.81818	0.18182	64.71	5	7	0.41667	0.58333	60	6	11	0.35294	0.64706	43.59	18	20	0.47368	0.52632	66.67	65.91	56.75	0.413283	0.000812689	9.08847	0.165811	5pMXE_753,A3SS_2461	A5SS_2300	ENST00000368607.8,ENST00000461688.5;ENST00000477617.5	known
clualt5p67170	chr1	153968699	153968930	+	chr1	153968639	153968930	+	alt5p	10	21	0.32258	0.67742	100	14	21	0.4	0.6	97.22	16	19	0.45714	0.54286	89.74	14	3	0.82353	0.17647	85	26	9	0.74286	0.25714	89.74	24	6	0.8	0.2	90.91	95.65	88.55	-0.395557	0.00098508	-8.64417	0.174973	A5SS_2301	A5SS_2302	ENST00000271889.8,ENST00000368601.5,ENST00000368603.5,ENST00000368607.8,ENST00000431292.1,ENST00000477617.5,ENST00000479010.1;ENST00000368600.7,ENST00000449724.5,ENST00000461688.5,ENST00000492729.1	known
clualt5p69220	chr3	129467066	129469342	+	chr3	129464781	129469342	+	alt5p	8	19	0.2963	0.7037	87.1	5	34	0.12821	0.87179	97.5	6	18	0.25	0.75	85.71	0	17	0	1	85	2	36	0.05263	0.94737	90.48	2	46	0.04167	0.95833	92.31	90.1	89.26	0.193403	0.0213006	3.67482	0.405095	--	--	ENST00000296266.7,ENST00000348417.7,ENST00000512220.5;ENST00000347300.6,ENST00000349441.6,ENST00000431818.7,ENST00000440957.7,ENST00000504021.5,ENST00000506507.5,ENST00000507564.5,ENST00000511498.1	known
clualt5p69444	chr3	134486202	134495296	+	chr3	134486052	134495296	+	alt5p	52	29	0.64198	0.35802	81	63	37	0.63	0.37	90.09	47	24	0.66197	0.33803	77.17	25	20	0.55556	0.44444	66.18	28	41	0.4058	0.5942	76.67	50	54	0.48077	0.51923	78.79	82.75	73.88	0.16394	0.020711	3.70685	0.401979	A5SS_7479,A5SS_7480,A5SS_7481	A5SS_7470,A5SS_7471,A5SS_7472,MXE_653	ENST00000383229.8,ENST00000508778.2,ENST00000513295.2,ENST00000514678.2,ENST00000620544.5,ENST00000675561.1,ENST00000682042.1,ENST00000682190.1,ENST00000682689.1,ENST00000682717.1,ENST00000682822.1,ENST00000683190.1,ENST00000683245.1;ENST00000332047.10,ENST00000354446.7,ENST00000650279.2,ENST00000682458.1,ENST00000682593.1,ENST00000683452.1,ENST00000683556.1,ENST00000683596.1,ENST00000683940.1,EN…	known
clualt5p69518	chr3	136819628	136854443	+	chr3	136819214	136854443	+	alt5p	56	98	0.36364	0.63636	58.56	36	86	0.29508	0.70492	53.28	56	76	0.42424	0.57576	48.18	55	48	0.53398	0.46602	55.38	89	66	0.57419	0.42581	68.89	82	67	0.55034	0.44966	55.19	53.34	59.82	-0.19185	0.00800048	-4.90755	0.318738	cassetteExon_2051,cassetteExon_2052,cassetteExon_2053,A3SS_8182,A3SS_8183,A3SS_8184,A5SS_7505,A5SS_7506,A5SS_7507,A5SS_7508	3pMXE_1900,cassetteExon_2048,cassetteExon_2049,cassetteExon_2050,A3SS_8180,A3SS_8181,A5SS_7501,A5SS_7502,A5SS_7503,A5SS_7504	ENST00000446465.3;ENST00000393079.3	known
clualt5p69679	chr1	154989707	154990159	+	chr1	154988849	154990159	+	alt5p	91	21	0.8125	0.1875	83.58	78	15	0.83871	0.16129	80.87	101	20	0.83471	0.16529	93.8	66	46	0.58929	0.41071	90.32	81	30	0.72973	0.27027	90.24	62	32	0.65957	0.34043	81.74	86.08	87.43	0.16911	0.0149822	4.08942	0.367211	A5SS&ES_411	5pMXE_791,5pMXE_792,A3SS_2521	ENST00000292180.8,ENST00000315144.14,ENST00000368428.1,ENST00000368432.5,ENST00000368433.5;ENST00000295530.6,ENST00000489992.5	known
clualt5p69857	chr1	155248473	155250276	-	chr1	155248473	155251095	-	alt5p	70	3	0.9589	0.0411	90.12	53	6	0.89831	0.10169	90.77	120	4	0.96774	0.03226	93.94	78	24	0.76471	0.23529	89.47	104	26	0.8	0.2	97.01	67	27	0.71277	0.28723	95.92	91.61	94.13	0.18249	0.0054772	5.45807	0.29493	--	A3SS_2569,A3SS_2570	ENST00000350210.6,ENST00000361361.7,ENST00000368366.5,ENST00000368368.7;ENST00000491082.1	known
clualt5p70230	chr3	142792967	142802169	+	chr3	142791158	142802169	+	alt5p	15	7	0.68182	0.31818	52.38	23	6	0.7931	0.2069	55.77	15	8	0.65217	0.34783	46.94	16	14	0.53333	0.46667	66.67	14	10	0.58333	0.41667	48	18	16	0.52941	0.47059	66.67	51.7	60.45	0.16034	0.0257035	3.46487	0.426218	ES_3778,MXE_670,cassetteExon_2096,A3SS_8285	ES_3778	ENST00000273482.10,ENST00000476941.6;--	novel
clualt5p70782	chr3	169774097	169774265	+	chr3	169773462	169774265	+	alt5p	29	10	0.74359	0.25641	90.7	26	14	0.65	0.35	80	28	8	0.77778	0.22222	90	13	21	0.38235	0.61765	82.93	20	15	0.57143	0.42857	81.4	12	11	0.52174	0.47826	88.46	86.9	84.26	0.23195	0.0273451	3.39731	0.42919	A5SS_7774	A5SS_7772	ENST00000356716.8;ENST00000349841.10,ENST00000602751.5	known
clualt5p70854	chr3	171101633	171107183	-	chr3	171101633	171108065	-	alt5p	6	51	0.10526	0.89474	98.28	15	50	0.23077	0.76923	100	15	48	0.2381	0.7619	98.44	20	33	0.37736	0.62264	96.36	29	53	0.35366	0.64634	94.25	16	34	0.32	0.68	94.34	98.91	94.98	-0.158963	0.0262946	-3.43996	0.427142	--	ES_3854	ENST00000341852.10,ENST00000357327.9,ENST00000436636.7,ENST00000488470.5;ENST00000284483.12,ENST00000460047.5,ENST00000470834.5,ENST00000475336.5	known
clualt5p70863	chr3	171677694	171686685	-	chr3	171677694	171687371	-	alt5p	4	26	0.13333	0.86667	88.24	4	28	0.125	0.875	91.43	4	25	0.13793	0.86207	100	6	14	0.3	0.7	100	9	25	0.26471	0.73529	94.44	8	20	0.28571	0.71429	100	93.22	98.15	-0.151387	0.000157226	-13.8572	0.0832913	--	--	ENST00000351298.9;ENST00000356327.9	known
clualt5p71336	chr3	184358310	184358682	-	chr3	184358310	184358975	-	alt5p	17	7	0.70833	0.29167	88.89	17	5	0.77273	0.22727	95.65	26	4	0.86667	0.13333	93.75	32	2	0.94118	0.05882	94.44	27	2	0.93103	0.06897	93.55	34	2	0.94444	0.05556	100	92.76	96	-0.156307	0.0276086	-3.38691	0.430614	--	--	ENST00000265593.9,ENST00000344937.11,ENST00000457512.1,ENST00000485667.1,ENST00000636180.1,ENST00000636241.1,ENST00000636492.1,ENST00000636661.1,ENST00000637392.1,ENST00000637909.1,ENST00000638134.1;ENST00000434054.6	known
clualt5p7269	chr1	28457855	28459085	+	chr1	28407463	28459085	+	alt5p	9	18	0.33333	0.66667	52.94	13	21	0.38235	0.61765	59.65	12	22	0.35294	0.64706	61.82	21	14	0.6	0.4	55.56	16	19	0.45714	0.54286	64.81	18	10	0.64286	0.35714	58.33	58.14	59.57	-0.21046	0.0220918	-3.63347	0.408643	--	ES_391,A3SS_829	ENST00000632202.1,ENST00000633167.1;ENST00000373839.8,ENST00000463428.5	known
clualt5p73114	chr4	3948220	3951139	-	chr4	3948220	3953111	-	alt5p	22	3	0.88	0.12	75.76	23	8	0.74194	0.25806	88.57	17	1	0.94444	0.05556	62.07	5	5	0.5	0.5	62.5	1	2	0.33333	0.66667	37.5	6	11	0.35294	0.64706	68	75.47	56	0.460037	0.00444917	5.78041	0.274144	3pMXE_2139	A3SS_9061	ENST00000502255.5,ENST00000506770.5,ENST00000512092.5;ENST00000313946.12,ENST00000510565.5	known
clualt5p73346	chr4	15479328	15480704	+	chr4	15478806	15480704	+	alt5p	21	25	0.45652	0.54348	93.88	35	20	0.63636	0.36364	90.16	20	25	0.44444	0.55556	83.33	46	19	0.70769	0.29231	92.86	39	19	0.67241	0.32759	90.62	62	19	0.76543	0.23457	96.43	89.12	93.3	-0.202737	0.0401927	-2.99366	0.465538	--	A3SS_9159	ENST00000503658.2,ENST00000506643.5,ENST00000511544.6,ENST00000650860.2,ENST00000651385.1,ENST00000652443.1,ENST00000674945.1;ENST00000389652.11,ENST00000424120.6,ENST00000503292.6,ENST00000507954.5,ENST00000512702.6,ENST00000513811.5,ENST00000514450.3,ENST00000515124.6,ENST00000676337.1	known
clualt5p74301	chr4	74224147	74225302	+	chr4	74201370	74225302	+	alt5p	2	16	0.11111	0.88889	94.74	2	12	0.14286	0.85714	93.33	4	9	0.30769	0.69231	100	7	7	0.5	0.5	87.5	2	3	0.4	0.6	55.56	7	7	0.5	0.5	87.5	96.02	76.85	-0.279447	0.0158161	-4.02368	0.374285	--	A3SS_9449	ENST00000461856.5;ENST00000325278.7,ENST00000359107.10,ENST00000395759.6,ENST00000429519.5,ENST00000433372.5,ENST00000492183.5	known
clualt5p74649	chr4	83107950	83109728	-	chr4	83107950	83114666	-	alt5p	8	9	0.47059	0.52941	70.83	13	5	0.72222	0.27778	85.71	16	9	0.64	0.36	89.29	4	23	0.14815	0.85185	93.1	10	15	0.4	0.6	92.59	10	20	0.33333	0.66667	83.33	81.94	89.67	0.31711	0.0398906	3.00131	0.465143	ES_4301	--	ENST00000411416.6;ENST00000311507.9,ENST00000426923.2	known
clualt5p74713	chr1	156552095	156554235	-	chr1	156552095	156556533	-	alt5p	40	20	0.66667	0.33333	86.96	74	25	0.74747	0.25253	91.67	53	22	0.70667	0.29333	94.94	35	30	0.53846	0.46154	95.59	39	33	0.54167	0.45833	93.51	45	33	0.57692	0.42308	93.98	91.19	94.36	0.154587	0.00423217	5.86022	0.274144	ES_1365	ES_1365	ENST00000361170.7,ENST00000491900.1;--	novel
clualt5p75032	chr4	87183389	87185251	-	chr4	87183389	87195324	-	alt5p	14	3	0.82353	0.17647	77.27	19	2	0.90476	0.09524	77.78	25	0	1	0	89.29	13	5	0.72222	0.27778	100	11	3	0.78571	0.21429	77.78	15	7	0.68182	0.31818	81.48	81.45	86.42	0.179513	0.0388597	3.02792	0.465143	--	--	ENST00000273963.10,ENST00000498875.6,ENST00000512111.1;ENST00000425278.6	known
clualt5p75102	chr4	88593420	88595557	+	chr4	88592574	88595557	+	alt5p	5	7	0.41667	0.58333	92.31	8	20	0.28571	0.71429	84.85	5	15	0.25	0.75	100	3	21	0.125	0.875	96	3	16	0.15789	0.84211	79.17	5	25	0.16667	0.83333	100	92.39	91.72	0.167607	0.0326159	3.20913	0.445069	A5SS_8778,A5SS_8781,A5SS_8783,A5SS_8784	A5SS_8781	--;ENST00000402738.6,ENST00000407637.5,ENST00000422770.5,ENST00000431413.5	novel
clualt5p75201	chr4	99559361	99563558	-	chr4	99559361	99563913	-	alt5p	6	10	0.375	0.625	57.14	4	4	0.5	0.5	61.54	5	7	0.41667	0.58333	57.14	5	10	0.33333	0.66667	65.22	4	14	0.22222	0.77778	58.06	3	10	0.23077	0.76923	59.09	58.61	60.79	0.16845	0.0302702	3.28807	0.438351	--	A3SS_9664	ENST00000507394.1,ENST00000514547.1;ENST00000394876.7	known
clualt5p75659	chr4	113348308	113350228	+	chr4	113346022	113350228	+	alt5p	2	19	0.09524	0.90476	91.3	2	20	0.09091	0.90909	73.33	2	7	0.22222	0.77778	81.82	5	14	0.26316	0.73684	100	6	8	0.42857	0.57143	100	4	8	0.33333	0.66667	100	82.15	100	-0.205563	0.0332128	-3.19011	0.44832	--	--	ENST00000264366.10,ENST00000357077.9,ENST00000394537.7,ENST00000503423.6,ENST00000504415.5,ENST00000504454.5,ENST00000505342.6,ENST00000506722.5,ENST00000508007.5,ENST00000509550.5,ENST00000510275.8,ENST00000512298.2,ENST00000671704.1,ENST00000671727.1,ENST00000671756.1,ENST00000671762.1,ENST00000671793.1,ENST00000671809.1,ENST00000671825.1,ENST00000671854.1,ENST00000671882.1,ENST00000671893.1,EN…	known
clualt5p75730	chr4	119488717	119493333	+	chr4	119462979	119493333	+	alt5p	3	20	0.13043	0.86957	95.83	2	32	0.05882	0.94118	87.18	1	12	0.07692	0.92308	76.47	12	14	0.46154	0.53846	100	12	17	0.41379	0.58621	76.32	6	27	0.18182	0.81818	84.62	86.49	86.98	-0.26366	0.0414844	-2.9617	0.468199	--	A3SS_9835,A3SS_9836,A3SS_9837	ENST00000498873.5,ENST00000508519.5;ENST00000510011.5	known
clualt5p75842	chr4	128062219	128074460	+	chr4	128061401	128074460	+	alt5p	10	40	0.2	0.8	94.34	10	39	0.20408	0.79592	89.09	5	17	0.22727	0.77273	84.62	28	29	0.49123	0.50877	95	23	26	0.46939	0.53061	94.23	22	28	0.44	0.56	96.15	89.35	95.13	-0.256423	0.000115221	-14.9956	0.0832913	--	--	ENST00000648358.1,ENST00000649983.1,ENST00000650359.1;ENST00000326639.11,ENST00000394288.7,ENST00000432347.6,ENST00000508819.5,ENST00000512292.5	known
clualt5p76050	chr4	141637224	141656186	+	chr4	141636748	141656186	+	alt5p	17	25	0.40476	0.59524	65.62	18	36	0.33333	0.66667	84.38	32	34	0.48485	0.51515	72.53	25	21	0.54348	0.45652	76.67	24	18	0.57143	0.42857	59.15	30	23	0.56604	0.43396	69.74	74.18	68.52	-0.15267	0.0266917	-3.42361	0.427308	ES_4438,A3SS&ES_1520,A3SS&ES_1521	ES_4437,MXE_791,A3SS&ES_1519,ES_4439,A3SS&ES_1522	ENST00000296545.11;ENST00000320650.9,ENST00000514653.5	known
clualt5p76190	chr4	151014861	151015202	-	chr4	151014861	151015473	-	alt5p	10	5	0.66667	0.33333	100	10	4	0.71429	0.28571	77.78	9	7	0.5625	0.4375	84.21	22	7	0.75862	0.24138	100	29	5	0.85294	0.14706	97.14	40	6	0.86957	0.13043	97.87	87.33	98.34	-0.179223	0.0339521	-3.1671	0.452435	--	--	ENST00000507224.5,ENST00000510413.5,ENST00000514435.1,ENST00000651035.1,ENST00000651943.2;ENST00000357115.9,ENST00000510841.1	known
clualt5p76385	chr4	158833890	158835405	+	chr4	158833628	158835405	+	alt5p	8	14	0.36364	0.63636	88	7	13	0.35	0.65	83.33	7	13	0.35	0.65	90.91	12	6	0.66667	0.33333	100	13	10	0.56522	0.43478	92	7	7	0.5	0.5	73.68	87.41	88.56	-0.22275	0.010233	-4.57358	0.332253	--	--	ENST00000504715.1;ENST00000264433.11,ENST00000512986.5	known
clualt5p76392	chr4	159351181	159352685	+	chr4	159350289	159352685	+	alt5p	1	14	0.06667	0.93333	44.12	4	19	0.17391	0.82609	71.88	3	9	0.25	0.75	36.36	11	13	0.45833	0.54167	72.73	9	7	0.5625	0.4375	44.44	6	6	0.5	0.5	35.29	50.79	50.82	-0.343417	0.00495238	-5.61238	0.285386	--	--	ENST00000505026.1;ENST00000264431.8	known
clualt5p7680	chr12	94400981	94401205	-	chr12	94400981	94403170	-	alt5p	9	9	0.5	0.5	72	13	9	0.59091	0.40909	70.97	5	8	0.38462	0.61538	39.39	3	9	0.25	0.75	80	0	8	0	1	38.1	2	15	0.11765	0.88235	62.96	60.79	60.35	0.369293	0.0169345	3.94178	0.380745	ES_9833,A5SS&ES_3655	cassetteExon_5761,cassetteExon_5762,MXE_1893,cassetteExon_5763	ENST00000550328.1;ENST00000339839.9,ENST00000397807.6,ENST00000397809.10,ENST00000547232.5,ENST00000547575.5,ENST00000549352.1	known
clualt5p7686	chr12	94400981	94402251	-	chr12	94400981	94403170	-	alt5p	5	9	0.35714	0.64286	56	5	9	0.35714	0.64286	45.16	9	8	0.52941	0.47059	51.52	2	9	0.18182	0.81818	73.33	2	8	0.2	0.8	47.62	5	15	0.25	0.75	74.07	50.89	65.01	0.203957	0.0286439	3.34718	0.434822	cassetteExon_5762,ES_9833	cassetteExon_5761,cassetteExon_5762,MXE_1893,cassetteExon_5763	--;ENST00000339839.9,ENST00000397807.6,ENST00000397809.10,ENST00000547232.5,ENST00000547575.5,ENST00000549352.1	novel
clualt5p77166	chr5	1629630	1632644	-	chr5	1629630	1632845	-	alt5p	11	14	0.44	0.56	50	14	18	0.4375	0.5625	55.17	20	20	0.5	0.5	57.97	32	11	0.74419	0.25581	74.14	34	13	0.7234	0.2766	55.95	23	16	0.58974	0.41026	63.93	54.38	64.67	-0.22661	0.0125053	-4.31412	0.345164	ES_4560	A5SS&ES_1637,ES_4560,A3SS_10203,A3SS&ES_1563	ENST00000507841.5;--	novel
clualt5p77225	chr5	6653636	6656078	+	chr5	6652008	6656078	+	alt5p	21	47	0.30882	0.69118	93.15	22	26	0.45833	0.54167	70.59	23	44	0.34328	0.65672	77.91	9	40	0.18367	0.81633	92.45	9	41	0.18	0.82	78.12	17	48	0.26154	0.73846	86.67	80.55	85.75	0.16174	0.0367825	3.08416	0.460101	A5SS_9362,A5SS_9364	A5SS_9362,A5SS_9363	--;ENST00000274192.7,ENST00000510531.5	novel
clualt5p77862	chr5	56911536	56913011	+	chr5	56911111	56913011	+	alt5p	28	7	0.8	0.2	64.81	15	7	0.68182	0.31818	57.89	27	8	0.77143	0.22857	76.09	22	2	0.91667	0.08333	70.59	16	1	0.94118	0.05882	68	9	1	0.9	0.1	33.33	66.26	57.31	-0.1682	0.0110005	-4.47874	0.33566	A5SS_9551	A5SS_9556	ENST00000285947.5,ENST00000475908.5,ENST00000628593.1;ENST00000472636.5,ENST00000477359.1	known
clualt5p7787	chr12	96924937	96934976	+	chr12	96920125	96934976	+	alt5p	8	48	0.14286	0.85714	88.89	14	51	0.21538	0.78462	87.84	11	25	0.30556	0.69444	76.6	2	41	0.04651	0.95349	89.58	2	46	0.04167	0.95833	71.64	3	43	0.06522	0.93478	76.67	84.44	79.3	0.170133	0.0232941	3.57391	0.415469	A5SS_21498	ES_9845,A5SS_21498,A5SS_21499,A5SS_21500,3pMXE_5327	--;ENST00000266742.9,ENST00000411739.6,ENST00000429527.6,ENST00000457368.2,ENST00000553609.5,ENST00000555114.5,ENST00000557454.1,ENST00000557478.5,ENST00000557644.5	novel
clualt5p78062	chr5	66162592	66163792	+	chr5	66162483	66163792	+	alt5p	32	12	0.72727	0.27273	77.19	30	12	0.71429	0.28571	85.71	25	17	0.59524	0.40476	82.35	34	2	0.94444	0.05556	83.72	34	2	0.94444	0.05556	83.72	49	15	0.76562	0.23438	95.52	81.75	87.65	-0.2059	0.0476619	-2.82343	0.483752	A5SS_9615	A5SS_9615	ENST00000284041.7,ENST00000334121.11,ENST00000380918.7,ENST00000520953.5,ENST00000522912.5,ENST00000524111.5;--	novel
clualt5p79128	chr5	115269000	115269703	-	chr5	115269000	115271213	-	alt5p	36	10	0.78261	0.21739	95.83	25	8	0.75758	0.24242	86.84	19	9	0.67857	0.32143	93.33	8	10	0.44444	0.55556	94.74	10	20	0.33333	0.66667	90.91	23	15	0.60526	0.39474	100	92	95.22	0.278577	0.030503	3.27992	0.43854	--	--	ENST00000379611.10,ENST00000395557.4,ENST00000512261.5;ENST00000506442.5	known
clualt5p79392	chr5	131719417	131730904	-	chr5	131719417	131744564	-	alt5p	29	4	0.87879	0.12121	100	19	4	0.82609	0.17391	100	19	2	0.90476	0.09524	100	20	11	0.64516	0.35484	96.88	15	4	0.78947	0.21053	86.36	14	7	0.66667	0.33333	91.3	100	91.51	0.169447	0.0285269	3.35158	0.434822	--	--	ENST00000307968.11,ENST00000510461.6,ENST00000511848.1,ENST00000615660.4;ENST00000307954.12	known
clualt5p79537	chr5	133006920	133022841	-	chr5	133006920	133026497	-	alt5p	18	3	0.85714	0.14286	95.45	14	1	0.93333	0.06667	88.24	14	6	0.7	0.3	74.07	14	10	0.58333	0.41667	88.89	9	7	0.5625	0.4375	84.21	11	11	0.5	0.5	78.57	85.92	83.89	0.281547	0.0182912	3.85073	0.383024	A3SS_10978	--	ENST00000355372.6,ENST00000509437.6,ENST00000513541.5;ENST00000324170.7,ENST00000509008.1,ENST00000513848.5	known
clualt5p7974	chr12	104287346	104288931	+	chr12	104287109	104288931	+	alt5p	454	1321	0.25577	0.74423	88.4	477	1528	0.23791	0.76209	87.14	410	1434	0.22234	0.77766	86.53	786	1193	0.39717	0.60283	86.12	732	1031	0.4152	0.5848	87.49	792	1275	0.38316	0.61684	85.59	87.36	86.4	-0.159837	0.000282112	-11.9377	0.108109	A3SS&ES_3447,A5SS_21553,A5SS_21554,A5SS_21555	A3SS_23276,A5SS_21544,A5SS_21545,A5SS_21546	ENST00000526691.5;ENST00000397736.6,ENST00000503506.6,ENST00000526207.1,ENST00000526266.5,ENST00000526390.5,ENST00000528079.6,ENST00000529546.5,ENST00000531689.5,ENST00000531691.5	known
clualt5p80064	chr5	140547840	140548906	+	chr5	140542281	140548906	+	alt5p	55	46	0.54455	0.45545	90.18	70	51	0.57851	0.42149	91.67	69	53	0.56557	0.43443	95.31	80	31	0.72072	0.27928	91.74	82	30	0.73214	0.26786	95.73	86	33	0.72269	0.27731	89.47	92.39	92.31	-0.162307	0.000102391	-15.4513	0.0832913	A5SS_10206	A3SS_11107,A5SS_10202	ENST00000310331.3;ENST00000437495.1,ENST00000474060.1,ENST00000532219.5	known
clualt5p81050	chr5	159925596	159971879	+	chr5	159917854	159971879	+	alt5p	3	19	0.13636	0.86364	64.71	7	28	0.2	0.8	83.33	9	29	0.23684	0.76316	73.08	11	21	0.34375	0.65625	94.12	12	18	0.4	0.6	66.67	14	21	0.4	0.6	89.74	73.71	83.51	-0.190183	0.00546691	-5.46092	0.29493	cassetteExon_2843	3pMXE_2665,cassetteExon_2843,cassetteExon_2844	--;ENST00000306675.5	novel
clualt5p81066	chr5	160094065	160108545	-	chr5	160094065	160118805	-	alt5p	9	9	0.5	0.5	85.71	5	4	0.55556	0.44444	56.25	3	1	0.75	0.25	66.67	0	5	0	1	83.33	6	13	0.31579	0.68421	82.61	7	15	0.31818	0.68182	62.86	69.54	76.27	0.39053	0.039813	3.00328	0.465143	cassetteExon_2845,A5SS_10466	A3SS_11341,A3SS_11342,A5SS_10464,A5SS_10465	ENST00000520662.1;ENST00000307063.9,ENST00000456329.7,ENST00000523662.1	known
clualt5p81760	chr5	177525205	177531282	-	chr5	177525205	177532443	-	alt5p	43	14	0.75439	0.24561	80.28	17	8	0.68	0.32	69.44	34	14	0.70833	0.29167	80	49	7	0.875	0.125	96.55	41	5	0.8913	0.1087	86.79	53	5	0.91379	0.08621	90.62	76.57	91.32	-0.179123	0.00183886	-7.33508	0.214387	A5SS&ES_1844,5pMXE_3568	ES_5067,A5SS&ES_1845	ENST00000506955.5,ENST00000510163.5,ENST00000510479.5,ENST00000513502.1,ENST00000524677.5;ENST00000508298.5,ENST00000514747.6	known
clualt5p82148	chr5	181233435	181233636	+	chr5	181232889	181233636	+	alt5p	64	24	0.72727	0.27273	80.73	58	11	0.84058	0.15942	66.35	60	23	0.72289	0.27711	62.41	62	8	0.88571	0.11429	70	77	9	0.89535	0.10465	66.15	70	2	0.97222	0.02778	66.06	69.83	67.4	-0.15418	0.0310017	-3.2627	0.439471	A3SS_11609	A3SS_11610,A3SS_11611,A3SS_11612	ENST00000315073.10,ENST00000351937.9,ENST00000514219.1,ENST00000515499.5;ENST00000503114.1	known
clualt5p82237	chr6	2855690	2857911	-	chr6	2855690	2876293	-	alt5p	9	15	0.375	0.625	96	7	12	0.36842	0.63158	90.48	3	9	0.25	0.75	100	5	4	0.55556	0.44444	100	9	4	0.69231	0.30769	100	7	2	0.77778	0.22222	90	95.49	96.67	-0.344077	0.010795	-4.50333	0.334394	--	A3SS_11668	ENST00000420981.3,ENST00000545177.5,ENST00000654948.1,ENST00000667461.1,ENST00000668503.1;ENST00000661223.1,ENST00000665261.1,ENST00000670540.1	known
clualt5p82809	chr6	20403832	20479846	+	chr6	20402625	20479846	+	alt5p	37	4	0.90244	0.09756	85.42	34	13	0.7234	0.2766	78.33	27	16	0.62791	0.37209	72.88	11	12	0.47826	0.52174	74.19	23	26	0.46939	0.53061	85.96	17	14	0.54839	0.45161	83.78	78.88	81.31	0.25257	0.0400323	2.99771	0.465143	A3SS_11833,A3SS_11834,A5SS_10917,A5SS_10918	A5SS_10912,A5SS_10913	ENST00000535432.2;ENST00000346618.8	known
clualt5p82909	chr6	26159490	26170975	+	chr6	26158559	26170975	+	alt5p	9	5	0.64286	0.35714	70	6	6	0.5	0.5	70.59	7	9	0.4375	0.5625	59.26	1	14	0.06667	0.93333	75	8	18	0.30769	0.69231	83.87	5	27	0.15625	0.84375	94.12	66.62	84.33	0.349917	0.0197015	3.7643	0.395812	cassetteExon_2962	cassetteExon_2962,A3SS_11873,A5SS_10940	--;ENST00000289316.2	novel
clualt5p82949	chr6	26462897	26463244	+	chr6	26459828	26463244	+	alt5p	39	18	0.68421	0.31579	80.28	29	18	0.61702	0.38298	88.68	20	19	0.51282	0.48718	86.67	19	48	0.28358	0.71642	93.06	13	49	0.20968	0.79032	84.93	14	42	0.25	0.75	82.35	85.21	86.78	0.35693	0.00276131	6.58022	0.239599	--	--	ENST00000377600.7;ENST00000312541.10,ENST00000429381.5,ENST00000469185.5,ENST00000493173.1,ENST00000541522.5	known
clualt5p82978	chr6	28144424	28148316	+	chr6	28142029	28148316	+	alt5p	11	13	0.45833	0.54167	72.73	10	16	0.38462	0.61538	72.22	10	11	0.47619	0.52381	70	6	12	0.33333	0.66667	58.06	7	23	0.23333	0.76667	76.92	6	18	0.25	0.75	68.57	71.65	67.85	0.167493	0.0159588	4.01285	0.374285	--	ES_5220,A3SS_11920,ES_5221	ENST00000457389.6,ENST00000536028.2;ENST00000330236.7,ENST00000606198.5	known
clualt5p82998	chr6	28272339	28272670	+	chr6	28271934	28272670	+	alt5p	7	14	0.33333	0.66667	75	14	23	0.37838	0.62162	74	9	14	0.3913	0.6087	62.16	15	13	0.53571	0.46429	82.35	10	7	0.58824	0.41176	77.27	15	18	0.45455	0.54545	73.33	70.39	77.65	-0.158497	0.0205767	-3.71429	0.401874	--	A3SS_11924	ENST00000421553.7,ENST00000619937.4;ENST00000316606.10,ENST00000614088.1,ENST00000621053.1	known
clualt5p83563	chr6	31557849	31558022	+	chr6	31557804	31558022	+	alt5p	107	56	0.65644	0.34356	91.57	127	65	0.66146	0.33854	97.46	134	60	0.69072	0.30928	96.04	158	24	0.86813	0.13187	91	156	35	0.81675	0.18325	95.98	172	36	0.82692	0.17308	93.69	95.02	93.56	-0.167727	0.000908859	-8.82768	0.17303	ES_5304	ES_5305	ENST00000376146.8,ENST00000376148.9;ENST00000376145.8	known
clualt5p83889	chr1	179852811	179856058	-	chr1	179852811	179865436	-	alt5p	7	3	0.7	0.3	58.82	8	3	0.72727	0.27273	78.57	9	2	0.81818	0.18182	78.57	7	10	0.41176	0.58824	80.95	5	8	0.38462	0.61538	61.9	12	7	0.63158	0.36842	70.37	71.99	71.07	0.272497	0.0338632	3.16983	0.452183	cassetteExon_748,cassetteExon_749,MXE_278	cassetteExon_749,MXE_278	--;ENST00000609928.6	novel
clualt5p8455	chr12	110496203	110499535	-	chr12	110496203	110502049	-	alt5p	163	252	0.39277	0.60723	66.51	183	270	0.40397	0.59603	69.8	146	265	0.35523	0.64477	70.5	178	170	0.51149	0.48851	70.16	160	123	0.56537	0.43463	62.61	198	150	0.56897	0.43103	65.54	68.94	66.1	-0.16462	0.00226495	-6.93919	0.227217	MXE_1926,A3SS_23418,A3SS_23419,A3SS_23420,A5SS&ES_3690,A5SS&ES_3691,A5SS&ES_3692,A5SS&ES_3693,MXE_1928	cassetteExon_5829,A3SS_23416,A3SS_23417,A5SS_21657,A5SS_21658,A5SS_21659	ENST00000360579.11,ENST00000546588.1,ENST00000621131.4;ENST00000548259.1,ENST00000549578.6	known
clualt5p84725	chr6	36970694	36972652	-	chr6	36970694	36972703	-	alt5p	356	735	0.32631	0.67369	93.41	350	649	0.35035	0.64965	87.94	358	707	0.33615	0.66385	91.03	509	560	0.47615	0.52385	91.21	600	602	0.49917	0.50083	91.27	631	645	0.49451	0.50549	91.73	90.79	91.4	-0.15234	0.000104174	-15.3838	0.0832913	ES_5458,5pMXE_3859,5pMXE_3860	ES_5461	ENST00000373627.10,ENST00000492754.1;ENST00000373616.9,ENST00000418541.6,ENST00000460219.2	known
clualt5p85012	chr6	43051763	43052113	-	chr6	43051763	43052209	-	alt5p	1	24	0.04	0.96	62.5	1	31	0.03125	0.96875	86.49	4	29	0.12121	0.87879	91.67	10	35	0.22222	0.77778	93.75	16	40	0.28571	0.71429	88.89	19	39	0.32759	0.67241	84.06	80.22	88.9	-0.214353	0.00692601	-5.11169	0.308163	--	--	ENST00000673753.1,ENST00000673761.1,ENST00000674100.1,ENST00000674134.1,ENST00000683160.1;ENST00000265348.9,ENST00000683493.1	known
clualt5p85079	chr6	43342211	43342469	-	chr6	43342211	43342676	-	alt5p	1	15	0.0625	0.9375	100	0	21	0	1	87.5	0	15	0	1	93.75	5	16	0.2381	0.7619	91.3	8	27	0.22857	0.77143	83.33	8	29	0.21622	0.78378	94.87	93.75	89.83	-0.206797	0.000686054	-9.49705	0.158359	A5SS_11481	A5SS_11481	--;ENST00000361428.3	novel
clualt5p85893	chr6	84762748	84763424	-	chr6	84762748	84763890	-	alt5p	50	8	0.86207	0.13793	66.67	74	25	0.74747	0.25253	71.74	47	8	0.85455	0.14545	59.78	35	20	0.63636	0.36364	69.62	36	18	0.66667	0.33333	62.79	47	24	0.66197	0.33803	71.72	66.06	68.04	0.166363	0.012098	4.35621	0.340137	5pMXE_3953	ES_5653,A5SS_11686	ENST00000606325.5,ENST00000606521.1,ENST00000606784.5;ENST00000369663.10	known
clualt5p86156	chr6	87569590	87589701	-	chr6	87569590	87589922	-	alt5p	53	59	0.47321	0.52679	91.06	46	54	0.46	0.54	91.74	65	52	0.55556	0.44444	90.7	75	32	0.70093	0.29907	92.24	68	23	0.74725	0.25275	87.5	78	36	0.68421	0.31579	91.94	91.17	90.56	-0.21454	0.00372106	-6.06988	0.261232	A5SS_11727	ES_5662,cassetteExon_3171,A3SS_12776,A5SS_11727	--;ENST00000369536.10	novel
clualt5p86865	chr6	130049830	130051249	+	chr6	130049393	130051249	+	alt5p	11	6	0.64706	0.35294	89.47	9	4	0.69231	0.30769	100	7	5	0.58333	0.41667	100	5	8	0.38462	0.61538	100	2	8	0.2	0.8	90.91	6	9	0.4	0.6	100	96.49	96.97	0.312693	0.0120005	4.36655	0.339519	--	--	ENST00000361794.7,ENST00000368136.3,ENST00000526087.5,ENST00000528385.5;ENST00000368139.6,ENST00000526019.5,ENST00000533560.5	known
clualt5p87093	chr6	142837047	142944801	-	chr6	142837047	142945944	-	alt5p	2	8	0.2	0.8	43.48	2	20	0.09091	0.90909	73.33	2	10	0.16667	0.83333	48	6	4	0.6	0.4	62.5	8	12	0.4	0.6	60.61	9	9	0.5	0.5	30	54.94	51.04	-0.347473	0.00628321	-5.25327	0.301401	5pMXE_4054,cassetteExon_3264,A5SS_11999	cassetteExon_3265,A5SS_12004,A5SS_12005	ENST00000012134.7;ENST00000367604.6	known
clualt5p87434	chr6	158622154	158623550	+	chr6	158608750	158623550	+	alt5p	14	26	0.35	0.65	97.56	22	50	0.30556	0.69444	97.3	11	16	0.40741	0.59259	100	18	19	0.48649	0.51351	100	27	21	0.5625	0.4375	94.12	20	17	0.54054	0.45946	86.05	98.29	93.39	-0.17552	0.00912948	-4.72623	0.325421	A5SS_12110	A3SS_13234,A5SS_12110	--;ENST00000367090.4,ENST00000684151.1	novel
clualt5p87799	chr1	193060222	193069034	+	chr1	193059776	193069034	+	alt5p	3	60	0.04762	0.95238	54.31	9	69	0.11538	0.88462	62.9	10	74	0.11905	0.88095	71.19	21	45	0.31818	0.68182	68.04	16	49	0.24615	0.75385	58.56	15	53	0.22059	0.77941	67.33	62.8	64.64	-0.167623	0.010895	-4.49129	0.334706	3pMXE_695,A5SS&ES_516,ES_1572	A5SS_2891	ENST00000367443.5,ENST00000367444.7,ENST00000367445.7,ENST00000367446.7,ENST00000506303.1;ENST00000400968.7,ENST00000415442.2	known
clualt5p88228	chr7	2242975	2244563	+	chr7	2242256	2244563	+	alt5p	69	40	0.63303	0.36697	74.15	87	51	0.63043	0.36957	73.8	85	38	0.69106	0.30894	79.87	36	45	0.44444	0.55556	67.5	51	39	0.56667	0.43333	75.63	39	41	0.4875	0.5125	61.54	75.94	68.22	0.15197	0.0205545	3.71553	0.401724	--	A3SS_13437	ENST00000339737.6,ENST00000397046.5,ENST00000454650.1;ENST00000356714.6	known
clualt5p8893	chr12	116911355	116928023	+	chr12	116911157	116928023	+	alt5p	15	34	0.30612	0.69388	90.74	11	48	0.18644	0.81356	93.65	11	52	0.1746	0.8254	95.45	13	16	0.44828	0.55172	90.62	22	33	0.4	0.6	94.83	25	21	0.54348	0.45652	92	93.28	92.48	-0.241533	0.0153634	-4.05884	0.371496	cassetteExon_5873,A5SS_21763	cassetteExon_5876,A5SS_21764	ENST00000652555.1;ENST00000455858.2	known
clualt5p89170	chr7	30446224	30446967	-	chr7	30446224	30447015	-	alt5p	21	3	0.875	0.125	100	16	2	0.88889	0.11111	100	15	1	0.9375	0.0625	100	11	7	0.61111	0.38889	100	15	4	0.78947	0.21053	95	18	6	0.75	0.25	92.31	100	95.77	0.183603	0.0327878	3.20361	0.445156	--	--	ENST00000222823.9;ENST00000434755.5	known
clualt5p91413	chr7	66770467	66771883	+	chr7	66740792	66771883	+	alt5p	17	54	0.23944	0.76056	63.39	26	51	0.33766	0.66234	69.37	21	46	0.31343	0.68657	70.53	4	56	0.06667	0.93333	68.97	8	56	0.125	0.875	80	5	80	0.05882	0.94118	73.28	67.76	74.08	0.213347	0.00413406	5.89797	0.273592	A5SS&ES_2219,A5SS&ES_2220	ES_6162,A3SS_14140,A3SS_14141,A5SS_12991,A5SS_12992,A5SS_12993	ENST00000442563.5;ENST00000284957.9,ENST00000607882.5	known
clualt5p9198	chr12	121402807	121416159	+	chr12	121400218	121416159	+	alt5p	42	133	0.24	0.76	96.15	38	135	0.21965	0.78035	92.02	42	114	0.26923	0.73077	87.64	40	64	0.38462	0.61538	90.43	53	90	0.37063	0.62937	94.7	74	79	0.48366	0.51634	92.73	91.94	92.62	-0.17001	0.0114197	-4.43026	0.336832	A3SS_23681,A3SS_23682	A3SS_23678	ENST00000392465.7,ENST00000553407.5;ENST00000361234.9,ENST00000392464.3,ENST00000556562.1	known
clualt5p92694	chr7	100051610	100056911	+	chr7	100050836	100056911	+	alt5p	7	1	0.875	0.125	38.1	29	3	0.90625	0.09375	69.57	8	5	0.61538	0.38462	68.42	4	6	0.4	0.6	45.45	7	5	0.58333	0.41667	54.55	4	4	0.5	0.5	57.14	58.7	52.38	0.304433	0.0457955	2.8629	0.478657	A5SS&ES_2272,A5SS_13373	A5SS_13370,A5SS&ES_2272	ENST00000438937.1;--	novel
clualt5p9282	chr12	122204684	122206318	+	chr12	122203801	122206318	+	alt5p	4	7	0.36364	0.63636	55	4	6	0.4	0.6	62.5	7	9	0.4375	0.5625	84.21	5	5	0.5	0.5	71.43	10	6	0.625	0.375	53.33	7	6	0.53846	0.46154	72.22	67.24	65.66	-0.154107	0.0225289	-3.61138	0.411545	--	--	ENST00000324189.5;ENST00000546192.1	known
clualt5p92842	chr7	100174765	100175572	-	chr7	100174765	100176207	-	alt5p	9	46	0.16364	0.83636	88.71	19	45	0.29688	0.70312	90.14	20	49	0.28986	0.71014	88.46	27	38	0.41538	0.58462	87.84	35	39	0.47297	0.52703	86.05	35	53	0.39773	0.60227	83.02	89.1	85.64	-0.178567	0.021724	-3.65247	0.405676	5pMXE_4516	ES_6332	ENST00000292377.4,ENST00000471717.1,ENST00000490629.5;ENST00000480087.5	known
clualt5p93325	chr7	103092653	103097277	+	chr7	103086764	103097277	+	alt5p	136	37	0.78613	0.21387	91.53	88	45	0.66165	0.33835	81.1	95	32	0.74803	0.25197	86.39	52	44	0.54167	0.45833	84.96	77	55	0.58333	0.41667	90.41	51	52	0.49515	0.50485	91.96	86.34	89.11	0.191887	0.0127893	4.28573	0.347093	A3SS_14836	--	ENST00000306450.5,ENST00000323716.8,ENST00000441711.6;ENST00000428183.6,ENST00000454559.5	known
clualt5p94202	chr7	131509585	131510236	-	chr7	131509585	131510828	-	alt5p	2	37	0.05128	0.94872	95.12	3	33	0.08333	0.91667	100	10	57	0.14925	0.85075	95.71	8	21	0.27586	0.72414	93.55	8	21	0.27586	0.72414	96.67	13	21	0.38235	0.61765	100	96.94	96.74	-0.216737	0.00904432	-4.73893	0.325421	--	--	ENST00000378555.8;ENST00000322985.9,ENST00000446198.5,ENST00000482581.1	known
clualt5p94628	chr7	143286202	143286424	+	chr7	143285445	143286424	+	alt5p	35	82	0.29915	0.70085	79.59	40	79	0.33613	0.66387	78.29	44	103	0.29932	0.70068	84.48	38	51	0.42697	0.57303	76.07	58	59	0.49573	0.50427	81.82	50	44	0.53191	0.46809	75.2	80.79	77.7	-0.173337	0.00638362	-5.23002	0.302169	A5SS&ES_2357,A5SS&ES_2358,ES_6557	A3SS_15222,A5SS&ES_2359,A5SS_13824	ENST00000359333.8,ENST00000409102.5,ENST00000409244.5,ENST00000409541.5,ENST00000410004.1;ENST00000471161.1,ENST00000480421.5,ENST00000482420.1	known
clualt5p94920	chr7	151079922	151080437	-	chr7	151079922	151080685	-	alt5p	82	70	0.53947	0.46053	57.14	115	65	0.63889	0.36111	66.42	122	73	0.62564	0.37436	65	39	72	0.35135	0.64865	56.92	43	111	0.27922	0.72078	51.68	59	121	0.32778	0.67222	59.02	62.85	55.87	0.281883	0.00171291	7.47434	0.208095	3pMXE_3593,3pMXE_3594,A5SS_13925	A5SS_13916	ENST00000496663.1;ENST00000297532.11,ENST00000482571.2,ENST00000482806.5,ENST00000540185.5	known
clualt5p95131	chr7	155643604	155643941	-	chr7	155643604	155644214	-	alt5p	16	36	0.30769	0.69231	80	18	37	0.32727	0.67273	78.57	10	18	0.35714	0.64286	65.12	4	18	0.18182	0.81818	70.97	1	17	0.05556	0.94444	85.71	6	20	0.23077	0.76923	68.42	74.56	75.03	0.17465	0.0320971	3.226	0.44351	A5SS_13990	cassetteExon_3871	ENST00000637398.1;ENST00000401694.4,ENST00000460022.6,ENST00000469539.1,ENST00000635770.1,ENST00000636307.1	known
clualt5p95424	chr8	11114092	11195091	-	chr8	11114092	11200576	-	alt5p	8	6	0.57143	0.42857	87.5	10	5	0.66667	0.33333	88.24	8	3	0.72727	0.27273	78.57	0	10	0	1	76.92	4	15	0.21053	0.78947	70.37	0	10	0	1	76.92	84.77	74.74	0.584947	0.00219156	7.00049	0.225822	A5SS_14087	A5SS_14087,A5SS_14088	--;ENST00000529336.1	novel
clualt5p95924	chr1	9689721	9691467	+	chr1	9688313	9691467	+	alt5p	22	19	0.53659	0.46341	66.13	32	22	0.59259	0.40741	83.08	29	21	0.58	0.42	86.21	39	9	0.8125	0.1875	88.89	38	13	0.7451	0.2549	80.95	22	11	0.66667	0.33333	84.62	78.47	84.82	-0.171697	0.0194374	-3.77991	0.393687	A5SS_274,A5SS_277	5pMXE_110,A5SS_277,A5SS_278	--;ENST00000484851.1	novel
clualt5p96181	chr1	204261508	204261960	-	chr1	204261508	204264942	-	alt5p	7	11	0.38889	0.61111	42.86	8	19	0.2963	0.7037	51.92	9	36	0.2	0.8	56.25	4	52	0.07143	0.92857	65.88	9	47	0.16071	0.83929	60.22	8	49	0.14035	0.85965	52.29	50.34	59.46	0.1709	0.0484014	2.80828	0.483752	A3SS_3204	A3SS_3203	ENST00000485632.1;ENST00000414478.1	known
clualt5p96235	chr1	205504878	205523147	+	chr1	205504796	205523147	+	alt5p	30	67	0.30928	0.69072	91.51	41	98	0.29496	0.70504	91.45	40	121	0.24845	0.75155	93.06	50	75	0.4	0.6	89.29	73	68	0.51773	0.48227	74.6	105	72	0.59322	0.40678	87.19	92.01	83.69	-0.21942	0.0206539	-3.71001	0.401979	cassetteExon_843,A3SS_3229,A5SS_3102,A5SS_3103,A5SS_3104	A5SS_3098,A5SS_3099,A5SS_3100,A5SS_3101	ENST00000360066.6,ENST00000419301.1,ENST00000462976.1;ENST00000429964.7,ENST00000443813.6,ENST00000506784.5,ENST00000512922.5	known
clualt5p96571	chr8	25503563	25506510	+	chr8	25503544	25506510	+	alt5p	7	19	0.26923	0.73077	74.29	3	22	0.12	0.88	96.15	6	31	0.16216	0.83784	88.1	0	36	0	1	90	4	42	0.08696	0.91304	95.83	0	42	0	1	93.33	86.18	93.05	0.15481	0.0432939	2.91883	0.472198	A5SS_14304	A5SS_14304	--;ENST00000330560.8,ENST00000380665.3,ENST00000521098.2	novel
clualt5p97203	chr8	54554662	54558760	+	chr8	54554490	54558760	+	alt5p	16	16	0.5	0.5	96.97	16	16	0.5	0.5	96.97	17	13	0.56667	0.43333	100	14	7	0.66667	0.33333	100	11	2	0.84615	0.15385	76.47	17	7	0.70833	0.29167	100	97.98	92.16	-0.21816	0.0204349	-3.72222	0.400007	--	--	ENST00000602362.2;ENST00000522001.2	known
clualt5p97413	chr8	65779803	65780844	-	chr8	65779803	65782783	-	alt5p	7	15	0.31818	0.68182	84.62	1	6	0.14286	0.85714	87.5	5	16	0.2381	0.7619	91.3	6	9	0.4	0.6	88.24	13	11	0.54167	0.45833	92.31	10	8	0.55556	0.44444	100	87.81	93.52	-0.26603	0.019981	-3.74804	0.396939	--	--	ENST00000519231.5;ENST00000379419.8,ENST00000396642.7,ENST00000401827.8,ENST00000519626.1,ENST00000523253.1	known
clualt5p97963	chr8	94260512	94262090	-	chr8	94260512	94262205	-	alt5p	63	49	0.5625	0.4375	86.15	47	33	0.5875	0.4125	76.92	52	60	0.46429	0.53571	78.32	53	24	0.68831	0.31169	81.05	87	30	0.74359	0.25641	84.17	66	38	0.63462	0.36538	77.61	80.46	80.94	-0.150743	0.0371203	-3.07476	0.46123	--	A3SS&ES_2341	ENST00000297596.3,ENST00000521817.1;ENST00000396194.6,ENST00000523660.1	known
clualt5p98484	chr1	209966013	210013633	+	chr1	209952756	210013633	+	alt5p	11	9	0.55	0.45	54.05	5	5	0.5	0.5	50	3	5	0.375	0.625	26.67	4	13	0.23529	0.76471	73.91	5	10	0.33333	0.66667	51.72	3	15	0.16667	0.83333	60	43.57	61.88	0.229903	0.0317897	3.23615	0.44351	--	A3SS_3331,A3SS_3332	ENST00000637945.1;ENST00000367019.5,ENST00000472886.5,ENST00000637265.1	known
clualt5p98606	chr8	109619039	109642728	-	chr8	109619039	109644636	-	alt5p	24	16	0.6	0.4	93.02	17	10	0.62963	0.37037	90	13	6	0.68421	0.31579	82.61	13	3	0.8125	0.1875	100	16	3	0.84211	0.15789	76	18	7	0.72	0.28	96.15	88.54	90.72	-0.15359	0.0256151	-3.46865	0.425219	5pMXE_5077	5pMXE_5080	ENST00000276646.14,ENST00000399066.7,ENST00000408908.6,ENST00000422135.5,ENST00000424158.6,ENST00000433638.1,ENST00000440310.5,ENST00000446070.6,ENST00000524720.5,ENST00000528647.5,ENST00000528716.5,ENST00000529190.5,ENST00000531284.1,ENST00000533171.5,ENST00000533821.5,ENST00000533895.5,ENST00000534184.5,ENST00000534501.5;ENST00000530841.5,ENST00000531230.5,ENST00000533065.5	known
clualt5p99515	chr8	143381344	143381572	+	chr8	143380783	143381572	+	alt5p	49	5	0.90741	0.09259	79.41	42	8	0.84	0.16	83.33	40	6	0.86957	0.13043	83.64	36	14	0.72	0.28	76.92	21	18	0.53846	0.46154	63.93	34	13	0.7234	0.2766	69.12	82.13	69.99	0.211707	0.0298955	3.30135	0.438018	ES_6999,A3SS_16499	ES_6999	ENST00000289013.11,ENST00000522335.5,ENST00000522899.1;--	novel
clualt5p99808	chr8	143691232	143691600	+	chr8	143691199	143691600	+	alt5p	10	18	0.35714	0.64286	66.67	3	17	0.15	0.85	45.45	8	29	0.21622	0.78378	68.52	9	13	0.40909	0.59091	61.11	7	10	0.41176	0.58824	43.59	24	19	0.55814	0.44186	68.25	60.21	57.65	-0.218543	0.0495394	-2.7855	0.486655	ES_7022,A5SS&ES_2621	ES_7021,A3SS_16548,A5SS&ES_2623	ENST00000442058.6,ENST00000527293.5,ENST00000531811.5,ENST00000531985.5,ENST00000533031.5;ENST00000358656.9,ENST00000418203.3,ENST00000525538.5,ENST00000525862.5,ENST00000526315.5,ENST00000528456.5,ENST00000529833.5,ENST00000530341.1,ENST00000532158.5,ENST00000532205.5,ENST00000534303.5,ENST00000534589.5	known
clualt5p99972	chr8	144242628	144243494	+	chr8	144242515	144243494	+	alt5p	31	30	0.5082	0.4918	75.31	49	32	0.60494	0.39506	93.1	47	52	0.47475	0.52525	88.39	32	72	0.30769	0.69231	95.41	31	71	0.30392	0.69608	85	36	60	0.375	0.625	86.49	85.6	88.97	0.200427	0.0115176	4.41925	0.336832	A3SS_16615	--	ENST00000326134.10,ENST00000528919.5;ENST00000527552.5,ENST00000532255.5,ENST00000534366.5,ENST00000544576.1	known
clucontain1274	chr16	14919428	14919863	+	chr16	14919126	14920272	+	contain	16	0	1	0	94.12	20	3	0.86957	0.13043	79.31	18	6	0.75	0.25	88.89	26	15	0.63415	0.36585	89.13	9	19	0.32143	0.67857	71.79	19	14	0.57576	0.42424	70.21	87.44	77.04	0.362743	0.0391643	3.01997	0.465143	ES_11537,ES_11538,A3SS_27280	--	ENST00000534164.6;--	novel
clucontain245	chr12	9312323	9312617	+	chr12	9311831	9312875	+	contain	17	4	0.80952	0.19048	35.59	25	5	0.83333	0.16667	50.85	28	3	0.90323	0.09677	51.67	22	13	0.62857	0.37143	61.4	28	17	0.62222	0.37778	47.37	25	20	0.55556	0.44444	54.22	46.04	54.33	0.246577	0.00251709	6.74592	0.233568	ES_9372,A3SS_22049	--	ENST00000539757.1;--	novel
clucontain6232	chr5	147831801	147839098	-	chr5	147831768	147839134	-	contain	10	5	0.66667	0.33333	65.22	8	8	0.5	0.5	55.17	3	4	0.42857	0.57143	31.82	1	11	0.08333	0.91667	75	0	3	0	1	18.75	2	9	0.18182	0.81818	61.11	50.74	51.62	0.443363	0.00728039	5.04033	0.312585	--	--	--;--	novel
cluir97554	chr22	31618226	31618314	+	chr22	31618226	31618314	+	ir	15.5	21	0.42466	0.57534	100	7	8	0.46667	0.53333	100	16.5	20	0.45205	0.54795	100	6.5	20	0.24528	0.75472	100	7	14	0.33333	0.66667	100	6.5	17	0.2766	0.7234	100	100	100	0.162723	0.00468817	5.69785	0.272181	--	--	ENST00000357852.3,ENST00000382162.7,ENST00000400288.7,ENST00000400289.5,ENST00000432498.5,ENST00000443011.5,ENST00000452250.5,ENST00000474741.5,ENST00000476577.5,ENST00000540643.5;ENST00000357852.3,ENST00000382162.7,ENST00000400288.7,ENST00000400289.5,ENST00000432498.5,ENST00000443011.5,ENST00000452250.5,ENST00000474741.5,ENST00000476577.5,ENST00000540643.5	known
cluir34987	chr12	52056645	52057057	+	chr12	52056645	52057057	+	ir	2	6	0.25	0.75	100	5.5	18	0.23404	0.76596	100	9	27	0.25	0.75	100	7	12	0.36842	0.63158	100	9	15	0.375	0.625	100	15.5	17	0.47692	0.52308	100	100	100	-0.1621	0.0103125	-4.56336	0.349185	--	--	ENST00000243050.5,ENST00000360284.7,ENST00000394824.2,ENST00000394825.6,ENST00000545748.5,ENST00000548733.1,ENST00000550082.5;ENST00000243050.5,ENST00000360284.7,ENST00000394824.2,ENST00000394825.6,ENST00000545748.5,ENST00000548733.1,ENST00000550082.5	known
cluir130977	chr7	87549518	87549851	-	chr7	87549518	87549851	-	ir	209	61	0.77407	0.22593	100	230	66	0.77703	0.22297	100	218	65	0.77032	0.22968	100	6	64	0.08571	0.91429	100	2	55	0.03509	0.96491	100	3.5	59	0.056	0.944	100	100	100	0.714873	1.1e-06	48.2568	0.00157654	--	--	ENST00000265724.8,ENST00000482527.1,ENST00000543898.5,ENST00000622132.5;ENST00000265724.8,ENST00000482527.1,ENST00000543898.5,ENST00000622132.5	known
cluir117007	chr5	55220806	55221016	-	chr5	55220806	55221016	-	ir	1	8	0.11111	0.88889	100	7	10	0.41176	0.58824	100	3	7	0.3	0.7	100	4.5	4	0.52941	0.47059	100	7.5	6	0.55556	0.44444	100	10.5	10	0.5122	0.4878	100	100	100	-0.2581	0.0435975	-2.91185	0.465606	--	--	ENST00000513312.3,ENST00000513468.5;ENST00000513312.3,ENST00000513468.5	known
cluir139631	chr9	136859317	136859886	+	chr9	136859317	136859886	+	ir	5.5	8	0.40741	0.59259	96.43	8.5	13	0.39535	0.60465	100	6	14	0.3	0.7	100	11.5	14	0.45098	0.54902	100	18.5	10	0.64912	0.35088	100	17	9	0.65385	0.34615	100	98.81	100	-0.217063	0.0443522	-2.89472	0.465606	--	--	ENST00000317446.7,ENST00000445819.5,ENST00000485732.5;ENST00000317446.7,ENST00000445819.5,ENST00000485732.5	known
cluir47852	chr15	75356685	75356793	-	chr15	75356685	75356793	-	ir	21.5	38	0.36134	0.63866	98.35	26	40	0.39394	0.60606	100	33	56	0.37079	0.62921	100	74	52	0.5873	0.4127	98.82	62.5	39	0.61576	0.38424	99.51	83	48	0.63359	0.36641	100	99.45	99.44	-0.23686	0.000140048	-14.2708	0.100065	--	--	ENST00000267978.10,ENST00000561693.5,ENST00000563528.5,ENST00000563622.5,ENST00000564570.1,ENST00000565683.5,ENST00000567163.5,ENST00000569482.5,ENST00000618257.1;ENST00000267978.10,ENST00000561693.5,ENST00000563528.5,ENST00000563622.5,ENST00000564570.1,ENST00000565683.5,ENST00000567163.5,ENST00000569482.5,ENST00000618257.1	known
cluir13680	chr1	42843450	42844511	-	chr1	42843450	42844511	-	ir	16	13	0.55172	0.44828	85.29	11.5	9	0.56098	0.43902	87.23	11.5	10	0.53488	0.46512	78.18	4.5	9	0.33333	0.66667	93.1	8	9	0.47059	0.52941	75.56	9	18	0.33333	0.66667	87.1	83.57	85.25	0.17011	0.0214437	3.66721	0.44329	--	--	ENST00000425076.1,ENST00000444563.5,ENST00000659750.1;ENST00000425076.1,ENST00000444563.5,ENST00000659750.1	known
cluir48583	chr15	90593755	90602324	+	chr15	90593755	90602324	+	ir	2.5	14	0.15152	0.84848	71.74	3.5	16	0.17949	0.82051	84.78	4	22	0.15385	0.84615	75.36	7	14	0.33333	0.66667	93.33	10.5	20	0.34426	0.65574	85.92	6.5	15	0.30233	0.69767	84.31	77.29	87.85	-0.16502	0.000432732	-10.697	0.104032	--	--	ENST00000268184.11,ENST00000420329.6,ENST00000558005.1,ENST00000558619.5,ENST00000561119.5;ENST00000268184.11,ENST00000420329.6,ENST00000558005.1,ENST00000558619.5,ENST00000561119.5	known
cluir124997	chr7	100220820	100220928	+	chr7	100220820	100220928	+	ir	12.5	8	0.60976	0.39024	69.49	15	12	0.55556	0.44444	75	13.5	15	0.47368	0.52632	78.08	6.5	26	0.2	0.8	100	14.5	38	0.27619	0.72381	100	10.5	26	0.28767	0.71233	90.12	74.19	96.71	0.291713	0.00375533	6.05474	0.262148	--	--	ENST00000317271.2,ENST00000451963.1;ENST00000317271.2,ENST00000451963.1	known
cluir83329	chr2	219548081	219549152	+	chr2	219548081	219549152	+	ir	1.5	7	0.17647	0.82353	100	1.5	7	0.17647	0.82353	100	4	8	0.33333	0.66667	100	9	6	0.6	0.4	100	2.5	2	0.55556	0.44444	100	8.5	4	0.68	0.32	100	100	100	-0.383097	0.00385241	-6.01276	0.262148	--	--	ENST00000344458.6,ENST00000373883.4;ENST00000344458.6,ENST00000373883.4	known
cluir58187	chr17	29607877	29607986	+	chr17	29607877	29607986	+	ir	4	5	0.44444	0.55556	100	15.5	12	0.56364	0.43636	100	10	11	0.47619	0.52381	100	11	21	0.34375	0.65625	94.12	9.5	26	0.26761	0.73239	100	11	17	0.39286	0.60714	100	100	98.04	0.160017	0.0348646	3.1395	0.465606	--	--	ENST00000394859.8,ENST00000488766.5,ENST00000583728.5,ENST00000614878.4;ENST00000394859.8,ENST00000488766.5,ENST00000583728.5,ENST00000614878.4	known
cluir139467	chr9	136722301	136722962	+	chr9	136722301	136722962	+	ir	11.5	5	0.69697	0.30303	100	14	5	0.73684	0.26316	100	12.5	8	0.60976	0.39024	100	8	7	0.53333	0.46667	100	11	14	0.44	0.56	100	7.5	9	0.45455	0.54545	100	100	100	0.20523	0.0123685	4.32807	0.368687	--	--	ENST00000371691.5,ENST00000371692.9;ENST00000371691.5,ENST00000371692.9	known
cluir134466	chr8	25408940	25410099	+	chr8	25408940	25410099	+	ir	11	16	0.40741	0.59259	100	14.5	12	0.54717	0.45283	100	11	12	0.47826	0.52174	100	10	26	0.27778	0.72222	97.3	7	27	0.20588	0.79412	98.55	10.5	19	0.35593	0.64407	100	100	98.62	0.19775	0.0288327	3.34012	0.465606	--	--	ENST00000276440.12,ENST00000467709.6;ENST00000276440.12,ENST00000467709.6	known
cluir77097	chr19	55160775	55161065	-	chr19	55160775	55161065	-	ir	3	2	0.6	0.4	100	5.5	3	0.64706	0.35294	100	6.5	8	0.44828	0.55172	100	3.5	9	0.28	0.72	100	4	13	0.23529	0.76471	100	7	12	0.36842	0.63158	86.36	100	95.45	0.270543	0.0194637	3.77834	0.44329	--	--	ENST00000391720.8,ENST00000455045.5,ENST00000524407.7,ENST00000527223.6,ENST00000528412.5,ENST00000533527.6;ENST00000391720.8,ENST00000455045.5,ENST00000524407.7,ENST00000527223.6,ENST00000528412.5,ENST00000533527.6	known
cluir78224	chr19	6466609	6466951	+	chr19	6466609	6466951	+	ir	39.5	31	0.56028	0.43972	98.6	38.5	25	0.6063	0.3937	100	44	39	0.53012	0.46988	100	31.5	17	0.64948	0.35052	100	37	14	0.72549	0.27451	100	40.5	10	0.80198	0.19802	100	99.53	100	-0.160083	0.0314241	-3.24837	0.465606	--	--	ENST00000356762.7;ENST00000356762.7	known
cluir124996	chr7	100220673	100220760	+	chr7	100220673	100220760	+	ir	12.5	7	0.64103	0.35897	68.42	23.5	8	0.74603	0.25397	77.78	17.5	18	0.49296	0.50704	81.61	16	24	0.4	0.6	100	23.5	37	0.38843	0.61157	100	11	38	0.22449	0.77551	92.45	75.94	97.48	0.289033	0.035642	3.11665	0.465606	--	--	ENST00000317271.2,ENST00000451963.1;ENST00000317271.2,ENST00000451963.1	known
cluir1707	chr1	1287596	1287673	+	chr1	1287596	1287673	+	ir	4	10	0.28571	0.71429	100	4	5	0.44444	0.55556	100	3.5	8	0.30435	0.69565	92	4	3	0.57143	0.42857	100	5.5	5	0.52381	0.47619	100	8.5	10	0.45946	0.54054	100	97.33	100	-0.1734	0.0438787	-2.90543	0.465606	--	--	ENST00000325425.12,ENST00000338555.6,ENST00000379101.8,ENST00000379116.10,ENST00000400928.7;ENST00000325425.12,ENST00000338555.6,ENST00000379101.8,ENST00000379116.10,ENST00000400928.7	known
cluir65925	chr17	8174616	8175757	-	chr17	8174616	8175757	-	ir	4.5	34	0.11688	0.88312	62.6	3	24	0.11111	0.88889	60	7	27	0.20588	0.79412	68	8.5	20	0.29825	0.70175	68.67	15	23	0.39474	0.60526	77.55	8.5	22	0.27869	0.72131	54.95	63.53	67.06	-0.17927	0.0191312	-3.79833	0.44329	--	--	ENST00000316425.9,ENST00000417073.2,ENST00000437139.7,ENST00000526920.1,ENST00000529756.1,ENST00000533070.5;ENST00000316425.9,ENST00000417073.2,ENST00000437139.7,ENST00000526920.1,ENST00000529756.1,ENST00000533070.5	known
cluir107131	chr3	49909154	49909253	-	chr3	49909154	49909253	-	ir	8.5	10	0.45946	0.54054	100	9.5	14	0.40426	0.59574	100	6	7	0.46154	0.53846	100	4	10	0.28571	0.71429	100	3.5	12	0.22581	0.77419	100	3	12	0.2	0.8	100	100	100	0.20458	0.00292071	6.48151	0.243695	--	--	ENST00000296473.7,ENST00000417270.1,ENST00000455683.6,ENST00000642691.1,ENST00000645862.1;ENST00000296473.7,ENST00000417270.1,ENST00000455683.6,ENST00000642691.1,ENST00000645862.1	known
cluir33824	chr12	31298222	31304984	+	chr12	31298222	31304984	+	ir	21.5	9	0.70492	0.29508	96.83	19.5	4	0.82979	0.17021	100	21.5	9	0.70492	0.29508	100	6	5	0.54545	0.45455	100	12.5	8	0.60976	0.39024	100	8	6	0.57143	0.42857	100	98.94	100	0.170997	0.01998	3.7481	0.44329	--	--	--;--	novel
cluir27998	chr11	67443465	67443753	-	chr11	67443465	67443753	-	ir	14.5	4	0.78378	0.21622	100	19	5	0.79167	0.20833	100	15.5	5	0.7561	0.2439	100	14	14	0.5	0.5	100	4.5	15	0.23077	0.76923	100	12.5	11	0.53191	0.46809	95.92	100	98.64	0.35629	0.0207091	3.70695	0.44329	--	--	ENST00000393893.5,ENST00000545016.2;ENST00000393893.5,ENST00000545016.2	known
cluir62254	chr17	5181457	5182035	+	chr17	5181457	5182035	+	ir	7	5	0.58333	0.41667	100	8	3	0.72727	0.27273	100	12	3	0.8	0.2	100	6	8	0.42857	0.57143	100	9	8	0.52941	0.47059	100	9.5	8	0.54286	0.45714	100	100	100	0.203253	0.0499272	2.77787	0.47596	--	--	--;--	novel
cluir42454	chr14	24179726	24179800	+	chr14	24179726	24179800	+	ir	10.5	9	0.53846	0.46154	100	5	5	0.5	0.5	100	7	8	0.46667	0.53333	100	1.5	9	0.14286	0.85714	100	5	11	0.3125	0.6875	100	2.5	8	0.2381	0.7619	100	100	100	0.270557	0.00709793	5.07653	0.302396	--	--	ENST00000559797.1,ENST00000559939.1,ENST00000611366.5,ENST00000619469.4,ENST00000620473.4;ENST00000559797.1,ENST00000559939.1,ENST00000611366.5,ENST00000619469.4,ENST00000620473.4	known
cluir36179	chr12	56477718	56477933	-	chr12	56477718	56477933	-	ir	8.5	2	0.80952	0.19048	100	4.5	4	0.52941	0.47059	89.47	7	5	0.58333	0.41667	100	3	5	0.375	0.625	100	3	4	0.42857	0.57143	100	4.5	8	0.36	0.64	100	96.49	100	0.252897	0.0457338	2.86423	0.465606	--	--	ENST00000311966.9,ENST00000424141.6,ENST00000486433.5,ENST00000486896.5,ENST00000494345.5,ENST00000494474.5,ENST00000539272.5,ENST00000610413.4,ENST00000623608.3;ENST00000311966.9,ENST00000424141.6,ENST00000486433.5,ENST00000486896.5,ENST00000494345.5,ENST00000494474.5,ENST00000539272.5,ENST00000610413.4,ENST00000623608.3	known
cluir95172	chr21	42542480	42543436	+	chr21	42542480	42543436	+	ir	8.5	35	0.1954	0.8046	100	7.5	38	0.16484	0.83516	97.85	11.5	28	0.29114	0.70886	100	0.5	25	0.01961	0.98039	100	0	31	0	1	100	2	49	0.03922	0.96078	100	99.28	100	0.197517	0.0076181	4.97616	0.302396	--	--	ENST00000352133.3,ENST00000398341.7;ENST00000352133.3,ENST00000398341.7	known
cluir133116	chr8	143836030	143836127	-	chr8	143836030	143836127	-	ir	8.5	33	0.20482	0.79518	97.65	13.5	45	0.23077	0.76923	100	9.5	45	0.17431	0.82569	100	18	24	0.42857	0.57143	100	23.5	34	0.4087	0.5913	100	26	37	0.4127	0.5873	100	99.22	100	-0.213357	0.000254499	-12.2563	0.104032	--	--	ENST00000423469.6,ENST00000442628.7,ENST00000529747.5,ENST00000530123.1,ENST00000531729.1,ENST00000532940.5,ENST00000533093.5,ENST00000533846.5;ENST00000423469.6,ENST00000442628.7,ENST00000529747.5,ENST00000530123.1,ENST00000531729.1,ENST00000532940.5,ENST00000533093.5,ENST00000533846.5	known
cluir146197	GL000219.1	97363	99416	-	GL000219.1	97363	99416	-	ir	23.5	34	0.4087	0.5913	81.56	25	44	0.36232	0.63768	77.53	23	41	0.35938	0.64062	84.77	29.5	35	0.45736	0.54264	77.71	43.5	30	0.59184	0.40816	73.5	30	25	0.54545	0.45455	61.8	81.29	71	-0.15475	0.0220249	-3.6369	0.44329	--	--	--;--	novel
cluir103547	chr3	169795611	169796214	-	chr3	169795611	169796214	-	ir	8.5	6	0.58621	0.41379	82.86	10.5	7	0.6	0.4	94.59	5.5	2	0.73333	0.26667	88.24	2	4	0.33333	0.66667	85.71	5	6	0.45455	0.54545	91.67	8.5	10	0.45946	0.54054	100	88.56	92.46	0.224067	0.0230243	3.58695	0.446029	--	--	ENST00000446859.7,ENST00000522329.1,ENST00000522526.6,ENST00000522830.5;ENST00000446859.7,ENST00000522329.1,ENST00000522526.6,ENST00000522830.5	known
cluir44512	chr14	73266628	73266723	+	chr14	73266628	73266723	+	ir	5	39	0.11364	0.88636	97.78	3	36	0.07692	0.92308	92.86	0	37	0	1	90.24	6.5	11	0.37143	0.62857	100	6	11	0.35294	0.64706	89.47	4	23	0.14815	0.85185	100	93.63	96.49	-0.22732	0.0451139	-2.87778	0.465606	--	--	ENST00000216658.9,ENST00000340738.9,ENST00000554301.5,ENST00000555445.5,ENST00000555700.1,ENST00000557061.5,ENST00000644200.2;ENST00000216658.9,ENST00000340738.9,ENST00000554301.5,ENST00000555445.5,ENST00000555700.1,ENST00000557061.5,ENST00000644200.2	known
cluir21595	chr10	93075069	93075149	+	chr10	93075069	93075149	+	ir	4	8	0.33333	0.66667	92.31	9.5	7	0.57576	0.42424	73.33	4.5	7	0.3913	0.6087	69.7	0.5	6	0.07692	0.92308	56.52	1	13	0.07143	0.92857	45.16	6.5	17	0.2766	0.7234	79.66	78.45	60.45	0.291813	0.0426773	2.9332	0.465606	--	--	ENST00000224356.5,ENST00000371531.5,ENST00000624589.3;ENST00000224356.5,ENST00000371531.5,ENST00000624589.3	known
cluir138435	chr9	129890546	129895838	-	chr9	129890546	129895838	-	ir	21.5	20	0.51807	0.48193	98.81	21	30	0.41176	0.58824	100	20.5	30	0.40594	0.59406	100	16	35	0.31373	0.68627	100	16.5	51	0.24444	0.75556	100	12	57	0.17391	0.82609	94.52	99.6	98.17	0.20123	0.0208304	3.70028	0.44329	--	--	ENST00000420781.5,ENST00000443566.6,ENST00000446176.7;ENST00000420781.5,ENST00000443566.6,ENST00000446176.7	known
cluir106976	chr3	49425053	49425367	-	chr3	49425053	49425367	-	ir	18	12	0.6	0.4	95.24	11.5	9	0.56098	0.43902	95.35	17.5	11	0.61404	0.38596	96.61	3.5	23	0.13208	0.86792	96.36	6	12	0.33333	0.66667	94.74	10.5	15	0.41176	0.58824	100	95.73	97.03	0.299283	0.0242373	3.52969	0.455724	--	--	ENST00000273598.8,ENST00000423832.5,ENST00000436744.2,ENST00000615713.4,ENST00000636461.1,ENST00000638014.1,ENST00000638079.1,ENST00000638115.1;ENST00000273598.8,ENST00000423832.5,ENST00000436744.2,ENST00000615713.4,ENST00000636461.1,ENST00000638014.1,ENST00000638079.1,ENST00000638115.1	known
cluir65552	chr17	81033398	81034565	-	chr17	81033398	81034565	-	ir	7.5	19	0.28302	0.71698	96.36	8	13	0.38095	0.61905	100	7	16	0.30435	0.69565	100	0.5	11	0.04348	0.95652	95.83	1.5	22	0.06383	0.93617	100	0	24	0	1	100	98.79	98.61	0.287003	0.00123033	8.15552	0.159831	--	--	ENST00000573167.2;ENST00000573167.2	known
cluir57503	chr17	2321425	2321542	+	chr17	2321425	2321542	+	ir	8.5	23	0.26984	0.73016	100	9	17	0.34615	0.65385	100	6	15	0.28571	0.71429	100	8.5	10	0.45946	0.54054	100	13	3	0.8125	0.1875	96.97	7.5	6	0.55556	0.44444	100	100	98.99	-0.308607	0.0459415	-2.85974	0.465606	--	--	ENST00000344595.10,ENST00000574987.1;ENST00000344595.10,ENST00000574987.1	known
cluir76421	chr19	50041819	50044670	+	chr19	50041819	50044670	+	ir	3	23	0.11538	0.88462	100	5.5	45	0.10891	0.89109	100	3.5	31	0.10145	0.89855	98.57	9.5	33	0.22353	0.77647	98.84	16.5	34	0.32673	0.67327	100	10.5	27	0.28	0.72	100	99.52	99.61	-0.168173	0.00503727	-5.5861	0.272181	--	--	ENST00000270617.8,ENST00000391821.6,ENST00000445728.7,ENST00000594968.1,ENST00000595661.5,ENST00000599155.1;ENST00000270617.8,ENST00000391821.6,ENST00000445728.7,ENST00000594968.1,ENST00000595661.5,ENST00000599155.1	known
cluir107819	chr3	53860228	53864746	+	chr3	53860228	53864746	+	ir	15.5	3	0.83784	0.16216	100	17	2	0.89474	0.10526	95	13	4	0.76471	0.23529	100	11	12	0.47826	0.52174	95.83	6	11	0.35294	0.64706	100	8.5	4	0.68	0.32	100	98.33	98.61	0.328697	0.0326234	3.20889	0.465606	--	--	ENST00000288167.8,ENST00000475124.1,ENST00000494338.1;ENST00000288167.8,ENST00000475124.1,ENST00000494338.1	known
cluir133123	chr8	143838938	143839017	-	chr8	143838938	143839017	-	ir	9	24	0.27273	0.72727	100	9.5	25	0.27536	0.72464	100	11	39	0.22	0.78	100	18	14	0.5625	0.4375	96.97	12	22	0.35294	0.64706	100	22	23	0.48889	0.51111	97.83	100	98.27	-0.21208	0.0295136	-3.31509	0.465606	--	--	ENST00000442628.7,ENST00000529747.5,ENST00000530347.1,ENST00000532940.5,ENST00000533093.5,ENST00000533846.5;ENST00000442628.7,ENST00000529747.5,ENST00000530347.1,ENST00000532940.5,ENST00000533093.5,ENST00000533846.5	known
cluir48965	chr16	138323	138356	+	chr16	138323	138356	+	ir	11.5	23	0.33333	0.66667	100	13.5	19	0.41538	0.58462	100	19	37	0.33929	0.66071	100	17	18	0.48571	0.51429	100	20	20	0.5	0.5	100	22.5	13	0.6338	0.3662	100	100	100	-0.17717	0.0305698	-3.2776	0.465606	--	--	--;--	novel
cluir123156	chr6	43222896	43223264	+	chr6	43222896	43223264	+	ir	13	43	0.23214	0.76786	100	16.5	41	0.28696	0.71304	100	22.5	43	0.34351	0.65649	100	30	38	0.44118	0.55882	100	30	32	0.48387	0.51613	100	38.5	37	0.50993	0.49007	100	100	100	-0.19079	0.00730224	-5.03607	0.302396	--	--	ENST00000252050.9,ENST00000372647.6,ENST00000506830.5,ENST00000515773.5;ENST00000252050.9,ENST00000372647.6,ENST00000506830.5,ENST00000515773.5	known
cluir142906	chrX	13716089	13716534	-	chrX	13716089	13716534	-	ir	5.5	25	0.18033	0.81967	98.39	6	21	0.22222	0.77778	100	1.5	14	0.09677	0.90323	100	6.5	9	0.41935	0.58065	100	5.5	13	0.2973	0.7027	94.87	8.5	14	0.37778	0.62222	100	99.46	98.29	-0.19837	0.0181705	-3.8585	0.440096	--	--	ENST00000359680.9,ENST00000380578.1,ENST00000380579.6,ENST00000458511.7,ENST00000517553.1,ENST00000518847.2,ENST00000519885.5,ENST00000683569.1,ENST00000683983.1;ENST00000359680.9,ENST00000380578.1,ENST00000380579.6,ENST00000458511.7,ENST00000517553.1,ENST00000518847.2,ENST00000519885.5,ENST00000683569.1,ENST00000683983.1	known
cluir63338	chr17	72122972	72123543	+	chr17	72122972	72123543	+	ir	4	9	0.30769	0.69231	100	9	15	0.375	0.625	100	10.5	14	0.42857	0.57143	100	1.5	6	0.2	0.8	100	6	36	0.14286	0.85714	100	3.5	18	0.16279	0.83721	100	100	100	0.20187	0.00648688	5.20656	0.302396	--	--	ENST00000245479.3;ENST00000245479.3	known
cluir133458	chr8	144357786	144358032	-	chr8	144357786	144358032	-	ir	17	43	0.28333	0.71667	98.36	27.5	43	0.39007	0.60993	97.24	41	44	0.48235	0.51765	100	36.5	20	0.64602	0.35398	100	56.5	39	0.59162	0.40838	96.95	57.5	31	0.64972	0.35028	98.88	98.53	98.61	-0.24387	0.0157146	-4.03146	0.415856	--	--	ENST00000331890.6,ENST00000455319.6,ENST00000530687.1;ENST00000331890.6,ENST00000455319.6,ENST00000530687.1	known
cluir126393	chr7	128947306	128947337	+	chr7	128947306	128947337	+	ir	3.5	15	0.18919	0.81081	100	5.5	15	0.26829	0.73171	100	10.5	29	0.26582	0.73418	97.53	10.5	20	0.34426	0.65574	100	12.5	13	0.4902	0.5098	100	11.5	21	0.35385	0.64615	97.01	99.18	99	-0.155003	0.0449844	-2.88064	0.465606	--	--	ENST00000619830.1;ENST00000619830.1	known
cluir69051	chr19	11237557	11237641	-	chr19	11237557	11237641	-	ir	20	28	0.41667	0.58333	97.96	6.5	19	0.2549	0.7451	100	11.5	24	0.32394	0.67606	100	9	44	0.16981	0.83019	100	5.5	58	0.08661	0.91339	100	12.5	44	0.22124	0.77876	100	99.32	100	0.172617	0.0476087	2.82453	0.467889	--	--	ENST00000294618.12,ENST00000590680.5;ENST00000294618.12,ENST00000590680.5	known
cluir133221	chr8	144052900	144052983	-	chr8	144052900	144052983	-	ir	11	14	0.44	0.56	100	9.5	13	0.42222	0.57778	100	6	25	0.19355	0.80645	100	8	6	0.57143	0.42857	100	16	4	0.8	0.2	100	14	4	0.77778	0.22222	100	100	100	-0.36448	0.0276515	-3.38523	0.465606	--	--	ENST00000527993.1,ENST00000618853.5;ENST00000527993.1,ENST00000618853.5	known
[truncated: 6 more columns]

## Sheet: Table S9-OS-RAS-pSAR50.final
id	sja_chr	sja_start	sja_end	sja_strand	sjb_chr	sjb_start	sjb_end	sjb_strand	type	HK2_HN_1_sja_reads	HK2_HN_1_sjb_reads	HK2_HN_1_sja_ratio	HK2_HN_1_sjb_ratio	HK2_HN_1_pSAR	HK2_HN_2_sja_reads	HK2_HN_2_sjb_reads	HK2_HN_2_sja_ratio	HK2_HN_2_sjb_ratio	HK2_HN_2_pSAR	HK2_HN_3_sja_reads	HK2_HN_3_sjb_reads	HK2_HN_3_sja_ratio	HK2_HN_3_sjb_ratio	HK2_HN_3_pSAR	HK2_NC_1_sja_reads	HK2_NC_1_sjb_reads	HK2_NC_1_sja_ratio	HK2_NC_1_sjb_ratio	HK2_NC_1_pSAR	HK2_NC_2_sja_reads	HK2_NC_2_sjb_reads	HK2_NC_2_sja_ratio	HK2_NC_2_sjb_ratio	HK2_NC_2_pSAR	HK2_NC_3_sja_reads	HK2_NC_3_sjb_reads	HK2_NC_3_sja_ratio	HK2_NC_3_sjb_ratio	HK2_NC_3_pSAR	group1_avg_pSAR	group2_avg_pSAR	avg_diff_ratio	Pvalue	Tvalue	FDR	sja_simpleas	sjb_simpleas	sja_isoform;sjb_isoform	known_or_novel_as
clualt3p100297	chr8	11769791	11770174	+	chr8	11769791	11771446	+	alt3p	5	12	0.29412	0.70588	80.95	7	15	0.31818	0.68182	78.57	6	14	0.3	0.7	64.52	2	14	0.125	0.875	69.57	2	17	0.10526	0.89474	79.17	1	16	0.05882	0.94118	65.38	74.68	71.37	0.20774	0.000576379	9.93496	0.147698	--	--	ENST00000455213.6,ENST00000528323.5;ENST00000436750.7,ENST00000528113.5	known
clualt3p101668	chr8	42153105	42154478	+	chr8	42153105	42154616	+	alt3p	0	22	0	1	100	4	26	0.13333	0.86667	100	1	19	0.05	0.95	100	8	25	0.24242	0.75758	97.06	8	24	0.25	0.75	100	10	18	0.35714	0.64286	96.55	100	97.87	-0.222077	0.0144345	-4.13505	0.361932	--	--	ENST00000518421.5;ENST00000396926.8,ENST00000530375.5	known
clualt3p103144	chr1	206471245	206473196	+	chr1	206471245	206473200	+	alt3p	20	4	0.83333	0.16667	96	30	11	0.73171	0.26829	97.62	27	5	0.84375	0.15625	86.49	37	0	1	0	90.24	34	3	0.91892	0.08108	90.24	35	1	0.97222	0.02778	97.3	93.37	92.59	-0.160783	0.0200306	-3.74519	0.39714	A3SS_3271	A3SS_3271,A3SS_3272	ENST00000578328.6,ENST00000579827.6,ENST00000581977.7,ENST00000605818.5;--	novel
clualt3p103159	chr1	206635780	206636875	+	chr1	206635780	206637650	+	alt3p	26	53	0.32911	0.67089	86.81	23	50	0.31507	0.68493	83.91	35	56	0.38462	0.61538	93.81	10	52	0.16129	0.83871	92.54	14	72	0.16279	0.83721	96.63	26	90	0.22414	0.77586	95.08	88.18	94.75	0.160193	0.00568652	5.4015	0.29493	--	--	ENST00000367108.7,ENST00000489878.1,ENST00000649163.1;ENST00000367109.8	known
clualt3p103285	chr1	209952756	209953119	+	chr1	209952756	210013633	+	alt3p	15	9	0.625	0.375	60	7	5	0.58333	0.41667	32.43	10	5	0.66667	0.33333	41.67	10	13	0.43478	0.56522	76.67	4	10	0.28571	0.71429	60.87	8	15	0.34783	0.65217	62.16	44.7	66.57	0.268893	0.00556153	5.43497	0.29493	A3SS_3331,A3SS_3334,A3SS_3338	A3SS_3331,A3SS_3332	--;ENST00000367019.5,ENST00000472886.5,ENST00000637265.1	novel
clualt3p103730	chr8	123430033	123435442	+	chr8	123430033	123436453	+	alt3p	15	43	0.25862	0.74138	96.67	36	46	0.43902	0.56098	93.18	22	37	0.37288	0.62712	98.33	5	39	0.11364	0.88636	95.65	10	50	0.16667	0.83333	95.24	12	46	0.2069	0.7931	87.88	96.06	92.92	0.194437	0.0303885	3.28392	0.438351	--	--	ENST00000517609.5,ENST00000519199.5;ENST00000287387.7,ENST00000523356.1,ENST00000523551.1,ENST00000523984.5,ENST00000524254.5,ENST00000650311.1	known
clualt3p104309	chr8	142280324	142284413	-	chr8	142274863	142284413	-	alt3p	11	25	0.30556	0.69444	97.3	13	22	0.37143	0.62857	89.74	19	14	0.57576	0.42424	84.62	24	8	0.75	0.25	94.12	37	14	0.72549	0.27451	98.08	23	15	0.60526	0.39474	100	90.55	97.4	-0.276	0.0410111	-2.97327	0.467779	--	A5SS_15175	ENST00000662555.1;ENST00000307180.4,ENST00000519651.5,ENST00000520166.5,ENST00000524325.6	known
clualt3p104753	chr8	144200541	144212994	+	chr8	144200541	144220600	+	alt3p	28	58	0.32558	0.67442	78.18	16	44	0.26667	0.73333	70.59	31	71	0.30392	0.69608	86.44	7	38	0.15556	0.84444	60	12	70	0.14634	0.85366	73.21	7	69	0.09211	0.90789	74.51	78.4	69.24	0.167387	0.00309147	6.38287	0.250268	3pMXE_3908,3pMXE_3909,A3SS_16621,A5SS_15385	cassetteExon_4181,cassetteExon_4182,A3SS_16608,A5SS_15380	ENST00000423230.6;ENST00000326134.10,ENST00000527552.5,ENST00000528919.5,ENST00000532255.5,ENST00000534366.5	known
clualt3p104767	chr8	144242515	144242602	+	chr8	144242515	144243494	+	alt3p	47	30	0.61039	0.38961	90.59	47	32	0.59494	0.40506	92.94	52	52	0.5	0.5	92.04	25	72	0.25773	0.74227	92.38	47	71	0.39831	0.60169	92.91	45	60	0.42857	0.57143	90.52	91.86	91.94	0.206907	0.0302884	3.28743	0.438351	--	--	ENST00000326134.10,ENST00000528919.5;ENST00000527552.5,ENST00000532255.5,ENST00000534366.5,ENST00000544576.1	known
clualt3p105581	chr1	210239608	210241558	+	chr1	210239608	210245800	+	alt3p	33	1	0.97059	0.02941	97.14	50	2	0.96154	0.03846	94.55	33	1	0.97059	0.02941	100	25	4	0.86207	0.13793	82.86	29	10	0.74359	0.25641	100	32	7	0.82051	0.17949	95.12	97.23	92.66	0.15885	0.0103405	4.55979	0.33359	--	--	ENST00000367012.4,ENST00000490620.5;ENST00000482421.1	known
clualt3p105775	chr1	213000912	213005033	-	chr1	213000383	213005033	-	alt3p	30	9	0.76923	0.23077	90.7	26	12	0.68421	0.31579	71.7	26	7	0.78788	0.21212	76.74	23	2	0.92	0.08	56.82	18	1	0.94737	0.05263	67.86	28	4	0.875	0.125	82.05	79.71	68.91	-0.167017	0.0120015	-4.36644	0.339519	ES_1742,MXE_310,cassetteExon_883,MXE_311,cassetteExon_884	ES_1742,5pMXE_1062	ENST00000360506.6,ENST00000366962.8,ENST00000535388.2;--	novel
clualt3p106073	chr9	35743326	35744297	-	chr9	35741890	35744297	-	alt3p	13	25	0.34211	0.65789	79.17	17	26	0.39535	0.60465	78.18	15	9	0.625	0.375	88.89	8	46	0.14815	0.85185	72.97	10	32	0.2381	0.7619	79.25	5	29	0.14706	0.85294	65.38	82.08	72.53	0.276383	0.0396349	3.00783	0.465143	--	ES_7197	ENST00000485259.1;ENST00000378094.4,ENST00000378103.7	known
clualt3p106201	chr9	37888592	37899829	-	chr9	37881631	37899829	-	alt3p	20	7	0.74074	0.25926	71.05	25	14	0.64103	0.35897	97.5	26	15	0.63415	0.36585	82	19	20	0.48718	0.51282	81.25	25	27	0.48077	0.51923	89.66	18	24	0.42857	0.57143	76.36	83.52	82.42	0.206467	0.00618152	5.27728	0.300092	3pMXE_3961,cassetteExon_4270,A5SS&ES_2676,ES_7216	A3SS_17009	ENST00000242275.7,ENST00000377716.6;ENST00000496760.5	known
clualt3p106375	chr9	75080941	75083087	-	chr9	75077580	75083087	-	alt3p	7	11	0.38889	0.61111	75	4	10	0.28571	0.71429	77.78	3	17	0.15	0.85	80	6	7	0.46154	0.53846	76.47	7	7	0.5	0.5	87.5	12	13	0.48	0.52	92.59	77.59	85.52	-0.205647	0.0425887	-2.93529	0.470937	A3SS_17079,A3SS_17081	A3SS_17080,A3SS_17081	--;ENST00000361092.9,ENST00000376808.8,ENST00000494066.1	novel
clualt3p107220	chr9	98790606	98796133	-	chr9	98784876	98796133	-	alt3p	23	40	0.36508	0.63492	70	28	33	0.45902	0.54098	73.49	26	31	0.45614	0.54386	75	40	18	0.68966	0.31034	66.67	43	26	0.62319	0.37681	66.35	43	34	0.55844	0.44156	61.11	72.83	64.71	-0.197017	0.0156937	-4.03306	0.374285	ES_7337,cassetteExon_4368,A5SS_15966,3pMXE_4039	A5SS_15965,ES_7337,5pMXE_5421,3pMXE_4039	ENST00000353234.5,ENST00000471846.1;--	novel
clualt3p107846	chr9	113988580	113998259	+	chr9	113988580	114001996	+	alt3p	19	12	0.6129	0.3871	100	10	11	0.47619	0.52381	84	15	10	0.6	0.4	92.59	10	15	0.4	0.6	92.59	6	19	0.24	0.76	86.21	11	19	0.36667	0.63333	90.91	92.2	89.9	0.227473	0.0253689	3.47926	0.424399	--	--	ENST00000374126.9;ENST00000288466.11,ENST00000374124.4,ENST00000452710.5,ENST00000481558.1,ENST00000615615.4	known
clualt3p108459	chr9	124021304	124021819	+	chr9	124021304	124032420	+	alt3p	3	10	0.23077	0.76923	100	7	26	0.21212	0.78788	91.67	11	21	0.34375	0.65625	100	2	26	0.07143	0.92857	84.85	3	35	0.07895	0.92105	88.37	6	38	0.13636	0.86364	93.62	97.22	88.95	0.166633	0.0222323	3.62632	0.409551	--	--	ENST00000488674.2;ENST00000373615.9,ENST00000446480.5	known
clualt3p108732	chr9	127397286	127397376	+	chr9	127397286	127399907	+	alt3p	34	20	0.62963	0.37037	100	45	15	0.75	0.25	98.36	47	14	0.77049	0.22951	95.31	29	19	0.60417	0.39583	96	23	21	0.52273	0.47727	97.78	30	27	0.52632	0.47368	98.28	97.89	97.35	0.165633	0.0321033	3.2258	0.44351	--	--	ENST00000373360.7,ENST00000373371.8,ENST00000419917.5;ENST00000373352.5,ENST00000451404.5,ENST00000610552.4	known
clualt3p109161	chr9	128504904	128507216	+	chr9	128504904	128508876	+	alt3p	61	54	0.53043	0.46957	92.74	83	50	0.62406	0.37594	86.93	79	51	0.60769	0.39231	91.55	61	82	0.42657	0.57343	94.08	45	88	0.33835	0.66165	95	51	72	0.41463	0.58537	93.18	90.41	94.09	0.19421	0.00828127	4.85967	0.320917	5pMXE_5591	ES_7567	ENST00000683288.1;ENST00000309971.9,ENST00000372770.4,ENST00000494417.2,ENST00000682831.1,ENST00000683044.1,ENST00000683748.1,ENST00000683905.1,ENST00000684139.1,ENST00000684314.1,ENST00000684331.1,ENST00000684646.1	known
clualt3p11065	chr12	133131014	133139199	+	chr12	133131014	133144434	+	alt3p	3	5	0.375	0.625	47.06	2	6	0.25	0.75	47.06	1	8	0.11111	0.88889	60	6	7	0.46154	0.53846	81.25	5	3	0.625	0.375	72.73	5	2	0.71429	0.28571	53.85	51.37	69.28	-0.354907	0.0288112	-3.34092	0.436053	A3SS_24014,cassetteExon_5986,A3SS_24015,cassetteExon_5987	A3SS_24014	--;ENST00000426665.6,ENST00000538918.5,ENST00000540096.2,ENST00000543271.5	novel
clualt3p110791	chrX	13762444	13763745	+	chrX	13762444	13767127	+	alt3p	31	39	0.44286	0.55714	97.22	31	29	0.51667	0.48333	95.24	27	31	0.46552	0.53448	82.86	33	14	0.70213	0.29787	95.92	40	13	0.75472	0.24528	96.36	24	13	0.64865	0.35135	88.1	91.77	93.46	-0.226817	0.00380855	-6.03156	0.262884	--	--	ENST00000340096.11,ENST00000380550.6,ENST00000380567.6,ENST00000398395.8,ENST00000464463.6,ENST00000490265.6,ENST00000682237.1,ENST00000683284.1,ENST00000683427.1,ENST00000683454.1,ENST00000683637.1,ENST00000683655.1,ENST00000683713.1;ENST00000682562.1,ENST00000682953.1,ENST00000683055.1,ENST00000684577.1	known
clualt3p111210	chrX	40071690	40072349	-	chrX	40071159	40072349	-	alt3p	31	7	0.81579	0.18421	86.36	27	8	0.77143	0.22857	85.37	26	13	0.66667	0.33333	100	15	25	0.375	0.625	86.96	31	19	0.62	0.38	96.15	31	29	0.51667	0.48333	93.75	90.58	92.29	0.247407	0.0416518	2.95764	0.468629	--	--	ENST00000342274.8,ENST00000378444.9,ENST00000397354.7,ENST00000406200.4,ENST00000413905.6,ENST00000442018.6,ENST00000615339.2,ENST00000672922.2,ENST00000673391.1,ENST00000679513.1,ENST00000680831.1;ENST00000378455.8,ENST00000427012.3	known
clualt3p112009	chrX	56993888	56994723	-	chrX	56984478	56994723	-	alt3p	16	5	0.7619	0.2381	75	13	8	0.61905	0.38095	91.3	8	5	0.61538	0.38462	92.86	5	9	0.35714	0.64286	82.35	4	6	0.4	0.6	66.67	13	13	0.5	0.5	83.87	86.39	77.63	0.246397	0.018469	3.8394	0.384614	--	A5SS_34243	ENST00000638481.1,ENST00000638845.1;ENST00000475785.7,ENST00000478405.1,ENST00000638664.1,ENST00000638819.1,ENST00000638834.1,ENST00000638873.1,ENST00000638940.1,ENST00000639000.1,ENST00000639053.1,ENST00000639257.1,ENST00000639418.1,ENST00000639482.1,ENST00000639607.1,ENST00000639794.1,ENST00000639809.1,ENST00000639888.1,ENST00000639895.1,ENST00000639956.1,ENST00000640039.1,ENST00000640101.1,ENS…	known
clualt3p112307	chrX	71458366	71459150	+	chrX	71458366	71459552	+	alt3p	5	32	0.13514	0.86486	100	10	37	0.21277	0.78723	97.92	4	20	0.16667	0.83333	85.71	9	9	0.5	0.5	100	14	21	0.4	0.6	94.59	12	13	0.48	0.52	96.15	94.54	96.91	-0.288473	0.00160975	-7.59816	0.204684	--	A5SS_34318	ENST00000482544.5,ENST00000683668.1,ENST00000683782.1,ENST00000683954.1;ENST00000276072.9,ENST00000373775.8,ENST00000373790.9,ENST00000423759.6,ENST00000437147.8,ENST00000461764.6,ENST00000468167.6,ENST00000485087.6,ENST00000492404.6,ENST00000682124.1,ENST00000683358.1	known
clualt3p11243	chr13	26671989	26676549	+	chr13	26671989	26680035	+	alt3p	17	9	0.65385	0.34615	89.66	20	8	0.71429	0.28571	90.32	19	9	0.67857	0.32143	87.5	5	8	0.38462	0.61538	81.25	19	22	0.46341	0.53659	100	18	12	0.6	0.4	83.33	89.16	88.19	0.19956	0.0378332	3.05526	0.462841	ES_10213,3pMXE_5530	ES_10214,A5SS_22173	ENST00000335327.6,ENST00000496788.1;ENST00000361042.8,ENST00000671038.1	known
clualt3p112846	chr1	228109021	228109149	-	chr1	228108318	228109149	-	alt3p	200	144	0.5814	0.4186	77.48	187	162	0.53582	0.46418	68.97	137	116	0.5415	0.4585	64.38	82	135	0.37788	0.62212	64.2	89	172	0.341	0.659	66.75	139	185	0.42901	0.57099	66.39	70.28	65.78	0.170277	0.00434721	5.8173	0.274144	A3SS&ES_547,A3SS_3652,ES_1859	ES_1856,A3SS_3650,A3SS_3651,3pMXE_818	ENST00000336520.8,ENST00000366731.9,ENST00000430433.5,ENST00000457264.5,ENST00000483159.1;ENST00000348259.9,ENST00000492170.1	known
clualt3p11320	chr13	30618056	30621073	+	chr13	30618056	30621764	+	alt3p	7	9	0.4375	0.5625	69.57	10	16	0.38462	0.61538	86.67	4	8	0.33333	0.66667	75	7	4	0.63636	0.36364	91.67	10	5	0.66667	0.33333	78.95	7	5	0.58333	0.41667	66.67	77.08	79.1	-0.243637	0.00325222	-6.29595	0.251674	A3SS_24089	A3SS_24088,A5SS_22200,ES_10228	ENST00000255304.9;ENST00000465952.5,ENST00000614860.1	known
clualt3p11400	chr13	36336358	36346582	-	chr13	36335832	36346582	-	alt3p	9	48	0.15789	0.84211	93.44	12	41	0.22642	0.77358	92.98	10	55	0.15385	0.84615	89.04	16	33	0.32653	0.67347	90.74	18	28	0.3913	0.6087	83.64	24	36	0.4	0.6	90.91	91.82	88.43	-0.193223	0.0042634	-5.84843	0.274144	A3SS_24109,5pMXE_7584	A3SS_24109,A5SS_22227,A5SS_22228	--;ENST00000451493.5,ENST00000494703.1	novel
clualt3p114065	chrX	153455053	153455542	-	chrX	153454508	153455542	-	alt3p	38	64	0.37255	0.62745	91.07	29	69	0.29592	0.70408	89.09	40	64	0.38462	0.61538	94.55	21	68	0.23596	0.76404	86.41	13	70	0.15663	0.84337	92.22	20	104	0.16129	0.83871	91.18	91.57	89.94	0.166403	0.0117155	4.39734	0.336832	--	--	ENST00000330912.7,ENST00000435662.1,ENST00000491286.5;ENST00000334497.7,ENST00000338525.7,ENST00000370211.10,ENST00000370232.4,ENST00000460898.5	known
clualt3p114538	GL000195.1	138140	140414	+	GL000195.1	138140	140425	+	alt3p	7	14	0.33333	0.66667	80.77	11	11	0.5	0.5	56.41	10	7	0.58824	0.41176	62.96	0	5	0	1	27.78	0	9	0	1	81.82	2	8	0.2	0.8	35.71	66.71	48.44	0.40719	0.0152762	4.06576	0.370803	--	--	--;--	novel
clualt3p11534	chr13	43869489	43874842	-	chr13	43860070	43874842	-	alt3p	11	21	0.34375	0.65625	80	15	18	0.45455	0.54545	91.67	10	11	0.47619	0.52381	72.41	4	18	0.18182	0.81818	84.62	6	17	0.26087	0.73913	92	4	13	0.23529	0.76471	73.91	81.36	83.51	0.198837	0.0135268	4.21546	0.352899	ES_10262	A3SS_24149,A5SS_22275	ENST00000444614.8,ENST00000476570.2;ENST00000470137.5	known
clualt3p11582	chr13	45341630	45344305	+	chr13	45341630	45344329	+	alt3p	4	17	0.19048	0.80952	65.62	7	9	0.4375	0.5625	69.57	3	13	0.1875	0.8125	72.73	8	10	0.44444	0.55556	62.07	5	3	0.625	0.375	36.36	8	5	0.61538	0.38462	40.62	69.31	46.35	-0.28978	0.0461639	-2.85496	0.479485	A3SS_24170	A3SS_24173,A5SS_22292	ENST00000412946.6,ENST00000520924.5,ENST00000618947.1,ENST00000664881.1,ENST00000669627.1;ENST00000521336.6,ENST00000652823.1	known
clualt3p11635	chr13	46051989	46052404	-	chr13	46045516	46052404	-	alt3p	19	7	0.73077	0.26923	49.06	17	7	0.70833	0.29167	64.86	8	5	0.61538	0.38462	48.15	21	20	0.5122	0.4878	78.85	14	14	0.5	0.5	52.83	18	13	0.58065	0.41935	56.36	54.02	62.68	0.153877	0.0237736	3.55117	0.417365	A3SS_24184	MXE_1993	ENST00000428921.1;ENST00000679008.1	known
clualt3p116929	chr10	45553204	45594235	-	chr10	45533289	45594235	-	alt3p	13	22	0.37143	0.62857	85.37	7	27	0.20588	0.79412	87.18	13	28	0.31707	0.68293	95.35	23	15	0.60526	0.39474	92.68	20	25	0.44444	0.55556	84.91	13	8	0.61905	0.38095	75	89.3	84.2	-0.258123	0.0254478	-3.47585	0.425111	MXE_1505,cassetteExon_4726	cassetteExon_4725	ENST00000453980.3;ENST00000319836.7,ENST00000602712.2	known
clualt3p116937	chr10	45653059	45663542	-	chr10	45652033	45663542	-	alt3p	13	8	0.61905	0.38095	91.3	9	6	0.6	0.4	83.33	10	7	0.58824	0.41176	58.62	8	0	1	0	57.14	11	2	0.84615	0.15385	92.86	11	0	1	0	68.75	77.75	72.92	-0.346287	0.00265313	-6.65129	0.235858	--	ES_7896	ENST00000335258.8,ENST00000344646.10,ENST00000374371.6,ENST00000465407.5;ENST00000497028.5	known
clualt3p116963	chr10	45827597	45828029	-	chr10	45827390	45828029	-	alt3p	4	13	0.23529	0.76471	56.67	8	29	0.21622	0.78378	92.5	5	14	0.26316	0.73684	79.17	0	15	0	1	93.75	0	16	0	1	80	5	22	0.18519	0.81481	72.97	76.11	82.24	0.176493	0.0492177	2.79188	0.486257	cassetteExon_4731,cassetteExon_4732	cassetteExon_4731,cassetteExon_4732,cassetteExon_4733,cassetteExon_4734	--;ENST00000430779.6,ENST00000448048.7,ENST00000616763.5	novel
clualt3p118198	chr1	16642850	16643028	-	chr1	16635168	16643028	-	alt3p	20	7	0.74074	0.25926	84.38	25	9	0.73529	0.26471	68	28	8	0.77778	0.22222	73.47	17	20	0.45946	0.54054	63.79	17	22	0.4359	0.5641	61.9	33	16	0.67347	0.32653	65.33	75.28	63.67	0.228327	0.0409274	2.97534	0.467779	ES_230,3pMXE_83	ES_230,MXE_39,3pMXE_83	ENST00000639399.1,ENST00000639456.1;--	novel
clualt3p118707	chr10	84477664	84499875	+	chr10	84477664	84513449	+	alt3p	3	35	0.07895	0.92105	77.55	7	39	0.15217	0.84783	90.2	5	30	0.14286	0.85714	94.59	10	30	0.25	0.75	100	20	35	0.36364	0.63636	94.83	9	32	0.21951	0.78049	85.42	87.45	93.42	-0.153057	0.0365573	-3.09048	0.459833	--	--	ENST00000224756.12,ENST00000498300.5,ENST00000543283.2;ENST00000372088.8,ENST00000466105.5,ENST00000480006.1,ENST00000493409.5,ENST00000494144.5	known
clualt3p119175	chr10	95899018	95904830	-	chr10	95876660	95904830	-	alt3p	36	13	0.73469	0.26531	76.56	26	2	0.92857	0.07143	70	29	12	0.70732	0.29268	87.23	17	16	0.51515	0.48485	76.74	20	17	0.54054	0.45946	82.22	18	14	0.5625	0.4375	78.05	77.93	79	0.250797	0.0241459	3.53389	0.418239	cassetteExon_4921,MXE_1552,MXE_1554,cassetteExon_4923	cassetteExon_4920,cassetteExon_4921,A3SS_19159,A5SS_17733,A5SS_17734,A5SS_17735	--;ENST00000449419.6,ENST00000452728.5,ENST00000657446.1,ENST00000661375.1,ENST00000665049.1,ENST00000669099.1,ENST00000669283.1	novel
clualt3p119211	chr10	96832399	96833406	+	chr10	96832399	96907265	+	alt3p	18	5	0.78261	0.21739	71.88	20	6	0.76923	0.23077	89.66	23	4	0.85185	0.14815	84.38	14	7	0.66667	0.33333	80.77	8	7	0.53333	0.46667	71.43	13	11	0.54167	0.45833	88.89	81.97	80.36	0.220673	0.0116901	4.40012	0.336832	A3SS&ES_2784	A3SS_19181	ENST00000371103.8,ENST00000421806.4,ENST00000540664.6,ENST00000675250.1,ENST00000675251.1,ENST00000675471.1,ENST00000675687.1,ENST00000676187.1,ENST00000676414.1;ENST00000676123.1	known
clualt3p119400	chr10	98442957	98443124	-	chr10	98435772	98443124	-	alt3p	73	79	0.48026	0.51974	89.94	53	71	0.42742	0.57258	86.71	77	88	0.46667	0.53333	92.7	38	80	0.32203	0.67797	83.1	40	97	0.29197	0.70803	87.82	31	89	0.25833	0.74167	92.31	89.78	87.74	0.16734	0.00232297	6.89244	0.22923	--	--	ENST00000465957.1;ENST00000325103.10,ENST00000338546.9,ENST00000361490.9,ENST00000467246.5,ENST00000474873.5,ENST00000480020.5,ENST00000498219.5	known
clualt3p119822	chr10	102470075	102470665	+	chr10	102470075	102471273	+	alt3p	20	10	0.66667	0.33333	75	11	8	0.57895	0.42105	73.08	9	10	0.47368	0.52632	67.86	15	2	0.88235	0.11765	77.27	20	2	0.90909	0.09091	57.89	17	2	0.89474	0.10526	67.86	71.98	67.67	-0.322293	0.00461526	-5.72248	0.275022	cassetteExon_4973	A3SS_19348	ENST00000238936.8;ENST00000369931.3	known
clualt3p120073	chr10	112426359	112426788	+	chr10	112426359	112427218	+	alt3p	49	13	0.79032	0.20968	86.11	35	16	0.68627	0.31373	94.44	40	11	0.78431	0.21569	91.07	38	2	0.95	0.05	97.56	27	2	0.93103	0.06897	87.88	44	5	0.89796	0.10204	96.08	90.54	93.84	-0.172697	0.0095322	-4.66804	0.329656	--	--	ENST00000354273.5,ENST00000354655.9,ENST00000356116.6,ENST00000393081.6;ENST00000433418.6	known
clualt3p12026	chr13	95943723	95947037	-	chr13	95940091	95947037	-	alt3p	2	20	0.09091	0.90909	95.65	4	31	0.11429	0.88571	100	2	22	0.08333	0.91667	92.31	6	10	0.375	0.625	94.12	7	24	0.22581	0.77419	100	5	19	0.20833	0.79167	80	95.99	91.37	-0.173537	0.0319256	-3.23165	0.44351	cassetteExon_6083	cassetteExon_6083,A3SS_24300	--;ENST00000376747.8	novel
clualt3p120502	chr1	17632466	17634548	+	chr1	17632466	17634835	+	alt3p	36	31	0.53731	0.46269	91.78	36	33	0.52174	0.47826	84.15	28	32	0.46667	0.53333	72.29	21	36	0.36842	0.63158	75	25	66	0.27473	0.72527	79.82	19	62	0.23457	0.76543	92.05	82.74	82.29	0.216	0.00869875	4.79201	0.323244	A3SS_514	A3SS_523	ENST00000361221.8,ENST00000375415.5;ENST00000167825.5,ENST00000375408.7,ENST00000469726.5	known
clualt3p120840	chr10	125160520	125160827	-	chr10	125111093	125160827	-	alt3p	17	27	0.38636	0.61364	70.97	35	31	0.5303	0.4697	81.48	30	36	0.45455	0.54545	66.67	33	23	0.58929	0.41071	78.87	43	30	0.58904	0.41096	77.66	48	24	0.66667	0.33333	85.71	73.04	80.75	-0.15793	0.0320761	-3.22669	0.44351	ES_8363,A3SS&ES_2841	ES_8362,MXE_1595,cassetteExon_5047,A5SS_18188,A5SS_18189	ENST00000476817.1;ENST00000411419.6,ENST00000530884.1	known
clualt3p120851	chr10	125730399	125731865	+	chr10	125730399	125733404	+	alt3p	8	12	0.4	0.6	74.07	6	9	0.4	0.6	88.24	6	6	0.5	0.5	100	4	16	0.2	0.8	100	5	21	0.19231	0.80769	100	2	19	0.09524	0.90476	91.3	87.44	97.1	0.270817	0.00464494	5.71239	0.275022	--	--	ENST00000530795.1;ENST00000337623.7,ENST00000356792.9,ENST00000368815.6,ENST00000419769.6,ENST00000481600.5,ENST00000525091.5	known
clualt3p121208	chr11	134796	134890	-	chr11	133778	134890	-	alt3p	9	4	0.69231	0.30769	100	12	2	0.85714	0.14286	100	10	1	0.90909	0.09091	100	4	6	0.4	0.6	100	9	8	0.52941	0.47059	100	16	9	0.64	0.36	100	100	100	0.296377	0.0358612	3.11031	0.45793	ES_8407	A5SS_18265,ES_8407	ENST00000527683.1,ENST00000607448.5;--	novel
clualt3p121546	chr11	777695	778113	+	chr11	777695	783530	+	alt3p	9	6	0.6	0.4	57.69	11	6	0.64706	0.35294	51.52	12	9	0.57143	0.42857	63.64	1	6	0.14286	0.85714	58.33	2	3	0.4	0.6	62.5	3	7	0.3	0.7	43.48	57.62	54.77	0.32521	0.0140499	4.16836	0.358622	3pMXE_4550,A3SS_19844	A3SS_19845,A3SS_19846	ENST00000525941.1,ENST00000526588.1,ENST00000655766.1;ENST00000530083.1	known
clualt3p124582	chr11	63905043	63906088	+	chr11	63905043	63908260	+	alt3p	5	47	0.09615	0.90385	83.87	9	52	0.14754	0.85246	96.83	9	73	0.10976	0.89024	93.18	17	62	0.21519	0.78481	85.87	25	54	0.31646	0.68354	90.8	31	80	0.27928	0.72072	82.22	91.29	86.3	-0.152493	0.0102227	-4.57492	0.332253	--	--	ENST00000361128.9,ENST00000402010.8,ENST00000676602.1,ENST00000677303.1,ENST00000677688.1,ENST00000678482.1,ENST00000678662.1,ENST00000679216.1,ENST00000679321.1;ENST00000377810.8,ENST00000408948.7,ENST00000502399.7,ENST00000508192.5,ENST00000509502.6,ENST00000513765.7	known
clualt3p125029	chr11	65619067	65619537	+	chr11	65619067	65620339	+	alt3p	13	0	1	0	92.86	18	1	0.94737	0.05263	86.36	18	2	0.9	0.1	80	24	5	0.82759	0.17241	93.55	19	8	0.7037	0.2963	93.1	41	10	0.80392	0.19608	94.44	86.41	93.7	0.17072	0.0231982	3.57853	0.414841	--	--	ENST00000355703.4;--	novel
clualt3p125311	chr11	66666493	66668615	-	chr11	66665578	66668615	-	alt3p	3	17	0.15	0.85	62.5	0	16	0	1	76.19	2	11	0.15385	0.84615	100	4	11	0.26667	0.73333	93.75	7	23	0.23333	0.76667	78.95	8	18	0.30769	0.69231	70.27	79.56	80.99	-0.167947	0.037956	-3.05194	0.463079	--	--	ENST00000528106.2,ENST00000529195.2;ENST00000310046.9,ENST00000525754.5	known
clualt3p13437	chr14	23564221	23564333	-	chr14	23564159	23564333	-	alt3p	15	138	0.09804	0.90196	92.17	17	112	0.13178	0.86822	82.69	27	126	0.17647	0.82353	93.29	37	75	0.33036	0.66964	88.89	49	125	0.28161	0.71839	93.55	56	123	0.31285	0.68715	91.79	89.38	91.41	-0.172843	0.00298255	-6.44499	0.245692	ES_10469,A3SS_24640	ES_10467,ES_10468	ENST00000460049.6,ENST00000465445.6,ENST00000556152.1;ENST00000308724.9,ENST00000397120.8,ENST00000535852.6,ENST00000554977.1,ENST00000557162.1	known
clualt3p13766	chr14	31129448	31133238	-	chr14	31129307	31133238	-	alt3p	24	25	0.4898	0.5102	92.45	23	26	0.46939	0.53061	87.5	28	33	0.45902	0.54098	92.42	35	17	0.67308	0.32692	98.11	23	16	0.58974	0.41026	95.12	35	13	0.72917	0.27083	96	90.79	96.41	-0.19126	0.00996747	-4.60842	0.331212	--	--	ENST00000399332.6,ENST00000553700.5,ENST00000611816.4;ENST00000553957.5	known
clualt3p13984	chr14	39319291	39320928	+	chr14	39319291	39326864	+	alt3p	53	34	0.6092	0.3908	97.75	63	26	0.70787	0.29213	98.89	57	28	0.67059	0.32941	92.39	44	6	0.88	0.12	94.34	59	6	0.90769	0.09231	95.59	58	11	0.84058	0.15942	95.83	96.34	95.25	-0.213537	0.00355146	-6.1474	0.257751	--	--	ENST00000280083.7,ENST00000341502.9,ENST00000341749.7,ENST00000396158.6,ENST00000396165.8,ENST00000553352.1,ENST00000553728.1,ENST00000556148.5,ENST00000557038.5,ENST00000640607.1;ENST00000348007.7	known
clualt3p13995	chr14	40974390	41140834	+	chr14	40974390	41149075	+	alt3p	14	0	1	0	87.5	14	1	0.93333	0.06667	88.24	7	1	0.875	0.125	72.73	7	5	0.58333	0.41667	85.71	13	10	0.56522	0.43478	88.46	4	4	0.5	0.5	57.14	82.82	77.1	0.386593	0.000933066	8.76739	0.173209	A3SS_24827,3pMXE_5720	A3SS_24825,A3SS_24826,A3SS_24827	--;ENST00000651006.1	novel
clualt3p15193	chr14	61565241	61565320	-	chr14	61565221	61565320	-	alt3p	8	11	0.42105	0.57895	95	4	7	0.36364	0.63636	64.71	4	6	0.4	0.6	71.43	1	5	0.16667	0.83333	100	0	9	0	1	60	3	9	0.25	0.75	100	77.05	86.67	0.256007	0.0273748	3.39613	0.429408	A3SS_25121	A3SS_25121	ENST00000508827.1,ENST00000553288.5;--	novel
clualt3p15742	chr14	73279424	73282359	-	chr14	73277293	73282359	-	alt3p	93	33	0.7381	0.2619	90	99	56	0.63871	0.36129	93.94	125	53	0.70225	0.29775	96.22	52	66	0.44068	0.55932	94.4	59	82	0.41844	0.58156	90.97	85	71	0.54487	0.45513	91.76	93.39	92.38	0.225023	0.00981456	4.629	0.331212	A3SS&ES_3749	A3SS_25284	ENST00000355058.7,ENST00000359560.7,ENST00000555238.6,ENST00000556772.5,ENST00000557597.5;ENST00000356296.8,ENST00000535282.5,ENST00000554014.6,ENST00000554546.5,ENST00000555394.5,ENST00000555738.6,ENST00000560335.5	known
clualt3p15778	chr14	73645042	73653170	+	chr14	73645042	73654847	+	alt3p	13	33	0.28261	0.71739	88.46	6	27	0.18182	0.81818	71.74	4	21	0.16	0.84	86.21	6	8	0.42857	0.57143	82.35	15	21	0.41667	0.58333	76.6	12	12	0.5	0.5	80	82.14	79.65	-0.24027	0.00634345	-5.23926	0.301791	MXE_2072	cassetteExon_6345	ENST00000554871.5,ENST00000555631.6;ENST00000311089.7,ENST00000553645.7	known
clualt3p15866	chr14	74293248	74295148	-	chr14	74292869	74295148	-	alt3p	77	12	0.86517	0.13483	89	74	6	0.925	0.075	84.21	82	3	0.96471	0.03529	93.41	45	14	0.76271	0.23729	84.29	39	23	0.62903	0.37097	86.11	44	18	0.70968	0.29032	71.26	88.87	80.55	0.21782	0.010857	4.49585	0.334706	A5SS_23347	A5SS_23353	ENST00000356924.9,ENST00000481935.5,ENST00000496015.5,ENST00000553486.5,ENST00000556119.5;ENST00000460308.6,ENST00000469672.5,ENST00000555617.5,ENST00000556971.1,ENST00000557588.5	known
clualt3p16402	chr14	91285836	91289105	-	chr14	91283517	91289105	-	alt3p	5	11	0.3125	0.6875	88.89	8	11	0.42105	0.57895	90.48	10	16	0.38462	0.61538	86.67	5	20	0.2	0.8	86.21	8	26	0.23529	0.76471	91.89	3	13	0.1875	0.8125	76.19	88.68	84.76	0.165127	0.00914736	4.72358	0.325421	A3SS&ES_3771	A3SS_25450	ENST00000556726.5;ENST00000389857.11	known
clualt3p16495	chr14	93288707	93293858	-	chr14	93263993	93293858	-	alt3p	16	23	0.41026	0.58974	84.78	17	7	0.70833	0.29167	75	16	10	0.61538	0.38462	72.22	6	25	0.19355	0.80645	70.45	10	20	0.33333	0.66667	69.77	6	28	0.17647	0.82353	79.07	77.33	73.1	0.34354	0.0273301	3.3979	0.42919	A3SS_25477	A3SS_25473	ENST00000298896.7;ENST00000334746.10,ENST00000554644.1	known
clualt3p16744	chr14	100295993	100298842	-	chr14	100293377	100298842	-	alt3p	78	71	0.52349	0.47651	65.64	55	80	0.40741	0.59259	53.36	41	76	0.35043	0.64957	54.42	24	75	0.24242	0.75758	62.66	49	109	0.31013	0.68987	70.54	21	101	0.17213	0.82787	65.59	57.81	66.26	0.18555	0.0454717	2.86993	0.477434	A3SS_25562,A3SS_25563,A3SS_25564,A3SS_25565	A3SS_25551,A3SS_25552,A3SS_25553,A3SS_25554,A5SS_23577	ENST00000553359.5,ENST00000555051.5,ENST00000556868.1;ENST00000359232.8	known
clualt3p17314	chr1	37691581	37692030	-	chr1	37690438	37692030	-	alt3p	11	8	0.57895	0.42105	55.88	16	9	0.64	0.36	62.5	5	3	0.625	0.375	42.11	2	5	0.28571	0.71429	46.67	12	17	0.41379	0.58621	74.36	6	14	0.3	0.7	66.67	53.5	62.57	0.281483	0.00319402	6.32679	0.250928	--	--	ENST00000494120.1,ENST00000498448.1;ENST00000488137.5	known
clualt3p17673	chr15	20452588	20453351	-	chr15	20452559	20453351	-	alt3p	6	6	0.5	0.5	80	4	4	0.5	0.5	80	6	6	0.5	0.5	75	13	23	0.36111	0.63889	92.31	9	24	0.27273	0.72727	91.67	14	24	0.36842	0.63158	77.55	78.33	87.18	0.165913	0.00570963	5.39541	0.29493	ES_10887,A3SS_25767	ES_10886,A3SS_25764	ENST00000437318.5,ENST00000440441.5,ENST00000440774.1;ENST00000424611.5,ENST00000426501.5,ENST00000428453.5,ENST00000429257.5,ENST00000430598.5	known
clualt3p17893	chr15	25087599	25089614	+	chr15	25087599	25089912	+	alt3p	35	18	0.66038	0.33962	67.95	23	22	0.51111	0.48889	69.23	25	19	0.56818	0.43182	78.57	23	9	0.71875	0.28125	72.73	24	7	0.77419	0.22581	58.49	26	8	0.76471	0.23529	60.71	71.92	63.98	-0.17266	0.0209372	-3.69444	0.402675	cassetteExon_6501,cassetteExon_6502,A3SS_25826	A3SS_25828,A3SS_25829,A3SS_25830	ENST00000546682.5,ENST00000553108.2,ENST00000653407.1,ENST00000654223.1,ENST00000654902.1,ENST00000655153.1,ENST00000655746.1,ENST00000655993.1,ENST00000656600.1,ENST00000657237.1,ENST00000657285.1,ENST00000660542.1,ENST00000660717.1,ENST00000660956.1,ENST00000661253.1,ENST00000661738.1,ENST00000661889.1,ENST00000662370.1,ENST00000662834.1,ENST00000663026.1,ENST00000665819.1,ENST00000665906.1,ENS…	known
clualt3p18391	chr15	40810757	40812699	+	chr15	40810757	40813338	+	alt3p	84	28	0.75	0.25	89.6	83	46	0.64341	0.35659	90.21	95	39	0.70896	0.29104	97.1	80	89	0.47337	0.52663	97.13	67	59	0.53175	0.46825	90	99	89	0.5266	0.4734	98.95	92.3	95.36	0.190217	0.00628833	5.25207	0.301401	A3SS&ES_3830	A3SS_25983	ENST00000336455.9,ENST00000355341.8,ENST00000561617.1,ENST00000561768.5,ENST00000564258.5,ENST00000569057.5,ENST00000570108.5;ENST00000299173.14,ENST00000560078.1	known
clualt3p186	chr1	1060393	1063079	+	chr1	1060393	1065830	+	alt3p	3	15	0.16667	0.83333	50	2	26	0.07143	0.92857	52.83	0	23	0	1	50	5	17	0.22727	0.77273	55	7	9	0.4375	0.5625	48.48	9	15	0.375	0.625	57.14	50.94	53.54	-0.267223	0.0275425	-3.38951	0.430614	ES_42	ES_42,5pMXE_14,5pMXE_15	ENST00000427998.5;--	novel
clualt3p18616	chr15	43564165	43564867	-	chr15	43558932	43564867	-	alt3p	6	6	0.5	0.5	75	8	5	0.61538	0.38462	81.25	8	7	0.53333	0.46667	88.24	2	6	0.25	0.75	57.14	5	12	0.29412	0.70588	80.95	3	11	0.21429	0.78571	66.67	81.5	68.25	0.296767	0.00199282	7.18004	0.217239	--	--	ENST00000381879.8,ENST00000381885.5,ENST00000396923.7,ENST00000420765.5;ENST00000334933.8,ENST00000360301.8,ENST00000488490.1	known
clualt3p19390	chr1	42205863	42227883	-	chr1	42199230	42227883	-	alt3p	51	8	0.86441	0.13559	96.72	53	11	0.82812	0.17188	100	44	8	0.84615	0.15385	96.3	50	14	0.78125	0.21875	92.75	33	22	0.6	0.4	94.83	52	24	0.68421	0.31579	93.83	97.67	93.8	0.15774	0.041814	2.95373	0.468851	A3SS&ES_179	A3SS&ES_180	ENST00000361346.6,ENST00000372572.5,ENST00000372573.5,ENST00000545068.5;ENST00000361776.5,ENST00000445886.5	known
clualt3p20693	chr15	82750848	82752439	+	chr15	82750848	82754629	+	alt3p	1	18	0.05263	0.94737	82.61	4	29	0.12121	0.87879	75	3	19	0.13636	0.86364	100	4	12	0.25	0.75	80	6	10	0.375	0.625	84.21	4	16	0.2	0.8	76.92	85.87	80.38	-0.1716	0.0417542	-2.95517	0.468677	cassetteExon_6699	cassetteExon_6699	--;ENST00000544685.2,ENST00000558174.5,ENST00000559366.1,ENST00000561107.5	novel
clualt3p2144	chr11	119026688	119026937	-	chr11	119026080	119026937	-	alt3p	30	12	0.71429	0.28571	100	51	7	0.87931	0.12069	96.67	44	6	0.88	0.12	98.04	19	20	0.48718	0.51282	97.5	17	10	0.62963	0.37037	96.43	17	11	0.60714	0.39286	68.29	98.24	87.41	0.249883	0.0240948	3.53624	0.418239	--	ES_9184,A5SS_19963	ENST00000330775.9,ENST00000357590.9,ENST00000525039.5,ENST00000525102.5,ENST00000525372.5,ENST00000526275.5,ENST00000527992.5,ENST00000530407.5,ENST00000538950.5,ENST00000545985.5,ENST00000638186.1,ENST00000638360.1,ENST00000638925.1,ENST00000650539.1;ENST00000524428.5,ENST00000529510.5	known
clualt3p21496	chr16	635774	636094	-	chr16	635340	636094	-	alt3p	88	51	0.63309	0.36691	66.19	85	52	0.62044	0.37956	58.55	95	48	0.66434	0.33566	62.17	63	75	0.45652	0.54348	61.33	74	77	0.49007	0.50993	58.53	77	80	0.49045	0.50955	55.48	62.3	58.45	0.160277	0.000742357	9.30473	0.160962	ES_11356,A3SS&ES_3966,A3SS&ES_3967	A3SS&ES_3969,A3SS&ES_3970,ES_11357,ES_11359	ENST00000301686.13,ENST00000397665.6,ENST00000397666.6,ENST00000456420.6,ENST00000565163.5,ENST00000568773.1,ENST00000568830.1,ENST00000614890.4;ENST00000397664.8,ENST00000564039.1,ENST00000568077.5	known
clualt3p21508	chr16	651747	651824	+	chr16	651747	652467	+	alt3p	18	5	0.78261	0.21739	57.5	16	7	0.69565	0.30435	60.53	28	12	0.7	0.3	57.97	18	18	0.5	0.5	69.23	23	17	0.575	0.425	57.97	27	29	0.48214	0.51786	76.71	58.67	67.97	0.20704	0.00669533	5.16058	0.304018	ES_11364	ES_11364,ES_11369	ENST00000549648.5,ENST00000552943.5;--	novel
clualt3p21966	chr16	1506329	1506484	+	chr16	1506329	1506952	+	alt3p	36	58	0.38298	0.61702	77.05	18	67	0.21176	0.78824	65.89	27	75	0.26471	0.73529	79.69	10	84	0.10638	0.89362	82.46	14	67	0.17284	0.82716	78.64	10	94	0.09615	0.90385	73.76	74.21	78.29	0.16136	0.0450209	2.87983	0.476806	3pMXE_6257,3pMXE_6258,A5SS_24836	ES_11403,A5SS&ES_4196,A5SS_24834,A5SS_24835,ES_11405,3pMXE_6260,3pMXE_6261	ENST00000564507.5,ENST00000567427.1;ENST00000262319.11,ENST00000497339.6,ENST00000569744.1	known
clualt3p22400	chr16	3023530	3023847	-	chr16	3023361	3023847	-	alt3p	334	171	0.66139	0.33861	87.67	277	148	0.65176	0.34824	83.5	297	135	0.6875	0.3125	84.87	131	128	0.50579	0.49421	76.63	144	118	0.54962	0.45038	77.29	150	166	0.47468	0.52532	80.41	85.35	78.11	0.156853	0.00292847	6.47687	0.243002	A3SS&ES_4001,A5SS_24934,A5SS_24935,ES_11480	ES_11479,A3SS_27101,A5SS_24936	ENST00000248089.8,ENST00000573095.1,ENST00000573842.1,ENST00000574980.5;ENST00000574151.5	known
clualt3p22483	chr16	3393814	3397192	-	chr16	3384941	3397192	-	alt3p	18	7	0.72	0.28	56.82	13	2	0.86667	0.13333	65.22	13	2	0.86667	0.13333	57.69	17	10	0.62963	0.37037	64.29	9	5	0.64286	0.35714	51.85	9	9	0.5	0.5	69.23	59.91	61.79	0.22695	0.0273903	3.39552	0.429428	cassetteExon_6802,A3SS&ES_4007	A3SS_27130,A3SS_27131	ENST00000396852.9,ENST00000573719.1,ENST00000574940.5;ENST00000574084.1,ENST00000576500.5,ENST00000618425.4	known
clualt3p22675	chr16	4801321	4801503	-	chr16	4800578	4801503	-	alt3p	35	10	0.77778	0.22222	93.75	37	10	0.78723	0.21277	81.03	40	5	0.88889	0.11111	81.82	37	14	0.72549	0.27451	89.47	23	14	0.62162	0.37838	82.22	33	18	0.64706	0.35294	86.44	85.53	86.04	0.153243	0.0317829	3.23637	0.44351	--	--	ENST00000322048.12,ENST00000585653.1,ENST00000587377.5,ENST00000588201.5,ENST00000589543.5,ENST00000591392.5;ENST00000586336.5,ENST00000587843.5	known
clualt3p23143	chr16	18900044	18925950	-	chr16	18896956	18925950	-	alt3p	11	10	0.52381	0.47619	87.5	7	8	0.46667	0.53333	71.43	9	6	0.6	0.4	65.22	1	5	0.16667	0.83333	42.86	10	17	0.37037	0.62963	96.43	8	15	0.34783	0.65217	85.19	74.72	74.83	0.235203	0.0351989	3.1296	0.456177	--	--	ENST00000532700.6;ENST00000446231.7	known
clualt3p2340	chr11	124625903	124626473	+	chr11	124625903	124626904	+	alt3p	21	38	0.35593	0.64407	68.6	17	44	0.27869	0.72131	73.49	15	32	0.31915	0.68085	68.12	21	22	0.48837	0.51163	66.15	21	32	0.39623	0.60377	67.95	33	30	0.52381	0.47619	78.75	70.07	70.95	-0.151547	0.0263461	-3.43782	0.427142	A3SS&ES_3153	A3SS_21666	ENST00000441174.8;ENST00000284290.8,ENST00000530731.5	known
clualt3p24089	chr1	1737809	1738321	-	chr1	1734835	1738321	-	alt3p	7	4	0.63636	0.36364	52.38	12	2	0.85714	0.14286	70	7	3	0.7	0.3	25	6	8	0.42857	0.57143	37.84	9	11	0.45	0.55	60.61	13	17	0.43333	0.56667	56.6	49.13	51.68	0.293867	0.0111852	4.45711	0.336343	A3SS_163	A3SS_163	--;ENST00000246421.4,ENST00000643943.1,ENST00000647043.1	novel
clualt3p24388	chr16	29971578	29972042	+	chr16	29971578	29972950	+	alt3p	24	64	0.27273	0.72727	94.62	47	41	0.53409	0.46591	90.72	28	35	0.44444	0.55556	94.03	8	71	0.10127	0.89873	86.81	15	48	0.2381	0.7619	94.03	11	80	0.12088	0.87912	97.85	93.12	92.9	0.26367	0.0397866	3.00395	0.465143	A3SS_27607	3pMXE_6400,A3SS_27606	ENST00000570255.6;ENST00000279396.11,ENST00000414689.6,ENST00000566848.5,ENST00000569481.1	known
clualt3p24413	chr16	30001040	30001414	+	chr16	30001040	30005221	+	alt3p	200	18	0.91743	0.08257	85.49	225	33	0.87209	0.12791	89.9	247	22	0.91822	0.08178	87.34	183	62	0.74694	0.25306	85.66	217	76	0.74061	0.25939	86.18	184	65	0.73896	0.26104	85.86	87.58	85.9	0.16041	0.000484616	10.3896	0.140136	A3SS&ES_4070,ES_11680	A3SS_27613,A5SS_25381,A5SS_25382	ENST00000562291.2,ENST00000563197.6,ENST00000567254.5,ENST00000567987.5;ENST00000304516.11	known
clualt3p2510	chr1	24464120	24466004	+	chr1	24464120	24468986	+	alt3p	31	28	0.52542	0.47458	96.72	29	28	0.50877	0.49123	90.48	24	26	0.48	0.52	89.29	11	51	0.17742	0.82258	95.38	24	40	0.375	0.625	86.49	23	51	0.31081	0.68919	96.1	92.16	92.66	0.216987	0.0220503	3.6356	0.408486	--	--	ENST00000339255.2;ENST00000003912.7,ENST00000374399.9	known
clualt3p25353	chr16	57788713	57794999	-	chr16	57772288	57794999	-	alt3p	123	101	0.54911	0.45089	52.83	144	117	0.55172	0.44828	59.86	159	131	0.54828	0.45172	58.7	87	156	0.35802	0.64198	58.13	105	151	0.41016	0.58984	57.27	100	176	0.36232	0.63768	58.97	57.13	58.12	0.17287	0.000496345	10.3258	0.140136	MXE_2308,MXE_2309,cassetteExon_6974,cassetteExon_6975,MXE_2310,cassetteExon_6976,cassetteExon_6977,MXE_2311,A3SS&ES_4108,A3SS&ES_4109,A3SS&ES_4110,A3SS_27919,3pMXE_6475,A3SS_27940	cassetteExon_6978,cassetteExon_6979,cassetteExon_6980,cassetteExon_6981,A3SS_27920,A3SS_27921,A3SS_27922,A3SS_27923,A5SS_25672,A5SS_25673	ENST00000465878.6,ENST00000562311.5,ENST00000567059.5;ENST00000379655.8,ENST00000421376.6,ENST00000445690.7,ENST00000541240.5,ENST00000562984.5,ENST00000565481.5,ENST00000565684.5,ENST00000566648.5,ENST00000569112.5	known
clualt3p25997	chr16	67656645	67656801	+	chr16	67656645	67657239	+	alt3p	18	15	0.54545	0.45455	94.29	11	11	0.5	0.5	88	12	15	0.44444	0.55556	87.1	3	18	0.14286	0.85714	100	3	8	0.27273	0.72727	64.71	2	16	0.11111	0.88889	81.82	89.8	82.18	0.321063	0.00502031	5.5913	0.286566	--	--	ENST00000334583.11;ENST00000545661.5	known
clualt3p27793	chr16	89221152	89222092	+	chr16	89221152	89223157	+	alt3p	22	1	0.95652	0.04348	100	15	1	0.9375	0.0625	100	19	2	0.90476	0.09524	100	14	10	0.58333	0.41667	100	14	6	0.7	0.3	86.96	29	6	0.82857	0.17143	100	100	95.65	0.22896	0.0341296	3.16166	0.453056	--	--	ENST00000433976.7,ENST00000564906.5,ENST00000567651.5,ENST00000620195.4;ENST00000306502.6	known
clualt3p28668	chr17	3691027	3691644	-	chr17	3690680	3691644	-	alt3p	23	13	0.63889	0.36111	94.74	37	8	0.82222	0.17778	93.75	38	11	0.77551	0.22449	83.05	29	20	0.59184	0.40816	98	31	22	0.58491	0.41509	91.38	27	23	0.54	0.46	94.34	90.51	94.57	0.17329	0.0391074	3.02145	0.465143	--	--	ENST00000225328.10,ENST00000547178.5,ENST00000547933.1,ENST00000550383.1,ENST00000552276.5,ENST00000552723.1;ENST00000345901.7,ENST00000551178.5,ENST00000552050.5	known
clualt3p29968	chr17	16439414	16439528	+	chr17	16439414	16440185	+	alt3p	1059	1242	0.46023	0.53977	76.32	1101	1366	0.44629	0.55371	77.12	998	1242	0.44554	0.55446	77.54	695	1614	0.301	0.699	81.05	645	1481	0.30339	0.69661	81.58	728	1957	0.27114	0.72886	80.61	76.99	81.08	0.158843	0.000155	13.9075	0.0832913	--	--	ENST00000472367.5,ENST00000478103.6,ENST00000481027.5,ENST00000484836.2,ENST00000581913.5,ENST00000653954.1,ENST00000654778.1,ENST00000658943.1,ENST00000660020.1;ENST00000470491.6,ENST00000475947.7,ENST00000483588.2,ENST00000491009.6,ENST00000579473.6,ENST00000580180.6,ENST00000580770.5,ENST00000581361.5,ENST00000581718.6,ENST00000583400.7,ENST00000584141.5,ENST00000584177.5,ENST00000655540.1,ENS…	known
clualt3p31097	chr17	35107122	35107366	-	chr17	35106481	35107366	-	alt3p	66	7	0.90411	0.09589	72.28	61	4	0.93846	0.06154	76.47	68	4	0.94444	0.05556	68.57	42	10	0.80769	0.19231	61.18	23	10	0.69697	0.30303	44.59	39	15	0.72222	0.27778	68.35	72.44	58.04	0.18671	0.00643507	5.21827	0.302669	A5SS_27192	--	ENST00000345365.11,ENST00000394589.8,ENST00000415064.6,ENST00000585343.5,ENST00000585947.5,ENST00000586044.5,ENST00000587405.5,ENST00000588372.5,ENST00000590016.5,ENST00000592181.1,ENST00000592430.5,ENST00000592577.5;ENST00000585982.5,ENST00000586186.2,ENST00000587982.5,ENST00000588594.5,ENST00000591723.5	known
clualt3p31613	chr17	40034972	40035117	-	chr17	40033456	40035117	-	alt3p	17	77	0.18085	0.81915	94	16	87	0.15534	0.84466	92.79	7	79	0.0814	0.9186	92.47	36	73	0.33028	0.66972	91.6	39	109	0.26351	0.73649	95.48	37	76	0.32743	0.67257	96.58	93.09	94.55	-0.167877	0.0104593	-4.54475	0.333902	--	--	ENST00000479829.5,ENST00000501516.7,ENST00000580008.5;ENST00000356271.7,ENST00000394126.5,ENST00000394127.6,ENST00000394128.7,ENST00000428757.6,ENST00000535071.6,ENST00000535508.6,ENST00000580885.5	known
clualt3p31714	chr17	41519872	41521685	-	chr17	41518461	41521685	-	alt3p	24	63	0.27586	0.72414	86.14	17	42	0.28814	0.71186	83.1	14	56	0.2	0.8	87.5	7	67	0.09459	0.90541	86.05	5	54	0.08475	0.91525	81.94	12	87	0.12121	0.87879	86.09	85.58	84.69	0.154483	0.00645949	5.21274	0.302758	A3SS&ES_4396	A3SS_29818,A5SS_27368	ENST00000393976.6,ENST00000497016.5;ENST00000463447.5,ENST00000470004.1,ENST00000474031.5	known
clualt3p31868	chr1	53272642	53275631	-	chr1	53271346	53275631	-	alt3p	63	17	0.7875	0.2125	81.63	71	12	0.85542	0.14458	89.25	63	23	0.73256	0.26744	83.5	43	42	0.50588	0.49412	78.7	56	50	0.5283	0.4717	78.52	69	46	0.6	0.4	74.68	84.79	77.3	0.2471	0.00556726	5.43341	0.29493	A3SS_1526	A3SS_1518	ENST00000465675.6,ENST00000653217.1,ENST00000668991.1;ENST00000306052.12,ENST00000354412.7,ENST00000371454.6,ENST00000655704.1,ENST00000657895.1,ENST00000658404.1,ENST00000659993.1,ENST00000661457.1,ENST00000662198.1,ENST00000662604.1,ENST00000667377.1,ENST00000668071.1,ENST00000668448.1	known
clualt3p32221	chr17	42971783	42979170	-	chr17	42971696	42979170	-	alt3p	4	8	0.33333	0.66667	52.17	5	9	0.35714	0.64286	60.87	11	16	0.40741	0.59259	96.43	4	14	0.22222	0.77778	85.71	3	31	0.08824	0.91176	94.44	3	11	0.21429	0.78571	93.33	69.82	91.16	0.191043	0.0170688	3.93238	0.380745	A3SS_29914,A3SS_29915	A3SS_29914	--;ENST00000360221.8,ENST00000409399.6,ENST00000409446.8,ENST00000421990.7,ENST00000424284.5,ENST00000452752.5,ENST00000454303.1,ENST00000462157.5,ENST00000591916.7	novel
clualt3p32393	chr17	44187109	44187676	+	chr17	44187109	44187907	+	alt3p	22	9	0.70968	0.29032	50	16	11	0.59259	0.40741	55.1	19	4	0.82609	0.17391	45.1	15	13	0.53571	0.46429	51.85	13	23	0.36111	0.63889	53.73	9	25	0.26471	0.73529	51.52	50.07	52.37	0.322277	0.0363509	3.09631	0.459177	ES_12675,A5SS_27516,A5SS_27517,MXE_2450,A3SS&ES_4427	ES_12675,MXE_2450,cassetteExon_7408,MXE_2451,5pMXE_9430	ENST00000446571.7,ENST00000538716.7;--	novel
clualt3p32608	chr17	45245416	45245632	+	chr17	45245416	45245878	+	alt3p	52	0	1	0	92.86	54	0	1	0	94.74	46	0	1	0	80.7	43	9	0.82692	0.17308	96.3	66	11	0.85714	0.14286	96.25	54	14	0.79412	0.20588	94.44	89.43	95.66	0.17394	0.000669186	9.55851	0.158359	--	--	ENST00000331495.8,ENST00000586643.5,ENST00000587489.5,ENST00000587856.1;ENST00000586092.1,ENST00000589911.1	known
clualt3p32837	chr17	47819782	47819971	-	chr17	47819099	47819971	-	alt3p	21	4	0.84	0.16	89.29	9	2	0.81818	0.18182	84.62	8	0	1	0	80	8	8	0.5	0.5	84.21	6	6	0.5	0.5	85.71	11	11	0.5	0.5	95.65	84.64	88.52	0.38606	0.00253164	6.7355	0.233568	ES_12736,3pMXE_7029	ES_12736,3pMXE_7029	ENST00000007414.8,ENST00000392507.7,ENST00000579728.5,ENST00000580140.5,ENST00000580226.5,ENST00000613735.4;--	novel
clualt3p33687	chr17	60074159	60076130	-	chr17	60073886	60076130	-	alt3p	3	10	0.23077	0.76923	68.42	2	14	0.125	0.875	88.89	4	13	0.23529	0.76471	73.91	10	8	0.55556	0.44444	85.71	10	11	0.47619	0.52381	80.77	8	4	0.66667	0.33333	52.17	77.07	72.88	-0.36912	0.0050031	-5.59661	0.286566	--	A5SS_27923,A5SS_27924	ENST00000590587.1,ENST00000592664.1;ENST00000184956.11,ENST00000585976.5,ENST00000587003.5,ENST00000613428.4	known
clualt3p35549	chr17	81460706	81460866	+	chr17	81460706	81460890	+	alt3p	11	2	0.84615	0.15385	86.67	5	0	1	0	45.45	5	2	0.71429	0.28571	77.78	4	6	0.4	0.6	71.43	4	6	0.4	0.6	83.33	8	5	0.61538	0.38462	61.9	69.97	72.22	0.381687	0.0251539	3.48864	0.422441	--	--	ENST00000307745.8,ENST00000584436.7,ENST00000675386.2;ENST00000578541.1	known
clualt3p35909	chr17	82197096	82198314	-	chr17	82195364	82198314	-	alt3p	1	21	0.04545	0.95455	70.97	2	36	0.05263	0.94737	79.17	2	31	0.06061	0.93939	73.33	11	28	0.28205	0.71795	92.86	10	20	0.33333	0.66667	76.92	7	16	0.30435	0.69565	79.31	74.49	83.03	-0.25368	8.11116e-05	-16.3905	0.0832913	A3SS_30940	cassetteExon_7614,A3SS_30940	--;ENST00000389641.9,ENST00000392343.3,ENST00000392347.5,ENST00000578910.1,ENST00000665763.1	novel
clualt3p3601	chr12	7120625	7122245	+	chr12	7120625	7128188	+	alt3p	5	9	0.35714	0.64286	40	8	10	0.44444	0.55556	50	5	13	0.27778	0.72222	50	2	14	0.125	0.875	51.61	3	17	0.15	0.85	55.56	6	18	0.25	0.75	57.14	46.67	54.77	0.184787	0.0396416	3.00766	0.465143	3pMXE_5011,3pMXE_5012,3pMXE_5013	3pMXE_5009,3pMXE_5012	ENST00000535078.1;--	novel
clualt3p36761	chr1	70366537	70366933	+	chr1	70366537	70367617	+	alt3p	16	13	0.55172	0.44828	96.67	20	20	0.5	0.5	85.11	13	7	0.65	0.35	95.24	8	14	0.36364	0.63636	75.86	5	12	0.29412	0.70588	89.47	11	24	0.31429	0.68571	87.5	92.34	84.28	0.243223	0.00746424	5.00495	0.314416	A3SS&ES_250	A3SS_1683	ENST00000463058.5,ENST00000525653.1;ENST00000359875.9,ENST00000361764.8,ENST00000370940.6	known
clualt3p37449	chr18	50274353	50274977	-	chr18	50273863	50274977	-	alt3p	43	48	0.47253	0.52747	95.79	57	40	0.58763	0.41237	90.65	62	69	0.47328	0.52672	86.75	42	93	0.31111	0.68889	91.22	36	82	0.30508	0.69492	86.13	44	109	0.28758	0.71242	90.53	91.06	89.29	0.20989	0.00570239	5.39732	0.29493	--	--	ENST00000269468.10,ENST00000339998.10,ENST00000353909.7,ENST00000382948.9,ENST00000457839.6,ENST00000585595.5,ENST00000590208.5,ENST00000591416.5;ENST00000347968.7,ENST00000398488.5,ENST00000398493.5,ENST00000398495.6,ENST00000587605.5,ENST00000589541.5,ENST00000592060.5	known
clualt3p3759	chr12	9311831	9312617	+	chr12	9311831	9312875	+	alt3p	20	4	0.83333	0.16667	57.14	19	5	0.79167	0.20833	52.17	22	3	0.88	0.12	55.56	10	13	0.43478	0.56522	62.16	31	17	0.64583	0.35417	68.57	28	20	0.58333	0.41667	85.71	54.96	72.15	0.280353	0.0142851	4.14785	0.361571	--	--	--;--	novel
clualt3p38692	chr19	3542977	3544809	-	chr19	3538756	3544809	-	alt3p	17	163	0.09444	0.90556	59.6	28	168	0.14286	0.85714	57.14	35	142	0.19774	0.80226	53.31	43	90	0.32331	0.67669	54.73	56	114	0.32941	0.67059	51.36	75	130	0.36585	0.63415	59.77	56.68	55.29	-0.19451	0.00399028	-5.95533	0.267757	A3SS&ES_4705,A3SS&ES_4706	ES_13427,A3SS_31801,A3SS_31802	ENST00000398558.8;ENST00000615073.4	known
clualt3p39502	chr19	7150532	7152726	-	chr19	7143090	7152726	-	alt3p	22	12	0.64706	0.35294	94.44	19	3	0.86364	0.13636	88	29	5	0.85294	0.14706	100	14	9	0.6087	0.3913	100	17	16	0.51515	0.48485	97.06	15	14	0.51724	0.48276	100	94.15	99.02	0.24085	0.0351596	3.13076	0.456177	--	--	ENST00000302850.10;ENST00000341500.9	known
clualt3p4	chr1	17368	17606	-	chr1	17055	17606	-	alt3p	36	23	0.61017	0.38983	78.67	40	26	0.60606	0.39394	80.49	38	32	0.54286	0.45714	76.09	49	17	0.74242	0.25758	61.11	78	29	0.72897	0.27103	78.1	71	25	0.73958	0.26042	69.57	78.42	69.59	-0.150627	0.00244905	-6.79565	0.233568	ES_1,ES_2,A5SS_1	ES_1	ENST00000488147.1;--	novel
clualt3p40203	chr19	11232289	11233203	-	chr19	11229390	11233203	-	alt3p	16	12	0.57143	0.42857	84.85	22	8	0.73333	0.26667	88.24	30	15	0.66667	0.33333	86.54	31	7	0.81579	0.18421	86.36	48	7	0.87273	0.12727	94.83	51	9	0.85	0.15	81.08	86.54	87.42	-0.18903	0.0191831	-3.79518	0.391539	--	A5SS_29594	ENST00000585904.1,ENST00000587656.5;ENST00000590680.5	known
clualt3p41697	chr19	19033930	19034131	+	chr19	19033930	19042711	+	alt3p	29	42	0.40845	0.59155	60.68	35	40	0.46667	0.53333	61.98	51	41	0.55435	0.44565	73.02	20	52	0.27778	0.72222	63.72	19	45	0.29688	0.70312	51.61	20	50	0.28571	0.71429	52.63	65.23	55.99	0.1897	0.0113687	4.43604	0.336832	A5SS_29926	--	ENST00000535612.6,ENST00000539985.5,ENST00000540792.5,ENST00000543877.1;ENST00000392335.6,ENST00000545091.5	known
clualt3p41798	chr19	19271125	19273121	-	chr19	19270276	19273121	-	alt3p	4	0	1	0	66.67	6	3	0.66667	0.33333	90	6	3	0.66667	0.33333	90	2	2	0.5	0.5	57.14	3	7	0.3	0.7	90.91	4	6	0.4	0.6	58.82	82.22	68.96	0.37778	0.0392768	3.01705	0.465143	--	--	ENST00000389363.5,ENST00000431465.2,ENST00000586064.3,ENST00000591001.5;ENST00000586107.1	known
clualt3p4190	chr12	25195337	25195708	+	chr12	25195337	25203920	+	alt3p	12	16	0.42857	0.57143	71.79	5	19	0.20833	0.79167	80	4	10	0.28571	0.71429	87.5	3	27	0.1	0.9	75	1	17	0.05556	0.94444	72	1	26	0.03704	0.96296	90	79.76	79	0.243337	0.0222912	3.62333	0.40993	A5SS_20456	--	ENST00000555151.5;ENST00000381356.9,ENST00000555711.6,ENST00000556402.6	known
clualt3p41933	chr19	19627969	19628092	-	chr19	19627504	19628092	-	alt3p	6	4	0.6	0.4	66.67	8	10	0.44444	0.55556	56.25	4	8	0.33333	0.66667	41.38	10	1	0.90909	0.09091	52.38	14	3	0.82353	0.17647	50	18	2	0.9	0.1	44.44	54.77	48.94	-0.418283	0.00696497	-5.10363	0.308298	--	--	ENST00000542587.5,ENST00000588461.1,ENST00000589311.1,ENST00000590629.1;ENST00000591042.1	known
clualt3p42352	chr19	34215661	34219391	+	chr19	34215661	34219706	+	alt3p	111	44	0.71613	0.28387	77.5	82	47	0.63566	0.36434	71.27	53	47	0.53	0.47	71.43	85	1	0.98837	0.01163	61.43	67	3	0.95714	0.04286	75.27	62	5	0.92537	0.07463	66.34	73.4	67.68	-0.329697	0.00440494	-5.79628	0.274144	ES_13895	ES_13895	ENST00000433627.9,ENST00000540746.6,ENST00000544216.8,ENST00000586157.2,ENST00000588582.3;--	novel
clualt3p42670	chr19	35744738	35745125	-	chr19	35744421	35745125	-	alt3p	48	15	0.7619	0.2381	60	59	11	0.84286	0.15714	57.85	37	7	0.84091	0.15909	47.31	39	18	0.68421	0.31579	58.16	27	14	0.65854	0.34146	51.9	40	24	0.625	0.375	61.54	55.05	57.2	0.159307	0.00735891	5.02509	0.314066	--	ES_13946,ES_13948	ENST00000585771.5,ENST00000587987.5,ENST00000589807.1,ENST00000592913.5,ENST00000600296.5;ENST00000292879.9,ENST00000378975.8,ENST00000591057.5	known
clualt3p42714	chr19	35768236	35768404	+	chr19	35768236	35768599	+	alt3p	22	0	1	0	70.97	18	1	0.94737	0.05263	50	23	4	0.85185	0.14815	56.25	13	4	0.76471	0.23529	53.12	13	6	0.68421	0.31579	38	18	10	0.64286	0.35714	51.85	59.07	47.66	0.235813	0.0137518	4.19493	0.354992	A3SS_33001	A3SS_33001	ENST00000396908.8,ENST00000620918.4,ENST00000646935.1;--	novel
clualt3p43022	chr19	37907358	38029089	+	chr19	37907358	38081256	+	alt3p	25	0	1	0	80.65	36	0	1	0	92.31	31	0	1	0	91.18	15	8	0.65217	0.34783	76.67	30	5	0.85714	0.14286	89.74	43	9	0.82692	0.17308	88.14	88.05	84.85	0.221257	0.025739	3.46335	0.426338	ES_13988,cassetteExon_8011,A5SS_30213,A5SS_30214	ES_13988,3pMXE_7724	ENST00000222345.11;--	novel
clualt3p43206	chr19	39420852	39420949	+	chr19	39420852	39421075	+	alt3p	32	24	0.57143	0.42857	88.89	29	17	0.63043	0.36957	80.7	22	12	0.64706	0.35294	68	21	5	0.80769	0.19231	83.87	40	13	0.75472	0.24528	91.38	26	9	0.74286	0.25714	71.43	79.2	82.23	-0.152117	0.00746376	-5.00504	0.314416	ES_14012,A3SS&ES_4926	ES_14012,A3SS_33186,A3SS&ES_4926	ENST00000409797.6,ENST00000425673.6,ENST00000458508.6,ENST00000478523.1,ENST00000596443.1;--	novel
clualt3p43637	chr19	42217045	42217632	-	chr19	42215252	42217632	-	alt3p	31	57	0.35227	0.64773	81.48	15	82	0.15464	0.84536	84.35	21	76	0.21649	0.78351	84.35	40	53	0.43011	0.56989	82.3	43	41	0.5119	0.4881	91.3	51	70	0.42149	0.57851	92.37	83.39	88.66	-0.213367	0.0305552	-3.2781	0.43854	--	ES_14088,ES_14089	ENST00000336034.8,ENST00000596251.6,ENST00000598727.5;ENST00000593804.5,ENST00000598090.5,ENST00000598415.5,ENST00000600559.5,ENST00000601135.5,ENST00000602075.5,ENST00000602201.1	known
clualt3p44039	chr1	92027204	92029365	-	chr1	92026710	92029365	-	alt3p	10	1	0.90909	0.09091	91.67	9	1	0.9	0.1	83.33	12	5	0.70588	0.29412	100	6	5	0.54545	0.45455	73.33	9	6	0.6	0.4	68.18	5	5	0.5	0.5	100	91.67	80.5	0.28984	0.0160146	4.00865	0.374285	--	--	--;--	novel
clualt3p44906	chr19	49114967	49115260	+	chr19	49114967	49116263	+	alt3p	30	2	0.9375	0.0625	57.14	27	4	0.87097	0.12903	70.45	28	5	0.84848	0.15152	71.74	24	6	0.8	0.2	63.83	11	5	0.6875	0.3125	72.73	26	11	0.7027	0.2973	84.09	66.44	73.55	0.155583	0.0245008	3.5177	0.420118	ES_14245,ES_14246,A3SS_33641,A3SS&ES_4988,ES_14247,3pMXE_7845,5pMXE_10956	A3SS&ES_4988,ES_14247,5pMXE_10958	ENST00000221459.7,ENST00000391864.7,ENST00000469137.5,ENST00000486217.2,ENST00000595200.5;--	novel
clualt3p45237	chr19	50026122	50030892	+	chr19	50026122	50039161	+	alt3p	26	7	0.78788	0.21212	66	28	11	0.71795	0.28205	86.67	17	9	0.65385	0.34615	65	38	4	0.90476	0.09524	73.68	44	1	0.97778	0.02222	90	36	7	0.83721	0.16279	76.79	72.56	80.16	-0.18669	0.0291398	-3.32874	0.43646	--	--	ENST00000270617.8,ENST00000595661.5;ENST00000445728.7,ENST00000594968.1	known
clualt3p45433	chr19	52374427	52379421	+	chr19	52374427	52383849	+	alt3p	15	10	0.6	0.4	42.37	12	11	0.52174	0.47826	58.97	26	7	0.78788	0.21212	60	25	4	0.86207	0.13793	67.44	29	3	0.90625	0.09375	69.57	26	4	0.86667	0.13333	76.92	53.78	71.31	-0.24179	0.039371	-3.01462	0.465143	--	--	ENST00000424032.6,ENST00000600321.5;ENST00000422689.3	known
clualt3p45508	chr19	52854126	52854258	-	chr19	52849213	52854258	-	alt3p	3	18	0.14286	0.85714	87.5	3	19	0.13636	0.86364	62.86	0	22	0	1	73.33	8	20	0.28571	0.71429	80	6	11	0.35294	0.64706	77.27	8	20	0.28571	0.71429	80	74.56	79.09	-0.215047	0.0141374	-4.16068	0.359944	--	--	ENST00000601980.1;ENST00000243639.8,ENST00000595646.6,ENST00000597924.5	known
clualt3p46127	chr19	57194001	57194769	+	chr19	57194001	57205397	+	alt3p	15	14	0.51724	0.48276	56.86	11	14	0.44	0.56	59.52	8	16	0.33333	0.66667	75	1	23	0.04167	0.95833	61.54	4	21	0.16	0.84	69.44	2	29	0.06452	0.93548	62	63.79	64.33	0.34146	0.00610093	5.29666	0.299989	--	--	ENST00000600531.5;ENST00000263095.10,ENST00000536056.1	known
clualt3p46498	chr19	58409165	58410006	+	chr19	58409165	58415524	+	alt3p	4	30	0.11765	0.88235	57.63	6	46	0.11538	0.88462	66.67	13	48	0.21311	0.78689	76.25	10	22	0.3125	0.6875	47.76	21	28	0.42857	0.57143	72.06	21	33	0.38889	0.61111	60.67	66.85	60.16	-0.22794	0.00826314	-4.8627	0.320917	A5SS_31175	--	ENST00000593920.5,ENST00000599238.5;ENST00000596281.1	known
clualt3p4669	chr12	42442741	42445973	+	chr12	42442741	42445991	+	alt3p	7	20	0.25926	0.74074	81.82	15	30	0.33333	0.66667	70.31	10	38	0.20833	0.79167	92.31	29	38	0.43284	0.56716	81.71	31	42	0.42466	0.57534	87.95	33	41	0.44595	0.55405	85.06	81.48	84.91	-0.16751	0.010418	-4.54995	0.333902	--	--	ENST00000432191.6,ENST00000619544.4;ENST00000256678.12	known
clualt3p47343	chr2	20740205	20774810	-	chr2	20701652	20774810	-	alt3p	20	1	0.95238	0.04762	100	20	4	0.83333	0.16667	92.31	19	2	0.90476	0.09524	100	8	2	0.8	0.2	71.43	18	9	0.66667	0.33333	100	25	8	0.75758	0.24242	100	97.44	90.48	0.155407	0.0412679	2.96697	0.467779	--	--	ENST00000237822.8,ENST00000381090.7,ENST00000403006.6,ENST00000412261.5,ENST00000432947.1,ENST00000435420.6,ENST00000541941.5,ENST00000619656.4,ENST00000626491.2;ENST00000440866.6	known
clualt3p4901	chr12	47882774	47904955	-	chr12	47879115	47904955	-	alt3p	3	4	0.42857	0.57143	41.18	4	5	0.44444	0.55556	60	10	9	0.52632	0.47368	90.48	6	1	0.85714	0.14286	100	11	7	0.61111	0.38889	81.82	14	5	0.73684	0.26316	90.48	63.89	90.77	-0.268587	0.0253895	-3.47837	0.424508	--	A5SS_20702,A5SS_20703,A5SS_20704	ENST00000549336.6;ENST00000547065.1	known
clualt3p4925	chr12	48135038	48135291	+	chr12	48135038	48137721	+	alt3p	160	47	0.77295	0.22705	96.28	208	54	0.79389	0.20611	95.27	169	52	0.76471	0.23529	94.44	224	12	0.94915	0.05085	97.12	216	13	0.94323	0.05677	91.97	273	12	0.95789	0.04211	93.14	95.33	94.08	-0.172907	5.75627e-05	-17.8752	0.0724234	--	A5SS_20712	ENST00000312352.11,ENST00000340802.12,ENST00000359794.11,ENST00000547587.5,ENST00000550345.6,ENST00000550924.6,ENST00000551339.6,ENST00000552989.5,ENST00000642730.1;ENST00000549941.7,ENST00000551804.5	known
clualt3p49487	chr1	108962469	108963361	-	chr1	108950448	108963361	-	alt3p	19	33	0.36538	0.63462	57.78	20	34	0.37037	0.62963	59.34	22	27	0.44898	0.55102	74.24	31	21	0.59615	0.40385	59.77	21	14	0.6	0.4	64.81	33	28	0.54098	0.45902	67.03	63.79	63.87	-0.184133	0.00512026	-5.56092	0.290078	A3SS_2008	A3SS_2007,A5SS_1851	ENST00000369969.7,ENST00000369970.8,ENST00000369976.5,ENST00000675001.1,ENST00000675128.1,ENST00000675654.1,ENST00000675790.1,ENST00000676392.1,ENST00000676454.1;ENST00000356970.6,ENST00000674992.1	known
clualt3p4970	chr1	26302918	26306592	-	chr1	26298062	26306592	-	alt3p	32	9	0.78049	0.21951	69.49	39	10	0.79592	0.20408	79.03	39	13	0.75	0.25	71.23	24	17	0.58537	0.41463	70.69	36	25	0.59016	0.40984	71.76	19	16	0.54286	0.45714	62.5	73.25	68.32	0.202673	0.00055466	10.034	0.147698	A3SS&ES_103	A5SS_652	ENST00000314675.11,ENST00000357089.8,ENST00000374215.5,ENST00000374217.6,ENST00000374222.5,ENST00000472155.5,ENST00000475591.5;ENST00000494942.5	known
clualt3p49931	chr2	72967323	72968448	-	chr2	72961248	72968448	-	alt3p	6	24	0.2	0.8	83.33	6	27	0.18182	0.81818	78.57	8	31	0.20513	0.79487	70.91	19	28	0.40426	0.59574	65.28	18	44	0.29032	0.70968	59.62	16	29	0.35556	0.64444	65.22	77.6	63.37	-0.154397	0.0102306	-4.5739	0.332253	MXE_407	cassetteExon_1198	ENST00000482542.5;ENST00000272433.7,ENST00000474528.5,ENST00000482289.5,ENST00000490056.5	known
clualt3p49998	chr2	73273129	73284160	-	chr2	73269768	73284160	-	alt3p	6	5	0.54545	0.45455	91.67	13	7	0.65	0.35	83.33	12	16	0.42857	0.57143	82.35	6	15	0.28571	0.71429	77.78	10	16	0.38462	0.61538	76.47	6	23	0.2069	0.7931	70.73	85.78	74.99	0.24893	0.0386435	3.03361	0.465143	A3SS_4743,A3SS_4744	cassetteExon_1203,A3SS_4742,A5SS_4369,A5SS_4370	ENST00000520186.1;ENST00000520530.3	known
clualt3p50238	chr2	74528935	74529132	-	chr2	74528489	74529132	-	alt3p	154	40	0.79381	0.20619	72.39	135	46	0.74586	0.25414	68.05	144	29	0.83237	0.16763	69.76	268	19	0.9338	0.0662	73.59	268	12	0.95714	0.04286	73.68	277	17	0.94218	0.05782	73.68	70.07	73.65	-0.153693	0.00406376	-5.92571	0.270882	ES_2358,ES_2359,A5SS_4433,3pMXE_1095,3pMXE_1096,A5SS_4435	ES_2358,A5SS_4434,3pMXE_1096	ENST00000377526.4,ENST00000425118.5,ENST00000472800.1;--	novel
clualt3p51233	chr2	99431940	99434332	-	chr2	99429945	99434332	-	alt3p	5	4	0.55556	0.44444	64.29	5	5	0.5	0.5	34.48	6	3	0.66667	0.33333	64.29	2	12	0.14286	0.85714	56	3	11	0.21429	0.78571	45.16	4	7	0.36364	0.63636	61.11	54.35	54.09	0.333813	0.014862	4.09926	0.365451	--	A5SS_4633	ENST00000486117.1;ENST00000393445.7,ENST00000413697.5,ENST00000450415.1	known
clualt3p51356	chr2	102764427	102775130	+	chr2	102764427	102797863	+	alt3p	9	22	0.29032	0.70968	86.11	5	20	0.2	0.8	80.65	4	10	0.28571	0.71429	87.5	6	35	0.14634	0.85366	97.62	0	20	0	1	95.24	2	24	0.07692	0.92308	74.29	84.75	89.05	0.184257	0.0231634	3.5802	0.414841	3pMXE_1187	A3SS&ES_801,ES_2487	ENST00000469971.5;ENST00000409173.5,ENST00000409528.5,ENST00000412401.3,ENST00000454536.5,ENST00000486293.1,ENST00000639249.1,ENST00000640575.2	known
clualt3p51557	chr2	110163135	110164688	-	chr2	110163132	110164688	-	alt3p	11	6	0.64706	0.35294	62.96	12	5	0.70588	0.29412	73.91	4	2	0.66667	0.33333	42.86	8	6	0.57143	0.42857	73.68	4	10	0.28571	0.71429	100	1	4	0.2	0.8	62.5	59.91	78.73	0.320823	0.0476372	2.82394	0.483752	--	--	ENST00000445609.7,ENST00000674677.1,ENST00000676258.1;ENST00000355301.8,ENST00000417665.5,ENST00000676053.1	known
clualt3p5162	chr12	48824733	48824949	+	chr12	48824733	48825163	+	alt3p	77	7	0.91667	0.08333	85.71	74	20	0.78723	0.21277	83.93	72	5	0.93506	0.06494	86.52	36	18	0.66667	0.33333	79.41	75	23	0.76531	0.23469	85.96	72	29	0.71287	0.28713	94.39	85.39	86.59	0.164703	0.0391879	3.01936	0.465143	--	--	ENST00000301050.7,ENST00000536187.6,ENST00000540990.5,ENST00000547230.5,ENST00000547392.5,ENST00000550064.5,ENST00000551544.5;ENST00000547818.5,ENST00000548874.5,ENST00000550391.5,ENST00000550483.5	known
clualt3p52131	chr2	120100814	120101589	+	chr2	120100814	120127688	+	alt3p	0	26	0	1	63.41	0	9	0	1	36	1	9	0.1	0.9	76.92	3	13	0.1875	0.8125	59.26	11	8	0.57895	0.42105	79.17	5	10	0.33333	0.66667	68.18	58.78	68.87	-0.33326	0.0487675	-2.80089	0.48522	--	--	ENST00000489017.5;ENST00000263713.10,ENST00000443902.6,ENST00000452780.1,ENST00000461128.1	known
clualt3p52411	chr2	127642199	127642923	-	chr2	127640988	127642923	-	alt3p	29	2	0.93548	0.06452	79.49	24	2	0.92308	0.07692	76.47	24	1	0.96	0.04	83.33	23	7	0.76667	0.23333	83.33	16	6	0.72727	0.27273	81.48	26	6	0.8125	0.1875	86.49	79.76	83.77	0.170707	0.00316297	6.34354	0.250928	--	--	ENST00000324938.9,ENST00000355119.9,ENST00000409254.1,ENST00000409286.5,ENST00000409455.5,ENST00000409754.5,ENST00000409808.6,ENST00000410011.5,ENST00000410038.5,ENST00000466410.5,ENST00000476932.5,ENST00000545738.6,ENST00000582671.1;ENST00000413578.5	known
clualt3p5281	chr12	49101323	49101472	-	chr12	49101263	49101472	-	alt3p	37	5	0.88095	0.11905	85.71	33	10	0.76744	0.23256	71.67	22	3	0.88	0.12	67.57	20	11	0.64516	0.35484	63.27	27	15	0.64286	0.35714	76.36	17	9	0.65385	0.34615	56.52	74.98	65.38	0.195507	0.00665953	5.16835	0.303305	ES_9500,5pMXE_7100	--	ENST00000267102.13,ENST00000417750.5,ENST00000547698.5,ENST00000547813.5,ENST00000550867.5;ENST00000547382.5,ENST00000551143.5,ENST00000552449.1,ENST00000552879.5,ENST00000553040.5	known
clualt3p52895	chr2	151468146	151468474	+	chr2	151468146	151468641	+	alt3p	67	9	0.88158	0.11842	71.7	48	20	0.70588	0.29412	76.4	43	12	0.78182	0.21818	91.67	38	23	0.62295	0.37705	76.25	38	23	0.62295	0.37705	77.22	36	19	0.65455	0.34545	83.33	79.92	78.93	0.156277	0.0396298	3.00796	0.465143	cassetteExon_1419	A3SS_5546	ENST00000243326.9,ENST00000444746.7,ENST00000454583.6;ENST00000428287.6,ENST00000430328.6,ENST00000453091.6	known
clualt3p53364	chr2	172512518	172556089	-	chr2	172495516	172556089	-	alt3p	22	8	0.73333	0.26667	73.17	14	8	0.63636	0.36364	70.97	14	4	0.77778	0.22222	47.37	20	0	1	0	66.67	28	0	1	0	56	9	0	1	0	30	63.84	50.89	-0.284177	0.00243483	-6.80625	0.233568	ES_2699,A3SS_5686	ES_2699,3pMXE_1309,3pMXE_1310	ENST00000442417.5,ENST00000450443.1;--	novel
clualt3p53629	chr2	178477213	178478279	-	chr2	178469785	178478279	-	alt3p	24	3	0.88889	0.11111	90	32	5	0.86486	0.13514	90.24	24	2	0.92308	0.07692	92.86	16	6	0.72727	0.27273	73.33	16	4	0.8	0.2	83.33	25	11	0.69444	0.30556	97.3	91.03	84.65	0.151707	0.012878	4.27703	0.347822	--	--	ENST00000233092.10,ENST00000412612.1,ENST00000424785.7,ENST00000434643.6,ENST00000464248.1;ENST00000419184.1	known
clualt3p5398	chr12	49631925	49632596	+	chr12	49631925	49632855	+	alt3p	20	2	0.90909	0.09091	88	17	1	0.94444	0.05556	94.74	17	1	0.94444	0.05556	72	12	7	0.63158	0.36842	95	28	6	0.82353	0.17647	91.89	10	9	0.52632	0.47368	100	84.91	95.63	0.27218	0.0362205	3.10002	0.458772	ES_9520	ES_9520	ENST00000261897.5,ENST00000380281.5,ENST00000548825.7,ENST00000551111.1;--	novel
clualt3p54045	chr2	191400468	191400749	+	chr2	191400468	191408115	+	alt3p	182	168	0.52	0.48	76.75	152	201	0.43059	0.56941	77.41	198	167	0.54247	0.45753	76.04	223	92	0.70794	0.29206	76.46	251	130	0.65879	0.34121	78.72	244	146	0.62564	0.37436	79.75	76.73	78.31	-0.166437	0.016251	-3.99103	0.375908	--	A5SS_5398	ENST00000304164.8,ENST00000392318.8;ENST00000339514.8	known
clualt3p542	chr11	69079020	69079834	+	chr11	69079020	69081400	+	alt3p	18	2	0.9	0.1	86.96	13	5	0.72222	0.27778	81.82	36	2	0.94737	0.05263	92.68	11	9	0.55	0.45	86.96	14	6	0.7	0.3	95.24	14	11	0.56	0.44	86.21	87.15	89.47	0.253197	0.0392633	3.01741	0.465143	--	--	ENST00000294309.8,ENST00000637084.1,ENST00000637342.1;ENST00000442692.2,ENST00000635811.1,ENST00000637504.1	known
clualt3p54315	chr1	113681336	113682212	+	chr1	113681336	113682897	+	alt3p	0	5	0	1	71.43	3	7	0.3	0.7	100	2	4	0.33333	0.66667	66.67	8	2	0.8	0.2	90.91	7	1	0.875	0.125	72.73	2	1	0.66667	0.33333	50	79.37	71.21	-0.569447	0.00960427	-4.65795	0.330685	--	--	ENST00000369611.4,ENST00000369615.5,ENST00000369617.8;ENST00000307546.14	known
clualt3p54322	chr1	113758848	113759023	-	chr1	113758733	113759023	-	alt3p	9	52	0.14754	0.85246	80.26	14	73	0.16092	0.83908	79.82	10	37	0.21277	0.78723	60.26	12	30	0.28571	0.71429	57.53	29	61	0.32222	0.67778	60.81	24	35	0.40678	0.59322	64.84	73.45	61.06	-0.164493	0.0159746	-4.01165	0.374285	--	--	ENST00000357783.6;ENST00000369598.5,ENST00000369600.5,ENST00000369604.6	known
clualt3p54485	chr2	201234112	201240270	+	chr2	201234112	201266487	+	alt3p	40	8	0.83333	0.16667	64	46	3	0.93878	0.06122	72.06	25	0	1	0	48.08	25	9	0.73529	0.26471	73.91	17	7	0.70833	0.29167	70.59	17	4	0.80952	0.19048	47.73	61.38	64.08	0.17299	0.0392241	3.01842	0.465143	--	A5SS_5518,A5SS_5519	ENST00000490682.5;ENST00000432109.6,ENST00000440732.5	known
clualt3p5512	chr12	50059954	50076968	+	chr12	50059954	50077213	+	alt3p	9	25	0.26471	0.73529	82.93	12	30	0.28571	0.71429	93.33	5	38	0.11628	0.88372	89.58	3	45	0.0625	0.9375	87.27	1	57	0.01724	0.98276	93.55	2	35	0.05405	0.94595	90.24	88.61	90.35	0.177637	0.0321664	3.22373	0.44351	A5SS_20821	ES_9532,A5SS_20820	ENST00000453327.7,ENST00000550558.5;ENST00000228468.8,ENST00000447966.7	known
clualt3p55232	chr2	219229174	219229535	-	chr2	219228053	219229535	-	alt3p	24	19	0.55814	0.44186	59.72	33	19	0.63462	0.36538	53.06	36	23	0.61017	0.38983	54.63	18	30	0.375	0.625	52.75	22	29	0.43137	0.56863	45.13	21	32	0.39623	0.60377	45.3	55.8	47.73	0.20011	0.00200239	7.17091	0.217497	--	--	ENST00000436856.5;ENST00000396761.6,ENST00000412355.5,ENST00000486766.2	known
clualt3p55236	chr2	219229174	219229535	-	chr2	219228485	219229535	-	alt3p	24	29	0.45283	0.54717	73.61	33	37	0.47143	0.52857	71.43	36	28	0.5625	0.4375	59.26	18	33	0.35294	0.64706	56.04	22	49	0.30986	0.69014	62.83	21	49	0.3	0.7	59.83	68.1	59.57	0.174653	0.00968103	4.64729	0.330693	--	--	ENST00000436856.5;ENST00000361242.9,ENST00000409033.7,ENST00000428226.5,ENST00000439812.5,ENST00000455079.5,ENST00000466217.5	known
clualt3p56039	chr2	240482261	240499958	-	chr2	240481097	240499958	-	alt3p	14	4	0.77778	0.22222	75	14	8	0.63636	0.36364	75.86	20	4	0.83333	0.16667	77.42	11	14	0.44	0.56	83.33	10	13	0.43478	0.56522	58.97	7	8	0.46667	0.53333	65.22	76.09	69.17	0.302007	0.00708475	5.07919	0.310495	A3SS_6463,A3SS_6464,A3SS_6465,A3SS_6466	A3SS_6469,A3SS_6470,A3SS_6471,A3SS_6472	ENST00000272972.7,ENST00000361678.8,ENST00000373318.6,ENST00000391987.5,ENST00000401804.5,ENST00000403283.5,ENST00000406958.5;ENST00000407275.2	known
clualt3p56981	chr20	3110314	3115305	-	chr20	3110309	3115305	-	alt3p	10	5	0.66667	0.33333	57.69	5	2	0.71429	0.28571	30.43	8	6	0.57143	0.42857	77.78	10	1	0.90909	0.09091	78.57	15	5	0.75	0.25	68.97	25	3	0.89286	0.10714	73.68	55.3	73.74	-0.199853	0.0383544	-3.04127	0.464561	A3SS_34299	A3SS_34299	ENST00000217173.7;--	novel
clualt3p57354	chr20	6054974	6062765	+	chr20	6054974	6097417	+	alt3p	2	37	0.05128	0.94872	79.59	8	23	0.25806	0.74194	65.96	3	21	0.125	0.875	85.71	11	20	0.35484	0.64516	72.09	16	16	0.5	0.5	76.19	11	15	0.42308	0.57692	61.9	77.09	70.06	-0.281193	0.018781	-3.81983	0.387106	--	--	--;--	novel
clualt3p58379	chr20	32802470	32806209	+	chr20	32802470	32807762	+	alt3p	61	92	0.39869	0.60131	61.45	64	125	0.33862	0.66138	65.4	68	124	0.35417	0.64583	63.37	18	98	0.15517	0.84483	62.7	37	186	0.16592	0.83408	69.25	36	126	0.22222	0.77778	71.68	63.41	67.88	0.182723	0.00266352	6.64432	0.235858	ES_14608,A3SS_34676	A3SS_34675,A3SS_34676,A3SS_34677,A5SS_31684,A5SS_31685	--;ENST00000348286.6,ENST00000443239.7,ENST00000456297.6	novel
clualt3p58783	chr20	34925766	34926105	+	chr20	34925766	34926877	+	alt3p	40	3	0.93023	0.06977	95.56	37	3	0.925	0.075	88.89	30	1	0.96774	0.03226	100	37	9	0.80435	0.19565	95.83	34	12	0.73913	0.26087	90.2	36	9	0.8	0.2	91.84	94.82	92.62	0.15983	0.00306735	6.39639	0.249654	--	--	ENST00000253382.5,ENST00000360596.7,ENST00000477932.5,ENST00000480978.5,ENST00000481284.5,ENST00000491533.5,ENST00000494727.1;ENST00000476922.5	known
clualt3p61431	chr20	59907424	59911750	-	chr20	59901810	59911750	-	alt3p	77	15	0.83696	0.16304	82.88	70	8	0.89744	0.10256	81.25	47	5	0.90385	0.09615	88.14	41	16	0.7193	0.2807	86.36	36	14	0.72	0.28	84.75	61	21	0.7439	0.2561	79.61	84.09	83.57	0.151683	0.00264721	6.65529	0.235858	ES_14937,MXE_2860,cassetteExon_8678	ES_14937	ENST00000357552.8,ENST00000371001.6,ENST00000446834.5,ENST00000461538.1;--	novel
clualt3p62015	chr20	63707092	63707867	-	chr20	63706738	63707867	-	alt3p	38	12	0.76	0.24	61.73	23	15	0.60526	0.39474	51.35	28	10	0.73684	0.26316	45.78	36	5	0.87805	0.12195	58.57	29	6	0.82857	0.17143	61.4	40	3	0.93023	0.06977	53.75	52.95	57.91	-0.17825	0.0342075	-3.15928	0.453056	A5SS_32447	--	ENST00000614942.4,ENST00000618568.4;ENST00000607873.1	known
clualt3p62160	chr20	64076954	64079873	-	chr20	64076646	64079873	-	alt3p	38	25	0.60317	0.39683	94.03	35	12	0.74468	0.25532	90.38	46	11	0.80702	0.19298	95	16	18	0.47059	0.52941	85	22	25	0.46809	0.53191	94	26	19	0.57778	0.42222	86.54	93.14	88.51	0.212803	0.0389157	3.02646	0.465143	ES_15012,A5SS_32501	ES_15012,5pMXE_11544	ENST00000332298.9;--	novel
clualt3p62162	chr20	64151910	64156342	+	chr20	64151910	64190063	+	alt3p	1	9	0.1	0.9	90.91	2	6	0.25	0.75	72.73	4	5	0.44444	0.55556	100	5	0	1	0	62.5	12	2	0.85714	0.14286	93.33	4	2	0.66667	0.33333	100	87.88	85.28	-0.576457	0.0142215	-4.15336	0.360881	A3SS_35719	A3SS_35719,A3SS_35720	--;ENST00000360149.9,ENST00000659024.1	novel
clualt3p62183	chr21	6493110	6495993	-	chr21	6492197	6495993	-	alt3p	6	7	0.46154	0.53846	92.86	16	17	0.48485	0.51515	66	13	15	0.46429	0.53571	96.55	3	15	0.16667	0.83333	100	3	6	0.33333	0.66667	100	3	10	0.23077	0.76923	61.9	85.14	87.3	0.226637	0.00990505	4.61678	0.331212	ES_15015,3pMXE_8239	ES_15014	ENST00000619610.2,ENST00000620065.4,ENST00000636177.1,ENST00000637031.1,ENST00000639996.1;ENST00000610664.5,ENST00000623375.3	known
clualt3p62894	chr21	38297023	38298144	+	chr21	38297023	38299244	+	alt3p	6	48	0.11111	0.88889	83.08	5	56	0.08197	0.91803	91.04	2	58	0.03333	0.96667	85.71	1	4	0.2	0.8	71.43	3	4	0.42857	0.57143	100	4	10	0.28571	0.71429	87.5	86.61	86.31	-0.22929	0.0311987	-3.25599	0.440635	--	--	ENST00000417042.5,ENST00000612702.4;ENST00000328656.8,ENST00000398925.5,ENST00000398927.1,ENST00000398928.5,ENST00000398930.5,ENST00000398934.5,ENST00000398938.7,ENST00000438657.5,ENST00000443341.5,ENST00000547341.5,ENST00000547595.5,ENST00000549158.5,ENST00000549805.5,ENST00000549932.5,ENST00000551422.5,ENST00000613499.4	known
clualt3p62983	chr21	42002961	42010252	-	chr21	41994108	42010252	-	alt3p	12	32	0.27273	0.72727	83.02	14	25	0.35897	0.64103	65	16	19	0.45714	0.54286	77.78	4	23	0.14815	0.85185	87.1	5	18	0.21739	0.78261	69.7	5	40	0.11111	0.88889	86.54	75.27	81.11	0.204063	0.0297411	3.30688	0.438018	--	--	ENST00000310826.10,ENST00000398497.2,ENST00000398499.5,ENST00000398505.7,ENST00000465968.5;ENST00000398511.3	known
clualt3p63048	chr1	149100930	149101262	-	chr1	149098706	149101262	-	alt3p	13	8	0.61905	0.38095	72.41	32	12	0.72727	0.27273	93.62	13	8	0.61905	0.38095	95.45	46	9	0.83636	0.16364	88.71	40	9	0.81633	0.18367	98	41	9	0.82	0.18	96.15	87.16	94.29	-0.169107	0.00987341	-4.62104	0.331212	cassetteExon_614	ES_1093,cassetteExon_613,cassetteExon_614	--;ENST00000621645.4	novel
clualt3p63157	chr1	150282618	150283208	+	chr1	150282618	150283462	+	alt3p	1	13	0.07143	0.92857	46.67	2	18	0.1	0.9	50	6	21	0.22222	0.77778	64.29	10	26	0.27778	0.72222	65.45	8	14	0.36364	0.63636	46.81	4	11	0.26667	0.73333	36.59	53.65	49.62	-0.17148	0.0365301	-3.09125	0.459833	ES_1113	ES_1114	ENST00000369095.5;ENST00000369094.5	known
clualt3p63418	chr21	45128573	45134715	+	chr21	45128573	45171610	+	alt3p	8	2	0.8	0.2	100	12	2	0.85714	0.14286	100	11	5	0.6875	0.3125	84.21	4	7	0.36364	0.63636	100	8	9	0.47059	0.52941	70.83	10	8	0.55556	0.44444	94.74	94.74	88.52	0.318283	0.0129898	4.26616	0.348967	--	ES_15142	ENST00000389861.7,ENST00000462214.5,ENST00000464215.2;ENST00000348831.9,ENST00000389863.8,ENST00000437626.5,ENST00000449478.1,ENST00000492414.5,ENST00000496664.5	known
clualt3p63422	chr21	45180444	45181480	+	chr21	45180444	45182585	+	alt3p	7	5	0.58333	0.41667	85.71	4	2	0.66667	0.33333	50	3	3	0.5	0.5	100	2	6	0.25	0.75	88.89	2	9	0.18182	0.81818	73.33	3	12	0.2	0.8	88.24	78.57	83.49	0.372727	0.00204259	7.13307	0.217943	--	A5SS_32802	ENST00000631642.1;ENST00000348831.9,ENST00000360697.4,ENST00000389861.7,ENST00000389863.8,ENST00000437626.5,ENST00000492414.5,ENST00000496664.5,ENST00000629643.2	known
clualt3p63553	chr21	46315049	46315474	-	chr21	46314880	46315474	-	alt3p	3	17	0.15	0.85	83.33	8	15	0.34783	0.65217	71.88	3	13	0.1875	0.8125	80	10	6	0.625	0.375	64	23	15	0.60526	0.39474	86.36	10	18	0.35714	0.64286	77.78	78.4	76.05	-0.30069	0.0462578	-2.85295	0.479485	--	--	ENST00000397679.5,ENST00000397680.5,ENST00000397682.7,ENST00000397683.5,ENST00000445935.5;ENST00000291691.12,ENST00000417060.5,ENST00000491666.5	known
clualt3p63790	chr22	17803861	17808844	-	chr22	17791301	17808844	-	alt3p	30	76	0.28302	0.71698	91.38	33	102	0.24444	0.75556	88.82	43	108	0.28477	0.71523	91.52	48	80	0.375	0.625	88.89	62	63	0.496	0.504	91.24	65	66	0.49618	0.50382	82.39	90.57	87.51	-0.184983	0.0120889	-4.35717	0.340137	A3SS_36196,A3SS_36197,A5SS_32901	ES_15202,A3SS_36192,A3SS_36193,A5SS_32891,A5SS_32892	ENST00000577821.5,ENST00000584751.1;ENST00000441493.7,ENST00000476405.1,ENST00000580469.1,ENST00000672019.1	known
clualt3p64049	chr22	20429355	20429536	-	chr22	20429340	20429536	-	alt3p	6	27	0.18182	0.81818	84.62	8	28	0.22222	0.77778	75	9	33	0.21429	0.78571	97.67	13	25	0.34211	0.65789	88.37	15	21	0.41667	0.58333	70.59	19	35	0.35185	0.64815	75	85.76	77.99	-0.1641	0.00343941	-6.20116	0.254498	--	ES_15242	ENST00000429594.1,ENST00000623402.1;ENST00000494535.1,ENST00000622235.5	known
clualt3p64108	chr22	20568631	20575113	+	chr22	20568631	20582611	+	alt3p	80	56	0.58824	0.41176	79.07	74	66	0.52857	0.47143	84.34	69	71	0.49286	0.50714	88.05	45	70	0.3913	0.6087	87.12	78	125	0.38424	0.61576	86.38	70	129	0.35176	0.64824	88.05	83.82	87.18	0.16079	0.00610986	5.2945	0.299989	cassetteExon_8851,cassetteExon_8852,cassetteExon_8853,A3SS&ES_5368,A3SS&ES_5369	A3SS_36277,A3SS_36278,A3SS_36279,A3SS_36280,A5SS_33004	ENST00000263205.11;ENST00000292733.11,ENST00000382974.6,ENST00000406969.5,ENST00000433831.5,ENST00000492381.5	known
clualt3p64321	chr22	23877171	23877721	+	chr22	23877171	23882459	+	alt3p	22	26	0.45833	0.54167	67.61	10	16	0.38462	0.61538	59.09	16	24	0.4	0.6	65.57	5	23	0.17857	0.82143	73.68	7	23	0.23333	0.76667	65.22	7	21	0.25	0.75	70	64.09	69.63	0.193683	0.00340032	6.22042	0.254498	--	ES_15285	ENST00000316185.8,ENST00000345044.10,ENST00000398356.6,ENST00000467660.5,ENST00000611880.4;ENST00000255830.7,ENST00000405286.6,ENST00000461809.5,ENST00000489322.5	known
clualt3p65507	chr1	150504435	150504632	+	chr1	150504435	150504906	+	alt3p	49	43	0.53261	0.46739	93.88	74	33	0.69159	0.30841	96.4	55	33	0.625	0.375	91.67	81	22	0.78641	0.21359	93.64	80	23	0.7767	0.2233	94.5	77	25	0.7549	0.2451	94.44	93.98	94.19	-0.15627	0.0292962	-3.32301	0.437501	A3SS_2323	A3SS_2325	ENST00000369051.7,ENST00000369054.6,ENST00000369064.8,ENST00000438568.6,ENST00000467982.6,ENST00000606933.5;ENST00000483046.1	known
clualt3p65615	chr1	151017904	151018467	+	chr1	151017904	151024611	+	alt3p	9	4	0.69231	0.30769	59.09	16	9	0.64	0.36	69.44	9	4	0.69231	0.30769	48.15	16	2	0.88889	0.11111	62.07	10	2	0.83333	0.16667	54.55	15	4	0.78947	0.21053	44.19	58.89	53.6	-0.162357	0.00848256	-4.82654	0.321221	ES_1141,A3SS_2360	A3SS_2364	ENST00000271620.8,ENST00000475722.5;ENST00000368936.5	known
clualt3p65763	chr22	37639846	37641126	+	chr22	37639846	37641374	+	alt3p	120	47	0.71856	0.28144	90.76	134	51	0.72432	0.27568	86.85	165	57	0.74324	0.25676	87.75	77	93	0.45294	0.54706	89.47	111	84	0.56923	0.43077	90.28	102	94	0.52041	0.47959	85.96	88.45	88.57	0.214513	0.00341582	6.21275	0.254498	A3SS_36691	A3SS_36699	ENST00000417536.5,ENST00000644149.1,ENST00000649765.2;ENST00000451997.6	known
clualt3p66074	chr22	39134752	39138636	-	chr22	39134473	39138636	-	alt3p	9	9	0.5	0.5	81.82	24	13	0.64865	0.35135	72.55	16	18	0.47059	0.52941	82.93	14	4	0.77778	0.22222	66.67	12	3	0.8	0.2	75	18	2	0.9	0.1	60.61	79.1	67.43	-0.28618	0.0127456	-4.29006	0.347074	ES_15483,3pMXE_8514	ES_15484	ENST00000216133.10,ENST00000434260.1;ENST00000401405.7	known
clualt3p66491	chr22	42168736	42169847	-	chr22	42161358	42169847	-	alt3p	24	135	0.15094	0.84906	81.12	22	121	0.15385	0.84615	83.63	27	119	0.18493	0.81507	72.28	43	71	0.37719	0.62281	69.94	59	65	0.47581	0.52419	68.51	40	80	0.33333	0.66667	67.04	79.01	68.5	-0.232203	0.00593929	-5.33649	0.297053	--	--	ENST00000359486.8,ENST00000677622.1,ENST00000683686.1;ENST00000335626.8	known
clualt3p67020	chr22	50295429	50307553	-	chr22	50290597	50307553	-	alt3p	41	36	0.53247	0.46753	58.33	64	43	0.59813	0.40187	62.21	50	43	0.53763	0.46237	55.03	22	48	0.31429	0.68571	56.91	37	45	0.45122	0.54878	59.85	32	49	0.39506	0.60494	53.29	58.52	56.68	0.16922	0.0197458	3.7617	0.396175	cassetteExon_9077	ES_15632,ES_15634	--;--	novel
clualt3p67297	chr3	4303526	4312898	+	chr3	4303526	4316212	+	alt3p	5	7	0.41667	0.58333	42.86	6	10	0.375	0.625	59.26	6	13	0.31579	0.68421	46.34	7	3	0.7	0.3	58.82	5	4	0.55556	0.44444	52.94	8	9	0.47059	0.52941	68	49.49	59.92	-0.20623	0.0477311	-2.822	0.483752	ES_3076,A3SS_6550,A5SS_6069,ES_3077,3pMXE_1552	ES_3076,ES_3078,3pMXE_1552,5pMXE_2067	ENST00000358065.4,ENST00000413809.5,ENST00000425863.5,ENST00000430981.1;--	novel
clualt3p6854	chr12	57604858	57605571	+	chr12	57604858	57606190	+	alt3p	34	15	0.69388	0.30612	55.68	39	30	0.56522	0.43478	63.89	39	22	0.63934	0.36066	58.65	15	14	0.51724	0.48276	44.62	17	16	0.51515	0.48485	63.46	23	35	0.39655	0.60345	61.05	59.41	56.38	0.1565	0.0456352	2.86637	0.477886	A3SS_22950	A3SS_22947,A5SS_21260	ENST00000337737.8;ENST00000548804.5,ENST00000551632.1	known
clualt3p68889	chr3	44361518	44367456	+	chr3	44361518	44367532	+	alt3p	12	4	0.75	0.25	84.21	6	4	0.6	0.4	76.92	9	3	0.75	0.25	70.59	1	1	0.5	0.5	50	7	11	0.38889	0.61111	90	1	8	0.11111	0.88889	90	77.24	76.67	0.366667	0.0436702	2.91018	0.472351	--	--	ENST00000342649.9,ENST00000417237.5,ENST00000494638.5;ENST00000412611.6,ENST00000417768.1,ENST00000431657.5,ENST00000462230.5	known
clualt3p69812	chr3	49809464	49809542	-	chr3	49809159	49809542	-	alt3p	28	8	0.77778	0.22222	83.72	28	5	0.84848	0.15152	89.19	22	6	0.78571	0.21429	71.79	28	0	1	0	80	41	2	0.95349	0.04651	76.79	50	4	0.92593	0.07407	94.74	81.57	83.84	-0.155817	0.00743729	-5.01007	0.314416	ES_3378	ES_3378,A5SS_6737	ENST00000333486.4;--	novel
clualt3p70049	chr3	51960023	51960189	-	chr3	51959651	51960189	-	alt3p	127	9	0.93382	0.06618	87.74	143	4	0.97279	0.02721	88.55	149	12	0.92547	0.07453	91.48	89	18	0.83178	0.16822	88.43	155	50	0.7561	0.2439	93.61	122	33	0.7871	0.2129	96.88	89.26	92.97	0.152367	0.00445295	5.77906	0.274144	--	--	ENST00000322099.11,ENST00000355852.6,ENST00000461554.6,ENST00000468324.5,ENST00000471622.5,ENST00000497390.5,ENST00000498822.5;ENST00000428823.6,ENST00000484633.5	known
clualt3p71419	chr3	101779324	101779683	+	chr3	101779324	101782110	+	alt3p	15	16	0.48387	0.51613	53.45	14	15	0.48276	0.51724	65.91	20	32	0.38462	0.61538	71.23	5	13	0.27778	0.72222	75	3	41	0.06818	0.93182	86.27	7	30	0.18919	0.81081	80.43	63.53	80.57	0.272033	0.0169924	3.93771	0.380745	A3SS_7653,cassetteExon_1903	cassetteExon_1902,cassetteExon_1903,A5SS_7055	--;ENST00000273347.10	novel
clualt3p71420	chr3	101779324	101779734	+	chr3	101779324	101782110	+	alt3p	20	16	0.55556	0.44444	62.07	12	15	0.44444	0.55556	61.36	16	32	0.33333	0.66667	65.75	6	13	0.31579	0.68421	79.17	5	41	0.1087	0.8913	90.2	5	30	0.14286	0.85714	76.09	63.06	81.82	0.255327	0.0480501	2.81544	0.483752	A3SS_7652,A3SS_7653	cassetteExon_1902,cassetteExon_1903,A5SS_7055	ENST00000474165.5,ENST00000495842.5;ENST00000273347.10	known
clualt3p72712	chr3	130894337	130894590	+	chr3	130894337	130930416	+	alt3p	50	66	0.43103	0.56897	70.3	51	68	0.42857	0.57143	72.12	45	67	0.40179	0.59821	71.79	55	44	0.55556	0.44444	75.57	57	25	0.69512	0.30488	79.61	69	55	0.55645	0.44355	77.99	71.4	77.72	-0.181913	0.0183766	-3.84527	0.383855	--	--	ENST00000510168.6,ENST00000533801.6;ENST00000504948.5,ENST00000513801.5	known
clualt3p72713	chr3	130894337	130894590	+	chr3	130894337	130894708	+	alt3p	50	34	0.59524	0.40476	50.91	51	27	0.65385	0.34615	47.27	45	25	0.64286	0.35714	44.87	55	12	0.8209	0.1791	51.15	57	10	0.85075	0.14925	65.05	69	22	0.75824	0.24176	57.23	47.68	57.81	-0.179313	0.00536156	-5.49047	0.292827	--	--	ENST00000510168.6,ENST00000533801.6;ENST00000508532.5	known
clualt3p73046	chr3	138088702	138092383	-	chr3	138088507	138092383	-	alt3p	6	7	0.46154	0.53846	48.15	5	18	0.21739	0.78261	65.71	13	20	0.39394	0.60606	56.9	5	21	0.19231	0.80769	78.79	0	34	0	1	69.39	2	18	0.1	0.9	68.97	56.92	72.38	0.260187	0.0467666	2.84213	0.481024	cassetteExon_2060	cassetteExon_2060,A3SS_8200	--;ENST00000327532.7,ENST00000469243.5,ENST00000488595.1	novel
clualt3p73050	chr3	138112500	138115328	-	chr3	138104052	138115328	-	alt3p	15	14	0.51724	0.48276	64.44	26	18	0.59091	0.40909	66.67	14	9	0.6087	0.3913	56.1	18	10	0.64286	0.35714	63.64	27	7	0.79412	0.20588	68	49	15	0.76562	0.23438	85.33	62.4	72.32	-0.161917	0.0404343	-2.98759	0.466431	A5SS_7530	A5SS_7525,A5SS_7526	ENST00000492010.1;ENST00000327532.7	known
clualt3p73097	chr1	154988849	154989560	+	chr1	154988849	154990159	+	alt3p	86	21	0.80374	0.19626	66.46	61	15	0.80263	0.19737	62.3	67	20	0.77011	0.22989	74.36	53	46	0.53535	0.46465	63.06	76	30	0.71698	0.28302	71.62	57	32	0.64045	0.35955	73.55	67.71	69.41	0.161233	0.0400439	2.99742	0.465143	A3SS_2519	5pMXE_791,5pMXE_792,A3SS_2521	ENST00000292180.8,ENST00000315144.14,ENST00000368428.1,ENST00000368432.5,ENST00000368433.5;ENST00000295530.6,ENST00000489992.5	known
clualt3p73266	chr1	155250821	155251095	-	chr1	155248473	155251095	-	alt3p	61	3	0.95312	0.04688	84.21	53	6	0.89831	0.10169	80.82	61	4	0.93846	0.06154	86.67	49	24	0.67123	0.32877	73.74	74	26	0.74	0.26	86.96	67	27	0.71277	0.28723	87.04	83.9	82.58	0.221963	0.00101052	8.58679	0.177405	A3SS_2562,A3SS_2563	A3SS_2569,A3SS_2570	ENST00000350210.6,ENST00000361361.7,ENST00000368368.7,ENST00000472550.5,ENST00000497941.5;ENST00000491082.1	known
clualt3p73467	chr3	141231911	141234216	+	chr3	141231911	141260123	+	alt3p	5	3	0.625	0.375	72.73	6	2	0.75	0.25	66.67	3	2	0.6	0.4	100	6	8	0.42857	0.57143	100	6	6	0.5	0.5	63.16	6	5	0.54545	0.45455	78.57	79.8	80.58	0.166993	0.0440025	2.90261	0.47369	--	--	ENST00000393010.6,ENST00000505502.1,ENST00000511968.5,ENST00000514680.5;ENST00000286353.9,ENST00000502783.5,ENST00000514880.5,ENST00000636601.1,ENST00000637751.1	known
clualt3p74324	chr3	169773462	169774031	+	chr3	169773462	169774265	+	alt3p	25	10	0.71429	0.28571	100	24	14	0.63158	0.36842	97.44	24	8	0.75	0.25	100	17	21	0.44737	0.55263	95	19	15	0.55882	0.44118	97.14	14	11	0.56	0.44	100	99.15	97.38	0.17656	0.0261453	3.44619	0.427142	--	A5SS_7772	ENST00000356716.8;ENST00000349841.10,ENST00000602751.5	known
clualt3p74404	chr3	171107206	171108065	-	chr3	171101633	171108065	-	alt3p	7	51	0.12069	0.87931	100	16	50	0.24242	0.75758	95.65	12	48	0.2	0.8	93.75	24	33	0.42105	0.57895	95	27	53	0.3375	0.6625	95.24	17	34	0.33333	0.66667	92.73	96.47	94.32	-0.176257	0.0182026	-3.85643	0.382054	--	ES_3854	ENST00000341852.10,ENST00000357327.9,ENST00000436636.7,ENST00000488470.5;ENST00000284483.12,ENST00000460047.5,ENST00000470834.5,ENST00000475336.5	known
clualt3p74558	chr3	179071447	179071595	-	chr3	179067809	179071595	-	alt3p	7	11	0.38889	0.61111	81.82	8	17	0.32	0.68	100	7	14	0.33333	0.66667	84	3	14	0.17647	0.82353	100	2	19	0.09524	0.90476	91.3	3	13	0.1875	0.8125	100	88.61	97.1	0.194337	0.0056613	5.40818	0.29493	--	--	ENST00000432729.5;ENST00000311417.7,ENST00000652290.1	known
clualt3p7492	chr12	75690859	75692105	-	chr12	75689607	75692105	-	alt3p	24	5	0.82759	0.17241	80.56	21	6	0.77778	0.22222	90	20	4	0.83333	0.16667	96	1	8	0.11111	0.88889	100	3	5	0.375	0.625	100	5	6	0.45455	0.54545	91.67	88.85	97.22	0.499347	0.00901758	4.74295	0.325421	ES_9799	A3SS_23100,ES_9799	ENST00000552466.2;--	novel
clualt3p75342	chr3	194412288	194413759	-	chr3	194406116	194413759	-	alt3p	100	37	0.72993	0.27007	93.2	80	50	0.61538	0.38462	78.31	96	38	0.71642	0.28358	89.33	122	19	0.86525	0.13475	86.5	98	24	0.80328	0.19672	87.77	122	19	0.86525	0.13475	85.45	86.95	86.57	-0.15735	0.0194392	-3.7798	0.393687	MXE_734,cassetteExon_2202	cassetteExon_2197,A3SS_8744,A5SS_8007	ENST00000642744.1,ENST00000645319.2,ENST00000645621.1;ENST00000439040.5,ENST00000645538.1	known
clualt3p76193	chr1	155688201	155688930	-	chr1	155680456	155688930	-	alt3p	6	1	0.85714	0.14286	53.85	7	4	0.63636	0.36364	61.11	8	6	0.57143	0.42857	58.33	1	3	0.25	0.75	66.67	6	10	0.375	0.625	64	2	3	0.4	0.6	62.5	57.76	64.39	0.346643	0.0241782	3.5324	0.418239	--	--	ENST00000295566.8;ENST00000368330.6,ENST00000436865.5	known
clualt3p77089	chr4	15007586	15008338	+	chr4	15007586	15017188	+	alt3p	4	18	0.18182	0.81818	55	1	19	0.05	0.95	68.97	4	20	0.16667	0.83333	70.59	10	18	0.35714	0.64286	87.5	8	17	0.32	0.68	86.21	4	14	0.22222	0.77778	69.23	64.85	80.98	-0.166957	0.044873	-2.8831	0.476437	--	--	ENST00000507071.6,ENST00000538197.7;ENST00000345451.8,ENST00000382395.8,ENST00000503926.1	known
clualt3p77485	chr4	40097569	40100036	+	chr4	40097569	40102075	+	alt3p	2	13	0.13333	0.86667	78.95	0	2	0	1	28.57	1	5	0.16667	0.83333	85.71	9	11	0.45	0.55	74.07	7	15	0.31818	0.68182	100	3	4	0.42857	0.57143	46.67	64.41	73.58	-0.298917	0.0101872	-4.57952	0.332253	cassetteExon_2339,A3SS_9279	A3SS_9277,A3SS_9278	ENST00000511480.5;ENST00000261435.11	known
clualt3p77631	chr4	48598873	48602020	-	chr4	48596000	48602020	-	alt3p	8	11	0.42105	0.57895	90.48	8	12	0.4	0.6	100	5	12	0.29412	0.70588	89.47	6	30	0.16667	0.83333	100	0	16	0	1	100	3	12	0.2	0.8	93.75	93.32	97.92	0.2495	0.0271563	3.40483	0.42919	cassetteExon_2352	cassetteExon_2352	--;ENST00000358350.9,ENST00000503238.6,ENST00000506685.1,ENST00000507711.5,ENST00000673760.1	novel
clualt3p79285	chr4	112412025	112414265	+	chr4	112412025	112423944	+	alt3p	1	7	0.125	0.875	100	3	16	0.15789	0.84211	90.48	6	17	0.26087	0.73913	88.46	11	10	0.52381	0.47619	95.45	8	17	0.32	0.68	96.15	10	16	0.38462	0.61538	96.3	92.98	95.97	-0.228223	0.0349285	-3.1376	0.454699	--	--	ENST00000505912.1;ENST00000177648.13,ENST00000458497.6,ENST00000504176.6,ENST00000504745.1,ENST00000505127.5,ENST00000509722.5,ENST00000650871.1	known
clualt3p79333	chr4	113346022	113348276	+	chr4	113346022	113350228	+	alt3p	2	19	0.09524	0.90476	87.5	2	20	0.09091	0.90909	100	2	7	0.22222	0.77778	60	4	14	0.22222	0.77778	81.82	5	8	0.38462	0.61538	100	5	8	0.38462	0.61538	81.25	82.5	87.69	-0.194363	0.0483294	-2.80975	0.483752	--	--	ENST00000264366.10,ENST00000357077.9,ENST00000394537.7,ENST00000503423.6,ENST00000504415.5,ENST00000504454.5,ENST00000505342.6,ENST00000506722.5,ENST00000509550.5,ENST00000510275.8,ENST00000671704.1,ENST00000671727.1,ENST00000671756.1,ENST00000671762.1,ENST00000671793.1,ENST00000671809.1,ENST00000671825.1,ENST00000671854.1,ENST00000671863.1,ENST00000671882.1,ENST00000671893.1,ENST00000671906.1,EN…	known
clualt3p79338	chr4	113509675	113513328	-	chr4	113509672	113513328	-	alt3p	21	2	0.91304	0.08696	100	23	3	0.88462	0.11538	96.3	11	4	0.73333	0.26667	88.24	26	15	0.63415	0.36585	95.35	15	7	0.68182	0.31818	81.48	18	11	0.62069	0.37931	90.62	94.85	89.15	0.19811	0.0280279	3.37061	0.432459	--	--	ENST00000296402.9,ENST00000342666.9,ENST00000379773.6,ENST00000394522.7,ENST00000394524.7,ENST00000505990.5,ENST00000508738.5,ENST00000511664.6,ENST00000513132.5,ENST00000515496.5,ENST00000683023.1;ENST00000509594.1,ENST00000514328.5	known
clualt3p79371	chr4	118621527	118627174	+	chr4	118621527	118628036	+	alt3p	2	4	0.33333	0.66667	75	3	12	0.2	0.8	62.5	2	7	0.22222	0.77778	81.82	5	8	0.38462	0.61538	92.86	14	6	0.7	0.3	86.96	8	4	0.66667	0.33333	100	73.11	93.27	-0.331913	0.0373842	-3.06749	0.462201	cassetteExon_2444	cassetteExon_2444	--;ENST00000567913.2	novel
clualt3p79995	chr4	153684360	153687902	+	chr4	153684360	153687917	+	alt3p	12	4	0.75	0.25	76.19	11	7	0.61111	0.38889	75	6	3	0.66667	0.33333	100	6	10	0.375	0.625	84.21	7	8	0.46667	0.53333	100	8	12	0.4	0.6	76.92	83.73	87.04	0.262037	0.00579149	5.37408	0.29493	A3SS_10031	A3SS_10030	ENST00000642700.2,ENST00000645889.1,ENST00000646219.1;ENST00000642580.1,ENST00000643501.1,ENST00000646900.1	known
clualt3p80100	chr4	158833628	158833801	+	chr4	158833628	158835405	+	alt3p	8	14	0.36364	0.63636	100	4	13	0.23529	0.76471	100	11	13	0.45833	0.54167	100	16	6	0.72727	0.27273	95.65	12	10	0.54545	0.45455	100	11	7	0.61111	0.38889	100	100	98.55	-0.275523	0.0301451	-3.29249	0.438351	--	--	ENST00000504715.1;ENST00000264433.11,ENST00000512986.5	known
clualt3p81328	chr5	37107778	37108293	-	chr5	37079821	37108293	-	alt3p	13	0	1	0	92.86	28	4	0.875	0.125	100	14	0	1	0	77.78	23	6	0.7931	0.2069	93.55	18	6	0.75	0.25	100	21	5	0.80769	0.19231	86.67	90.21	93.41	0.174737	0.0179553	3.8725	0.380745	3pMXE_2437,A3SS_10346	3pMXE_2437	ENST00000508244.5,ENST00000509849.5,ENST00000514429.5,ENST00000651892.2,ENST00000676160.1;--	novel
clualt3p82773	chr5	95555404	95556208	+	chr5	95555404	95565998	+	alt3p	4	22	0.15385	0.84615	83.87	8	16	0.33333	0.66667	96	5	24	0.17241	0.82759	90.62	14	20	0.41176	0.58824	94.44	14	24	0.36842	0.63158	95	20	17	0.54054	0.45946	92.5	90.16	93.98	-0.220377	0.0457229	-2.86447	0.478139	--	--	ENST00000504763.1;ENST00000380009.9,ENST00000504873.5,ENST00000512106.1,ENST00000513814.5	known
clualt3p82795	chr5	95932713	95943002	-	chr5	95919545	95943002	-	alt3p	22	25	0.46809	0.53191	82.46	10	26	0.27778	0.72222	80	15	28	0.34884	0.65116	89.58	11	42	0.20755	0.79245	79.1	7	43	0.14	0.86	73.53	4	42	0.08696	0.91304	82.14	84.01	78.26	0.220067	0.028414	3.35585	0.434425	--	ES_4741,A5SS_9826	ENST00000635633.1;ENST00000237853.9,ENST00000508694.1	known
clualt3p82993	chr5	115269798	115271213	-	chr5	115269000	115271213	-	alt3p	35	10	0.77778	0.22222	93.75	25	8	0.75758	0.24242	97.06	27	9	0.75	0.25	97.3	15	10	0.6	0.4	100	16	20	0.44444	0.55556	100	17	15	0.53125	0.46875	100	96.04	100	0.236557	0.00665646	5.16902	0.303305	--	--	ENST00000379611.10,ENST00000395557.4,ENST00000502975.1,ENST00000512261.5;ENST00000506442.5	known
clualt3p83421	chr5	133022906	133026497	-	chr5	133006920	133026497	-	alt3p	11	3	0.78571	0.21429	73.68	20	1	0.95238	0.04762	100	22	6	0.78571	0.21429	96.55	17	10	0.62963	0.37037	100	16	7	0.69565	0.30435	88.46	14	11	0.56	0.44	89.29	90.08	92.58	0.21284	0.0351429	3.13125	0.456177	A5SS_10008	--	ENST00000355372.6,ENST00000504170.2,ENST00000509437.6,ENST00000513541.5;ENST00000324170.7,ENST00000509008.1,ENST00000513848.5	known
clualt3p85044	chr1	173943615	173946476	-	chr1	173943588	173946476	-	alt3p	20	5	0.8	0.2	96.15	13	2	0.86667	0.13333	78.95	16	2	0.88889	0.11111	81.82	15	14	0.51724	0.48276	85.29	37	15	0.71154	0.28846	86.67	28	15	0.65116	0.34884	91.49	85.64	87.82	0.225207	0.0236588	3.55656	0.41729	ES_1499	ES_1500	ENST00000258349.8,ENST00000367696.7;ENST00000367694.2	known
clualt3p85881	chr5	180287067	180291848	-	chr5	180280608	180291848	-	alt3p	60	68	0.46875	0.53125	94.12	67	97	0.40854	0.59146	95.91	70	67	0.51095	0.48905	98.56	27	78	0.25714	0.74286	96.33	21	53	0.28378	0.71622	92.5	38	85	0.30894	0.69106	95.35	96.2	94.73	0.17946	0.00571264	5.39462	0.29493	MXE_908	cassetteExon_2897	ENST00000523583.1;ENST00000343111.10,ENST00000347470.8,ENST00000393360.7,ENST00000393362.8,ENST00000425491.6,ENST00000452135.7,ENST00000455781.5	known
clualt3p86024	chr6	2857995	2876293	-	chr6	2855690	2876293	-	alt3p	7	15	0.31818	0.68182	88	8	12	0.4	0.6	86.96	3	9	0.25	0.75	85.71	3	4	0.42857	0.57143	70	10	4	0.71429	0.28571	100	5	2	0.71429	0.28571	77.78	86.89	82.59	-0.296323	0.047265	-2.83167	0.483008	A3SS_11669	A3SS_11668	ENST00000654948.1,ENST00000668503.1;ENST00000661223.1,ENST00000665261.1,ENST00000670540.1	known
clualt3p86665	chr6	26124749	26127698	+	chr6	26124749	26138054	+	alt3p	3	8	0.27273	0.72727	73.33	1	2	0.33333	0.66667	60	6	8	0.42857	0.57143	77.78	5	0	1	0	55.56	6	4	0.6	0.4	83.33	4	2	0.66667	0.33333	35.29	70.37	58.06	-0.41068	0.0356495	-3.11643	0.457668	cassetteExon_2960	cassetteExon_2960	--;ENST00000314088.6	novel
clualt3p86668	chr6	26158559	26159278	+	chr6	26158559	26170975	+	alt3p	2	5	0.28571	0.71429	58.33	9	6	0.6	0.4	75	6	9	0.4	0.6	71.43	3	14	0.17647	0.82353	77.27	1	18	0.05263	0.94737	82.61	2	27	0.06897	0.93103	80.56	68.25	80.15	0.329213	0.0298965	3.30132	0.438018	cassetteExon_2962	cassetteExon_2962,A3SS_11873,A5SS_10940	--;ENST00000289316.2	novel
clualt3p86752	chr6	26459828	26462797	+	chr6	26459828	26463244	+	alt3p	34	18	0.65385	0.34615	92.86	26	18	0.59091	0.40909	91.67	26	19	0.57778	0.42222	80.36	18	48	0.27273	0.72727	84.62	17	49	0.25758	0.74242	86.84	32	42	0.43243	0.56757	81.32	88.3	84.26	0.2866	0.00913818	4.72494	0.325421	--	--	ENST00000377600.7;ENST00000312541.10,ENST00000429381.5,ENST00000469185.5,ENST00000493173.1,ENST00000541522.5	known
clualt3p86798	chr6	28142029	28144331	+	chr6	28142029	28148316	+	alt3p	11	13	0.45833	0.54167	75	15	16	0.48387	0.51613	83.78	12	11	0.52174	0.47826	79.31	2	12	0.14286	0.85714	70	6	23	0.2069	0.7931	87.88	8	18	0.30769	0.69231	65	79.36	74.29	0.26883	0.00637837	5.23122	0.302169	A3SS_11922	ES_5220,A3SS_11920,ES_5221	ENST00000457389.6;ENST00000330236.7,ENST00000606198.5	known
clualt3p87804	chr1	180022848	180024419	+	chr1	180022848	180024431	+	alt3p	4	1	0.8	0.2	55.56	21	3	0.875	0.125	92.31	11	2	0.84615	0.15385	100	12	4	0.75	0.25	88.89	14	7	0.66667	0.33333	72.41	11	7	0.61111	0.38889	90	82.62	83.77	0.164457	0.0230932	3.5836	0.414841	A3SS_2988,A3SS_2989	A3SS_2989	ENST00000367607.8;--	novel
clualt3p87995	chr6	32162622	32162807	+	chr6	32162622	32164579	+	alt3p	55	24	0.6962	0.3038	78.22	36	17	0.67925	0.32075	63.1	54	31	0.63529	0.36471	77.98	66	20	0.76744	0.23256	82.69	81	6	0.93103	0.06897	75	66	17	0.79518	0.20482	66.4	73.1	74.7	-0.16097	0.0400486	-2.9973	0.465143	3pMXE_2911	A3SS&ES_1871	ENST00000324816.11,ENST00000361568.6,ENST00000375137.6,ENST00000375143.6,ENST00000395523.5;ENST00000421600.2,ENST00000422437.5,ENST00000428388.6,ENST00000453656.6,ENST00000479001.2,ENST00000583227.5	known
clualt3p8881	chr12	110499546	110502049	-	chr12	110496203	110502049	-	alt3p	220	252	0.4661	0.5339	89.9	239	270	0.46955	0.53045	91.71	205	265	0.43617	0.56383	91.62	234	170	0.57921	0.42079	89.78	225	123	0.64655	0.35345	94.57	254	150	0.62871	0.37129	87.26	91.08	90.54	-0.160883	0.00211366	-7.06838	0.220851	MXE_1926,cassetteExon_5830,A3SS&ES_3474,A3SS&ES_3475,A5SS_21660,A5SS_21661,A5SS_21662,A5SS_21663,MXE_1930,MXE_1931	cassetteExon_5829,A3SS_23416,A3SS_23417,A5SS_21657,A5SS_21658,A5SS_21659	ENST00000360579.11,ENST00000549970.5,ENST00000550267.1,ENST00000553128.5;ENST00000548259.1,ENST00000549578.6	known
clualt3p88813	chr6	41079164	41080811	+	chr6	41079164	41084046	+	alt3p	24	31	0.43636	0.56364	72.37	24	34	0.41379	0.58621	71.6	17	26	0.39535	0.60465	81.13	38	28	0.57576	0.42424	80.49	25	21	0.54348	0.45652	56.79	34	23	0.59649	0.40351	75	75.03	70.76	-0.156743	0.00128883	-8.05665	0.192589	A3SS_12426	ES_5482,cassetteExon_3055	ENST00000341376.11;ENST00000353205.5	known
clualt3p88853	chr6	41778825	41779816	-	chr6	41778176	41779816	-	alt3p	3	10	0.23077	0.76923	86.67	7	17	0.29167	0.70833	100	2	8	0.2	0.8	100	6	6	0.5	0.5	85.71	3	5	0.375	0.625	100	8	4	0.66667	0.33333	92.31	95.56	92.67	-0.273077	0.0369471	-3.07957	0.460601	cassetteExon_3060,cassetteExon_3061,cassetteExon_3062	cassetteExon_3060,cassetteExon_3061,cassetteExon_3062	--;ENST00000373018.7	novel
clualt3p89062	chr6	43188118	43188523	+	chr6	43188118	43193001	+	alt3p	31	3	0.91176	0.08824	77.27	31	5	0.86111	0.13889	80	38	3	0.92683	0.07317	83.67	19	7	0.73077	0.26923	66.67	26	12	0.68421	0.31579	73.08	34	14	0.70833	0.29167	77.42	80.31	72.39	0.19213	0.00131972	8.00665	0.192589	ES_5527,A5SS_11472	ES_5527	ENST00000252050.9,ENST00000372647.6,ENST00000515773.5;--	novel
clualt3p89221	chr6	44000715	44001043	-	chr6	43999508	44001043	-	alt3p	29	44	0.39726	0.60274	85.88	24	35	0.40678	0.59322	73.75	38	46	0.45238	0.54762	87.5	15	52	0.22388	0.77612	82.72	19	64	0.22892	0.77108	73.45	28	63	0.30769	0.69231	81.25	82.38	79.14	0.16531	0.00669027	5.16168	0.304018	A3SS_12557	A3SS_12559	ENST00000422059.5;ENST00000607590.1,ENST00000652850.1	known
clualt3p89582	chr6	63636150	63646527	+	chr6	63636150	63680000	+	alt3p	11	16	0.40741	0.59259	93.1	16	19	0.45714	0.54286	92.11	14	21	0.4	0.6	81.4	35	11	0.76087	0.23913	90.2	22	13	0.62857	0.37143	100	24	16	0.6	0.4	78.43	88.87	89.54	-0.24163	0.0101451	-4.58499	0.332213	--	A5SS_11620	ENST00000262043.8,ENST00000509876.5;ENST00000481385.6,ENST00000515594.5	known
clualt3p89911	chr6	83194652	83195195	+	chr6	83194652	83195595	+	alt3p	11	19	0.36667	0.63333	52.63	12	27	0.30769	0.69231	78	10	23	0.30303	0.69697	76.74	4	28	0.125	0.875	86.49	8	33	0.19512	0.80488	89.13	3	44	0.06383	0.93617	85.45	69.12	87.02	0.197813	0.0101143	4.58901	0.332213	cassetteExon_3155	cassetteExon_3154,cassetteExon_3155,A5SS_11679	--;ENST00000369724.5	novel
clualt3p90123	chr1	184710550	184711723	-	chr1	184710547	184711723	-	alt3p	4	18	0.18182	0.81818	100	2	19	0.09524	0.90476	100	5	16	0.2381	0.7619	100	7	9	0.4375	0.5625	100	11	20	0.35484	0.64516	93.94	8	20	0.28571	0.71429	100	100	97.98	-0.18763	0.0360426	-3.1051	0.45797	A3SS_3038	A3SS_3038	--;ENST00000318130.13,ENST00000367512.7,ENST00000439962.1	novel
clualt3p90149	chr1	185168398	185169800	+	chr1	185168398	185174372	+	alt3p	2	10	0.16667	0.83333	100	1	6	0.14286	0.85714	77.78	5	7	0.41667	0.58333	100	6	4	0.6	0.4	100	5	4	0.55556	0.44444	90	12	8	0.6	0.4	86.96	92.59	92.32	-0.34312	0.0180967	-3.86327	0.381442	A3SS_3044	A3SS_3044	--;ENST00000367500.9,ENST00000367501.7,ENST00000450350.1	novel
clualt3p90499	chr6	99462815	99464604	-	chr6	99446463	99464604	-	alt3p	0	14	0	1	63.64	3	24	0.11111	0.88889	67.5	5	13	0.27778	0.72222	52.94	6	8	0.42857	0.57143	77.78	8	8	0.5	0.5	69.57	7	16	0.30435	0.69565	58.97	61.36	68.77	-0.281343	0.0466577	-2.84443	0.480951	--	--	ENST00000496090.6,ENST00000506871.5,ENST00000511403.5;ENST00000327681.10,ENST00000496518.6,ENST00000500704.7,ENST00000513344.1	known
clualt3p90506	chr6	99526109	99531363	+	chr6	99526109	99531632	+	alt3p	36	17	0.67925	0.32075	94.64	38	11	0.77551	0.22449	87.5	39	15	0.72222	0.27778	96.43	23	13	0.63889	0.36111	97.3	10	9	0.52632	0.47368	100	22	27	0.44898	0.55102	90.74	92.86	96.01	0.187597	0.0385078	3.0372	0.464885	--	--	ENST00000452647.3,ENST00000607332.2,ENST00000623858.2;ENST00000651400.1,ENST00000652704.1	known
clualt3p90740	chr6	109452119	109452246	-	chr6	109451700	109452246	-	alt3p	2	17	0.10526	0.89474	86.36	4	26	0.13333	0.86667	73.17	0	11	0	1	73.33	4	9	0.30769	0.69231	54.17	6	15	0.28571	0.71429	87.5	6	18	0.25	0.75	77.42	77.62	73.03	-0.201603	0.0101098	-4.58961	0.332213	A3SS_12948	A3SS_12946	ENST00000483856.1;ENST00000358577.7,ENST00000358807.8,ENST00000630715.2	known
clualt3p91099	chr6	130049393	130049756	+	chr6	130049393	130051249	+	alt3p	11	6	0.64706	0.35294	89.47	14	4	0.77778	0.22222	100	10	5	0.66667	0.33333	100	8	8	0.5	0.5	94.12	6	8	0.42857	0.57143	93.33	6	9	0.4	0.6	88.24	96.49	91.9	0.254313	0.00725568	5.04517	0.312098	--	--	ENST00000361794.7,ENST00000368136.3,ENST00000528385.5;ENST00000368139.6,ENST00000526019.5,ENST00000533560.5	known
clualt3p92097	chr1	193059776	193059874	+	chr1	193059776	193069034	+	alt3p	3	60	0.04762	0.95238	56.76	1	69	0.01429	0.98571	62.5	8	74	0.09756	0.90244	67.21	13	45	0.22414	0.77586	55.24	7	49	0.125	0.875	52.34	19	53	0.26389	0.73611	54.55	62.16	54.04	-0.151187	0.0342285	-3.15865	0.453056	A5SS_2890	A5SS_2891	ENST00000469214.2,ENST00000506303.1;ENST00000400968.7,ENST00000415442.2	known
clualt3p92293	chr7	500499	501116	-	chr7	498574	501116	-	alt3p	22	49	0.30986	0.69014	92.21	14	37	0.27451	0.72549	96.23	13	29	0.30952	0.69048	91.3	4	40	0.09091	0.90909	95.65	4	51	0.07273	0.92727	90.16	6	40	0.13043	0.86957	90.2	93.25	92	0.19994	0.000640185	9.66881	0.153898	--	--	ENST00000354513.9;ENST00000400761.7,ENST00000402802.7	known
clualt3p92536	chr7	2354195	2354524	+	chr7	2354195	2355234	+	alt3p	4	7	0.36364	0.63636	91.67	3	8	0.27273	0.72727	91.67	5	5	0.5	0.5	71.43	9	5	0.64286	0.35714	93.33	4	0	1	0	66.67	19	0	1	0	73.08	84.92	77.69	-0.502163	0.0210443	-3.68861	0.402675	A3SS_13443	A3SS_13443,A5SS_12358	--;ENST00000431643.5	novel
clualt3p93034	chr7	16644812	16645507	-	chr7	16636455	16645507	-	alt3p	4	60	0.0625	0.9375	91.43	6	66	0.08333	0.91667	96	8	70	0.10256	0.89744	96.3	14	32	0.30435	0.69565	77.97	17	49	0.25758	0.74242	89.19	17	33	0.34	0.66	80.65	94.58	82.6	-0.217847	0.00119709	-8.21433	0.186327	A3SS&ES_2033	A3SS_13599,A5SS_12520	ENST00000421746.1,ENST00000453623.5,ENST00000627859.1;ENST00000306999.7,ENST00000447802.3,ENST00000628652.1	known
clualt3p93493	chr7	30447148	30448298	-	chr7	30447050	30448298	-	alt3p	6	17	0.26087	0.73913	82.14	3	16	0.15789	0.84211	95	0	15	0	1	78.95	6	11	0.35294	0.64706	80.95	5	6	0.45455	0.54545	100	7	7	0.5	0.5	100	85.36	93.65	-0.296243	0.0275758	-3.3882	0.430614	--	--	ENST00000434755.5;ENST00000222823.9	known
clualt3p93941	chr7	43986312	43986601	-	chr7	43973323	43986601	-	alt3p	13	11	0.54167	0.45833	54.55	18	20	0.47368	0.52632	73.08	10	34	0.22727	0.77273	69.84	6	31	0.16216	0.83784	71.15	8	45	0.15094	0.84906	73.61	5	44	0.10204	0.89796	81.67	65.82	75.48	0.275827	0.0470784	2.83557	0.482503	ES_6079	cassetteExon_3490,A5SS_12815,MXE_1076,MXE_1078	ENST00000420754.4;ENST00000422304.1,ENST00000427076.5	known
clualt3p95816	chr7	66740792	66768831	+	chr7	66740792	66771883	+	alt3p	28	54	0.34146	0.65854	81.19	32	51	0.38554	0.61446	83.84	13	46	0.22034	0.77966	81.94	10	56	0.15152	0.84848	82.5	10	56	0.15152	0.84848	76.74	11	80	0.12088	0.87912	81.25	82.32	80.16	0.174473	0.0258285	3.45955	0.42665	ES_6164,A3SS_14143,A3SS&ES_2096	ES_6162,A3SS_14140,A3SS_14141,A5SS_12991,A5SS_12992,A5SS_12993	ENST00000442563.5,ENST00000450873.6;ENST00000284957.9,ENST00000607882.5	known
clualt3p9696	chr12	121400218	121402742	+	chr12	121400218	121416159	+	alt3p	55	133	0.29255	0.70745	93.53	37	135	0.21512	0.78488	88.66	44	114	0.27848	0.72152	94.05	43	64	0.40187	0.59813	85.6	61	90	0.40397	0.59603	94.38	78	79	0.49682	0.50318	92.35	92.08	90.78	-0.17217	0.0119015	-4.37713	0.339357	cassetteExon_5900	A3SS_23678	ENST00000392465.7,ENST00000553407.5,ENST00000554606.5;ENST00000361234.9,ENST00000392464.3,ENST00000556562.1	known
clualt3p97325	chr7	100175894	100176207	-	chr7	100174765	100176207	-	alt3p	10	46	0.17857	0.82143	90.32	12	45	0.21053	0.78947	86.36	15	49	0.23438	0.76562	83.12	23	38	0.37705	0.62295	88.41	47	39	0.54651	0.45349	88.66	27	53	0.3375	0.6625	80.81	86.6	85.96	-0.212527	0.0324432	-3.21471	0.444181	--	ES_6332	ENST00000292377.4,ENST00000471717.1;ENST00000480087.5	known
clualt3p97392	chr7	100218641	100219249	+	chr7	100218641	100345969	+	alt3p	5	9	0.35714	0.64286	93.33	8	9	0.47059	0.52941	94.44	6	8	0.42857	0.57143	87.5	15	0	1	0	44.12	17	0	1	0	85	17	4	0.80952	0.19048	84	91.76	71.04	-0.51774	0.00194155	-7.22999	0.217239	3pMXE_3415,3pMXE_3416,A3SS_14654	3pMXE_3416	ENST00000471803.1;--	novel
clualt3p97708	chr7	100894255	100895802	-	chr7	100894252	100895802	-	alt3p	3	13	0.1875	0.8125	100	4	11	0.26667	0.73333	93.75	3	11	0.21429	0.78571	82.35	6	3	0.66667	0.33333	100	4	5	0.44444	0.55556	100	12	6	0.66667	0.33333	100	92.03	100	-0.369773	0.00888752	-4.76271	0.325421	--	--	ENST00000411582.4;ENST00000241069.11,ENST00000302913.8,ENST00000419336.6,ENST00000651875.1	known
clualt3p98067	chr7	103086764	103092477	+	chr7	103086764	103097277	+	alt3p	90	37	0.70866	0.29134	75.6	76	45	0.6281	0.3719	85.21	66	32	0.67347	0.32653	83.76	47	44	0.51648	0.48352	86.67	60	55	0.52174	0.47826	88.46	37	52	0.41573	0.58427	91.75	81.52	88.96	0.185427	0.0112156	4.45359	0.336343	A5SS_13532	--	ENST00000306450.5,ENST00000323716.8,ENST00000425331.5,ENST00000431642.1,ENST00000441711.6;ENST00000428183.6,ENST00000454559.5	known
clualt3p9931	chr12	122940995	122944391	-	chr12	122940284	122944391	-	alt3p	12	4	0.75	0.25	100	8	1	0.88889	0.11111	100	10	1	0.90909	0.09091	84.62	9	5	0.64286	0.35714	70	11	4	0.73333	0.26667	68.18	7	5	0.58333	0.41667	92.31	94.87	76.83	0.196153	0.0417017	2.95644	0.468629	--	--	ENST00000280560.13,ENST00000344275.11,ENST00000392439.7,ENST00000442028.6,ENST00000442833.6,ENST00000538895.5,ENST00000540971.5,ENST00000541983.1,ENST00000542448.5,ENST00000542678.5,ENST00000545373.1;ENST00000426173.6,ENST00000537276.5,ENST00000540285.5,ENST00000546289.5	known
clualt5p100147	chr8	144513138	144513218	-	chr8	144513138	144513416	-	alt5p	60	15	0.8	0.2	93.75	59	14	0.80822	0.19178	96.05	78	24	0.76471	0.23529	93.58	82	6	0.93182	0.06818	88.89	110	5	0.95652	0.04348	95.04	108	4	0.96429	0.03571	91.8	94.46	91.91	-0.1599	0.000642175	-9.66105	0.153898	--	A3SS_16690	ENST00000617875.6,ENST00000621189.4;ENST00000534626.6	known
clualt5p101180	chr9	35741890	35743276	-	chr9	35741890	35744297	-	alt5p	12	25	0.32432	0.67568	67.27	11	26	0.2973	0.7027	61.67	10	9	0.52632	0.47368	48.72	10	46	0.17857	0.82143	66.67	7	32	0.17949	0.82051	73.58	1	29	0.03333	0.96667	60	59.22	66.75	0.252183	0.0442718	2.89653	0.47439	A3SS_16966	ES_7197	ENST00000485259.1;ENST00000378094.4,ENST00000378103.7	known
clualt5p101236	chr9	36376127	36400554	-	chr9	36376127	36424613	-	alt5p	12	2	0.85714	0.14286	51.85	18	2	0.9	0.1	80	14	6	0.7	0.3	58.82	10	6	0.625	0.375	64	9	14	0.3913	0.6087	85.19	12	12	0.5	0.5	66.67	63.56	71.95	0.313613	0.0260125	3.45177	0.427142	5pMXE_5352,5pMXE_5353,A5SS_15700	5pMXE_5351,5pMXE_5353,5pMXE_5354,ES_7204	ENST00000350199.8,ENST00000377877.4;--	novel
clualt5p101556	chr9	83628211	83628873	+	chr9	83623221	83628873	+	alt5p	19	3	0.86364	0.13636	78.57	18	2	0.9	0.1	71.43	21	1	0.95455	0.04545	95.65	15	5	0.75	0.25	100	10	7	0.58824	0.41176	73.91	16	4	0.8	0.2	83.33	81.88	85.75	0.193317	0.0490303	2.79561	0.485417	--	--	ENST00000376417.8,ENST00000376419.5,ENST00000454393.5,ENST00000530832.5,ENST00000533522.1;ENST00000405990.3	known
clualt5p102306	chr9	100473740	100498765	+	chr9	100442356	100498765	+	alt5p	28	17	0.62222	0.37778	81.82	34	12	0.73913	0.26087	76.67	30	7	0.81081	0.18919	78.72	13	14	0.48148	0.51852	84.38	22	22	0.5	0.5	88	19	12	0.6129	0.3871	72.09	79.07	81.49	0.192593	0.0484617	2.80706	0.483752	5pMXE_5428	cassetteExon_4382,A3SS_17359,A3SS_17360	ENST00000374879.5;ENST00000502978.1	known
clualt5p102860	chr9	113517380	113517541	+	chr9	113514654	113517541	+	alt5p	27	20	0.57447	0.42553	77.05	24	18	0.57143	0.42857	77.78	15	13	0.53571	0.46429	66.67	13	32	0.28889	0.71111	80.36	17	31	0.35417	0.64583	72.73	14	39	0.26415	0.73585	80.3	73.83	77.8	0.258133	0.000951634	8.72245	0.174973	A5SS_16127,A5SS_16129	ES_7409,A5SS_16127	--;ENST00000317613.10,ENST00000343817.9,ENST00000350696.9,ENST00000374136.5,ENST00000374140.6,ENST00000394646.7,ENST00000478599.5	novel
clualt5p103222	chr9	121121951	121123931	+	chr9	121118540	121123931	+	alt5p	2	5	0.28571	0.71429	63.64	3	7	0.3	0.7	90.91	7	6	0.53846	0.46154	100	3	2	0.6	0.4	83.33	21	3	0.875	0.125	96	12	6	0.66667	0.33333	85.71	84.85	88.35	-0.339167	0.0436527	-2.91058	0.472351	--	--	ENST00000373847.5;ENST00000373850.5,ENST00000373851.6,ENST00000373855.7	known
clualt5p103348	chr9	122941093	122957011	+	chr9	122941088	122957011	+	alt5p	14	11	0.56	0.44	92.59	15	7	0.68182	0.31818	66.67	21	11	0.65625	0.34375	71.11	11	4	0.73333	0.26667	75	19	3	0.86364	0.13636	68.75	26	5	0.83871	0.16129	65.96	76.79	69.9	-0.179203	0.030269	-3.28811	0.438351	A5SS_16229	A5SS_16221,A5SS_16229,ES_7466	ENST00000317419.7,ENST00000373647.9,ENST00000426918.2;--	novel
clualt5p103387	chr9	124021867	124032420	+	chr9	124021304	124032420	+	alt5p	5	10	0.33333	0.66667	75	8	26	0.23529	0.76471	87.18	10	21	0.32258	0.67742	75.61	0	26	0	1	92.86	3	35	0.07895	0.92105	97.44	5	38	0.11628	0.88372	91.49	79.26	93.93	0.23199	0.00740333	5.01655	0.314416	--	--	ENST00000488674.2;ENST00000373615.9,ENST00000446480.5	known
clualt5p103720	chr9	127587737	127592052	+	chr9	127580912	127592052	+	alt5p	8	11	0.42105	0.57895	82.61	8	7	0.53333	0.46667	83.33	7	2	0.77778	0.22222	64.29	6	0	1	0	50	13	2	0.86667	0.13333	65.22	9	1	0.9	0.1	71.43	76.74	62.22	-0.344837	0.0376381	-3.06056	0.462637	--	--	--;--	novel
clualt5p103831	chr9	128098725	128101096	+	chr9	128068580	128101096	+	alt5p	39	17	0.69643	0.30357	87.5	56	20	0.73684	0.26316	83.52	49	21	0.7	0.3	88.61	19	26	0.42222	0.57778	90	34	34	0.5	0.5	87.18	32	39	0.4507	0.5493	92.21	86.54	89.8	0.25345	0.000632798	9.69791	0.153898	--	A3SS_17767,A3SS_17768	ENST00000373064.9,ENST00000684304.1;ENST00000373068.6,ENST00000373069.10	known
clualt5p103965	chr9	128266325	128267194	-	chr9	128266325	128267458	-	alt5p	47	54	0.46535	0.53465	95.28	47	54	0.46535	0.53465	90.99	47	73	0.39167	0.60833	95.24	21	71	0.22826	0.77174	90.2	47	96	0.32867	0.67133	87.73	37	89	0.29365	0.70635	84.56	93.84	87.5	0.157263	0.0148148	4.10315	0.365162	--	ES_7551,A3SS_17817	ENST00000421699.7,ENST00000450617.6,ENST00000611957.4;ENST00000458730.2	known
clualt5p104897	chr9	136445111	136445645	-	chr9	136445111	136446855	-	alt5p	60	9	0.86957	0.13043	55.65	77	7	0.91667	0.08333	59.15	71	4	0.94667	0.05333	56.82	56	22	0.71795	0.28205	66.67	90	23	0.79646	0.20354	61.75	97	37	0.72388	0.27612	69.07	57.21	65.83	0.164873	0.00814899	4.88198	0.319272	--	--	ENST00000277537.10,ENST00000313050.11,ENST00000313084.9;ENST00000431893.3	known
clualt5p105681	chrX	13763855	13767127	+	chrX	13762444	13767127	+	alt5p	33	39	0.45833	0.54167	83.72	23	29	0.44231	0.55769	88.14	21	31	0.40385	0.59615	85.25	30	14	0.68182	0.31818	88	31	13	0.70455	0.29545	81.48	24	13	0.64865	0.35135	82.22	85.7	83.9	-0.24351	0.000443405	-10.6301	0.133246	--	--	ENST00000340096.11,ENST00000380550.6,ENST00000380567.6,ENST00000398395.8,ENST00000464463.6,ENST00000490265.6,ENST00000682237.1,ENST00000683284.1,ENST00000683427.1,ENST00000683454.1,ENST00000683637.1,ENST00000683655.1,ENST00000683713.1;ENST00000682562.1,ENST00000682953.1,ENST00000683055.1,ENST00000684577.1	known
clualt5p105817	chrX	18241379	18242439	-	chrX	18241379	18246577	-	alt5p	8	4	0.66667	0.33333	70.59	5	3	0.625	0.375	61.54	9	5	0.64286	0.35714	93.33	5	9	0.35714	0.64286	93.33	2	5	0.28571	0.71429	100	6	6	0.5	0.5	63.16	75.15	85.5	0.263893	0.0146811	4.11426	0.364264	--	--	ENST00000251900.9,ENST00000398048.4;ENST00000420857.6,ENST00000665583.1	known
clualt5p106094	chrX	40071159	40071637	-	chrX	40071159	40072349	-	alt5p	27	7	0.79412	0.20588	89.47	35	8	0.81395	0.18605	100	34	13	0.7234	0.2766	90.38	27	25	0.51923	0.48077	96.3	27	19	0.58696	0.41304	95.83	32	29	0.52459	0.47541	95.31	93.28	95.81	0.233563	0.00263186	6.66569	0.235858	--	--	ENST00000342274.8,ENST00000378444.9,ENST00000397354.7,ENST00000406200.4,ENST00000413905.6,ENST00000442018.6,ENST00000615339.2,ENST00000672922.2,ENST00000673391.1,ENST00000679513.1,ENST00000680831.1;ENST00000378455.8,ENST00000427012.3	known
clualt5p106517	chrX	48898082	48898492	+	chrX	48898014	48898492	+	alt5p	293	141	0.67512	0.32488	89.86	328	170	0.65863	0.34137	91.54	266	122	0.68557	0.31443	90.44	271	256	0.51423	0.48577	91.18	261	246	0.51479	0.48521	93.72	289	249	0.53717	0.46283	92.28	90.61	92.39	0.151043	0.000156608	13.871	0.0832913	A5SS_34124	ES_15828,A5SS_34125	ENST00000376566.8,ENST00000447146.7,ENST00000470062.5,ENST00000474671.5;ENST00000247140.8,ENST00000477997.5	known
clualt5p106910	chrX	56994949	56995216	-	chrX	56994949	56995242	-	alt5p	17	14	0.54839	0.45161	77.5	14	19	0.42424	0.57576	84.62	12	26	0.31579	0.68421	86.36	12	6	0.66667	0.33333	78.26	12	4	0.75	0.25	66.67	21	12	0.63636	0.36364	71.74	82.83	72.22	-0.25487	0.0276611	-3.38485	0.431	--	--	ENST00000374919.6,ENST00000475785.7,ENST00000638619.1,ENST00000638664.1,ENST00000638819.1,ENST00000638845.1,ENST00000638873.1,ENST00000639000.1,ENST00000639418.1,ENST00000639583.1,ENST00000639605.1,ENST00000639794.1,ENST00000639888.1,ENST00000640039.1,ENST00000640101.1,ENST00000640131.1,ENST00000640421.1,ENST00000640463.1,ENST00000640577.1,ENST00000640717.1,ENST00000640728.1,ENST00000640768.1;ENS…	known
clualt5p107131	chrX	71459251	71459552	+	chrX	71458366	71459552	+	alt5p	10	32	0.2381	0.7619	97.67	11	37	0.22917	0.77083	97.96	10	20	0.33333	0.66667	88.24	12	9	0.57143	0.42857	100	23	21	0.52273	0.47727	93.62	13	13	0.5	0.5	96.3	94.62	96.64	-0.26452	0.00257027	-6.7082	0.235188	ES_15909,A5SS&ES_5786	A5SS_34318	ENST00000462588.5,ENST00000482544.5,ENST00000683202.1,ENST00000683668.1,ENST00000683782.1,ENST00000683954.1;ENST00000276072.9,ENST00000373775.8,ENST00000373790.9,ENST00000423759.6,ENST00000437147.8,ENST00000461764.6,ENST00000468167.6,ENST00000485087.6,ENST00000492404.6,ENST00000682124.1,ENST00000683358.1	known
clualt5p107248	chrX	77593849	77595712	-	chrX	77593849	77599411	-	alt5p	28	51	0.35443	0.64557	95.18	23	37	0.38333	0.61667	96.77	21	36	0.36842	0.63158	90.48	13	49	0.20968	0.79032	88.57	5	35	0.125	0.875	80	15	47	0.24194	0.75806	93.94	94.14	87.5	0.17652	0.00791095	4.92325	0.318738	--	--	ENST00000623316.1;ENST00000373344.11,ENST00000395603.7,ENST00000480283.5,ENST00000675732.1	known
clualt5p107255	chrX	77717243	77785845	-	chrX	77717243	77785982	-	alt5p	3	21	0.125	0.875	82.76	4	30	0.11765	0.88235	87.18	2	20	0.09091	0.90909	75.86	6	20	0.23077	0.76923	89.66	11	18	0.37931	0.62069	90.62	6	23	0.2069	0.7931	90.62	81.93	90.3	-0.16114	0.0426381	-2.93412	0.470937	A3SS_37700	A3SS_37698	ENST00000622960.1;ENST00000373344.11,ENST00000395603.7,ENST00000480283.5,ENST00000624032.3,ENST00000624166.3,ENST00000624193.1	known
clualt5p107600	chr1	228108318	228108955	-	chr1	228108318	228109149	-	alt5p	154	144	0.51678	0.48322	71.63	164	162	0.50307	0.49693	67.36	139	116	0.5451	0.4549	68.55	84	135	0.38356	0.61644	67.38	85	172	0.33074	0.66926	62.08	103	185	0.35764	0.64236	63.72	69.18	64.39	0.164337	0.00111525	8.36818	0.183523	A3SS_3646,ES_1854,3pMXE_819	ES_1856,A3SS_3650,A3SS_3651,3pMXE_818	ENST00000295008.8,ENST00000336520.8,ENST00000366738.5,ENST00000366741.5,ENST00000430433.5,ENST00000476267.1;ENST00000348259.9,ENST00000492170.1	known
clualt5p10789	chr13	36335832	36336287	-	chr13	36335832	36346582	-	alt5p	37	48	0.43529	0.56471	54.14	37	41	0.47436	0.52564	44.83	27	55	0.32927	0.67073	48.81	62	33	0.65263	0.34737	53.98	53	28	0.65432	0.34568	66.94	52	36	0.59091	0.40909	56.41	49.26	59.11	-0.219647	0.0102909	-4.56614	0.332701	ES_10241,A5SS&ES_3780	A3SS_24109,A5SS_22227,A5SS_22228	ENST00000494062.2;ENST00000451493.5,ENST00000494703.1	known
clualt5p10790	chr13	36335832	36336287	-	chr13	36335832	36346225	-	alt5p	37	49	0.43023	0.56977	54.78	37	70	0.34579	0.65421	61.49	27	62	0.30337	0.69663	52.98	62	66	0.48438	0.51562	72.73	53	30	0.63855	0.36145	68.6	52	49	0.51485	0.48515	64.74	56.42	68.69	-0.18613	0.036331	-3.09688	0.459177	ES_10241,A5SS&ES_3780	A3SS_24108,A5SS_22225,A5SS_22226	ENST00000494062.2;ENST00000438666.7,ENST00000495510.1	known
clualt5p108493	chrX	135292473	135293730	-	chrX	135292473	135295768	-	alt5p	18	10	0.64286	0.35714	71.79	25	7	0.78125	0.21875	88.89	13	5	0.72222	0.27778	81.82	9	11	0.45	0.55	86.96	9	9	0.5	0.5	56.25	11	7	0.61111	0.38889	85.71	80.83	76.31	0.195073	0.0350483	3.13404	0.455779	ES_16052,A5SS_34584	ES_16052,MXE_3044	ENST00000370766.8;--	novel
clualt5p108675	chrX	153454508	153454877	-	chrX	153454508	153455542	-	alt5p	35	64	0.35354	0.64646	90.83	33	69	0.32353	0.67647	90.27	24	64	0.27273	0.72727	92.63	14	68	0.17073	0.82927	95.35	12	70	0.14634	0.85366	89.13	18	104	0.14754	0.85246	89.71	91.24	91.4	0.16173	0.00289094	6.49943	0.243002	--	--	ENST00000330912.7,ENST00000435662.1,ENST00000437046.6,ENST00000491286.5;ENST00000334497.7,ENST00000338525.7,ENST00000370211.10,ENST00000370232.4,ENST00000460898.5	known
clualt5p108776	chrX	153762093	153762942	-	chrX	153762093	153763363	-	alt5p	30	6	0.83333	0.16667	63.16	34	7	0.82927	0.17073	59.42	27	6	0.81818	0.18182	48.53	24	13	0.64865	0.35135	68.52	25	12	0.67568	0.32432	75.51	16	10	0.61538	0.38462	50	57.04	64.68	0.180357	0.000559676	10.0107	0.147698	--	--	--;--	novel
clualt5p109546	chr1	235196115	235213769	-	chr1	235196115	235213877	-	alt5p	22	17	0.5641	0.4359	61.9	29	21	0.58	0.42	64.1	26	14	0.65	0.35	63.49	30	4	0.88235	0.11765	54.84	34	5	0.87179	0.12821	81.25	29	8	0.78378	0.21622	62.71	63.16	66.27	-0.24794	0.00373733	-6.06267	0.261232	--	--	ENST00000264183.9,ENST00000366603.6,ENST00000421364.5,ENST00000471257.5;ENST00000444620.2	known
clualt5p110034	chr1	11664423	11668656	+	chr1	11664255	11668656	+	alt5p	5	9	0.35714	0.64286	70	8	11	0.42105	0.57895	90.48	13	15	0.46429	0.53571	82.35	6	32	0.15789	0.84211	84.44	3	17	0.15	0.85	95.24	4	22	0.15385	0.84615	96.3	80.94	91.99	0.260247	0.0011299	8.33962	0.183523	A5SS_315,5pMXE_132	A5SS_315	--;ENST00000376753.9	novel
clualt5p11036	chr13	49110406	49114655	+	chr13	49075364	49114655	+	alt5p	10	20	0.33333	0.66667	100	5	9	0.35714	0.64286	93.33	6	12	0.33333	0.66667	85.71	19	13	0.59375	0.40625	94.12	17	17	0.5	0.5	100	16	7	0.69565	0.30435	95.83	93.01	96.65	-0.2552	0.0110471	-4.47324	0.33593	5pMXE_7605	ES_10282	ENST00000398316.7;ENST00000378383.5,ENST00000484074.5,ENST00000492622.6,ENST00000541916.5	known
clualt5p110713	chr10	25934526	25935744	+	chr10	25934328	25935744	+	alt5p	3	8	0.27273	0.72727	78.57	7	16	0.30435	0.69565	74.19	3	9	0.25	0.75	85.71	2	19	0.09524	0.90476	70	1	16	0.05882	0.94118	94.44	4	27	0.12903	0.87097	86.11	79.49	83.52	0.18133	0.00212103	7.06182	0.220851	A5SS_16992	A5SS_16991,A5SS_16992,A5SS_16993	--;ENST00000376302.5,ENST00000642197.1,ENST00000642920.2	novel
clualt5p111166	chr10	38095224	38095538	+	chr10	38094490	38095538	+	alt5p	22	23	0.48889	0.51111	83.33	9	11	0.45	0.55	66.67	11	7	0.61111	0.38889	60	10	5	0.66667	0.33333	55.56	17	6	0.73913	0.26087	65.71	25	10	0.71429	0.28571	72.92	70	64.73	-0.19003	0.02304	-3.58619	0.414841	A5SS&ES_2870	A3SS_18530,A5SS_17139	ENST00000498773.5,ENST00000638053.1,ENST00000640275.1;ENST00000361085.9	known
clualt5p111351	chr10	45533289	45553112	-	chr10	45533289	45594235	-	alt5p	17	22	0.4359	0.5641	92.86	11	27	0.28947	0.71053	95	14	28	0.33333	0.66667	95.45	22	15	0.59459	0.40541	94.87	27	25	0.51923	0.48077	100	22	8	0.73333	0.26667	83.33	94.44	92.73	-0.262817	0.0261312	-3.44678	0.427142	MXE_1505	cassetteExon_4725	ENST00000453980.3;ENST00000319836.7,ENST00000602712.2	known
clualt5p111359	chr10	45652033	45652984	-	chr10	45652033	45663542	-	alt5p	14	8	0.63636	0.36364	91.67	12	6	0.66667	0.33333	85.71	11	7	0.61111	0.38889	69.23	7	0	1	0	77.78	18	2	0.9	0.1	95.24	11	0	1	0	73.33	82.2	82.12	-0.32862	0.000887936	-8.88141	0.172711	--	ES_7896	ENST00000335258.8,ENST00000344646.10,ENST00000374366.7,ENST00000374371.6,ENST00000465407.5,ENST00000495747.5;ENST00000497028.5	known
clualt5p111411	chr10	45962994	45963885	-	chr10	45962994	45972217	-	alt5p	6	6	0.5	0.5	48	16	10	0.61538	0.38462	68.42	11	11	0.5	0.5	68.75	7	3	0.7	0.3	90.91	19	7	0.73077	0.26923	100	8	2	0.8	0.2	47.62	61.72	79.51	-0.20513	0.0133885	-4.22828	0.35259	ES_7906,A5SS&ES_2881	--	ENST00000417555.2;--	novel
clualt5p111769	chr10	63380482	63465495	-	chr10	63380482	63521738	-	alt5p	4	8	0.33333	0.66667	92.31	4	14	0.22222	0.77778	90	5	6	0.45455	0.54545	91.67	7	3	0.7	0.3	100	6	5	0.54545	0.45455	84.62	7	5	0.58333	0.41667	92.31	91.33	92.31	-0.272893	0.0287567	-3.34295	0.435561	--	A3SS_18686	ENST00000399262.7;ENST00000633035.1	known
clualt5p11243	chr13	77018722	77021513	-	chr13	77018722	77026827	-	alt5p	49	16	0.75385	0.24615	85.53	50	20	0.71429	0.28571	84.34	51	27	0.65385	0.34615	93.98	26	34	0.43333	0.56667	98.36	40	35	0.53333	0.46667	84.27	42	43	0.49412	0.50588	89.47	87.95	90.7	0.220403	0.00585164	5.35864	0.29647	ES_10321,A5SS&ES_3804	ES_10321,ES_10322,A3SS_24272	ENST00000355619.10;--	novel
clualt5p11252	chr13	77099013	77118340	-	chr13	77099013	77121373	-	alt5p	10	9	0.52632	0.47368	100	11	18	0.37931	0.62069	93.55	8	9	0.47059	0.52941	85	4	11	0.26667	0.73333	100	4	24	0.14286	0.85714	100	6	12	0.33333	0.66667	81.82	92.85	93.94	0.21112	0.039914	3.00071	0.465143	--	--	ENST00000357337.11,ENST00000682321.1;ENST00000544440.7,ENST00000683823.1	known
clualt5p112531	chr1	16635168	16642767	-	chr1	16635168	16643028	-	alt5p	29	7	0.80556	0.19444	83.72	25	9	0.73529	0.26471	69.39	32	8	0.8	0.2	74.07	24	20	0.54545	0.45455	72.13	16	22	0.42105	0.57895	58.46	34	16	0.68	0.32	56.82	75.73	62.47	0.23145	0.0414085	2.96354	0.467779	ES_229,ES_230	ES_230,MXE_39,3pMXE_83	ENST00000639456.1;--	novel
clualt5p112532	chr1	16635168	16642767	-	chr1	16635168	16644646	-	alt5p	29	3	0.90625	0.09375	74.42	25	6	0.80645	0.19355	63.27	32	5	0.86486	0.13514	68.52	24	10	0.70588	0.29412	55.74	16	15	0.51613	0.48387	47.69	34	14	0.70833	0.29167	54.55	68.74	52.66	0.21574	0.0367576	3.08486	0.46006	ES_229,ES_230	MXE_40	ENST00000639456.1;--	novel
clualt5p112975	chr10	84499959	84513449	+	chr10	84477664	84513449	+	alt5p	3	35	0.07895	0.92105	70.37	6	39	0.13333	0.86667	86.54	6	30	0.16667	0.83333	90	11	30	0.26829	0.73171	91.11	16	35	0.31373	0.68627	75	14	32	0.30435	0.69565	82.14	82.3	82.75	-0.16914	0.00434715	-5.81732	0.274144	--	--	ENST00000224756.12,ENST00000543283.2;ENST00000372088.8,ENST00000466105.5,ENST00000480006.1,ENST00000493409.5,ENST00000494144.5	known
clualt5p113127	chr10	89287241	89291987	+	chr10	89285264	89291987	+	alt5p	3	31	0.08824	0.91176	73.91	2	25	0.07407	0.92593	84.38	1	26	0.03704	0.96296	81.82	6	12	0.33333	0.66667	78.26	5	15	0.25	0.75	66.67	5	21	0.19231	0.80769	70.27	80.04	71.73	-0.192097	0.0117164	-4.39723	0.336832	cassetteExon_4893,cassetteExon_4894,A5SS_17655,A5SS_17656,5pMXE_5959,A3SS_19096	cassetteExon_4893,cassetteExon_4894	--;ENST00000354541.7,ENST00000680136.1	novel
clualt5p113135	chr10	89462624	89512083	-	chr10	89462624	89555882	-	alt5p	6	8	0.42857	0.57143	87.5	8	8	0.5	0.5	100	7	7	0.5	0.5	77.78	16	10	0.61538	0.38462	100	10	3	0.76923	0.23077	92.86	14	5	0.73684	0.26316	100	88.43	97.62	-0.23096	0.0117238	-4.39643	0.336832	A5SS_17658,cassetteExon_4897	cassetteExon_4897,A5SS_17659	--;ENST00000475682.1	novel
clualt5p11332	chr13	95940091	95943667	-	chr13	95940091	95947037	-	alt5p	2	20	0.09091	0.90909	100	4	31	0.11429	0.88571	97.22	1	22	0.04348	0.95652	100	7	10	0.41176	0.58824	85	6	24	0.2	0.8	100	7	19	0.26923	0.73077	100	99.07	95	-0.21077	0.0326896	-3.20676	0.445069	cassetteExon_6083	cassetteExon_6083,A3SS_24300	--;ENST00000376747.8	novel
clualt5p113399	chr10	96151566	96155326	+	chr10	96133648	96155326	+	alt5p	18	10	0.64286	0.35714	77.78	10	7	0.58824	0.41176	68	7	11	0.38889	0.61111	64.29	2	10	0.16667	0.83333	48	3	11	0.21429	0.78571	87.5	4	9	0.30769	0.69231	76.47	70.02	70.66	0.310447	0.0239221	3.54424	0.418239	A5SS&ES_2966	ES_8154,A5SS_17762	ENST00000488700.5,ENST00000614149.1;ENST00000478086.5,ENST00000624776.3	known
clualt5p113435	chr10	96833479	96907265	+	chr10	96832399	96907265	+	alt5p	20	5	0.8	0.2	56.82	19	6	0.76	0.24	67.57	25	4	0.86207	0.13793	72.5	11	7	0.61111	0.38889	75	11	7	0.61111	0.38889	75	12	11	0.52174	0.47826	74.19	65.63	74.73	0.226037	0.00579195	5.37396	0.29493	--	A3SS_19181	ENST00000356016.7,ENST00000371097.8,ENST00000371103.8,ENST00000421806.4,ENST00000540664.6,ENST00000674725.1,ENST00000675151.1,ENST00000675471.1,ENST00000675537.1,ENST00000675687.1,ENST00000675902.1,ENST00000676067.1,ENST00000676373.1,ENST00000676381.1,ENST00000676414.1;ENST00000676123.1	known
clualt5p114031	chr10	102471117	102471273	+	chr10	102470075	102471273	+	alt5p	19	10	0.65517	0.34483	90.62	15	8	0.65217	0.34783	92	20	10	0.66667	0.33333	81.08	17	2	0.89474	0.10526	86.36	29	2	0.93548	0.06452	86.11	14	2	0.875	0.125	69.57	87.9	80.68	-0.243737	0.000185549	-13.2851	0.0867896	--	A3SS_19348	ENST00000238936.8,ENST00000469294.1;ENST00000369931.3	known
clualt5p114051	chr10	102724996	102726612	+	chr10	102714681	102726612	+	alt5p	6	15	0.28571	0.71429	70	5	7	0.41667	0.58333	46.15	6	14	0.3	0.7	58.82	2	11	0.15385	0.84615	76.47	0	20	0	1	71.43	1	11	0.08333	0.91667	66.67	58.32	71.52	0.255067	0.0137539	4.19474	0.354992	--	--	ENST00000459894.6;ENST00000369893.10,ENST00000602287.5,ENST00000602544.5,ENST00000602660.1	known
clualt5p114341	chr10	112426859	112427218	+	chr10	112426359	112427218	+	alt5p	31	13	0.70455	0.29545	97.78	23	16	0.58974	0.41026	95.12	30	11	0.73171	0.26829	100	30	2	0.9375	0.0625	94.12	18	2	0.9	0.1	90.91	40	5	0.88889	0.11111	95.74	97.63	93.59	-0.233463	0.0070641	-5.08336	0.3102	--	--	ENST00000354273.5,ENST00000354655.9,ENST00000356116.6,ENST00000393081.6;ENST00000433418.6	known
clualt5p114431	chr10	115094043	115120185	+	chr10	115093636	115120185	+	alt5p	13	7	0.65	0.35	90.91	14	8	0.63636	0.36364	84.62	14	9	0.6087	0.3913	100	25	6	0.80645	0.19355	100	32	2	0.94118	0.05882	100	31	12	0.72093	0.27907	95.56	91.84	98.52	-0.191167	0.0428214	-2.92982	0.470937	--	--	ENST00000355044.8,ENST00000527407.5,ENST00000609571.5,ENST00000650603.1;ENST00000526946.5	known
clualt5p114671	chr1	17634562	17634835	+	chr1	17632466	17634835	+	alt5p	40	31	0.56338	0.43662	78.02	42	33	0.56	0.44	74.26	27	32	0.45763	0.54237	64.84	23	36	0.38983	0.61017	81.94	20	66	0.23256	0.76744	87.76	22	62	0.2619	0.7381	86.6	72.37	85.43	0.23224	0.0174536	3.90594	0.380745	--	A3SS_523	ENST00000361221.8,ENST00000375415.5,ENST00000482359.1;ENST00000167825.5,ENST00000375408.7,ENST00000469726.5	known
clualt5p115011	chr10	125731925	125733404	+	chr10	125730399	125733404	+	alt5p	5	12	0.29412	0.70588	80.95	10	9	0.52632	0.47368	86.36	6	6	0.5	0.5	75	5	16	0.2381	0.7619	100	2	21	0.08696	0.91304	100	2	19	0.09524	0.90476	91.3	80.77	97.1	0.300047	0.0273185	3.39836	0.42919	--	--	ENST00000530795.1;ENST00000337623.7,ENST00000356792.9,ENST00000368815.6,ENST00000419769.6,ENST00000481600.5,ENST00000525091.5	known
clualt5p115674	chr11	1748119	1750066	-	chr11	1748119	1753803	-	alt5p	13	28	0.31707	0.68293	80.39	15	19	0.44118	0.55882	51.52	24	26	0.48	0.52	63.29	8	34	0.19048	0.80952	67.74	12	56	0.17647	0.82353	64.76	7	78	0.08235	0.91765	70.83	65.07	67.78	0.262983	0.0116605	4.40337	0.336832	A5SS_18352,A5SS&ES_3075,5pMXE_6270,A5SS_18355,A5SS_18361	A3SS_19886,A5SS_18355	--;ENST00000636397.1,ENST00000636615.1	novel
clualt5p115914	chr11	5665682	5665981	-	chr11	5665682	5667689	-	alt5p	24	5	0.82759	0.17241	85.29	28	0	1	0	96.55	23	1	0.95833	0.04167	88.89	25	7	0.78125	0.21875	100	25	7	0.78125	0.21875	86.49	21	8	0.72414	0.27586	93.55	90.24	93.35	0.166427	0.039603	3.00865	0.465143	--	--	ENST00000380027.5,ENST00000380034.8,ENST00000396847.7,ENST00000433961.5,ENST00000483835.5,ENST00000492086.5,ENST00000642298.1,ENST00000684417.1,ENST00000684655.1;ENST00000438025.5,ENST00000682968.1	known
clualt5p116064	chr11	8811335	8831556	-	chr11	8811335	8870954	-	alt5p	1	12	0.07692	0.92308	50	0	17	0	1	53.12	5	14	0.26316	0.73684	59.38	5	6	0.45455	0.54545	40.74	3	5	0.375	0.625	44.44	8	3	0.72727	0.27273	57.89	54.17	47.69	-0.40558	0.0373809	-3.06758	0.462201	A5SS_18505,A5SS_18506,A5SS&ES_3093	5pMXE_6305,A5SS_18502,A5SS_18503,A5SS_18504,ES_8513	ENST00000525169.5,ENST00000526126.5,ENST00000526828.5,ENST00000527392.5,ENST00000530959.5,ENST00000532651.5,ENST00000533225.5;ENST00000526057.5,ENST00000526155.5,ENST00000533471.5	known
clualt5p11620	chr1	33270612	33276100	+	chr1	33256654	33276100	+	alt5p	5	11	0.3125	0.6875	80	8	16	0.33333	0.66667	92.31	9	22	0.29032	0.70968	79.49	7	3	0.7	0.3	83.33	6	8	0.42857	0.57143	87.5	10	7	0.58824	0.41176	85	83.93	85.28	-0.26022	0.0309752	-3.26361	0.439471	A5SS_906	A5SS_907	ENST00000373428.5,ENST00000539719.6;ENST00000483388.5	known
clualt5p11646	chr1	33334292	33335166	-	chr1	33334292	33349597	-	alt5p	30	174	0.14706	0.85294	80.95	36	180	0.16667	0.83333	86.4	38	239	0.13718	0.86282	82.2	86	145	0.37229	0.62771	79.38	81	239	0.25312	0.74687	82.69	91	206	0.3064	0.6936	82.96	83.18	81.68	-0.1603	0.010735	-4.51062	0.334394	5pMXE_314,5pMXE_315,5pMXE_316,5pMXE_317,A5SS_917,A5SS_918	5pMXE_313,cassetteExon_242,cassetteExon_243,cassetteExon_244,A5SS_914,A5SS_915	ENST00000473158.1;ENST00000373418.7,ENST00000467894.5,ENST00000485928.5,ENST00000493483.5	known
clualt5p117861	chr11	57791673	57794010	+	chr11	57762046	57794010	+	alt5p	56	29	0.65882	0.34118	74.56	62	47	0.56881	0.43119	65.27	94	44	0.68116	0.31884	73.02	91	27	0.77119	0.22881	70.66	126	24	0.84	0.16	78.12	105	23	0.82031	0.17969	62.44	70.95	70.41	-0.174237	0.0120712	-4.35904	0.340137	--	A3SS_20454,A3SS_20455	ENST00000358694.10,ENST00000361332.8,ENST00000361391.10,ENST00000361796.9,ENST00000399050.10,ENST00000428599.6,ENST00000524630.5,ENST00000526357.5,ENST00000526938.5,ENST00000528621.5,ENST00000529526.5,ENST00000529873.5,ENST00000529919.5,ENST00000530068.5,ENST00000530748.5,ENST00000531007.2,ENST00000532649.5,ENST00000532844.5,ENST00000534579.5,ENST00000534647.2,ENST00000673683.1,ENST00000673810.1,…	known
clualt5p118592	chr11	64810132	64810268	-	chr11	64810132	64810514	-	alt5p	20	6	0.76923	0.23077	49.06	28	14	0.66667	0.33333	51.22	39	33	0.54167	0.45833	66.06	28	35	0.44444	0.55556	77.78	21	27	0.4375	0.5625	60.76	28	36	0.4375	0.5625	77.11	55.45	71.88	0.219377	0.0290495	3.33207	0.436191	--	--	ENST00000315422.9;ENST00000377321.5,ENST00000450708.7,ENST00000478548.3	known
clualt5p118713	chr11	65393674	65394041	+	chr11	65389528	65394041	+	alt5p	35	2	0.94595	0.05405	82.22	42	5	0.89362	0.10638	88.68	40	6	0.86957	0.13043	79.31	30	10	0.75	0.25	81.63	32	15	0.68085	0.31915	87.04	40	10	0.8	0.2	76.92	83.4	81.86	0.15943	0.0180717	3.8649	0.381336	--	A3SS_20761,A3SS_20762	ENST00000317568.10,ENST00000355991.9,ENST00000533782.5;ENST00000416776.6,ENST00000526201.1	known
clualt5p118853	chr11	65636031	65636174	+	chr11	65635803	65636174	+	alt5p	7	23	0.23333	0.76667	78.95	8	34	0.19048	0.80952	91.3	6	60	0.09091	0.90909	79.52	23	33	0.41071	0.58929	80	25	49	0.33784	0.66216	77.08	24	64	0.27273	0.72727	82.24	83.26	79.77	-0.168853	0.043696	-2.90959	0.472351	cassetteExon_5255	cassetteExon_5255	--;ENST00000355703.4,ENST00000439247.2	novel
clualt5p119130	chr11	66511239	66514406	+	chr11	66511089	66514406	+	alt5p	25	12	0.67568	0.32432	100	29	7	0.80556	0.19444	78.26	18	12	0.6	0.4	85.71	42	2	0.95455	0.04545	100	33	6	0.84615	0.15385	86.67	44	4	0.91667	0.08333	87.27	87.99	91.31	-0.212043	0.0354424	-3.12246	0.457668	--	ES_8909,A3SS&ES_3049	ENST00000318312.12,ENST00000393994.4,ENST00000419755.3,ENST00000455748.6,ENST00000524907.5,ENST00000526815.5,ENST00000529766.5,ENST00000529955.5,ENST00000533644.5,ENST00000534730.5;ENST00000524458.5,ENST00000526035.5,ENST00000526760.5,ENST00000527251.5,ENST00000532908.5,ENST00000533557.5,ENST00000630659.2	known
clualt5p12301	chr14	21022497	21022864	-	chr14	21022497	21023241	-	alt5p	6	15	0.28571	0.71429	87.5	11	23	0.32353	0.67647	91.89	5	21	0.19231	0.80769	100	17	11	0.60714	0.39286	93.33	12	9	0.57143	0.42857	91.3	10	13	0.43478	0.56522	92	93.13	92.21	-0.2706	0.014417	-4.13654	0.361932	--	--	ENST00000298687.9,ENST00000397847.6,ENST00000397851.6,ENST00000397853.7,ENST00000397858.5,ENST00000553741.5,ENST00000553784.5,ENST00000553867.5,ENST00000554398.5,ENST00000554415.5,ENST00000554419.5,ENST00000554472.5,ENST00000554531.5,ENST00000554833.5,ENST00000555384.5,ENST00000555695.5,ENST00000555733.5,ENST00000556147.6,ENST00000556457.5,ENST00000556561.5,ENST00000556688.5,ENST00000557318.1;ENS…	known
clualt5p12327	chr14	21093674	21098312	-	chr14	21093674	21104511	-	alt5p	6	5	0.54545	0.45455	35.48	8	5	0.61538	0.38462	61.9	5	5	0.5	0.5	58.82	11	2	0.84615	0.15385	86.67	5	0	1	0	55.56	10	4	0.71429	0.28571	45.16	52.07	62.46	-0.29987	0.0281772	-3.36487	0.432997	5pMXE_7689	A5SS_22578	ENST00000360947.8;ENST00000451119.6	known
clualt5p12417	chr14	21431858	21436901	-	chr14	21431858	21437194	-	alt5p	9	9	0.5	0.5	45	16	8	0.66667	0.33333	43.64	12	8	0.6	0.4	42.55	21	7	0.75	0.25	71.79	32	5	0.86486	0.13514	64.91	11	4	0.73333	0.26667	44.12	43.73	60.27	-0.19384	0.0382549	-3.04393	0.4641	--	--	ENST00000553622.5,ENST00000553651.2,ENST00000555962.6,ENST00000642518.1,ENST00000643469.1,ENST00000646340.1;ENST00000430710.8,ENST00000557364.6,ENST00000643048.1,ENST00000646063.1	known
clualt5p1279	chr11	86671958	86672274	-	chr11	86671958	86672324	-	alt5p	19	35	0.35185	0.64815	59.34	12	26	0.31579	0.68421	52.78	10	29	0.25641	0.74359	46.99	20	15	0.57143	0.42857	56.45	9	14	0.3913	0.6087	39.66	24	16	0.6	0.4	51.95	53.04	49.35	-0.212893	0.0400115	-2.99824	0.465143	A5SS_19717	A5SS_19713	ENST00000526834.1,ENST00000530335.1;ENST00000524826.7,ENST00000526504.5,ENST00000526944.1,ENST00000543262.5	known
clualt5p13279	chr14	39321056	39326864	+	chr14	39319291	39326864	+	alt5p	64	34	0.65306	0.34694	96.08	57	26	0.68675	0.31325	83.84	53	28	0.65432	0.34568	93.1	36	6	0.85714	0.14286	84	41	6	0.87234	0.12766	87.04	41	11	0.78846	0.21154	94.55	91.01	88.53	-0.174603	0.00339596	-6.22259	0.254498	A3SS_24823	--	ENST00000280083.7,ENST00000341502.9,ENST00000341749.7,ENST00000396158.6,ENST00000396165.8,ENST00000553352.1,ENST00000553728.1,ENST00000556148.5,ENST00000557038.5,ENST00000640607.1;ENST00000348007.7	known
clualt5p1381	chr11	94497964	94498071	+	chr11	94496951	94498071	+	alt5p	18	15	0.54545	0.45455	76.74	14	7	0.66667	0.33333	77.78	8	8	0.5	0.5	66.67	3	8	0.27273	0.72727	64.71	12	14	0.46154	0.53846	76.47	7	15	0.31818	0.68182	73.33	73.73	71.5	0.21989	0.0436958	2.9096	0.472351	--	--	ENST00000538535.1,ENST00000544514.1;ENST00000302755.4,ENST00000544612.6	known
clualt5p13895	chr14	58427857	58429363	+	chr14	58427813	58429363	+	alt5p	7	4	0.63636	0.36364	64.71	7	8	0.46667	0.53333	60	2	1	0.66667	0.33333	37.5	2	4	0.33333	0.66667	85.71	2	4	0.33333	0.66667	66.67	4	5	0.44444	0.55556	75	54.07	75.79	0.219533	0.0387279	3.03138	0.465143	--	A3SS_25058	ENST00000554463.5;ENST00000555833.5,ENST00000557192.1,ENST00000652732.1	known
clualt5p14169	chr14	59479351	59483680	-	chr14	59479351	59483809	-	alt5p	10	62	0.13889	0.86111	88.89	6	53	0.10169	0.89831	84.29	7	63	0.1	0.9	85.37	12	25	0.32432	0.67568	88.1	18	53	0.25352	0.74648	82.56	18	33	0.35294	0.64706	83.61	86.18	84.76	-0.196733	0.00361554	-6.11759	0.258672	--	--	ENST00000481608.1,ENST00000527981.1;ENST00000247194.9	known
clualt5p14942	chr14	73852120	73858816	+	chr14	73851943	73858816	+	alt5p	23	27	0.46	0.54	56.82	10	22	0.3125	0.6875	51.61	14	17	0.45161	0.54839	58.49	4	17	0.19048	0.80952	72.41	3	18	0.14286	0.85714	50	7	17	0.29167	0.70833	53.33	55.64	58.58	0.1997	0.037048	3.07677	0.46094	5pMXE_7902,A5SS_23326,A5SS_23327	5pMXE_7900,A5SS_23320,A5SS_23321	ENST00000267568.8;ENST00000555661.6	known
clualt5p15009	chr14	74292869	74293154	-	chr14	74292869	74295148	-	alt5p	60	12	0.83333	0.16667	80	80	6	0.93023	0.06977	86.87	76	3	0.96203	0.03797	71.82	31	14	0.68889	0.31111	59.21	33	23	0.58929	0.41071	75.68	49	18	0.73134	0.26866	85.9	79.56	73.6	0.23869	0.013987	4.1739	0.358367	A5SS_23346	A5SS_23353	ENST00000356924.9,ENST00000481935.5,ENST00000553486.5,ENST00000553745.5,ENST00000553998.5,ENST00000554453.5,ENST00000556119.5;ENST00000460308.6,ENST00000469672.5,ENST00000555617.5,ENST00000556971.1,ENST00000557588.5	known
clualt5p15014	chr14	74296449	74297930	-	chr14	74296449	74299548	-	alt5p	77	12	0.86517	0.13483	88.12	109	9	0.92373	0.07627	89.39	110	14	0.8871	0.1129	93.23	46	20	0.69697	0.30303	92.96	59	16	0.78667	0.21333	89.29	66	31	0.68041	0.31959	90.65	90.25	90.97	0.17065	0.0100948	4.59158	0.332213	A5SS_23348	MXE_2074	ENST00000356924.9,ENST00000460308.6,ENST00000481935.5,ENST00000553486.5,ENST00000553745.5,ENST00000556971.1,ENST00000557588.5;ENST00000469672.5,ENST00000555617.5,ENST00000556119.5	known
clualt5p15127	chr14	74942733	74946213	-	chr14	74942733	74946379	-	alt5p	17	13	0.56667	0.43333	93.75	13	10	0.56522	0.43478	100	15	7	0.68182	0.31818	88	19	19	0.5	0.5	90.48	14	25	0.35897	0.64103	86.67	22	31	0.41509	0.58491	92.98	93.92	90.04	0.179883	0.0331008	3.19365	0.447323	--	--	ENST00000238607.10,ENST00000555567.6;ENST00000405431.2,ENST00000553716.5,ENST00000557748.5	known
clualt5p15685	chr14	95130192	95131509	-	chr14	95130192	95132515	-	alt5p	12	4	0.75	0.25	100	8	7	0.53333	0.46667	100	11	8	0.57895	0.42105	79.17	17	3	0.85	0.15	100	17	3	0.85	0.15	95.24	12	3	0.8	0.2	100	93.06	98.41	-0.212573	0.0353527	-3.12508	0.457549	ES_10798	ES_10798	ENST00000343455.8,ENST00000393063.6,ENST00000526495.6,ENST00000527414.5,ENST00000529206.1,ENST00000532939.3,ENST00000541352.5,ENST00000556045.6,ENST00000674628.1,ENST00000675995.1;--	novel
clualt5p15794	chr14	100293377	100295626	-	chr14	100293377	100298842	-	alt5p	115	71	0.61828	0.38172	73.81	130	80	0.61905	0.38095	75.54	113	76	0.59788	0.40212	71.59	87	75	0.53704	0.46296	68.07	73	109	0.4011	0.5989	72.51	75	101	0.42614	0.57386	71.54	73.65	70.71	0.156977	0.0207011	3.7074	0.401979	A5SS_23580	A3SS_25551,A3SS_25552,A3SS_25553,A3SS_25554,A5SS_23577	ENST00000554224.5,ENST00000555927.5,ENST00000556505.5,ENST00000556715.6,ENST00000556868.1;ENST00000359232.8	known
clualt5p16303	chr1	37689883	37690216	-	chr1	37689883	37690334	-	alt5p	36	16	0.69231	0.30769	57.14	43	16	0.72881	0.27119	71.08	25	19	0.56818	0.43182	53.01	26	5	0.83871	0.16129	47.69	36	6	0.85714	0.14286	47.19	39	9	0.8125	0.1875	58.54	60.41	51.14	-0.173017	0.0263195	-3.43893	0.427142	--	A3SS_1124	ENST00000461359.5,ENST00000491797.1,ENST00000619962.1;ENST00000358011.8,ENST00000494120.1	known
clualt5p17255	chr15	40854522	40854639	+	chr15	40854086	40854639	+	alt5p	102	5	0.95327	0.04673	98.17	94	6	0.94	0.06	93.46	106	18	0.85484	0.14516	91.85	113	49	0.69753	0.30247	97.59	174	46	0.79091	0.20909	97.78	170	47	0.78341	0.21659	97.75	94.49	97.71	0.158753	0.020969	3.6927	0.402675	--	--	ENST00000344051.8,ENST00000562057.6,ENST00000563135.5,ENST00000564375.5,ENST00000568580.5;ENST00000566928.5,ENST00000569589.1	known
clualt5p17407	chr15	42736780	42736989	-	chr15	42736780	42737013	-	alt5p	9	23	0.28125	0.71875	100	5	21	0.19231	0.80769	66.67	9	16	0.36	0.64	75.76	2	16	0.11111	0.88889	85.71	4	19	0.17391	0.82609	88.46	3	34	0.08108	0.91892	78.72	80.81	84.3	0.15582	0.0487494	2.80125	0.48522	--	--	ENST00000563260.1;ENST00000356231.4	known
clualt5p17738	chr15	50432499	50439009	+	chr15	50424654	50439009	+	alt5p	9	20	0.31034	0.68966	52.73	3	16	0.15789	0.84211	38.78	9	19	0.32143	0.67857	53.85	8	12	0.4	0.6	64.52	12	14	0.46154	0.53846	57.78	9	13	0.40909	0.59091	50	48.45	57.43	-0.160323	0.0461252	-2.85579	0.479485	--	--	ENST00000559329.5,ENST00000560297.5;ENST00000396444.7,ENST00000558892.1,ENST00000560982.5,ENST00000625664.2	known
clualt5p18264	chr1	42199230	42205762	-	chr1	42199230	42227883	-	alt5p	55	8	0.87302	0.12698	98.44	66	11	0.85714	0.14286	100	55	8	0.87302	0.12698	100	41	14	0.74545	0.25455	84.62	39	22	0.63934	0.36066	93.85	48	24	0.66667	0.33333	92.31	99.48	90.26	0.183907	0.00467227	5.70318	0.275022	--	A3SS&ES_180	ENST00000361346.6,ENST00000372572.5,ENST00000372573.5,ENST00000422278.1,ENST00000545068.5;ENST00000361776.5,ENST00000445886.5	known
clualt5p18279	chr1	42457073	42457247	+	chr1	42456628	42457247	+	alt5p	65	57	0.53279	0.46721	83.56	76	57	0.57143	0.42857	83.12	88	69	0.56051	0.43949	87.22	63	32	0.66316	0.33684	86.36	113	33	0.77397	0.22603	83.43	106	31	0.77372	0.22628	91.33	84.63	87.04	-0.18204	0.00923655	-4.71046	0.328126	A5SS_1121,A5SS_1122	A5SS_1123,A5SS_1124	ENST00000372560.3,ENST00000372561.4,ENST00000471420.1;ENST00000372556.3	known
clualt5p1890	chr11	118621538	118624934	+	chr11	118616211	118624934	+	alt5p	30	27	0.52632	0.47368	78.08	58	34	0.63043	0.36957	88.46	46	37	0.55422	0.44578	83	23	32	0.41818	0.58182	67.9	30	43	0.41096	0.58904	89.02	16	38	0.2963	0.7037	67.5	83.18	74.81	0.195177	0.0177971	3.88292	0.380745	5pMXE_6835,A3SS_21589	ES_9165,A3SS_21586	ENST00000526374.5;ENST00000356063.9,ENST00000361417.6,ENST00000527259.5,ENST00000528594.5,ENST00000530708.4,ENST00000530994.5,ENST00000600882.6,ENST00000621027.4	known
clualt5p19558	chr15	82627367	82628364	-	chr15	82627367	82647137	-	alt5p	4	11	0.26667	0.73333	37.5	5	11	0.3125	0.6875	64	10	25	0.28571	0.71429	74.47	3	12	0.2	0.8	68.18	2	18	0.1	0.9	66.67	1	22	0.04348	0.95652	79.31	58.66	71.39	0.1738	0.0218246	3.64724	0.406912	MXE_2234,5pMXE_8372,5pMXE_8373	ES_11263,cassetteExon_6698,A5SS_24576	ENST00000614918.4,ENST00000684509.1;ENST00000617522.4,ENST00000620182.4	known
clualt5p19581	chr15	82752554	82754629	+	chr15	82750848	82754629	+	alt5p	2	18	0.1	0.9	74.07	4	29	0.12121	0.87879	82.5	2	19	0.09524	0.90476	100	6	12	0.33333	0.66667	94.74	6	10	0.375	0.625	88.89	4	16	0.2	0.8	86.96	85.52	90.2	-0.197293	0.0209053	-3.69617	0.402675	cassetteExon_6699,A5SS_24586	cassetteExon_6699	--;ENST00000544685.2,ENST00000558174.5,ENST00000559366.1,ENST00000561107.5	novel
clualt5p19588	chr15	82821839	82823100	+	chr15	82819488	82823100	+	alt5p	38	14	0.73077	0.26923	96.3	19	11	0.63333	0.36667	88.24	24	12	0.66667	0.33333	83.72	12	9	0.57143	0.42857	80.77	21	21	0.5	0.5	82.35	14	18	0.4375	0.5625	74.42	89.42	79.18	0.173947	0.0224432	3.61567	0.410519	cassetteExon_6701	cassetteExon_6701	--;ENST00000286760.5,ENST00000560964.1	novel
clualt5p20308	chr16	652039	652467	+	chr16	651747	652467	+	alt5p	26	5	0.83871	0.16129	86.11	34	7	0.82927	0.17073	89.13	54	12	0.81818	0.18182	84.62	29	18	0.61702	0.38298	94	41	17	0.7069	0.2931	95.08	41	29	0.58571	0.41429	95.89	86.62	94.99	0.192177	0.00641926	5.22187	0.302396	ES_11364,A3SS_26914,ES_11369	ES_11364,ES_11369	ENST00000293879.9,ENST00000420061.6,ENST00000549091.5,ENST00000549648.5,ENST00000552943.5;--	novel
clualt5p21095	chr16	3132103	3132850	-	chr16	3132103	3134630	-	alt5p	2	10	0.16667	0.83333	92.31	4	19	0.17391	0.82609	71.88	4	22	0.15385	0.84615	74.29	6	10	0.375	0.625	94.12	3	8	0.27273	0.72727	52.38	5	7	0.41667	0.58333	66.67	79.49	71.06	-0.18999	0.011675	-4.40178	0.336832	ES_11484,A5SS&ES_4213,5pMXE_8504,ES_11485	A5SS_24948,A5SS_24949	ENST00000571449.2,ENST00000572691.2,ENST00000573447.2,ENST00000576590.2,ENST00000652946.1,ENST00000653667.1,ENST00000654387.1,ENST00000654482.1,ENST00000657201.1,ENST00000658602.1,ENST00000659227.1,ENST00000664624.1,ENST00000668778.1,ENST00000668823.1,ENST00000670666.1,ENST00000671396.1;ENST00000571963.5,ENST00000575089.1,ENST00000673666.1	known
clualt5p21112	chr16	3302009	3303759	-	chr16	3302009	3305212	-	alt5p	4	12	0.25	0.75	72.73	4	18	0.18182	0.81818	68.75	6	8	0.42857	0.57143	77.78	8	5	0.61538	0.38462	72.22	2	1	0.66667	0.33333	37.5	13	7	0.65	0.35	74.07	73.09	61.26	-0.35722	0.0089288	-4.7564	0.325421	--	--	ENST00000574598.1;ENST00000396862.2	known
clualt5p21600	chr16	14920083	14920272	+	chr16	14919126	14920272	+	alt5p	29	0	1	0	85.29	31	3	0.91176	0.08824	94.44	42	6	0.875	0.125	92.31	32	15	0.68085	0.31915	79.66	35	19	0.64815	0.35185	80.6	38	14	0.73077	0.26923	78.79	90.68	79.68	0.24233	0.00538516	5.48379	0.292827	ES_11538	--	ENST00000534164.6;--	novel
clualt5p21805	chr16	18896956	18899987	-	chr16	18896956	18925950	-	alt5p	11	10	0.52381	0.47619	100	6	8	0.42857	0.57143	93.33	10	6	0.625	0.375	94.12	0	5	0	1	83.33	5	17	0.22727	0.77273	100	7	15	0.31818	0.68182	95.65	95.82	92.99	0.343977	0.0355909	3.11813	0.457668	--	--	ENST00000532700.6,ENST00000563836.1,ENST00000565224.5;ENST00000446231.7	known
clualt5p21944	chr16	23073880	23079946	-	chr16	23073880	23079996	-	alt5p	13	6	0.68421	0.31579	90.48	9	5	0.64286	0.35714	100	6	3	0.66667	0.33333	64.29	15	2	0.88235	0.11765	80.95	18	4	0.81818	0.18182	73.33	19	0	1	0	76	84.92	76.76	-0.235597	0.0124738	-4.31732	0.345164	A5SS_25217	A5SS_25217	ENST00000219689.12;--	novel
clualt5p22094	chr16	27769763	27769861	+	chr16	27766474	27769861	+	alt5p	2	20	0.09091	0.90909	57.89	2	29	0.06452	0.93548	79.49	4	42	0.08696	0.91304	77.97	4	15	0.21053	0.78947	57.58	8	25	0.24242	0.75758	82.5	8	25	0.24242	0.75758	76.74	71.78	72.27	-0.150993	0.000357135	-11.2379	0.125396	A5SS_25265	A5SS_25265	--;ENST00000261588.9	novel
clualt5p22587	chr1	1625185	1625286	+	chr1	1624901	1625286	+	alt5p	43	16	0.72881	0.27119	92.19	42	20	0.67742	0.32258	86.11	42	9	0.82353	0.17647	86.44	86	13	0.86869	0.13131	99	88	13	0.87129	0.12871	90.18	125	7	0.94697	0.05303	92.31	88.25	93.83	-0.152397	0.0378818	-3.05395	0.463079	--	--	ENST00000355826.10,ENST00000378708.5,ENST00000467597.1,ENST00000479659.5,ENST00000487053.5,ENST00000489635.5,ENST00000504599.6,ENST00000505820.7,ENST00000506488.5,ENST00000507229.5,ENST00000508148.1,ENST00000511502.5,ENST00000514234.5,ENST00000520777.6;ENST00000378712.5,ENST00000518681.6	known
clualt5p23018	chr16	30001530	30005221	+	chr16	30001040	30005221	+	alt5p	130	18	0.87838	0.12162	83.62	157	33	0.82632	0.17368	77.55	150	22	0.87209	0.12791	78.54	108	62	0.63529	0.36471	77.63	136	76	0.64151	0.35849	81.85	170	65	0.7234	0.2766	82.75	79.9	80.74	0.192197	0.00422872	5.86153	0.274144	cassetteExon_6915,cassetteExon_6916,A5SS_25385	A3SS_27613,A5SS_25381,A5SS_25382	ENST00000563197.6,ENST00000567065.5,ENST00000567705.5;ENST00000304516.11	known
clualt5p23292	chr16	31115869	31117463	+	chr16	31112027	31117463	+	alt5p	3	0	1	0	42.86	5	2	0.71429	0.28571	87.5	9	4	0.69231	0.30769	86.67	5	8	0.38462	0.61538	92.86	0	8	0	1	53.33	4	11	0.26667	0.73333	83.33	72.34	76.51	0.585103	0.017871	3.87804	0.380745	5pMXE_8680,A5SS_25461	3pMXE_6425,3pMXE_6427,5pMXE_8680	ENST00000543774.6;--	novel
clualt5p24022	chr16	57772288	57785464	-	chr16	57772288	57794999	-	alt5p	163	101	0.61742	0.38258	58.67	168	117	0.58947	0.41053	57.81	217	131	0.62356	0.37644	65.66	121	156	0.43682	0.56318	58.32	127	151	0.45683	0.54317	57.08	146	176	0.45342	0.54658	62.89	60.71	59.43	0.161127	0.000188432	13.2331	0.0867896	MXE_2312,cassetteExon_6983,cassetteExon_6984,MXE_2313,MXE_2314,MXE_2315,A3SS_27928,A3SS_27929,A5SS_25688	cassetteExon_6978,cassetteExon_6979,cassetteExon_6980,cassetteExon_6981,A3SS_27920,A3SS_27921,A3SS_27922,A3SS_27923,A5SS_25672,A5SS_25673	ENST00000561524.5,ENST00000562503.5;ENST00000379655.8,ENST00000421376.6,ENST00000445690.7,ENST00000541240.5,ENST00000562984.5,ENST00000565481.5,ENST00000565684.5,ENST00000566648.5,ENST00000569112.5	known
clualt5p24550	chr16	67656881	67657239	+	chr16	67656645	67657239	+	alt5p	19	15	0.55882	0.44118	100	13	11	0.54167	0.45833	100	12	15	0.44444	0.55556	96.43	1	18	0.05263	0.94737	90.48	3	8	0.27273	0.72727	91.67	2	16	0.11111	0.88889	85.71	98.81	89.29	0.369487	0.00783303	4.93709	0.318738	--	--	ENST00000334583.11,ENST00000602368.1;ENST00000545661.5	known
clualt5p2487	chr1	25550035	25553922	+	chr1	25543786	25553922	+	alt5p	6	26	0.1875	0.8125	94.12	11	28	0.28205	0.71795	82.98	9	36	0.2	0.8	86.54	2	36	0.05263	0.94737	90.48	1	46	0.02128	0.97872	82.46	4	42	0.08696	0.91304	85.19	87.88	86.04	0.16956	0.00854182	4.81697	0.321221	--	--	ENST00000485476.2;ENST00000374338.5	known
clualt5p24884	chr16	70222480	70224856	-	chr16	70222480	70226770	-	alt5p	26	0	1	0	100	19	2	0.90476	0.09524	100	16	0	1	0	61.54	22	7	0.75862	0.24138	96.67	23	5	0.82143	0.17857	93.33	25	6	0.80645	0.19355	91.18	87.18	93.73	0.172753	0.00949612	4.67313	0.329656	5pMXE_8850	5pMXE_8850	ENST00000581050.5;--	novel
clualt5p2527	chr1	25870694	25870853	-	chr1	25870694	25875488	-	alt5p	0	8	0	1	61.54	0	15	0	1	68.18	1	15	0.0625	0.9375	76.19	4	10	0.28571	0.71429	87.5	6	31	0.16216	0.83784	69.81	10	23	0.30303	0.69697	71.74	68.64	76.35	-0.229467	0.00942801	-4.68281	0.329656	cassetteExon_168	cassetteExon_168,A5SS_642	--;ENST00000675840.1	novel
clualt5p26109	chr16	89222183	89223157	+	chr16	89221152	89223157	+	alt5p	13	1	0.92857	0.07143	77.78	12	1	0.92308	0.07692	81.25	10	2	0.83333	0.16667	80	10	10	0.5	0.5	71.43	15	6	0.71429	0.28571	77.78	13	6	0.68421	0.31579	90.48	79.68	79.9	0.26216	0.0237024	3.55451	0.41729	--	--	ENST00000433976.7,ENST00000564906.5,ENST00000620195.4;ENST00000306502.6	known
clualt5p26384	chr16	89721845	89722531	+	chr16	89721276	89722531	+	alt5p	14	20	0.41176	0.58824	75.56	4	21	0.16	0.84	71.43	8	15	0.34783	0.65217	62.16	13	10	0.56522	0.43478	82.14	22	2	0.91667	0.08333	66.67	19	5	0.79167	0.20833	55.81	69.72	68.21	-0.451323	0.0240911	-3.53641	0.418239	--	--	ENST00000443381.7,ENST00000568295.5;ENST00000289816.9,ENST00000563983.5,ENST00000568064.5	known
clualt5p26858	chr17	2300664	2303014	-	chr17	2300664	2303633	-	alt5p	13	14	0.48148	0.51852	87.1	12	22	0.35294	0.64706	87.18	19	31	0.38	0.62	96.15	20	13	0.60606	0.39394	94.29	40	17	0.70175	0.29825	95	30	12	0.71429	0.28571	93.33	90.14	94.21	-0.269227	0.00659584	-5.18231	0.302849	cassetteExon_7178	cassetteExon_7178	--;ENST00000263073.11	novel
[truncated: 258 more rows]
[truncated: 6 more columns]
